# Supplementary material for: Confining donor conformation distributions for efficient thermally activated delayed fluorescence with fast spin-flipping
Source: Nat Commun. 2023 May 4;14:2564. doi: 10.1038/s41467-023-38197-y (PMC10160101; doi:10.1038/s41467-023-38197-y)
Supplement: Supplementary file 3 — Source Data [file 41467_2023_38197_MOESM3_ESM.zip]

Archive with 23 entries (19 files):
- Source Data.xlsx
- TBP-3aDMAc checkcif.pdf
- Theoretical Simulation Data/
- Theoretical Simulation Data/MD_trajectories/
- Theoretical Simulation Data/MD_trajectories/TBP-3aDMAc_Final.gro
- Theoretical Simulation Data/MD_trajectories/TBP-3aDMAc_initial.pdb
- Theoretical Simulation Data/MD_trajectories/TBP-3MCz_Final.gro
- Theoretical Simulation Data/MD_trajectories/TBP-3MCz_initial.pdb
- Theoretical Simulation Data/MD_trajectories/TBP-DMAc_Final.gro
- Theoretical Simulation Data/MD_trajectories/TBP-DMAc_initial.pdb
- Theoretical Simulation Data/Molecualr coordinates for DFT and TD-DFT calcualtions/
- Theoretical Simulation Data/Molecualr coordinates for DFT and TD-DFT calcualtions/PES Scanning/
- Theoretical Simulation Data/Molecualr coordinates for DFT and TD-DFT calcualtions/PES Scanning/TBP-1aDMAc_PES.txt
- Theoretical Simulation Data/Molecualr coordinates for DFT and TD-DFT calcualtions/PES Scanning/TBP-1DMAc_PES.txt
- Theoretical Simulation Data/Molecualr coordinates for DFT and TD-DFT calcualtions/PES Scanning/TBP-1MCz_PES.txt
- Theoretical Simulation Data/Molecualr coordinates for DFT and TD-DFT calcualtions/TB-3MCz.txt
- Theoretical Simulation Data/Molecualr coordinates for DFT and TD-DFT calcualtions/TBP-3aDMAc_1QA2QE.txt
- Theoretical Simulation Data/Molecualr coordinates for DFT and TD-DFT calcualtions/TBP-3aDMAc_2QA1QE.txt
- Theoretical Simulation Data/Molecualr coordinates for DFT and TD-DFT calcualtions/TBP-3aDMAc_3QA.txt
- Theoretical Simulation Data/Molecualr coordinates for DFT and TD-DFT calcualtions/TBP-3aDMAc_3QE.txt
- Theoretical Simulation Data/Molecualr coordinates for DFT and TD-DFT calcualtions/TBP-3MCz.txt
- Theoretical Simulation Data/Molecualr coordinates for DFT and TD-DFT calcualtions/TBP-DMAc.txt
- Theoretical Simulation Data/Molecualr coordinates for DFT and TD-DFT calcualtions/TRZ-3MCz.txt
