# Supplementary material for: Confining donor conformation distributions for efficient thermally activated delayed fluorescence with fast spin-flipping
Source: Nat Commun. 2023 May 4;14:2564. doi: 10.1038/s41467-023-38197-y (PMC10160101; doi:10.1038/s41467-023-38197-y)
Supplement: Supplementary file 3 — Source Data [file 41467_2023_38197_MOESM3_ESM.zip › Source Data.xlsx]

## Sheet: Figure 1b
TBP-DMAc		TBP-3MCz		TBP-3aDMAc
Wavelength	PL intensity	Wavelength	PL intensity	Wavelength	PL intensity
360	2.66667e-05	380	0.00381	360	0
361	0.0001836	381	0.00386	361	6.38708e-05
362	0.000309196	382	0.00365	362	0.000507525
363	0.000396887	383	0.00362	363	0.000884002
364	0.000530955	384	0.0037	364	0.00134
365	0.000787589	385	0.00373	365	0.0016
366	0.000826574	386	0.00395	366	0.00196
367	0.00107	387	0.00382	367	0.00238
368	0.00126	388	0.004	368	0.00252
369	0.00122	389	0.0035	369	0.00291
370	0.00149	390	0.00323	370	0.00315
371	0.00157	391	0.00286	371	0.00299
372	0.00161	392	0.00269	372	0.00342
373	0.00164	393	0.0024	373	0.00324
374	0.0016	394	0.00214	374	0.0033
375	0.00153	395	0.00193	375	0.00326
376	0.00166	396	0.00173	376	0.00313
377	0.00162	397	0.00152	377	0.00329
378	0.00153	398	0.00107	378	0.00309
379	0.00159	399	0.000849085	379	0.00306
380	0.00135	400	0.00209	380	0.00304
381	0.00157	401	0.00191	381	0.00301
382	0.00148	402	0.00148	382	0.00264
383	0.0014	403	0.00124	383	0.0029
384	0.00155	404	0.00135	384	0.00265
385	0.00148	405	0.000980082	385	0.003
386	0.00147	406	0.000811324	386	0.00277
387	0.00135	407	0.000609235	387	0.00287
388	0.00132	408	0.000579921	388	0.0029
389	0.00122	409	0.000516914	389	0.00284
390	0.00127	410	0.000514506	390	0.0029
391	0.00124	411	0.000234366	391	0.0031
392	0.00117	412	0.000198343	392	0.00336
393	0.00113	413	0.000286069	393	0.00321
394	0.000971689	414	0.000234342	394	0.00352
395	0.00104	415	0	395	0.00359
396	0.000941201	416	2.14904e-05	396	0.00388
397	0.000899169	417	0.000470715	397	0.00391
398	0.000892973	418	0.000288939	398	0.00436
399	0.000885077	419	0.000129666	399	0.00474
400	0.000708281	420	0.000524483	400	0.00509
401	0.000553363	421	0.000687896	401	0.00591
402	0.000558797	422	0.000700214	402	0.00646
403	0.000555271	423	0.00109	403	0.00685
404	0.000571762	424	0.00129	404	0.00817
405	0.000354909	425	0.00171	405	0.00914
406	0.000471421	426	0.00246	406	0.01008
407	0.000526843	427	0.0029	407	0.01109
408	0.000304198	428	0.00367	408	0.01225
409	0.000198207	429	0.00442	409	0.01383
410	0.000214762	430	0.00538	410	0.01521
411	0.000279278	431	0.00659	411	0.01724
412	0.000232343	432	0.00815	412	0.01937
413	0.000183365	433	0.00896	413	0.02146
414	0.000163679	434	0.01098	414	0.02386
415	0.000195152	435	0.01253	415	0.026
416	0.000170984	436	0.01484	416	0.02922
417	0.00019763	437	0.01694	417	0.03248
418	0.000116178	438	0.01991	418	0.03481
419	4.40449e-05	439	0.02307	419	0.03765
420	0	440	0.02565	420	0.04193
421	9.864e-06	441	0.02895	421	0.04496
422	8.79654e-05	442	0.0342	422	0.05033
423	3.0384e-05	443	0.03875	423	0.05391
424	2.0284e-06	444	0.04329	424	0.05914
425	8.09105e-05	445	0.04897	425	0.06414
426	0.000116084	446	0.0555	426	0.07039
427	0.000157693	447	0.06168	427	0.0743
428	0.000136893	448	0.06881	428	0.08057
429	0.000291079	449	0.07636	429	0.08668
430	0.000328854	450	0.08578	430	0.09289
431	0.000369765	451	0.09305	431	0.10137
432	0.000559765	452	0.10359	432	0.1075
433	0.000619131	453	0.11291	433	0.11455
434	0.000889602	454	0.12624	434	0.1218
435	0.000837656	455	0.13718	435	0.12947
436	0.00105	456	0.15004	436	0.13999
437	0.00138	457	0.16324	437	0.14902
438	0.0017	458	0.17858	438	0.15782
439	0.00206	459	0.19334	439	0.16869
440	0.00224	460	0.21131	440	0.17947
441	0.00251	461	0.22571	441	0.18671
442	0.00298	462	0.24243	442	0.19961
443	0.00373	463	0.26209	443	0.21237
444	0.004	464	0.2813	444	0.2217
445	0.00496	465	0.30198	445	0.2372
446	0.00548	466	0.31956	446	0.24765
447	0.00657	467	0.34083	447	0.2618
448	0.00755	468	0.36387	448	0.27547
449	0.0087	469	0.38218	449	0.29277
450	0.00936	470	0.40507	450	0.30457
451	0.01107	471	0.42751	451	0.31977
452	0.01283	472	0.45122	452	0.33839
453	0.01438	473	0.47593	453	0.35214
454	0.01601	474	0.5011	454	0.36987
455	0.01826	475	0.52086	455	0.3858
456	0.02029	476	0.5457	456	0.40443
457	0.02329	477	0.56955	457	0.42019
458	0.02584	478	0.59352	458	0.44127
459	0.02861	479	0.61737	459	0.45518
460	0.03186	480	0.63577	460	0.47676
461	0.03581	481	0.66017	461	0.49133
462	0.04062	482	0.68292	462	0.51125
463	0.04402	483	0.70221	463	0.53221
464	0.04895	484	0.72607	464	0.54799
465	0.05375	485	0.74395	465	0.56562
466	0.05919	486	0.76139	466	0.59075
467	0.06615	487	0.78374	467	0.60725
468	0.07185	488	0.80037	468	0.62801
469	0.07878	489	0.81884	469	0.644
470	0.08697	490	0.83597	470	0.6598
471	0.09437	491	0.84986	471	0.6863
472	0.10413	492	0.86689	472	0.69672
473	0.11192	493	0.88297	473	0.71544
474	0.12311	494	0.89961	474	0.73428
475	0.13228	495	0.90519	475	0.75095
476	0.14321	496	0.91716	476	0.76887
477	0.15496	497	0.92766	477	0.78622
478	0.1684	498	0.93984	478	0.80138
479	0.17916	499	0.95486	479	0.81775
480	0.19452	500	0.95728	480	0.82989
481	0.20839	501	0.9676	481	0.84169
482	0.2224	502	0.97049	482	0.85956
483	0.23746	503	0.9766	483	0.8705
484	0.25343	504	0.98293	484	0.88761
485	0.26987	505	0.97983	485	0.89742
486	0.28739	506	0.9883	486	0.91133
487	0.30256	507	0.99394	487	0.92398
488	0.32194	508	0.99706	488	0.92805
489	0.33892	509	0.99585	489	0.93392
490	0.35971	510	0.9951	490	0.94905
491	0.37784	511	0.9981	491	0.9504
492	0.39669	512	1	492	0.95332
493	0.42028	513	0.99305	493	0.96662
494	0.43545	514	0.99431	494	0.97132
495	0.45696	515	0.99889	495	0.97551
496	0.47695	516	0.99552	496	0.97913
497	0.50004	517	0.98285	497	0.98414
498	0.51833	518	0.98853	498	0.99368
499	0.54424	519	0.9821	499	0.99386
500	0.56323	520	0.97765	500	0.99493
501	0.58214	521	0.96957	501	1
502	0.59987	522	0.96245	502	0.99536
503	0.62212	523	0.96174	503	0.99669
504	0.64072	524	0.95306	504	0.99339
505	0.66186	525	0.94834	505	0.9882
506	0.67928	526	0.94146	506	0.9914
507	0.69853	527	0.93791	507	0.98582
508	0.72043	528	0.93732	508	0.98645
509	0.73767	529	0.92665	509	0.98477
510	0.75534	530	0.91766	510	0.98228
511	0.77195	531	0.90727	511	0.97524
512	0.78874	532	0.9051	512	0.97417
513	0.80765	533	0.88537	513	0.96771
514	0.82208	534	0.88154	514	0.97086
515	0.83617	535	0.87287	515	0.96133
516	0.85104	536	0.86298	516	0.95206
517	0.86066	537	0.85351	517	0.95239
518	0.87626	538	0.83966	518	0.94337
519	0.89012	539	0.83715	519	0.93877
520	0.89996	540	0.82241	520	0.92904
521	0.90918	541	0.81811	521	0.92212
522	0.9236	542	0.81053	522	0.91076
523	0.92719	543	0.79353	523	0.90585
524	0.93818	544	0.78943	524	0.90098
525	0.95236	545	0.77353	525	0.88262
526	0.95636	546	0.76638	526	0.88155
527	0.96194	547	0.75675	527	0.86791
528	0.96842	548	0.74123	528	0.86392
529	0.9729	549	0.7342	529	0.85631
530	0.98332	550	0.72163	530	0.84726
531	0.97474	551	0.71438	531	0.83995
532	0.98426	552	0.70365	532	0.8228
533	0.99589	553	0.69303	533	0.81317
534	0.99388	554	0.68061	534	0.80634
535	0.98859	555	0.67062	535	0.7908
536	0.99704	556	0.65721	536	0.77829
537	0.99865	557	0.64783	537	0.77131
538	0.99587	558	0.64366	538	0.75593
539	1	559	0.63185	539	0.75765
540	0.99505	560	0.61705	540	0.74124
541	0.99663	561	0.60535	541	0.73279
542	0.99224	562	0.59184	542	0.72595
543	0.99747	563	0.58288	543	0.71654
544	0.9879	564	0.57372	544	0.69857
545	0.98344	565	0.56539	545	0.69144
546	0.98343	566	0.54652	546	0.68165
547	0.9793	567	0.54614	547	0.66398
548	0.97091	568	0.53633	548	0.65295
549	0.97141	569	0.52694	549	0.64683
550	0.96852	570	0.51661	550	0.64286
551	0.96358	571	0.50342	551	0.63403
552	0.94771	572	0.49748	552	0.62347
553	0.9515	573	0.48919	553	0.61451
554	0.94559	574	0.47525	554	0.60391
555	0.93041	575	0.46747	555	0.58981
556	0.93309	576	0.46419	556	0.57789
557	0.92259	577	0.45402	557	0.5653
558	0.91541	578	0.44401	558	0.56154
559	0.91074	579	0.4406	559	0.54794
560	0.89931	580	0.42826	560	0.53709
561	0.89065	581	0.42123	561	0.53643
562	0.89297	582	0.40956	562	0.52204
563	0.88141	583	0.40227	563	0.51389
564	0.87139	584	0.39537	564	0.50227
565	0.86213	585	0.3877	565	0.49504
566	0.84705	586	0.37947	566	0.48138
567	0.84717	587	0.37387	567	0.47634
568	0.83838	588	0.3594	568	0.46091
569	0.83156	589	0.35299	569	0.45728
570	0.81788	590	0.34967	570	0.45165
571	0.81173	591	0.34492	571	0.44019
572	0.79708	592	0.33786	572	0.43289
573	0.7977	593	0.33043	573	0.42494
574	0.77904	594	0.32214	574	0.41838
575	0.77545	595	0.31443	575	0.40937
576	0.76858	596	0.30833	576	0.40158
577	0.75163	597	0.30105	577	0.39084
578	0.74366	598	0.29814	578	0.38004
579	0.72687	599	0.28881	579	0.37373
580	0.72047	600	0.28368	580	0.37139
581	0.71173	601	0.28128	581	0.36084
582	0.70195	602	0.27368	582	0.35417
583	0.69883	603	0.26895	583	0.34447
584	0.68456	604	0.26002	584	0.33845
585	0.68432	605	0.25393	585	0.33131
586	0.66547	606	0.24799	586	0.32335
587	0.6593	607	0.24371	587	0.31906
588	0.64391	608	0.2381	588	0.30932
589	0.63643	609	0.23098	589	0.30123
590	0.62908	610	0.22808	590	0.30108
591	0.61709	611	0.22273	591	0.29764
592	0.61379	612	0.22111	592	0.28465
593	0.59526	613	0.21597	593	0.2833
594	0.58773	614	0.20857	594	0.27464
595	0.58595	615	0.20428	595	0.26817
596	0.56974	616	0.20012	596	0.26415
597	0.56479	617	0.19686	597	0.25592
598	0.55195	618	0.18695	598	0.25037
599	0.54552	619	0.18913	599	0.24129
600	0.53421	620	0.1826	600	0.24112
601	0.53034	621	0.18064	601	0.23749
602	0.51188	622	0.17192	602	0.2308
603	0.51332	623	0.16956	603	0.22318
604	0.50495	624	0.16553	604	0.21783
605	0.49183	625	0.15969	605	0.21315
606	0.4884	626	0.16041	606	0.2156
607	0.47843	627	0.15627	607	0.20953
608	0.47061	628	0.15189	608	0.20337
609	0.46136	629	0.15201	609	0.19934
610	0.4528	630	0.15077	610	0.19533
611	0.44329	631	0.14136	611	0.18999
612	0.44062	632	0.14146	612	0.18245
613	0.42845	633	0.14049	613	0.18107
614	0.42121	634	0.13373	614	0.17537
615	0.41562	635	0.13311	615	0.17073
616	0.40911	636	0.13196	616	0.17085
617	0.39937	637	0.12717	617	0.16265
618	0.39551	638	0.12271	618	0.15921
619	0.37668	639	0.11793	619	0.15643
620	0.37755	640	0.11984	620	0.15375
621	0.36711	641	0.11527	621	0.15172
622	0.3631	642	0.10721	622	0.14374
623	0.35956	643	0.10937	623	0.1425
624	0.3492	644	0.10449	624	0.13842
625	0.34401	645	0.10159	625	0.13515
626	0.33444	646	0.10155	626	0.13503
627	0.32954	647	0.10001	627	0.13071
628	0.32314	648	0.09716	628	0.12524
629	0.31764	649	0.09487	629	0.12498
630	0.30726	650	0.09317	630	0.12512
631	0.30253	651	0.08805	631	0.12024
632	0.30325	652	0.09225	632	0.11687
633	0.29592	653	0.08425	633	0.11568
634	0.29286	654	0.07998	634	0.11027
635	0.28758	655	0.08165	635	0.10704
636	0.2803	656	0.08216	636	0.10019
637	0.27441	657	0.07509	637	0.10041
638	0.27128	658	0.07569	638	0.10366
639	0.26496	659	0.07146	639	0.09622
640	0.25886	660	0.07351	640	0.09608
641	0.24976	661	0.07034	641	0.09346
642	0.2489	662	0.06626	642	0.09461
643	0.24204	663	0.06841	643	0.09037
644	0.23677	664	0.0686	644	0.08552
645	0.23249	665	0.06455	645	0.08853
646	0.22664	666	0.06437	646	0.08455
647	0.2209	667	0.05886	647	0.08118
648	0.21774	668	0.05947	648	0.07756
649	0.2069	669	0.0572	649	0.0808
650	0.20637	670	0.05304	650	0.07639
651	0.20567	671	0.05983	651	0.06988
652	0.19903	672	0.05381	652	0.07408
653	0.19893	673	0.05866	653	0.06954
654	0.19467	674	0.05318	654	0.07093
655	0.18798	675	0.05007	655	0.06378
656	0.18104	676	0.04971	656	0.06353
657	0.18397	677	0.04889	657	0.06583
658	0.17586	678	0.04665	658	0.06302
659	0.17549	679	0.04598	659	0.06149
660	0.1757	680	0.04196	660	0.06097
661	0.16567	681	0.04019	661	0.05773
662	0.16728	682	0.04051	662	0.05423
663	0.16083	683	0.04039	663	0.06049
664	0.15864	684	0.03655	664	0.05308
665	0.15371	685	0.0363	665	0.05167
666	0.15572	686	0.03979	666	0.04844
667	0.14386	687	0.03595	667	0.0521
668	0.14521	688	0.03602	668	0.04959
669	0.13886	689	0.03576	669	0.04624
670	0.13692	690	0.03507	670	0.04493
671	0.13541	691	0.03298	671	0.04663
672	0.1318	692	0.02964	672	0.04819
673	0.13375	693	0.03569	673	0.04319
674	0.12667	694	0.02905	674	0.04309
675	0.12867	695	0.02883	675	0.04465
676	0.12049	696	0.028	676	0.03895
677	0.1204	697	0.02751	677	0.045
678	0.11639	698	0.0299	678	0.04133
679	0.11754	699	0.02467	679	0.03829
680	0.11183	700	0.024	680	0.0389
681	0.11363	701	0.02322	681	0.03544
682	0.10803	702	0.02369	682	0.0343
683	0.10707	703	0.02578	683	0.03482
684	0.10845	704	0.02483	684	0.03472
685	0.10562	705	0.01982	685	0.03348
686	0.10489	706	0.02294	686	0.03384
687	0.09973	707	0.02152	687	0.03451
688	0.09865	708	0.02046	688	0.03169
689	0.10174	709	0.01966	689	0.02673
690	0.09411	710	0.01942	690	0.03186
691	0.09559	711	0.02121	691	0.02643
692	0.08869	712	0.01826	692	0.02807
693	0.08701	713	0.02053	693	0.0275
694	0.08736	714	0.01899	694	0.02792
695	0.08091	715	0.01784	695	0.02707
696	0.08434	716	0.01895	696	0.02745
697	0.08159	717	0.01807	697	0.02569
698	0.07739	718	0.01694	698	0.02674
699	0.07734	719	0.0162	699	0.02394
700	0.07347	720	0.01582	700	0.02057
701	0.07283	721	0.01402	701	0.02248
702	0.06467	722	0.01366	702	0.01947
703	0.06855	723	0.0131	703	0.01925
704	0.06564	724	0.01619	704	0.02159
705	0.06726	725	0.01408	705	0.02021
706	0.06342	726	0.01362	706	0.01854
707	0.06033	727	0.01069	707	0.01489
708	0.0574	728	0.01387	708	0.01845
709	0.05886	729	0.01181	709	0.01737
710	0.05519	730	0.01096	710	0.01603
711	0.0565	731	0.01136	711	0.01466
712	0.05437	732	0.01242	712	0.01403
713	0.04945	733	0.01307	713	0.01564
714	0.05103	734	0.01216	714	0.01367
715	0.05086	735	0.01074	715	0.01308
716	0.05095	736	0.01159	716	0.01505
717	0.04732	737	0.01013	717	0.01395
718	0.04562	738	0.00922	718	0.01471
719	0.04637	739	0.0053	719	0.0122
720	0.04692	740	0.00671	720	0.0152
721	0.04359	741	0.00792	721	0.01287
722	0.04462	742	0.00739	722	0.01121
723	0.04071	743	0.00728	723	0.01409
724	0.04109	744	0.00913	724	0.01205
725	0.04005	745	0.00744	725	0.01209
726	0.03697	746	0.00677	726	0.01214
727	0.04037	747	0.00876	727	0.01047
728	0.03929	748	0.01036	728	0.00859
729	0.0352	749	0.01311	729	0.01193
730	0.03379	750	0.00859	730	0.01349
731	0.03541			731	0.00921
732	0.03471			732	0.00892
733	0.03475			733	0.0081
734	0.03265			734	0.01007
735	0.03142			735	0.00628
736	0.03047			736	0.00525
737	0.02774			737	0.00762
738	0.02912			738	0.00662
739	0.02944			739	0.00544
740	0.02942			740	0.00592
741	0.02829			741	0.00544
742	0.02816			742	0.00674
743	0.02622			743	0.00491
744	0.02251			744	0.00947
745	0.02425			745	0.00571
746	0.02651			746	0.00524
747	0.02022			747	0.005
748	0.02614			748	0.00701
749	0.02427			749	0.00835
750	0.02133			750	0.00293

## Sheet: Figure 1c
	TBP-DMAc	TBP-3MCz	TBP-3aDMAC
Time	PL Intensity (Counts)	PL Intensity (Counts)	PL Intensity (Counts)
0	0	0	0
9.76563	0	0	0
19.5312	0	0	0
29.2969	0	0	0
39.0625	0	0	0
48.8281	0	0	0
58.5938	0	0	0
68.3594	0	0	0
78.125	0	0	0
87.8906	0	0	0
97.6562	0	0	0
107.422	0	0	0
117.188	0	0	0
126.953	0	0	0
136.719	0	0	0
146.484	0	0	0
156.25	0	0	0
166.016	0	0	0
175.781	0	0	0
185.547	0	0	0
195.312	0	0	0
205.078	0	0	0
214.844	0	0	0
224.609	0	0	0
234.375	0	0	0
244.141	0	0	0
253.906	0	0	0
263.672	0	0	0
273.438	0	0	0
283.203	0	0	0
292.969	2	2	9
302.734	4	3	25
312.5	9	14	35
322.266	3696	6272	5780
332.031	20000	20000	20000
341.797	16179	13588	9677
351.562	11663	8959	5127
361.328	8792	6573	3032
371.094	6821	4841	1948
380.859	5144	3785	1218
390.625	4147	3091	791
400.391	3187	2502	605
410.156	2674	2197	473
419.922	2189	1881	339
429.688	1890	1639	271
439.453	1681	1516	190
449.219	1434	1475	169
458.984	1241	1306	163
468.75	1210	1286	150
478.516	1031	1140	101
488.281	954	1180	92
498.047	922	1131	86
507.812	869	1046	89
517.578	815	1018	86
527.344	826	987	78
537.109	797	924	89
546.875	760	931	73
556.641	729	940	85
566.406	700	888	69
576.172	720	908	94
585.938	674	855	66
595.703	684	849	78
605.469	685	841	62
615.234	675	816	75
625	665	779	68
634.766	631	747	76
644.531	622	786	76
654.297	579	712	61
664.062	585	776	57
673.828	619	708	69
683.594	602	759	63
693.359	599	737	57
703.125	591	696	62
712.891	615	728	61
722.656	552	673	80
732.422	544	688	51
742.188	529	708	59
751.953	556	673	64
761.719	585	644	57
771.484	560	705	62
781.25	522	592	62
791.016	545	631	51
800.781	580	639	66
810.547	565	607	85
820.312	589	611	50
830.078	518	592	56
839.844	525	665	69
849.609	501	600	70
859.375	536	545	67
869.141	509	597	58
878.906	526	595	47
888.672	531	588	60
898.438	528	582	43
908.203	543	529	56
917.969	502	568	52
927.734	495	545	47
937.5	505	581	65
947.266	507	572	54
957.031	498	549	57
966.797	464	538	40
976.562	532	507	59
986.328	529	475	56
996.094	489	550	62
1005.86	495	505	49
1015.62	452	538	72
1025.39	480	520	50
1035.16	473	517	49
1044.92	460	496	48
1054.69	523	501	55
1064.45	431	476	65
1074.22	492	454	44
1083.98	470	531	66
1093.75	436	515	47
1103.52	499	452	46
1113.28	418	471	46
1123.05	459	482	59
1132.81	446	483	57
1142.58	447	441	59
1152.34	459	458	58
1162.11	469	390	52
1171.88	429	440	53
1181.64	446	396	57
1191.41	424	445	56
1201.17	423	421	52
1210.94	469	391	52
1220.7	434	452	48
1230.47	446	411	53
1240.23	395	406	62
1250	415	409	46
1259.77	401	432	46
1269.53	419	429	55
1279.3	406	398	52
1289.06	399	409	50
1298.83	404	410	57
1308.59	358	401	64
1318.36	388	384	52
1328.12	404	380	40
1337.89	408	377	52
1347.66	386	376	56
1357.42	368	366	53
1367.19	413	378	53
1376.95	386	356	70
1386.72	404	400	53
1396.48	398	350	59
1406.25	376	368	56
1416.02	407	374	51
1425.78	352	342	43
1435.55	311	365	38
1445.31	357	367	51
1455.08	390	359	44
1464.84	350	350	57
1474.61	377	323	38
1484.38	381	378	46
1494.14	380	355	43
1503.91	356	335	54
1513.67	361	334	43
1523.44	347	310	55
1533.2	354	337	43
1542.97	369	316	52
1552.73	341	328	55
1562.5	328	333	48
1572.27	332	285	54
1582.03	357	317	38
1591.8	370	278	45
1601.56	369	291	49
1611.33	346	289	44
1621.09	349	268	49
1630.86	329	293	46
1640.62	320	308	50
1650.39	344	301	54
1660.16	321	271	52
1669.92	363	297	52
1679.69	340	301	51
1689.45	335	300	42
1699.22	323	289	49
1708.98	313	331	44
1718.75	366	282	40
1728.52	348	275	66
1738.28	285	275	38
1748.05	351	288	41
1757.81	313	297	45
1767.58	334	284	41
1777.34	306	258	44
1787.11	318	266	63
1796.88	314	282	43
1806.64	322	258	49
1816.41	286	254	38
1826.17	322	283	60
1835.94	337	274	42
1845.7	272	261	33
1855.47	300	265	35
1865.23	322	253	49
1875	317	244	45
1884.77	298	266	45
1894.53	340	249	52
1904.3	303	255	52
1914.06	307	259	48
1923.83	281	265	44
1933.59	297	254	48
1943.36	310	232	51
1953.12	289	213	54
1962.89	290	245	43
1972.66	348	228	35
1982.42	272	246	30
1992.19	312	229	48
2001.95	284	256	46
2011.72	268	233	38
2021.48	281	241	42
2031.25	289	221	44
2041.02	282	230	43
2050.78	289	239	52
2060.55	283	202	37
2070.31	296	223	46
2080.08	268	237	38
2089.84	285	236	40
2099.61	266	213	37
2109.38	264	201	41
2119.14	273	229	45
2128.91	273	215	46
2138.67	263	194	34
2148.44	229	205	46
2158.2	273	187	35
2167.97	226	196	43
2177.73	267	182	41
2187.5	282	199	29
2197.27	243	194	57
2207.03	281	183	49
2216.8	248	196	46
2226.56	245	209	52
2236.33	271	202	47
2246.09	263	175	38
2255.86	248	207	49
2265.62	278	176	43
2275.39	256	174	46
2285.16	252	197	50
2294.92	287	190	50
2304.69	221	190	52
2314.45	264	174	43
2324.22	261	180	31
2333.98	262	189	54
2343.75	215	190	62
2353.52	258	171	39
2363.28	237	166	38
2373.05	266	180	41
2382.81	240	179	42
2392.58	246	168	40
2402.34	258	173	44
2412.11	223	191	36
2421.88	240	170	46
2431.64	260	179	38
2441.41	218	159	43
2451.17	211	175	51
2460.94	220	188	43
2470.7	232	163	45
2480.47	218	159	37
2490.23	219	154	49
2500	215	131	51
2509.77	214	160	43
2519.53	218	150	45
2529.3	239	155	54
2539.06	194	135	45
2548.83	229	160	54
2558.59	227	158	38
2568.36	249	144	46
2578.12	228	148	46
2587.89	219	129	36
2597.66	215	147	46
2607.42	185	137	45
2617.19	223	163	59
2626.95	198	151	46
2636.72	194	173	33
2646.48	208	149	43
2656.25	239	167	43
2666.02	197	148	44
2675.78	197	133	27
2685.55	209	161	36
2695.31	202	124	45
2705.08	214	138	48
2714.84	192	156	37
2724.61	220	147	34
2734.38	225	159	37
2744.14	207	153	33
2753.91	224	133	46
2763.67	196	140	44
2773.44	205	142	33
2783.2	189	125	45
2792.97	221	162	38
2802.73	209	107	50
2812.5	230	139	40
2822.27	191	132	39
2832.03	203	103	51
2841.8	199	157	41
2851.56	215	124	42
2861.33	157	125	44
2871.09	218	146	56
2880.86	190	106	36
2890.62	206	125	48
2900.39	197	132	24
2910.16	175	116	44
2919.92	185	143	46
2929.69	167	133	45
2939.45	173	129	36
2949.22	177	120	38
2958.98	192	131	44
2968.75	181	114	43
2978.52	174	125	49
2988.28	183	111	47
2998.05	188	118	51
3007.81	176	111	34
3017.58	209	113	46
3027.34	175	132	43
3037.11	173	114	35
3046.88	172	110	53
3056.64	188	119	38
3066.41	165	114	44
3076.17	188	101	41
3085.94	193	111	37
3095.7	164	96	43
3105.47	162	100	38
3115.23	209	96	41
3125	168	113	43
3134.77	176	127	37
3144.53	170	113	51
3154.3	164	116	45
3164.06	159	88	35
3173.83	178	101	45
3183.59	175	89	33
3193.36	167	88	35
3203.12	159	98	34
3212.89	172	101	45
3222.66	194	103	33
3232.42	166	96	31
3242.19	132	111	33
3251.95	184	112	41
3261.72	185	94	46
3271.48	170	93	40
3281.25	194	87	39
3291.02	148	102	35
3300.78	149	85	40
3310.55	168	114	43
3320.31	176	88	38
3330.08	139	106	25
3339.84	180	88	51
3349.61	128	106	33
3359.38	172	106	44
3369.14	153	75	45
3378.91	140	100	36
3388.67	136	93	37
3398.44	154	80	41
3408.2	148	80	33
3417.97	175	80	41
3427.73	171	86	51
3437.5	150	89	40
3447.27	182	68	37
3457.03	162	72	38
3466.8	145	83	31
3476.56	147	71	42
3486.33	159	85	41
3496.09	129	98	43
3505.86	141	99	38
3515.62	128	82	43
3525.39	179	101	54
3535.16	138	88	51
3544.92	129	88	37
3554.69	144	87	49
3564.45	144	85	41
3574.22	135	93	45
3583.98	150	84	39
3593.75	153	76	42
3603.52	141	76	41
3613.28	154	69	48
3623.05	119	79	49
3632.81	137	69	38
3642.58	156	83	36
3652.34	161	77	29
3662.11	152	87	40
3671.88	137	87	36
3681.64	158	70	43
3691.41	133	67	45
3701.17	132	80	40
3710.94	137	87	48
3720.7	170	75	31
3730.47	138	90	40
3740.23	136	60	35
3750	116	84	40
3759.77	130	72	43
3769.53	135	66	32
3779.3	132	74	47
3789.06	134	67	37
3798.83	151	76	38
3808.59	117	87	33
3818.36	151	77	40
3828.12	141	82	26
3837.89	146	78	33
3847.66	122	66	40
3857.42	136	72	45
3867.19	130	68	35
3876.95	116	59	47
3886.72	135	72	40
3896.48	138	85	34
3906.25	147	81	26
3916.02	130	53	39
3925.78	132	63	29
3935.55	133	70	32
3945.31	131	57	36
3955.08	119	72	38
3964.84	140	68	26
3974.61	131	69	48
3984.38	146	72	37
3994.14	112	57	40
4003.91	120	55	49
4013.67	138	56	28
4023.44	117	75	30
4033.2	114	65	41
4042.97	106	63	39
4052.73	130	66	36
4062.5	118	64	36
4072.27	130	73	32
4082.03	128	71	48
4091.8	107	58	46
4101.56	119	65	47
4111.33	116	46	33
4121.09	105	63	36
4130.86	112	76	31
4140.62	136	70	48
4150.39	134	70	31
4160.16	101	63	31
4169.92	103	68	36
4179.69	115	67	38
4189.45	122	51	40
4199.22	113	52	39
4208.98	103	40	35
4218.75	116	50	39
4228.52	107	44	21
4238.28	124	49	27
4248.05	105	58	35
4257.81	114	52	29
4267.58	117	58	39
4277.34	116	67	45
4287.11	119	52	47
4296.88	127	67	43
4306.64	116	63	32
4316.41	119	52	33
4326.17	112	58	36
4335.94	102	49	28
4345.7	107	57	38
4355.47	106	59	39
4365.23	86	48	44
4375	117	57	28
4384.77	104	54	40
4394.53	104	51	33
4404.3	85	50	25
4414.06	102	51	36
4423.83	112	56	39
4433.59	102	61	26
4443.36	104	53	38
4453.12	105	42	36
4462.89	130	63	40
4472.66	105	43	43
4482.42	94	44	26
4492.19	97	46	40
4501.95	106	47	47
4511.72	103	43	40
4521.48	105	37	40
4531.25	109	55	33
4541.02	102	38	27
4550.78	97	37	47
4560.55	117	54	30
4570.31	87	49	34
4580.08	89	52	33
4589.84	102	51	41
4599.61	94	51	32
4609.38	97	43	32
4619.14	77	59	35
4628.91	83	50	34
4638.67	88	44	40
4648.44	95	40	34
4658.2	112	52	29
4667.97	98	52	31
4677.73	111	48	47
4687.5	89	51	33
4697.27	79	42	36
4707.03	99	42	44
4716.8	84	41	22
4726.56	96	48	27
4736.33	104	61	35
4746.09	99	35	40
4755.86	80	57	38
4765.62	91	52	36
4775.39	97	46	33
4785.16	96	46	28
4794.92	71	40	27
4804.69	85	37	43
4814.45	91	37	41
4824.22	106	34	35
4833.98	104	34	38
4843.75	86	34	45
4853.52	87	34	43
4863.28	83	52	32
4873.05	102	45	29
4882.81	84	35	38
4892.58	88	43	24
4902.34	102	35	37
4912.11	89	47	47
4921.88	90	38	39
4931.64	85	43	27
4941.41	102	46	28
4951.17	73	40	39
4960.94	91	43	40
4970.7	89	47	32
4980.47	103	33	31
4990.23	76	30	36
5000	76	39	27
5009.77	77	43	37
5019.53	97	42	33
5029.3	63	36	34
5039.06	76	40	26
5048.83	83	40	33
5058.59	77	39	29
5068.36	100	30	35
5078.12	70	40	48
5087.89	95	31	41
5097.66	89	33	28
5107.42	86	34	32
5117.19	80	41	42
5126.95	76	46	28
5136.72	93	30	44
5146.48	82	41	39
5156.25	76	29	35
5166.02	78	35	32
5175.78	87	38	44
5185.55	76	28	32
5195.31	88	30	36
5205.08	85	27	43
5214.84	79	28	32
5224.61	93	42	38
5234.38	74	39	31
5244.14	99	36	28
5253.91	71	50	33
5263.67	96	34	37
5273.44	83	40	38
5283.2	77	43	30
5292.97	76	23	35
5302.73	71	31	40
5312.5	84	23	26
5322.27	100	37	37
5332.03	85	38	32
5341.8	87	24	27
5351.56	58	30	38
5361.33	81	38	28
5371.09	89	34	33
5380.86	81	40	40
5390.62	74	29	37
5400.39	74	29	40
5410.16	84	42	22
5419.92	77	40	32
5429.69	74	22	25
5439.45	66	38	34
5449.22	92	34	28
5458.98	87	23	45
5468.75	74	23	21
5478.52	59	19	32
5488.28	72	32	25
5498.05	75	28	44
5507.81	76	24	31
5517.58	75	24	37
5527.34	65	24	29
5537.11	81	33	37
5546.88	69	35	46
5556.64	56	33	40
5566.41	64	37	32
5576.17	75	19	39
5585.94	64	30	38
5595.7	76	38	35
5605.47	83	33	30
5615.23	56	31	23
5625	72	26	36
5634.77	76	27	50
5644.53	68	27	31
5654.3	74	42	28
5664.06	76	35	28
5673.83	75	29	20
5683.59	64	30	35
5693.36	74	25	31
5703.12	68	29	24
5712.89	69	25	22
5722.66	82	30	31
5732.42	70	20	33
5742.19	76	32	35
5751.95	76	26	33
5761.72	69	36	27
5771.48	50	26	44
5781.25	53	31	32
5791.02	61	16	27
5800.78	50	31	40
5810.55	67	30	27
5820.31	56	26	31
5830.08	65	25	29
5839.84	88	26	34
5849.61	75	19	30
5859.38	65	27	38
5869.14	64	28	29
5878.91	59	34	40
5888.67	79	22	38
5898.44	55	34	49
5908.2	67	23	23
5917.97	54	20	25
5927.73	53	30	26
5937.5	71	33	40
5947.27	59	24	32
5957.03	67	22	43
5966.8	51	25	36
5976.56	55	26	35
5986.33	66	20	24
5996.09	58	18	33
6005.86	71	25	27
6015.62	62	29	33
6025.39	73	29	41
6035.16	64	22	37
6044.92	56	28	35
6054.69	61	27	28
6064.45	44	19	32
6074.22	39	24	29
6083.98	56	23	33
6093.75	66	28	28
6103.52	68	23	30
6113.28	60	20	38
6123.05	58	26	42
6132.81	53	26	39
6142.58	57	16	32
6152.34	55	24	29
6162.11	56	12	31
6171.88	73	15	28
6181.64	66	19	24
6191.41	64	23	40
6201.17	53	18	32
6210.94	66	14	31
6220.7	53	22	22
6230.47	54	19	33
6240.23	50	20	33
6250	54	23	45
6259.77	60	12	32
6269.53	62	27	37
6279.3	57	23	29
6289.06	53	20	34
6298.83	47	17	23
6308.59	58	24	23
6318.36	54	24	36
6328.12	57	18	40
6337.89	65	16	33
6347.66	47	24	39
6357.42	59	22	30
6367.19	48	29	33
6376.95	66	22	21
6386.72	59	26	34
6396.48	47	21	32
6406.25	40	30	31
6416.02	73	20	30
6425.78	42	21	32
6435.55	51	27	34
6445.31	57	23	32
6455.08	53	24	31
6464.84	58	23	27
6474.61	64	24	42
6484.38	64	19	32
6494.14	57	21	39
6503.91	52	25	37
6513.67	47	19	21
6523.44	47	17	30
6533.2	57	24	32
6542.97	51	13	27
6552.73	63	21	31
6562.5	44	20	28
6572.27	39	15	29
6582.03	60	16	37
6591.8	48	19	29
6601.56	47	22	26
6611.33	39	14	33
6621.09	57	13	23
6630.86	60	12	37
6640.62	50	25	24
6650.39	54	17	27
6660.16	58	10	36
6669.92	52	15	31
6679.69	52	14	35
6689.45	54	21	32
6699.22	48	25	38
6708.98	49	20	32
6718.75	62	23	25
6728.52	42	13	41
6738.28	44	24	22
6748.05	52	24	29
6757.81	40	18	32
6767.58	50	11	33
6777.34	50	17	51
6787.11	50	18	33
6796.88	50	26	26
6806.64	53	11	36
6816.41	70	20	25
6826.17	48	20	33
6835.94	55	25	33
6845.7	40	21	25
6855.47	42	19	30
6865.23	37	19	42
6875	44	13	35
6884.77	56	19	27
6894.53	46	23	25
6904.3	47	19	31
6914.06	47	21	43
6923.83	54	13	30
6933.59	50	23	28
6943.36	46	16	39
6953.12	33	20	28
6962.89	35	20	32
6972.66	50	18	39
6982.42	43	10	34
6992.19	44	14	26
7001.95	51	15	36
7011.72	42	13	32
7021.48	50	13	29
7031.25	41	15	32
7041.02	40	16	36
7050.78	54	15	40
7060.55	48	16	27
7070.31	47	17	34
7080.08	43	20	38
7089.84	39	22	25
7099.61	41	17	28
7109.38	47	17	23
7119.14	46	10	24
7128.91	42	16	26
7138.67	65	17	28
7148.44	47	14	35
7158.2	46	14	33
7167.97	46	26	23
7177.73	50	18	36
7187.5	35	17	39
7197.27	44	12	25
7207.03	43	16	41
7216.8	37	14	32
7226.56	51	19	31
7236.33	32	13	27
7246.09	43	16	36
7255.86	44	14	34
7265.62	48	16	39
7275.39	36	17	31
7285.16	44	14	33
7294.92	54	11	32
7304.69	41	19	19
7314.45	56	6	31
7324.22	41	18	37
7333.98	55	10	33
7343.75	50	17	35
7353.52	41	19	27
7363.28	40	9	42
7373.05	40	14	25
7382.81	54	8	28
7392.58	31	10	44
7402.34	44	15	15
7412.11	43	15	34
7421.88	37	15	35
7431.64	44	13	16
7441.41	34	14	27
7451.17	45	9	29
7460.94	35	25	24
7470.7	48	15	28
7480.47	41	12	35
7490.23	45	12	36
7500	34	14	32
7509.77	47	12	28
7519.53	42	13	49
7529.3	48	15	33
7539.06	46	20	33
7548.83	48	13	31
7558.59	39	16	37
7568.36	43	10	38
7578.12	51	11	34
7587.89	39	13	37
7597.66	49	11	26
7607.42	37	10	22
7617.19	38	17	30
7626.95	42	12	29
7636.72	46	14	25
7646.48	47	18	26
7656.25	45	13	34
7666.02	40	18	28
7675.78	35	13	30
7685.55	31	12	35
7695.31	38	11	24
7705.08	49	15	28
7714.84	39	12	23
7724.61	31	10	30
7734.38	44	9	28
7744.14	27	14	23
7753.91	37	11	29
7763.67	40	13	28
7773.44	40	8	44
7783.2	37	13	24
7792.97	32	8	33
7802.73	62	11	34
7812.5	44	10	36
7822.27	47	10	37
7832.03	38	12	26
7841.8	44	11	28
7851.56	40	13	26
7861.33	45	16	33
7871.09	41	10	35
7880.86	27	10	29
7890.62	43	9	23
7900.39	33	11	32
7910.16	44	14	35
7919.92	38	10	32
7929.69	42	21	30
7939.45	35	16	28
7949.22	45	11	19
7958.98	29	13	32
7968.75	35	9	27
7978.52	38	8	24
7988.28	38	7	31
7998.05	31	11	24
8007.81	31	12	30
8017.58	42	11	28
8027.34	52	10	34
8037.11	37	10	30
8046.88	36	9	24
8056.64	39	4	21
8066.41	31	17	38
8076.17	33	8	31
8085.94	37	6	28
8095.7	38	13	34
8105.47	39	17	25
8115.23	41	11	27
8125	34	11	36
8134.77	27	14	26
8144.53	33	13	42
8154.3	34	8	29
8164.06	35	11	31
8173.83	33	11	33
8183.59	26	10	23
8193.36	38	9	39
8203.12	39	9	25
8212.89	38	13	39
8222.66	28	13	40
8232.42	42	11	33
8242.19	31	9	31
8251.95	33	12	30
8261.72	32	5	20
8271.48	31	3	28
8281.25	37	10	25
8291.02	29	10	18
8300.78	36	14	25
8310.55	33	13	34
8320.31	40	11	26
8330.08	33	9	35
8339.84	44	7	30
8349.61	30	13	27
8359.38	22	7	34
8369.14	26	11	31
8378.91	20	6	27
8388.67	38	9	28
8398.44	24	10	24
8408.2	34	9	33
8417.97	34	10	29
8427.73	35	3	23
8437.5	36	18	28
8447.27	32	12	38
8457.03	29	14	26
8466.8	37	6	25
8476.56	26	11	25
8486.33	30	12	31
8496.09	35	13	35
8505.86	25	7	29
8515.62	29	10	24
8525.39	23	9	32
8535.16	32	12	32
8544.92	29	7	31
8554.69	32	10	32
8564.45	36	8	32
8574.22	33	6	33
8583.98	30	6	41
8593.75	27	10	20
8603.52	30	18	28
8613.28	38	12	32
8623.05	24	12	36
8632.81	36	3	31
8642.58	34	6	22
8652.34	28	6	24
8662.11	36	9	35
8671.88	28	6	23
8681.64	28	8	16
8691.41	34	10	26
8701.17	19	8	31
8710.94	18	10	27
8720.7	29	9	26
8730.47	25	6	30
8740.23	29	12	18
8750	28	7	17
8759.77	25	8	49
8769.53	24	9	32
8779.3	32	8	37
8789.06	29	7	19
8798.83	26	11	38
8808.59	28	10	22
8818.36	26	11	25
8828.12	25	9	25
8837.89	30	10	20
8847.66	21	9	23
8857.42	28	15	22
8867.19	28	7	29
8876.95	34	6	32
8886.72	28	5	31
8896.48	37	4	27
8906.25	25	7	32
8916.02	31	6	22
8925.78	21	9	27
8935.55	26	9	31
8945.31	27	6	24
8955.08	36	3	30
8964.84	34	10	29
8974.61	19	4	24
8984.38	28	7	28
8994.14	28	7	31
9003.91	31	9	26
9013.67	28	11	29
9023.44	29	10	28
9033.2	26	2	29
9042.97	35	10	34
9052.73	31	8	20
9062.5	17	9	29
9072.27	35	10	29
9082.03	26	8	33
9091.8	30	9	27
9101.56	27	4	26
9111.33	35	9	29
9121.09	32	14	27
9130.86	29	5	30
9140.62	25	7	28
9150.39	27	9	23
9160.16	20	8	32
9169.92	19	5	38
9179.69	17	8	27
9189.45	28	10	28
9199.22	30	8	20
9208.98	23	5	21
9218.75	30	13	30
9228.52	30	4	31
9238.28	35	7	37
9248.05	16	5	32
9257.81	25	7	30
9267.58	20	7	29
9277.34	32	4	29
9287.11	25	6	37
9296.88	24	5	31
9306.64	23	3	31
9316.41	19	6	23
9326.17	21	6	30
9335.94	21	9	21
9345.7	27	9	36
9355.47	19	6	24
9365.23	22	7	33
9375	20	10	30
9384.77	26	6	26
9394.53	22	10	42
9404.3	31	6	33
9414.06	18	2	26
9423.83	29	5	19
9433.59	22	5	31
9443.36	31	6	31
9453.12	25	9	23
9462.89	20	9	37
9472.66	24	3	22
9482.42	23	5	23
9492.19	24	8	22
9501.95	27	13	26
9511.72	19	9	26
9521.48	22	4	22
9531.25	17	1	31
9541.02	24	8	36
9550.78	18	2	30
9560.55	18	11	33
9570.31	38	9	27
9580.08	29	8	34
9589.84	26	13	27
9599.61	24	5	30
9609.38	25	3	22
9619.14	24	11	20
9628.91	23	7	25
9638.67	26	8	28
9648.44	26	13	37
9658.2	32	5	29
9667.97	28	5	24
9677.73	25	5	35
9687.5	23	3	24
9697.27	27	5	31
9707.03	20	6	38
9716.8	29	3	18
9726.56	34	13	29
9736.33	32	8	23
9746.09	30	6	31
9755.86	24	6	33
9765.62	23	2	33
9775.39	18	7	34
9785.16	23	4	31
9794.92	28	7	29
9804.69	20	4	34
9814.45	17	9	32
9824.22	26	7	35
9833.98	18	6	29
9843.75	26	6	26
9853.52	21	5	23
9863.28	17	10	27
9873.05	31	6	31
9882.81	25	4	29
9892.58	22	9	25
9902.34	20	6	34
9912.11	19	4	27
9921.88	28	8	29
9931.64	19	7	29
9941.41	24	5	23
9951.17	22	8	25
9960.94	22	9	33
9970.7	16	14	24
9980.47	24	8	31
9990.23	21	9	27
10000	32	6	19
10009.8	26	2	30
10019.5	16	8	34
10029.3	22	7	17
10039.1	30	5	26
10048.8	24	6	28
10058.6	21	8	37
10068.4	32	8	30
10078.1	24	4	22
10087.9	21	6	32
10097.7	33	6	29
10107.4	20	7	21
10117.2	20	10	28
10127	24	7	26
10136.7	16	5	22
10146.5	16	4	31
10156.2	21	3	28
10166	22	8	29
10175.8	22	6	24
10185.5	37	6	21
10195.3	22	6	21
10205.1	19	10	30
10214.8	23	11	32
10224.6	20	6	38
10234.4	28	10	20
10244.1	19	9	22
10253.9	22	3	30
10263.7	19	7	26
10273.4	25	9	27
10283.2	21	8	30
10293	24	8	27
10302.7	23	7	31
10312.5	18	8	24
10322.3	26	3	25
10332	20	7	22
10341.8	17	6	30
10351.6	31	3	26
10361.3	27	5	28
10371.1	12	4	30
10380.9	28	7	32
10390.6	14	4	32
10400.4	23	5	29
10410.2	28	7	21
10419.9	18	7	39
10429.7	20	2	29
10439.5	24	3	29
10449.2	18	12	32
10459	18	4	29
10468.8	21	3	34
10478.5	19	8	20
10488.3	17	6	25
10498	21	6	28
10507.8	21	6	25
10517.6	22	5	38
10527.3	22	10	29
10537.1	16	8	31
10546.9	26	5	26
10556.6	28	5	35
10566.4	22	6	29
10576.2	17	7	30
10585.9	21	4	32
10595.7	22	4	33
10605.5	13	9	35
10615.2	17	6	23
10625	17	7	26
10634.8	12	10	26
10644.5	27	6	28
10654.3	17	3	27
10664.1	17	3	30
10673.8	24	6	25
10683.6	27	8	22
10693.4	11	5	28
10703.1	24	11	24
10712.9	20	2	24
10722.7	21	6	32
10732.4	16	2	18
10742.2	21	7	29
10752	21	4	24
10761.7	19	0	23
10771.5	9	5	26
10781.2	14	4	37
10791	20	3	27
10800.8	16	3	23
10810.5	17	4	35
10820.3	22	0	18
10830.1	23	6	28
10839.8	16	4	17
10849.6	16	6	25
10859.4	18	6	26
10869.1	25	6	27
10878.9	18	5	20
10888.7	21	8	21
10898.4	23	4	22
10908.2	21	6	28
10918	16	2	27
10927.7	16	6	21
10937.5	17	7	33
10947.3	22	6	33
10957	20	6	24
10966.8	14	3	33
10976.6	18	8	35
10986.3	26	2	31
10996.1	20	5	26
11005.9	20	4	38
11015.6	21	4	24
11025.4	12	5	25
11035.2	12	4	34
11044.9	10	6	35
11054.7	17	0	22
11064.5	16	3	29
11074.2	18	2	25
11084	13	2	26
11093.8	19	4	32
11103.5	15	9	23
11113.3	17	4	23
11123	21	1	30
11132.8	21	4	22
11142.6	22	6	18
11152.3	19	5	26
11162.1	11	5	26
11171.9	21	7	31
11181.6	17	4	25
11191.4	16	5	20
11201.2	14	4	25
11210.9	11	5	35
11220.7	20	10	18
11230.5	16	8	23
11240.2	18	6	33
11250	16	5	26
11259.8	11	9	26
11269.5	25	7	20
11279.3	20	6	37
11289.1	13	5	34
11298.8	13	3	32
11308.6	17	3	34
11318.4	18	1	24
11328.1	28	11	25
11337.9	13	1	31
11347.7	13	2	24
11357.4	23	3	28
11367.2	12	7	34
11377	17	5	14
11386.7	18	4	24
11396.5	14	3	37
11406.2	17	3	27
11416	19	7	31
11425.8	19	2	18
11435.5	15	5	27
11445.3	8	7	22
11455.1	12	11	26
11464.8	16	7	31
11474.6	12	4	27
11484.4	11	6	34
11494.1	17	4	19
11503.9	18	4	33
11513.7	17	3	22
11523.4	14	8	24
11533.2	15	5	20
11543	17	2	27
11552.7	24	7	19
11562.5	12	5	30
11572.3	9	9	19
11582	18	3	24
11591.8	11	5	24
11601.6	11	2	20
11611.3	15	1	24
11621.1	16	3	29
11630.9	13	5	33
11640.6	16	7	33
11650.4	12	1	26
11660.2	19	5	21
11669.9	16	5	26
11679.7	14	6	31
11689.5	15	3	43
11699.2	19	6	35
11709	14	8	26
11718.8	10	7	19
11728.5	17	4	17
11738.3	14	5	40
11748	10	3	27
11757.8	15	5	23
11767.6	18	3	28
11777.3	16	9	23
11787.1	21	9	31
11796.9	13	4	39
11806.6	10	0	20
11816.4	16	6	17
11826.2	20	1	24
11835.9	17	6	31
11845.7	16	2	34
11855.5	10	1	34
11865.2	15	4	26
11875	17	3	29
11884.8	12	6	30
11894.5	14	6	42
11904.3	21	4	21
11914.1	13	1	17
11923.8	13	0	30
11933.6	12	5	34
11943.4	16	1	32
11953.1	15	4	28
11962.9	14	3	34
11972.7	14	5	21
11982.4	11	4	27
11992.2	17	7	25
12002	18	4	27
12011.7	22	3	18
12021.5	15	6	27
12031.2	15	6	24
12041	13	1	33
12050.8	15	0	22
12060.5	20	8	26
12070.3	17	5	30
12080.1	15	1	24
12089.8	12	4	23
12099.6	7	6	41
12109.4	17	5	31
12119.1	15	4	28
12128.9	17	5	24
12138.7	13	4	18
12148.4	13	6	34
12158.2	12	3	25
12168	12	7	22
12177.7	14	6	31
12187.5	20	3	17
12197.3	10	6	24
12207	14	5	25
12216.8	7	8	28
12226.6	21	6	25
12236.3	24	4	32
12246.1	9	4	32
12255.9	18	4	30
12265.6	8	1	24
12275.4	18	7	31
12285.2	13	2	22
12294.9	14	6	37
12304.7	16	3	29
12314.5	17	2	18
12324.2	13	7	26
12334	12	5	32
12343.8	9	4	23
12353.5	16	6	30
12363.3	11	4	27
12373	13	6	23
12382.8	19	3	24
12392.6	6	3	23
12402.3	21	8	25
12412.1	13	1	29
12421.9	18	6	24
12431.6	9	4	19
12441.4	11	5	28
12451.2	17	4	26
12460.9	15	9	26
12470.7	18	5	29
12480.5	11	5	29
12490.2	15	4	26
12500	10	8	25
12509.8	15	1	23
12519.5	9	4	21
12529.3	21	8	22
12539.1	10	4	22
12548.8	13	3	21
12558.6	10	6	35
12568.4	10	4	20
12578.1	15	3	21
12587.9	12	9	29
12597.7	9	5	27
12607.4	8	1	25
12617.2	11	7	23
12627	13	2	28
12636.7	12	5	26
12646.5	13	9	32
12656.2	18	5	29
12666	5	4	27
12675.8	13	1	22
12685.5	15	3	24
12695.3	14	5	26
12705.1	11	4	31
12714.8	14	2	22
12724.6	12	7	26
12734.4	17	5	26
12744.1	14	3	23
12753.9	12	7	23
12763.7	14	6	23
12773.4	19	1	34
12783.2	14	1	31
12793	12	2	28
12802.7	15	3	21
12812.5	9	5	22
12822.3	12	2	28
12832	17	3	34
12841.8	11	5	31
12851.6	18	2	19
12861.3	12	3	31
12871.1	9	1	26
12880.9	21	1	32
12890.6	5	4	26
12900.4	11	3	26
12910.2	8	5	23
12919.9	14	2	28
12929.7	12	7	25
12939.5	8	3	33
12949.2	10	4	32
12959	11	3	29
12968.8	9	5	20
12978.5	19	4	24
12988.3	13	3	33
12998	14	3	28
13007.8	13	5	20
13017.6	13	3	22
13027.3	13	2	18
13037.1	10	3	24
13046.9	8	3	21
13056.6	16	1	21
13066.4	8	4	30
13076.2	7	6	22
13085.9	18	3	21
13095.7	6	4	31
13105.5	9	3	25
13115.2	14	4	19
13125	11	3	21
13134.8	13	1	37
13144.5	10	0	26
13154.3	9	6	29
13164.1	11	1	25
13173.8	18	2	24
13183.6	14	7	23
13193.4	7	2	23
13203.1	12	4	28
13212.9	10	1	28
13222.7	20	3	30
13232.4	17	3	35
13242.2	15	4	25
13252	11	5	22
13261.7	10	5	24
13271.5	8	2	33
13281.2	17	2	26
13291	11	6	20
13300.8	16	4	28
13310.5	6	5	23
13320.3	13	5	30
13330.1	7	4	21
13339.8	14	2	33
13349.6	23	3	30
13359.4	7	2	19
13369.1	15	2	17
13378.9	14	2	17
13388.7	14	2	23
13398.4	17	3	25
13408.2	9	3	25
13418	19	7	36
13427.7	13	4	22
13437.5	12	3	30
13447.3	10	2	27
13457	12	2	21
13466.8	13	2	27
13476.6	7	2	27
13486.3	8	2	22
13496.1	11	2	23
13505.9	12	0	29
13515.6	5	4	18
13525.4	13	5	21
13535.2	7	3	27
13544.9	11	2	18
13554.7	17	2	26
13564.5	17	5	33
13574.2	17	2	26
13584	10	2	26
13593.8	13	2	27
13603.5	16	5	21
13613.3	8	3	26
13623	7	3	26
13632.8	10	4	29
13642.6	12	6	19
13652.3	7	2	31
13662.1	11	3	26
13671.9	11	1	28
13681.6	13	3	18
13691.4	10	3	25
13701.2	14	3	26
13710.9	10	3	28
13720.7	10	2	28
13730.5	9	5	35
13740.2	9	5	26
13750	10	2	25
13759.8	9	2	17
13769.5	9	1	26
13779.3	6	6	30
13789.1	6	2	32
13798.8	13	3	26
13808.6	16	3	30
13818.4	13	4	18
13828.1	10	5	26
13837.9	16	2	31
13847.7	9	6	14
13857.4	14	1	34
13867.2	8	2	28
13877	12	4	24
13886.7	8	2	29
13896.5	6	2	24
13906.2	10	5	19
13916	10	5	15
13925.8	12	1	25
13935.5	8	1	33
13945.3	8	3	25
13955.1	12	4	28
13964.8	17	1	20
13974.6	8	2	33
13984.4	10	1	25
13994.1	7	1	27
14003.9	6	3	27
14013.7	14	2	25
14023.4	10	7	14
14033.2	7	3	30
14043	6	5	22
14052.7	15	1	17
14062.5	10	3	16
14072.3	5	3	22
14082	13	5	22
14091.8	8	3	10
14101.6	14	2	25
14111.3	7	2	22
14121.1	5	3	19
14130.9	14	8	21
14140.6	10	4	35
14150.4	6	10	31
14160.2	12	5	23
14169.9	12	1	29
14179.7	15	1	19
14189.5	16	2	20
14199.2	10	6	32
14209	8	4	30
14218.8	10	2	21
14228.5	8	5	22
14238.3	11	5	25
14248	13	2	27
14257.8	9	4	28
14267.6	14	7	30
14277.3	12	5	23
14287.1	10	2	23
14296.9	9	3	21
14306.6	7	0	25
14316.4	10	1	27
14326.2	11	8	27
14335.9	6	0	21
14345.7	12	3	22
14355.5	13	2	27
14365.2	6	2	19
14375	4	1	23
14384.8	11	1	26
14394.5	8	5	17
14404.3	11	2	25
14414.1	10	2	29
14423.8	6	2	23
14433.6	7	2	23
14443.4	9	7	24
14453.1	9	2	25
14462.9	15	4	16
14472.7	13	4	24
14482.4	12	3	31
14492.2	7	4	20
14502	3	5	25
14511.7	7	3	25
14521.5	10	3	19
14531.2	8	2	17
14541	12	0	25
14550.8	15	3	29
14560.5	3	3	22
14570.3	9	4	31
14580.1	7	0	16
14589.8	7	3	32
14599.6	7	5	22
14609.4	4	5	26
14619.1	7	3	31
14628.9	9	3	28
14638.7	12	2	26
14648.4	6	3	26
14658.2	9	8	23
14668	8	1	25
14677.7	5	4	25
14687.5	5	5	24
14697.3	5	2	31
14707	7	1	31
14716.8	7	4	14
14726.6	12	5	19
14736.3	12	1	26
14746.1	9	0	29
14755.9	12	2	31
14765.6	9	5	26
14775.4	6	6	29
14785.2	11	2	23
14794.9	5	3	21
14804.7	9	3	17
14814.5	9	3	21
14824.2	10	4	34
14834	8	4	28
14843.8	8	3	24
14853.5	11	1	19
14863.3	10	2	23
14873	7	5	24
14882.8	7	4	13
14892.6	9	6	31
14902.3	10	5	18
14912.1	13	4	23
14921.9	14	2	20
14931.6	10	4	19
14941.4	11	3	28
14951.2	9	5	24
14960.9	8	2	27
14970.7	10	4	21
14980.5	12	4	21
14990.2	7	1	27
15000	12	4	17
15009.8	10	2	21
15019.5	11	2	28
15029.3	12	1	28
15039.1	8	3	22
15048.8	8	4	26
15058.6	8	1	19
15068.4	12	4	25
15078.1	10	2	12
15087.9	8	4	23
15097.7	10	2	26
15107.4	10	5	27
15117.2	12	4	27
15127	5	1	24
15136.7	7	3	18
15146.5	8	2	18
15156.2	4	3	25
15166	5	2	29
15175.8	15	2	24
15185.5	7	2	28
15195.3	11	2	17
15205.1	9	2	25
15214.8	8	2	19
15224.6	8	2	26
15234.4	5	3	19
15244.1	12	4	30
15253.9	7	1	29
15263.7	13	2	18
15273.4	5	4	19
15283.2	6	1	19
15293	9	1	27
15302.7	13	1	21
15312.5	7	5	18
15322.3	9	0	14
15332	10	1	27
15341.8	12	2	29
15351.6	13	6	21
15361.3	9	1	17
15371.1	8	3	32
15380.9	8	2	18
15390.6	9	2	23
15400.4	18	3	20
15410.2	10	3	23
15419.9	11	4	25
15429.7	7	2	28
15439.5	16	3	21
15449.2	11	4	23
15459	8	5	21
15468.8	9	2	20
15478.5	6	4	29
15488.3	9	3	17
15498	6	4	24
15507.8	10	2	22
15517.6	9	2	21
15527.3	9	3	31
15537.1	8	4	31
15546.9	5	3	18
15556.6	4	0	31
15566.4	11	6	21
15576.2	13	3	14
15585.9	5	2	22
15595.7	5	5	28
15605.5	8	4	24
15615.2	5	1	28
15625	6	1	26
15634.8	8	3	19
15644.5	9	2	27
15654.3	9	0	15
15664.1	8	4	18
15673.8	9	2	28
15683.6	8	2	23
15693.4	6	1	25
15703.1	12	2	17
15712.9	11	3	32
15722.7	9	2	29
15732.4	10	4	24
15742.2	6	2	22
15752	4	3	29
15761.7	5	4	32
15771.5	9	1	21
15781.2	4	4	27
15791	5	1	12
15800.8	11	1	13
15810.5	6	2	24
15820.3	10	1	15
15830.1	8	2	37
15839.8	9	2	30
15849.6	7	2	17
15859.4	3	1	19
15869.1	13	2	13
15878.9	8	5	24
15888.7	13	2	18
15898.4	8	5	22
15908.2	9	1	33
15918	11	0	25
15927.7	8	2	22
15937.5	7	4	25
15947.3	9	4	13
15957	10	1	26
15966.8	7	3	20
15976.6	11	0	32
15986.3	11	3	22
15996.1	6	1	25
16005.9	8	5	20
16015.6	4	1	25
16025.4	8	1	28
16035.2	7	1	24
16044.9	8	3	30
16054.7	12	3	22
16064.5	7	2	26
16074.2	12	3	26
16084	9	4	10
16093.8	5	0	28
16103.5	10	4	20
16113.3	7	2	22
16123	5	3	21
16132.8	6	4	24
16142.6	13	1	26
16152.3	10	2	29
16162.1	2	2	19
16171.9	16	2	29
16181.6	7	3	22
16191.4	7	4	26
16201.2	6	1	32
16210.9	8	1	35
16220.7	6	1	25
16230.5	10	5	20
16240.2	11	5	21
16250	10	1	27
16259.8	11	1	25
16269.5	7	3	14
16279.3	8	4	17
16289.1	6	5	26
16298.8	3	3	24
16308.6	7	5	33
16318.4	9	2	25
16328.1	8	2	27
16337.9	3	5	20
16347.7	8	2	24
16357.4	7	2	25
16367.2	8	3	25
16377	12	6	22
16386.7	2	1	18
16396.5	8	3	32
16406.2	9	3	21
16416	9	4	26
16425.8	8	2	25
16435.5	1	2	15
16445.3	9	1	21
16455.1	8	4	18
16464.8	6	3	17
16474.6	12	2	20
16484.4	8	1	18
16494.1	2	4	17
16503.9	9	4	39
16513.7	7	5	28
16523.4	9	0	18
16533.2	6	2	29
16543	9	0	21
16552.7	8	1	29
16562.5	2	2	24
16572.3	6	1	19
16582	5	1	26
16591.8	12	2	21
16601.6	8	3	25
16611.3	4	1	15
16621.1	6	3	36
16630.9	6	2	23
16640.6	7	6	24
16650.4	11	2	18
16660.2	7	3	19
16669.9	5	1	16
16679.7	6	5	34
16689.5	7	0	20
16699.2	4	5	19
16709	10	0	17
16718.8	7	2	16
16728.5	4	5	24
16738.3	8	1	16
16748	10	1	21
16757.8	6	3	22
16767.6	2	3	29
16777.3	6	1	20
16787.1	10	2	36
16796.9	13	1	23
16806.6	10	1	14
16816.4	6	2	36
16826.2	8	4	25
16835.9	10	3	23
16845.7	9	1	27
16855.5	4	2	27
16865.2	8	0	23
16875	7	3	30
16884.8	4	1	29
16894.5	10	4	17
16904.3	7	2	18
16914.1	11	3	15
16923.8	11	4	17
16933.6	7	3	24
16943.4	8	2	22
16953.1	6	6	21
16962.9	7	4	30
16972.7	4	2	17
16982.4	7	1	27
16992.2	5	1	28
17002	5	1	14
17011.7	7	2	27
17021.5	10	2	33
17031.2	10	2	24
17041	7	2	22
17050.8	6	1	25
17060.5	4	3	19
17070.3	5	0	36
17080.1	5	7	22
17089.8	7	1	16
17099.6	7	0	18
17109.4	7	3	19
17119.1	12	4	16
17128.9	8	0	23
17138.7	4	0	26
17148.4	5	3	16
17158.2	3	0	29
17168	6	3	13
17177.7	7	3	20
17187.5	4	1	19
17197.3	8	1	22
17207	5	1	28
17216.8	8	2	24
17226.6	8	2	26
17236.3	9	0	25
17246.1	7	1	17
17255.9	10	1	28
17265.6	6	1	26
17275.4	11	5	20
17285.2	4	2	30
17294.9	8	5	24
17304.7	4	2	20
17314.5	2	4	20
17324.2	11	1	31
17334	4	4	21
17343.8	6	2	18
17353.5	5	2	20
17363.3	12	5	24
17373	2	4	18
17382.8	5	2	22
17392.6	8	3	33
17402.3	7	4	26
17412.1	9	1	29
17421.9	4	2	28
17431.6	6	1	31
17441.4	3	0	21
17451.2	6	2	22
17460.9	8	0	23
17470.7	12	0	25
17480.5	10	0	31
17490.2	5	3	26
17500	3	2	24
17509.8	7	2	21
17519.5	5	2	18
17529.3	12	0	22
17539.1	6	1	29
17548.8	4	0	20
17558.6	8	3	28
17568.4	10	6	29
17578.1	4	2	19
17587.9	5	4	20
17597.7	3	2	22
17607.4	8	3	26
17617.2	5	3	31
17627	3	3	12
17636.7	4	3	23
17646.5	8	2	9
17656.2	5	4	24
17666	9	3	17
17675.8	6	2	23
17685.5	5	4	20
17695.3	7	1	19
17705.1	8	0	21
17714.8	6	0	25
17724.6	5	1	13
17734.4	10	1	24
17744.1	4	1	23
17753.9	9	4	16
17763.7	2	3	29
17773.4	11	2	27
17783.2	7	3	24
17793	7	5	27
17802.7	8	2	35
17812.5	3	2	19
17822.3	8	1	13
17832	9	1	27
17841.8	4	1	20
17851.6	4	3	28
17861.3	6	3	22
17871.1	5	2	18
17880.9	7	2	27
17890.6	8	2	22
17900.4	10	2	11
17910.2	4	0	24
17919.9	7	1	22
17929.7	6	3	19
17939.5	8	2	20
17949.2	7	2	16
17959	4	1	28
17968.8	11	1	19
17978.5	6	3	24
17988.3	5	1	16
17998	9	4	20
18007.8	5	1	25
18017.6	8	5	24
18027.3	5	0	18
18037.1	13	2	25
18046.9	4	1	31
18056.6	7	2	22
18066.4	6	3	30
18076.2	6	0	16
18085.9	6	2	22
18095.7	2	1	21
18105.5	8	1	15
18115.2	3	0	19
18125	5	1	28
18134.8	9	1	30
18144.5	7	2	13
18154.3	4	0	19
18164.1	6	0	22
18173.8	3	0	27
18183.6	6	3	28
18193.4	4	0	20
18203.1	7	2	25
18212.9	7	4	20
18222.7	4	2	20
18232.4	3	2	34
18242.2	8	3	24
18252	7	2	21
18261.7	4	0	18
18271.5	6	3	22
18281.2	5	2	19
18291	5	3	31
18300.8	5	0	18
18310.5	6	4	20
18320.3	8	1	12
18330.1	7	1	28
18339.8	6	2	27
18349.6	5	2	31
18359.4	9	5	20
18369.1	9	3	21
18378.9	7	0	23
18388.7	6	3	18
18398.4	15	2	22
18408.2	6	1	25
18418	6	1	24
18427.7	6	3	26
18437.5	11	2	18
18447.3	3	5	26
18457	6	1	28
18466.8	7	2	17
18476.6	5	0	22
18486.3	7	5	25
18496.1	6	3	20
18505.9	3	2	30
18515.6	7	0	21
18525.4	8	0	24
18535.2	4	4	28
18544.9	3	1	21
18554.7	4	1	17
18564.5	5	3	20
18574.2	4	2	21
18584	4	0	21
18593.8	6	1	24
18603.5	11	3	34
18613.3	8	2	19
18623	10	3	23
18632.8	6	4	22
18642.6	5	1	22
18652.3	8	4	20
18662.1	3	2	23
18671.9	6	1	22
18681.6	7	4	28
18691.4	5	6	22
18701.2	10	0	18
18710.9	9	0	19
18720.7	6	6	29
18730.5	6	0	20
18740.2	7	0	20
18750	4	3	26
18759.8	7	0	17
18769.5	2	2	16
18779.3	5	4	29
18789.1	8	1	18
18798.8	8	1	10
18808.6	1	3	26
18818.4	8	3	18
18828.1	6	2	28
18837.9	9	1	24
18847.7	3	2	16
18857.4	2	0	21
18867.2	3	2	28
18877	4	2	21
18886.7	2	2	26
18896.5	2	6	19
18906.2	4	3	12
18916	3	1	23
18925.8	6	0	18
18935.5	8	1	22
18945.3	9	5	23
18955.1	12	1	29
18964.8	5	2	27
18974.6	0	0	22
18984.4	2	0	15
18994.1	6	2	22
19003.9	2	1	35
19013.7	11	5	21
19023.4	2	2	22
19033.2	4	1	29
19043	4	0	27
19052.7	4	2	16
19062.5	4	2	21
19072.3	4	4	19
19082	9	0	18
19091.8	4	0	15
19101.6	3	2	19
19111.3	10	1	25
19121.1	9	2	24
19130.9	6	2	29
19140.6	7	1	22
19150.4	3	1	28
19160.2	3	2	21
19169.9	9	2	21
19179.7	4	0	26
19189.5	12	4	27
19199.2	4	2	13
19209	8	1	25
19218.8	2	2	19
19228.5	4	2	22
19238.3	4	4	22
19248	7	1	18
19257.8	10	1	21
19267.6	6	0	17
19277.3	5	3	24
19287.1	6	2	24
19296.9	9	2	27
19306.6	5	2	26
19316.4	6	2	12
19326.2	2	0	26
19335.9	3	3	26
19345.7	5	1	26
19355.5	4	0	25
19365.2	7	0	17
19375	3	2	19
19384.8	7	2	11
19394.5	4	1	19
19404.3	7	1	21
19414.1	3	2	20
19423.8	2	1	20
19433.6	3	3	25
19443.4	1	2	34
19453.1	5	1	19
19462.9	8	1	21
19472.7	9	3	29
19482.4	6	0	20
19492.2	5	3	19
19502	3	1	26
[truncated: 50 more rows]

## Sheet: Figure 2b
Scan coordinate (degree)	Gound staet energy (eV）	T1 energy (eV)	S1 Energy (eV)	T1 Boltzmann distribution	S1 Boltzmann distribution
110.874	0.00238	2.43673	2.4951	0.16963	0.05681
120.874	0.01386	2.50215	2.58456	0.01329	0.00175
130.874	0.04208	2.59539	2.71423	0.000352701	1.12246e-05
140.874	0.0944	2.70812	2.87679	4.38285e-06	2.00461e-08
150.874	0.17466	2.84303	3.07419	2.29698e-08	9.22898e-12
160.874	0.28625	3.00082	3.30522	4.94116e-11	1.14711e-15
170.874	0.42186	3.18794	3.58643	3.39257e-14	2.02229e-20
100.874	0	2.41286	2.45327	0.42957	0.28947
90.874	0.00119	2.4259	2.44575	0.25857	0.38778
80.874	0.00309	2.45421	2.46098	0.08591	0.21439
70.874	0.00716	2.47505	2.49909	0.03816	0.04863
60.874	0.02003	2.53059	2.59522	0.00439	0.00115
50.874	0.05202	2.62384	2.73265	0.000116545	5.47993e-06
40.874	0.11251	2.74955	2.90995	8.73905e-07	5.51399e-09
30.874	0.20382	2.90513	3.12729	2.04798e-09	1.1679e-12
20.874	0.32258	3.07013	3.36956	0	9.3736e-17

## Sheet: Figure 2c
Scan coordinate (degree)	Gound staet energy (eV）	T1 energy (eV)	S1 Energy (eV)	T1 Boltzmann distribution	S1 Boltzmann distribution
91.2922	0.00375	2.41505	2.44789	0.24454	0.35733
101.292	0.01447	2.40477	2.48359	0.36492	0.08903
111.292	0.03431	2.421	2.55537	0.19399	0.00545
121.292	0.06437	2.47444	2.66978	0.02424	6.34004e-05
131.292	0.10347	2.57601	2.84753	0.000464958	6.27165e-08
141.292	0.13413	2.69655	3.09569	4.26387e-06	4.00205e-12
151.292	0.1119	2.70968	3.16947	2.55689e-06	2.26434e-13
161.292	0.07086	2.68613	3.15063	6.39643e-06	4.71494e-13
81.2922	0	2.43567	2.4434	0.10962	0.42563
71.2922	0.004	2.4579	2.47658	0.04613	0.11696
61.2922	0.01974	2.4884	2.55515	0.01408	0.00549
51.2922	0.05581	2.54	2.67588	0.00189	5.00037e-05
41.2922	0.11936	2.62266	2.83177	7.56543e-05	1.15798e-07
31.2922	0.21353	2.73203	3.01808	1.07121e-06	8.20839e-11
21.2922	0.01813	2.70797	3.1777	2.7329e-06	1.64372e-13
11.2922	0.00989	2.6858	3.14815	6.47729e-06	5.19295e-13
1.29217	0.01503	2.67373	3.13546	1.03633e-05	8.51181e-13
-8.70783	0.03429	2.67438	3.1385	1.01057e-05	7.55926e-13
-18.7078	0.06747	2.68973	3.15925	5.55859e-06	3.37174e-13
-28.7078	0.11125	2.71675	3.1853	1.94197e-06	1.22319e-13
-38.7078	0.13095	2.6777	3.0449	8.88075e-06	2.88935e-11

## Sheet: Figure 2d
Scan coordinate (degree)	Gound staet energy (eV）	T1 energy (eV)	S1 Energy (eV)	T1 Boltzmann distribution	S1 Boltzmann distribution
77.821	0.09346	2.63493	2.64344	0.05476	0.43421
87.821	0.09606	2.61591	2.65368	0.11481	0.29152
97.821	0.10399	2.59471	2.68552	0.26203	0.08441
107.821	0.11714	2.59359	2.74888	0.27372	0.00717
117.821	0.13701	2.62143	2.84777	0.09263	0.000152597
127.821	0.16005	2.67585	2.98557	0.01114	7.14889e-07
137.821	0.17394	2.74287	3.17126	0.000820022	5.18939e-10
147.821	0.13349	2.72796	3.19832	0.00146	1.81001e-10
157.821	0.0791	2.68345	3.15929	0.00829	8.27099e-10
77.821	0.09346	2.63493	2.64344
67.821	0.09582	2.6418	2.66713	0.04192	0.17268
57.821	0.11062	2.65455	2.74093	0.02552	0.00976
47.821	0.1435	2.68172	2.85922	0.00886	9.77482e-05
37.821	0.20099	2.73424	3.01676	0.00115	2.12285e-07
27.821	0.03579	2.72192	3.18176	0.00185	3.44894e-10
17.821	0.0099	2.68574	3.14273	0.00758	1.57581e-09
7.82103	0	2.65833	3.12135	0.02202	3.62084e-09
-2.17897	0.005	2.64744	3.11141	0.03365	5.33209e-09
-12.179	0.0276	2.65443	3.12426	0.02564	3.23284e-09
-22.179	0.0671	2.68021	3.15844	0.0094	8.54716e-10
-32.179	0.12366	2.72642	3.21066	0.00156	1.11949e-10
-42.179	0.17343	2.73304	3.13124	0.0012	2.46366e-09

## Sheet: Figure 3b
TBP-3MCz		TBP-DMAc		TBP-3aDMAc
D-A diherdia angle (degree)	Possibility	D-A diherdia angle (degree)	Possibility	D-A diherdia angle (degree)	Possibility
1	0	1	0	1	1.66334
3	0	3	0	3	2.79441
5	0	5	0	5	2.72788
7	0	7	0	7	2.46174
9	0	9	0	9	1.96274
11	0	11	0	11	1.49701
13	0	13	0	13	1.0978
15	0	15	0	15	0.76514
17	0	17	0	17	0.7984
19	0	19	0	19	0.36593
21	0	21	0	21	0.2994
23	0	23	0	23	0.0998
25	0	25	0	25	0.03327
27	0	27	0	27	0.06653
29	0	29	0	29	0.03327
31	0	31	0	31	0
33	0	33	0	33	0
35	0	35	0	35	0.03327
37	0	37	0	37	0.03327
39	0	39	0	39	0
41	0	41	0	41	0.16633
43	0	43	0	43	0.1996
45	0	45	0.06653	45	0.16633
47	0.03327	47	0.13307	47	0.53227
49	0	49	0.0998	49	1.16434
51	0.0998	51	0.1996	51	1.1976
53	0.16633	53	0.46574	53	1.46374
55	0.3992	55	1.06454	55	2.82768
57	0.499	57	1.23087	57	3.02728
59	0.5988	59	2.02927	59	3.39321
61	1.13107	61	2.52828	61	4.62409
63	2.09581	63	3.59281	63	4.09182
65	2.72788	65	3.95875	65	4.85695
67	3.26015	67	5.18962	67	5.62209
69	4.39122	69	7.58483	69	5.62209
71	5.82169	71	7.5183	71	5.78842
73	5.88822	73	7.78443	73	5.28942
75	7.4185	75	7.85096	75	5.38922
77	8.2169	77	8.0173	77	4.62409
79	8.34997	79	7.85096	79	4.75715
81	9.34797	81	7.4185	81	4.55755
83	9.24817	83	7.08583	83	3.49301
85	10.2794	85	6.62009	85	3.65935
87	9.54757	87	6.08782	87	3.29341
89	10.479	89	5.62209	89	3.45975

## Sheet: Figure 3c
	TBP-DMAc		TBP-3MCz		TBP-3aDMAc
molecule	ΔEST	f	ΔEST	f	ΔEST	f
1	0.015	0.0043	0.0038	0.0001	0.044	0.0006
2	0.0675	0.0065	0.0405	0.038	0.1162	0.0002
3	0.0055	0.0046	0.0021	0.0007	0.0538	0.0001
4	0.0701	0.0365	0.0305	0.026	0.1022	0.0315
5	0.0928	0.0863	0.0073	0.006	0.1893	0.0063
6	0.0864	0.0762	0.0124	0.0031	0.0587	0.0063
7	0.0277	0.0131	0.0082	0.0075	0.029	0.0096
8	0.0352	0.0205	0.0021	0.0032	0.0738	0.0385
9	0.0317	0.0221	0.0086	0.0043	0.0047	0.0012
10	0.1142	0.0897	0.0129	0.0108	0.0677	0.0183
11	0.1237	0.0862	0.0068	0.0026	0.06	0.0322
12	0.0328	0.0129	0.0136	0.01	0.0241	0.0084
13	0.0349	0.0137	0.0044	0.002	0.1187	0.0712
14	0.0636	0.0369	0.0075	0.0014	0.3054	0.002
15	0.0506	0.0494	0.0126	0.0035	0.0505	0.0247
16	0.0491	0.0301	0.0221	0.0198	0.0136	0.0011
17	0.1092	0.0451	0.0087	0.005	0.0638	0.0325
18	0.0394	0.0311	0.0073	0.0002	0.1504	0.0905
19	0.1027	0.0921	0.0053	0	0.0524	0.0313
20	0.009	0.0092	0.0016	0.0022	0.0041	0.003
21	0.0108	0.0004	0.0311	0.0281	0.146	0.1145
22	0.0407	0.0333	0.0269	0.0239	0.0891	0.0691
23	0.0659	0.0478	0.0086	0.0037	0.0373	0.0118
24	0.0161	0.0138	0.1265	0.0996	0.1605	0.0043
25	0.097	0.0775	0.005	0.005	0.0378	0.0234
26	0.0902	0.0525	0.0419	0.0446	0.0463	0.0278
27	0.0355	0.0309	0.0059	0.004	0.0342	0.0078
28	0.0803	0.052	0.0361	0.0333	0.1115	0.0939
29	0.1044	0.0546	0.0261	0.0103	0.0322	0.0135
30	0.0512	0.0477	0.0383	0.035	0.0844	0.0349
31	0.1027	0.0685	0.0245	0.0274	0.0513	0.0202
32	0.0218	0.0142	0.0412	0.0362	0.0994	0.0092
33	0.0437	0.0352	0.0004	0.0003	0.0224	0.0121
34	0.1831	0.0123	0.0143	0.0109	0.0716	0.0526
35	0.019	0.0064	0.0073	0.0036	0.0505	0.0282
36	0.1971	0.1269	0.003	0.0036	0.086	0.0304
37	0.0295	0.0176	0.008	0.0029	0.0122	0.0015
38	0.0292	0.0045	0.0136	0.005	0.0079	0.0009
39	0.0172	0.0128	0.0007	0.0003	0.1363	0.0929
40	0.0534	0.0437	0.0207	0.0139	0.0773	0.0042
41	0.0408	0.0325	0.0101	0.0066	0.0375	0.0256
42	0.0955	0.0651	0.0046	0.0049	0.0021	0.0002
43	0.0273	0.0162	0.0052	0.0013	0.011	0.0025
44	0.0089	0.0036	0.0149	0.0082	0.0659	0.0435
45	0.0372	0.0284	0.0048	0.001	0.2161	0.1541
46	0.0228	0.0101	0.0077	0.0002	0.0798	0.0306
47	0.0194	0.0107	0.0069	0.0001	0.0175	0.0088
48	0.0349	0.0108	0.0122	0.0037	0.0818	0.0436
49	0.1157	0.0244	0.0284	0.0304	0.0337	0.0187
50	0.0293	0.0223	0.0051	0.0043	0.0811	0.0701
51	0.0585	0.0488	0.0069	0.0037	0.0926	0.0729

## Sheet: Figure 4a
TBP-DMAc						TBP-3MCz						TBP-3aDMAc
	Prompt	Delayed		Steady State			Steady State		Prompt	Delayed			Steady state (Count)	Steady state (Norm)		Prompt	Delayed
430	0.00864	0.01398	340	0		340	0	420	0.0028	0.000790877		360	18669.6	0	390	0.01992	--
432	0.00993	0.01474	341	0.000182433		341	0.000515947	422	0.00355	0.000954358		361	22045.1	0.00187	392	0.01997	--
434	0.01051	0.01474	342	0.000274645		342	0.00109	424	0.00503	0.00149		362	26763.9	0.00449	394	0.0189	--
436	0.0122	0.01438	343	0.000451463		343	0.00104	426	0.00594	0.00187		363	30388	0.00649	396	0.0215	--
438	0.01379	0.01519	344	0.000523546		344	0.00168	428	0.00824	0.0027		364	36654.4	0.00997	398	0.02423	--
440	0.01637	0.01598	345	0.000529673		345	0.00222	430	0.01116	0.0035		365	42220.8	0.01305	400	0.02996	--
442	0.01941	0.01674	346	0.000953991		346	0.00235	432	0.01444	0.00505		366	48363.7	0.01646	402	0.03434	--
444	0.02314	0.01801	347	0.00101		347	0.00247	434	0.01916	0.00679		367	53067.5	0.01906	404	0.04031	--
446	0.02776	0.0193	348	0.00119		348	0.00326	436	0.02465	0.00922		368	60680.5	0.02328	406	0.05027	--
448	0.03289	0.02138	349	0.0013		349	0.00315	438	0.03245	0.01331		369	64614.5	0.02546	408	0.05735	--
450	0.03937	0.02398	350	0.00171		350	0.00328	440	0.04188	0.01661		370	69780.1	0.02833	410	0.06489	--
452	0.04872	0.02668	351	0.00159		351	0.0032	442	0.05308	0.02333		371	75421.6	0.03145	412	0.07754	--
454	0.05764	0.02966	352	0.0018		352	0.00309	444	0.06684	0.0299		372	78871.3	0.03336	414	0.08583	--
456	0.06872	0.03484	353	0.00176		353	0.00285	446	0.0831	0.03982		373	80634.3	0.03434	416	0.09734	--
458	0.08257	0.04073	354	0.00215		354	0.00275	448	0.10214	0.05272		374	83077.8	0.0357	418	0.10739	--
460	0.09997	0.04744	355	0.00199		355	0.00305	450	0.12369	0.06627		375	82999.9	0.03565	420	0.12254	0.00318
462	0.11483	0.05586	356	0.00223		356	0.00307	452	0.14762	0.08313		376	81847.7	0.03501	422	0.14133	0.00457
464	0.13497	0.06656	357	0.0025		357	0.00316	454	0.17528	0.10204		377	82334.9	0.03528	424	0.16622	0.00591
466	0.16077	0.07778	358	0.00254		358	0.00301	456	0.20914	0.12855		378	80560.5	0.0343	426	0.18057	0.00724
468	0.1835	0.09174	359	0.00225		359	0.00323	458	0.24245	0.1544		379	79913.8	0.03394	428	0.20275	0.0099
470	0.21384	0.10959	360	0.00247		360	0.00327	460	0.28042	0.18568		380	79104.2	0.03349	430	0.232	0.01323
472	0.2412	0.12821	361	0.0024		361	0.00318	462	0.31963	0.22065		381	77557.1	0.03264	432	0.25361	0.01735
474	0.2782	0.15024	362	0.00261		362	0.00352	464	0.3626	0.25694		382	76422.5	0.03201	434	0.28166	0.02401
476	0.31035	0.17509	363	0.00255		363	0.00353	466	0.40824	0.29945		383	75184.6	0.03132	436	0.31078	0.03032
478	0.34832	0.19997	364	0.00261		364	0.00329	468	0.45271	0.34471		384	74200.2	0.03078	438	0.34069	0.0384
480	0.38414	0.22855	365	0.00252		365	0.00334	470	0.49905	0.38903		385	71651.4	0.02936	440	0.36526	0.04605
482	0.42555	0.26322	366	0.00234		366	0.00322	472	0.5436	0.43356		386	74852.2	0.03114	442	0.39299	0.06029
484	0.4654	0.29411	367	0.00241		367	0.00322	474	0.59081	0.48061		387	73292.7	0.03027	444	0.42884	0.07176
486	0.50537	0.33307	368	0.00252		368	0.00291	476	0.6337	0.52889		388	72142.7	0.02964	446	0.46451	0.08766
488	0.54751	0.37213	369	0.00254		369	0.00291	478	0.67763	0.57917		389	73526.2	0.0304	448	0.49297	0.10575
490	0.58667	0.41046	370	0.00243		370	0.00276	480	0.71729	0.61823		390	73711.8	0.03051	450	0.5254	0.12413
492	0.62998	0.452	371	0.0024		371	0.00254	482	0.75834	0.66399		391	71712.6	0.0294	452	0.55597	0.14761
494	0.66835	0.49284	372	0.00224		372	0.00256	484	0.79582	0.71052		392	73418.8	0.03034	454	0.60442	0.17162
496	0.70677	0.53464	373	0.00243		373	0.00222	486	0.82929	0.7507		393	72829.7	0.03002	456	0.64834	0.20289
498	0.74537	0.57227	374	0.00246		374	0.00202	488	0.85903	0.79179		394	71024.6	0.02902	458	0.6786	0.23773
500	0.77638	0.62168	375	0.00252		375	0.00198	490	0.88983	0.82901		395	72722.7	0.02996	460	0.71576	0.27158
502	0.81747	0.65709	376	0.00233		376	0.00191	492	0.91392	0.85243		396	70774.9	0.02888	462	0.74336	0.31352
504	0.84007	0.69665	377	0.00243		377	0.00215	494	0.93317	0.88501		397	70189.3	0.02855	464	0.77273	0.35061
506	0.87222	0.72968	378	0.00229		378	0.00197	496	0.95822	0.90221		398	69806.9	0.02834	466	0.81763	0.39389
508	0.8901	0.76803	379	0.00208		379	0.00178	498	0.96848	0.92722		399	71066.4	0.02904	468	0.84563	0.43753
510	0.91437	0.79964	380	0.00208		380	0.00177	500	0.97907	0.94986		400	69456.5	0.02815	470	0.894	0.48373
512	0.93593	0.83353	381	0.00217		381	0.00166	502	0.98785	0.96161		401	70015.2	0.02846	472	0.88411	0.53059
514	0.95213	0.86004	382	0.00191		382	0.00167	504	0.99446	0.97549		402	72523.3	0.02985	474	0.91496	0.58586
516	0.9666	0.88564	383	0.0018		383	0.00133	506	0.99818	0.98743		403	72843.2	0.03002	476	0.93205	0.62734
518	0.97694	0.91194	384	0.00185		384	0.0015	508	1	0.99478		404	73939.6	0.03063	478	0.95647	0.66954
520	0.98902	0.93127	385	0.00177		385	0.00144	510	0.99433	0.98998		405	76045.4	0.0318	480	0.97338	0.71503
522	0.99793	0.94688	386	0.00181		386	0.00119	512	0.99377	0.99825		406	80061.6	0.03402	482	0.98213	0.75351
524	0.99516	0.96074	387	0.00182		387	0.00134	514	0.98903	1		407	83073.8	0.03569	484	0.99398	0.78812
526	1	0.97232	388	0.0016		388	0.001	516	0.98549	0.99543		408	86101.7	0.03737	486	0.98231	0.82379
528	0.99902	0.98684	389	0.00174		389	0.00112	518	0.97769	0.99118		409	91908.6	0.04059	488	0.98884	0.85995
530	0.99926	0.99347	390	0.00155		390	0.000671977	520	0.96735	0.98237		410	97066.5	0.04345	490	1	0.88996
532	0.99775	1	391	0.00144		391	0.00109	522	0.95584	0.97815		411	103167	0.04683	492	0.99021	0.91706
534	0.99061	0.99999	392	0.00149		392	0.00134	524	0.93847	0.96194		412	109192	0.05017	494	0.97536	0.93855
536	0.97491	0.99586	393	0.00145		393	0.000961003	526	0.92395	0.95795		413	114135	0.05291	496	0.96239	0.9572
538	0.96926	0.99904	394	0.00146		394	0.000635722	528	0.91764	0.9417		414	123731	0.05823	498	0.96625	0.96924
540	0.96291	0.98894	395	0.0014		395	0.000517487	530	0.89659	0.93135		415	129187	0.06125	500	0.96623	0.9914
542	0.95251	0.99315	396	0.0012		396	0.000536165	532	0.87996	0.92054		416	139793	0.06713	502	0.95625	0.99721
544	0.93077	0.98479	397	0.00131		397	0.000284139	534	0.85761	0.90011		417	147753	0.07154	504	0.93096	0.99837
546	0.91653	0.96807	398	0.00117		398	0.000419334	536	0.84255	0.875		418	155766	0.07598	506	0.92168	0.9933
548	0.90515	0.95964	399	0.00134		399	0.000254228	538	0.82413	0.86982		419	164419	0.08078	508	0.90258	1
550	0.88441	0.9486	400	0.00136		400	0.000469655	540	0.80048	0.84561		420	174539	0.08639	510	0.87567	0.99103
552	0.87223	0.9369	401	0.0011		401	0.0004283	542	0.77624	0.82707		421	186047	0.09276	512	0.85152	0.99633
554	0.84949	0.9239	402	0.00108		402	0.000405136	544	0.76135	0.80245		422	198599	0.09972	514	0.85438	0.98259
556	0.8279	0.90533	403	0.00113		403	0.000259257	546	0.74132	0.78463		423	208046	0.10496	516	0.81934	0.97474
558	0.80887	0.89224	404	0.00103		404	0.000282321	548	0.72002	0.76508		424	222723	0.11309	518	0.79901	0.9686
560	0.78562	0.87348	405	0.000968582		405	0.00027882	550	0.69384	0.7531		425	236790	0.12089	520	0.78679	0.95267
562	0.76594	0.84625	406	0.00103		406	0.000379401	552	0.67554	0.72404		426	245874	0.12592	522	0.77047	0.95035
564	0.74838	0.83318	407	0.000874735		407	8.22443e-05	554	0.6558	0.70163		427	264388	0.13618	524	0.74857	0.92894
566	0.72881	0.81528	408	0.0008422		408	0.000457506	556	0.63374	0.68811		428	278349	0.14392	526	0.72303	0.91914
568	0.70746	0.79066	409	0.00111		409	0.000474011	558	0.61119	0.65605		429	292962	0.15202	528	0.69613	0.89896
570	0.68516	0.77075	410	0.000994814		410	0.000321759	560	0.58924	0.63021		430	308859	0.16083	530	0.69164	0.87679
572	0.66667	0.75424	411	0.000841952		411	0.000233616	562	0.57103	0.60979		431	323426	0.1689	532	0.64933	0.86489
574	0.64596	0.72634	412	0.000813676		412	0.000249399	564	0.54787	0.59356		432	345429	0.1811	534	0.62195	0.84733
576	0.62418	0.71305	413	0.00082602		413	0.000430241	566	0.528	0.57676		433	358608	0.1884	536	0.59495	0.82185
578	0.59935	0.69068	414	0.000956763		414	0.000360168	568	0.5046	0.55753		434	377799	0.19904	538	0.58955	0.79783
580	0.58937	0.6734	415	0.000767167		415	0.000630198	570	0.49192	0.53247		435	393256	0.2076	540	0.57165	0.78208
582	0.56246	0.65557	416	0.000886776		416	0.000919738	572	0.46911	0.5101		436	413374	0.21875	542	0.54779	0.75895
584	0.53995	0.63563	417	0.00072149		417	0.000900721	574	0.44824	0.49626		437	434681	0.23056	544	0.52623	0.73959
586	0.51741	0.61211	418	0.000802306		418	0.0012	576	0.43218	0.48086		438	454622	0.24161	546	0.50878	0.71993
588	0.51162	0.58844	419	0.000696908		419	0.00159	578	0.41874	0.4614		439	479394	0.25534	548	0.47813	0.69842
590	0.49398	0.58004	420	0.00088704		420	0.00162	580	0.40199	0.44546		440	495073	0.26403	550	0.46701	0.67767
592	0.46703	0.55558	421	0.000976202		421	0.00203	582	0.38604	0.42209		441	515588	0.2754	552	0.43986	0.65175
594	0.45552	0.54167	422	0.0011		422	0.00276	584	0.37209	0.40052		442	541459	0.28974	554	0.43804	0.63048
596	0.4332	0.51923	423	0.000978314		423	0.00307	586	0.35549	0.40021		443	565603	0.30312	556	0.41818	0.61087
598	0.42722	0.50412	424	0.000944086		424	0.00387	588	0.34038	0.37228		444	591518	0.31748	558	0.40426	0.59055
600	0.40902	0.48953	425	0.00123		425	0.0048	590	0.32159	0.36737		445	611830	0.32874	560	0.37358	0.57241
602	0.3964	0.47243	426	0.00108		426	0.00533	592	0.31119	0.35138		446	643258	0.34616	562	0.37145	0.56226
604	0.37709	0.45667	427	0.00116		427	0.00677	594	0.30296	0.33492		447	665851	0.35868	564	0.34279	0.54352
606	0.36833	0.44465	428	0.00121		428	0.00785	596	0.2832	0.31842		448	692301	0.37334	566	0.33341	0.52324
608	0.34232	0.42584	429	0.00141		429	0.00909	598	0.27452	0.30813		449	718029	0.3876	568	0.32135	0.49643
610	0.34289	0.41308	430	0.00167		430	0.01082	600	0.2623	0.29475		450	741165	0.40042	570	0.31346	0.47575
612	0.32481	0.39868	431	0.00179		431	0.01244	602	0.2543	0.2806		451	774341	0.41881	572	0.30088	0.45314
614	0.30662	0.38027	432	0.00188		432	0.01469	604	0.24178	0.26794		452	806577	0.43667	574	0.27577	0.44099
616	0.29244	0.36735	433	0.00236		433	0.01707	606	0.22942	0.26366		453	830226	0.44978	576	0.26316	0.42046
618	0.28292	0.34764	434	0.00287		434	0.02006	608	0.22207	0.24916		454	856819	0.46452	578	0.25606	0.40227
620	0.27749	0.34305	435	0.00318		435	0.02297	610	0.21588	0.23727		455	895221	0.4858	580	0.25594	0.38852
622	0.26219	0.32794	436	0.00351		436	0.02554	612	0.20679	0.23145		456	925913	0.50281	582	0.2425	0.37545
624	0.25418	0.31983	437	0.00392		437	0.02886	614	0.19199	0.22275		457	957256	0.52018	584	0.21485	0.36633
626	0.24606	0.30878	438	0.00443		438	0.03291	616	0.18466	0.21403		458	990098	0.53838	586	0.21533	0.34986
628	0.23051	0.29124	439	0.00491		439	0.03727	618	0.17934	0.19603		459	1.02352e+06	0.5569	588	0.20104	0.33849
630	0.21147	0.28055	440	0.0055		440	0.04133	620	0.17114	0.1886		460	1.05243e+06	0.57293	590	0.19481	0.32328
632	0.21529	0.26814	441	0.00659		441	0.04744	622	0.16342	0.18532		461	1.087e+06	0.59209	592	0.17733	0.31253
634	0.19906	0.26047	442	0.00708		442	0.05267	624	0.15586	0.17398		462	1.11148e+06	0.60565	594	0.17197	0.29776
636	0.19162	0.24767	443	0.0084		443	0.05931	626	0.15032	0.17259		463	1.14517e+06	0.62433	596	0.16507	0.28624
638	0.18423	0.23957	444	0.00974		444	0.06761	628	0.14215	0.16224		464	1.17656e+06	0.64172	598	0.15479	0.2732
640	0.17046	0.23428	445	0.0106		445	0.07357	630	0.13567	0.15124		465	1213360	0.66212	600	0.16321	0.26185
642	0.17352	0.2171	446	0.01276		446	0.08386	632	0.1317	0.1493		466	1.25163e+06	0.68333	602	0.14737	0.24957
644	0.16195	0.20842	447	0.01388		447	0.09211	634	0.12584	0.13989		467	1.27377e+06	0.6956	604	0.15042	0.24095
646	0.15198	0.20867	448	0.01644		448	0.10264	636	0.11997	0.1361		468	1.32148e+06	0.72204	606	0.12835	0.2321
648	0.15036	0.19922	449	0.01815		449	0.112	638	0.11686	0.13148		469	1.34372e+06	0.73437	608	0.13492	0.22667
650	0.13451	0.18362	450	0.02005		450	0.12317	640	0.10753	0.12956		470	1.37129e+06	0.74964	610	0.12425	0.21738
652	0.13211	0.18015	451	0.02333		451	0.13596	642	0.10513	0.11264		471	1.3994e+06	0.76523	612	0.10683	0.20646
654	0.12426	0.17259	452	0.02562		452	0.14814	644	0.10522	0.11293		472	1.43005e+06	0.78221	614	0.12176	0.21463
656	0.12716	0.16217	453	0.02866		453	0.16364	646	0.09621	0.10163		473	1.46341e+06	0.8007	616	0.10174	0.19744
658	0.11344	0.15646	454	0.03247		454	0.17833	648	0.094	0.10021		474	1.48405e+06	0.81214	618	0.11519	0.19292
660	0.1108	0.15292	455	0.03578		455	0.19205	650	0.08773	0.09473		475	1.52282e+06	0.83362	620	0.09869	0.1735
662	0.10276	0.14525	456	0.03939		456	0.20929	652	0.08843	0.09001		476	1.5316e+06	0.83849	622	0.09946	0.16834
664	0.10187	0.1447	457	0.04481		457	0.22715	654	0.07997	0.09411		477	1558568	0.85344	624	0.08763	0.17313
666	0.09501	0.13319	458	0.04926		458	0.24429	656	0.07561	0.08467		478	1.5823e+06	0.86659	626	0.0906	0.15503
668	0.09028	0.1265	459	0.0547		459	0.26148	658	0.0728	0.0802		479	1.60604e+06	0.87975	628	0.07828	0.15519
670	0.08006	0.12825	460	0.06088		460	0.2841	660	0.0718	0.07984		480	1.62836e+06	0.89212	630	0.06893	0.14405
672	0.08699	0.11682	461	0.06732		461	0.30145	662	0.0667	0.07292		481	1.64698e+06	0.90243	632	0.06756	0.15347
674	0.0877	0.12168	462	0.07311		462	0.32145	664	0.06564	0.06725		482	1.66623e+06	0.91311	634	0.0666	0.15079
676	0.08293	0.11739	463	0.0813		463	0.34464	666	0.06234	0.06514		483	1.69018e+06	0.92638	636	0.07096	0.12419
678	0.08187	0.10316	464	0.09003		464	0.36271	668	0.06114	0.05897		484	1.70516e+06	0.93468	638	0.06513	0.12715
680	0.0824	0.09817	465	0.09812		465	0.38768	670	0.0567	0.06125		485	1.71014e+06	0.93744	640	0.0628	0.1239
682	0.06245	0.08724	466	0.10736		466	0.41195	672	0.05484	0.06053		486	1.74002e+06	0.954	642	0.05952	0.12371
684	0.06575	0.08414	467	0.11564		467	0.43834	674	0.06025	0.06273		487	1.74495e+06	0.95673	644	0.0714	0.12362
686	0.05808	0.07408	468	0.12664		468	0.45742	676	0.05872	0.06172		488	1.75067e+06	0.9599	646	0.06258	0.12142
688	0.05545	0.07614	469	0.13908		469	0.48072	678	0.05304	0.05488		489	1.76617e+06	0.96849	648	0.05566	0.12839
690	0.0569	0.06924	470	0.14995		470	0.50454	680	0.04972	0.05288		490	1.78243e+06	0.9775	650	0.05984	0.11836
692	0.05242	0.0675	471	0.162		471	0.52929	682	0.04495	0.04753		491	1.78855e+06	0.9809	652	0.06036
694	0.04981	0.0698	472	0.17456		472	0.55379	684	0.04483	0.04807		492	1.79277e+06	0.98324	654	0.05863
696	0.04755	0.06298	473	0.18807		473	0.57794	686	0.03918	0.03897		493	1.80267e+06	0.98872	656	0.04436
698	0.04417	0.06146	474	0.2023		474	0.5978	688	0.03623	0.04001		494	1.82218e+06	0.99954	658	0.04498
700	0.04285	0.07453	475	0.21771		475	0.62183	690	0.03873	0.0344		495	1.8039e+06	0.98941	660	0.03733
702	0.04119	0.07386	476	0.23137		476	0.64498	692	0.03602	0.04061		496	1.80646e+06	0.99082	662	0.03914
704	0.03766	0.07232	477	0.24971		477	0.66721	694	0.03188	0.03294		497	1816378	0.99632	664	0.05027
706	0.03641	0.07518	478	0.26824		478	0.69137	696	0.03296	0.03275		498	1.8165e+06	0.99639	666	0.04366
708	0.03564	0.07329	479	0.28475		479	0.71588	698	0.02927	0.03093		499	1817187	0.99677	668	0.03342
710	0.0361	0.06621	480	0.30289		480	0.72934	700	0.0292	0.02949		500	1.82302e+06	1	670	0.04186
712	0.0341	0.06832	481	0.32033		481	0.75488					501	1.81586e+06	0.99603
714	0.0285	0.06543	482	0.3375		482	0.77184					502	1.81826e+06	0.99736
716	0.03286	0.06497	483	0.35955		483	0.78842					503	1.8193e+06	0.99794
718	0.02967	0.06344	484	0.37536		484	0.80936					504	1.80907e+06	0.99227
720	0.0263	0.06715	485	0.39869		485	0.82721					505	1.80782e+06	0.99157
722	0.02672	0.06768	486	0.42194		486	0.84612					506	1.80679e+06	0.99101
724	0.02745	0.0635	487	0.43978		487	0.86307					507	1.78518e+06	0.97903
726	0.02598	0.06288	488	0.45944		488	0.87364					508	1.78128e+06	0.97687
728	0.0248	0.05873	489	0.48271		489	0.89199					509	1.77729e+06	0.97466
730	0.02743	0.06276	490	0.50259		490	0.90316					510	1.76572e+06	0.96824
			491	0.52405		491	0.91343					511	1.74763e+06	0.95822
			492	0.54543		492	0.92565					512	1.74823e+06	0.95855
			493	0.56794		493	0.93819					513	1.73842e+06	0.95312
			494	0.58908		494	0.94606					514	1.72734e+06	0.94697
			495	0.61392		495	0.95668					515	1.7279e+06	0.94728
			496	0.62965		496	0.9623					516	1.70456e+06	0.93435
			497	0.64853		497	0.96248					517	1.69145e+06	0.92708
			498	0.67356		498	0.97101					518	1.68206e+06	0.92188
			499	0.69186		499	0.97781					519	1.65736e+06	0.90819
			500	0.71162		500	0.98318					520	1.65932e+06	0.90928
			501	0.73267		501	0.97795					521	1.6358e+06	0.89624
			502	0.74907		502	0.98572					522	1.62901e+06	0.89248
			503	0.76697		503	0.98604					523	1.60289e+06	0.878
			504	0.78021		504	0.98781					524	1594621	0.87342
			505	0.79995		505	0.98855					525	1.58782e+06	0.86965
			506	0.81521		506	1					526	1.5591e+06	0.85373
			507	0.83304		507	0.98807					527	1.54299e+06	0.8448
			508	0.84563		508	0.98745					528	1527832	0.8364
			509	0.86553		509	0.98885					529	1.51884e+06	0.83142
			510	0.87441		510	0.98324					530	1.49275e+06	0.81696
			511	0.8858		511	0.98021					531	1.47649e+06	0.80795
			512	0.89559		512	0.9832					532	1.45797e+06	0.79768
			513	0.91142		513	0.97573					533	1.44715e+06	0.79169
			514	0.92203		514	0.96899					534	1.41616e+06	0.77451
			515	0.93795		515	0.96885					535	1.40392e+06	0.76773
			516	0.94743		516	0.96463					536	1.37686e+06	0.75273
			517	0.94896		517	0.95327					537	1.36143e+06	0.74418
			518	0.95457		518	0.9503					538	1.34191e+06	0.73336
			519	0.96397		519	0.94269					539	1.32951e+06	0.72649
			520	0.96808		520	0.93294					540	1.30266e+06	0.71161
			521	0.97249		521	0.92614					541	1.28977e+06	0.70447
			522	0.97974		522	0.92242					542	1.27783e+06	0.69785
			523	0.97417		523	0.91854					543	1.25604e+06	0.68577
			524	0.98625		524	0.90964					544	1.23779e+06	0.67566
			525	0.98741		525	0.90135					545	1.20665e+06	0.6584
			526	0.98935		526	0.89073					546	1.18844e+06	0.64831
			527	0.99138		527	0.88238					547	1.17014e+06	0.63817
			528	0.98834		528	0.878					548	1.151e+06	0.62756
			529	0.99625		529	0.86201					549	1147950	0.62587
			530	0.99017		530	0.85633					550	1.12987e+06	0.61585
			531	1		531	0.84731					551	1.09102e+06	0.59432
			532	0.99393		532	0.83423					552	1.08592e+06	0.59149
			533	0.99284		533	0.81718					553	1.05917e+06	0.57666
			534	0.98434		534	0.81283					554	1.05187e+06	0.57261
			535	0.98337		535	0.80429					555	1.02055e+06	0.55526
			536	0.97508		536	0.79705					556	990699	0.53871
			537	0.96684		537	0.79118					557	987647	0.53702
			538	0.97295		538	0.77835					558	975779	0.53045
			539	0.96665		539	0.76624					559	947084	0.51454
			540	0.96399		540	0.75125					560	931708	0.50602
			541	0.95673		541	0.74866					561	915920	0.49727
			542	0.95312		542	0.73424					562	905052	0.49125
			543	0.94349		543	0.72897					563	884047	0.47961
			544	0.93611		544	0.71867					564	866324	0.46978
			545	0.93344		545	0.70194					565	853534	0.4627
			546	0.92108		546	0.68609					566	825756	0.4473
			547	0.91952		547	0.6754					567	821929	0.44518
			548	0.9087		548	0.67061					568	809475	0.43828
			549	0.90224		549	0.65269					569	788737	0.42678
			550	0.89623		550	0.64956					570	790571	0.4278
			551	0.88791		551	0.6422					571	763250	0.41266
			552	0.87702		552	0.63155					572	749032	0.40478
			553	0.8756		553	0.61058					573	734052	0.39648
			554	0.86096		554	0.60969					574	721195	0.38935
			555	0.84958		555	0.59581					575	706283	0.38109
			556	0.8387		556	0.58742					576	689831	0.37197
			557	0.82885		557	0.57734					577	682940	0.36815
			558	0.82428		558	0.56379					578	668264	0.36002
			559	0.80988		559	0.55122					579	646768	0.3481
			560	0.79884		560	0.54908					580	641028	0.34492
			561	0.7886		561	0.53046					581	628914	0.33821
			562	0.78246		562	0.52516					582	611772	0.32871
			563	0.77432		563	0.51349					583	592147	0.31783
			564	0.76499		564	0.50098					584	589501	0.31636
			565	0.74925		565	0.49615					585	570235	0.30569
			566	0.74276		566	0.48869					586	559601	0.29979
			567	0.73345		567	0.48313					587	547030	0.29283
			568	0.72629		568	0.46906					588	538952	0.28835
			569	0.71169		569	0.46092					589	531100	0.284
			570	0.70175		570	0.45091					590	515013	0.27508
			571	0.69836		571	0.44188					591	498769	0.26608
			572	0.67949		572	0.43777					592	491785	0.26221
			573	0.67536		573	0.4298					593	482124	0.25685
			574	0.66292		574	0.42482					594	477540	0.25431
			575	0.65028		575	0.41289					595	462002	0.2457
			576	0.64184		576	0.40178					596	452965	0.24069
			577	0.62879		577	0.39408					597	443721	0.23557
			578	0.62265		578	0.38619					598	435275	0.23089
			579	0.61377		579	0.38141					599	427555	0.22661
			580	0.60106		580	0.36969					600	412128	0.21806
			581	0.58801		581	0.3608					601	410344	0.21707
			582	0.58239		582	0.35738					602	397164	0.20977
			583	0.57519		583	0.34797					603	397964	0.21021
			584	0.56321		584	0.34598					604	385265	0.20317
			585	0.55256		585	0.33303					605	376590	0.19837
			586	0.53222		586	0.32585					606	362049	0.19031
			587	0.53253		587	0.31506					607	360039	0.18919
			588	0.51922		588	0.31019					608	350321	0.18381
			589	0.51331		589	0.3104					609	344787	0.18074
			590	0.50497		590	0.30574					610	334305	0.17493
			591	0.49737		591	0.29704					611	330483	0.17281
			592	0.4829		592	0.29301					612	316806	0.16523
			593	0.47664		593	0.28371					613	322089	0.16816
			594	0.46243		594	0.27217					614	310827	0.16192
			595	0.45699		595	0.26996					615	303288	0.15774
			596	0.45885		596	0.26962					616	297310	0.15443
			597	0.44209		597	0.26468					617	288254	0.14941
			598	0.43423		598	0.25417					618	273181	0.14105
			599	0.42805		599	0.24952					619	269240	0.13887
			600	0.41705		600	0.24253					620	259011	0.1332
			601	0.414		601	0.24288					621	260956	0.13428
			602	0.40584		602	0.2355					622	254537	0.13072
			603	0.39211		603	0.22748					623	243071	0.12437
			604	0.38578		604	0.22942					624	249424	0.12789
			605	0.37085		605	0.21948					625	236840	0.12091
			606	0.37133		606	0.2174					626	231192	0.11778
			607	0.36862		607	0.21219					627	222222	0.11281
			608	0.3563		608	0.20577					628	217922	0.11043
			609	0.35501		609	0.20105					629	223801	0.11369
			610	0.35031		610	0.19437					630	208760	0.10535
			611	0.33723		611	0.19171					631	205389	0.10348
			612	0.32961		612	0.1868					632	208105	0.10499
			613	0.32677		613	0.18867					633	197030	0.09885
			614	0.31878		614	0.17848					634	194485	0.09744
			615	0.31091		615	0.17786					635	193456	0.09687
			616	0.30555		616	0.17103					636	188330	0.09403
			617	0.29737		617	0.16768					637	186344	0.09293
			618	0.29156		618	0.16543					638	178436	0.08855
			619	0.28361		619	0.15993					639	165261	0.08124
			620	0.28362		620	0.15878					640	168211	0.08288
			621	0.26974		621	0.15403					641	162701	0.07982
			622	0.26589		622	0.14689					642	160055	0.07836
			623	0.26036		623	0.14328					643	149470	0.07249
			624	0.25643		624	0.14246					644	149610	0.07257
			625	0.25555		625	0.13307					645	148131	0.07175
			626	0.24532		626	0.13956					646	149065	0.07227
			627	0.24341		627	0.13182					647	145533	0.07031
			628	0.23603		628	0.13					648	139063	0.06672
			629	0.22879		629	0.12581					649	130834	0.06216
			630	0.22559		630	0.12463					650	134960	0.06445
			631	0.22852		631	0.11837					651	131539	0.06255
			632	0.22187		632	0.1227					652	123131	0.05789
			633	0.2082		633	0.11413					653	116410	0.05417
			634	0.20673		634	0.10548					654	128336	0.06078
			635	0.1994		635	0.11324					655	119449	0.05585
			636	0.19709		636	0.10706					656	118979	0.05559
			637	0.19467		637	0.10628					657	118508	0.05533
			638	0.19223		638	0.10517					658	107836	0.04942
			639	0.18299		639	0.10005					659	108639	0.04986
			640	0.17952		640	0.10112					660	109776	0.05049
			641	0.17889		641	0.09355					661	106850	0.04887
			642	0.17338		642	0.09322					662	102769	0.04661
			643	0.16626		643	0.09157					663	92783.5	0.04108
			644	0.16498		644	0.09082					664	103417	0.04697
			645	0.16195		645	0.08674					665	89729.6	0.03938
			646	0.15825		646	0.08461					666	88515.8	0.03871
			647	0.15493		647	0.08288					667	86925.4	0.03783
			648	0.15336		648	0.08181					668	88846.5	0.03889
			649	0.14828		649	0.07775					669	85449.7	0.03701
			650	0.14238		650	0.07542					670	76017	0.03178
			651	0.13823		651	0.0741					671	72208.3	0.02967
			652	0.13501		652	0.07435					672	83838.4	0.03612
			653	0.13049		653	0.07534					673	81872.2	0.03503
			654	0.12721		654	0.07084					674	74444.1	0.03091
			655	0.12248		655	0.07147					675	69062.8	0.02793
			656	0.12566		656	0.06686					676	73701.9	0.0305
			657	0.12157		657	0.06679					677	73431.9	0.03035
			658	0.12163		658	0.06406					678	74208.8	0.03078
			659	0.11698		659	0.06399					679	62287.4	0.02417
			660	0.11683		660	0.06126					680	63028.6	0.02458
			661	0.11046		661	0.05334					681	61620.5	0.0238
			662	0.10646		662	0.06188					682	63643.9	0.02493
			663	0.10574		663	0.05226					683	54034.1	0.0196
			664	0.10103		664	0.05546					684	53172.2	0.01912
			665	0.09764		665	0.0537					685	60670.8	0.02328
			666	0.10017		666	0.05178					686	61557.4	0.02377
			667	0.09288		667	0.05512					687	61055.7	0.02349
			668	0.08884		668	0.05081					688	54822.2	0.02004
			669	0.09407		669	0.05459					689	51084.7	0.01796
			670	0.09403		670	0.04901					690	52989.3	0.01902
			671	0.08585		671	0.04913					691	49322.8	0.01699
			672	0.08755		672	0.04339					692	55814.8	0.02059
			673	0.08946		673	0.04471					693	47216	0.01582
			674	0.08042		674	0.04568					694	44282.3	0.01419
			675	0.07779		675	0.04209					695	47167.5	0.01579
			676	0.07836		676	0.04235					696	47152	0.01579
			677	0.07947		677	0.03823					697	39955.1	0.0118
			678	0.07704		678	0.03544					698	45328.3	0.01477
			679	0.07008		679	0.03979					699	43419.7	0.01372
			680	0.06788		680	0.03516					700	38764.2	0.01114
			681	0.07036		681	0.03804
			682	0.06829		682	0.03223
			683	0.07277		683	0.03143
			684	0.06704		684	0.03449
			685	0.0596		685	0.03488
			686	0.05919		686	0.03417
			687	0.05571		687	0.03443
			688	0.05924		688	0.02994
			689	0.05545		689	0.03129
			690	0.05645		690	0.02833
			691	0.05078		691	0.02789
			692	0.05416		692	0.02998
			693	0.05361		693	0.02599
			694	0.04923		694	0.02558
			695	0.04711		695	0.03139
			696	0.04711		696	0.0281
			697	0.0486		697	0.02265
			698	0.05023		698	0.02535
			699	0.0456		699	0.02348
			700	0.04431		700	0.02565
			701	0.0402		701	0.02165
			702	0.04256		702	0.02523
			703	0.03719		703	0.02198
			704	0.03949		704	0.02045
			705	0.03235		705	0.02292
			706	0.03747		706	0.02097
			707	0.03793		707	0.01739
			708	0.03749		708	0.02049
			709	0.03443		709	0.01987
			710	0.03376		710	0.01419
			711	0.03254		711	0.01959
			712	0.03213		712	0.01398
			713	0.03389		713	0.01687
			714	0.03304		714	0.01471
			715	0.03048		715	0.01664
			716	0.0315		716	0.01348
			717	0.0272		717	0.01304
			718	0.03184		718	0.01384
			719	0.03379		719	0.01858
			720	0.02944		720	0.01684
			721	0.02494		721	0.01361
			722	0.0286		722	0.01117
			723	0.02549		723	0.01385
			724	0.02234		724	0.01269
			725	0.02463		725	0.0113
			726	0.02594		726	0.00939
			727	0.02101		727	0.0108
			728	0.02235		728	0.01158
			729	0.02203		729	0.01338
			730	0.02252		730	0.01221
			731	0.02225		731	0.01152
			732	0.02288		732	0.00868
			733	0.02013		733	0.01346
			734	0.02068		734	0.00973
			735	0.01842		735	0.00981
			736	0.02005		736	0.00743
			737	0.01677		737	0.00953
			738	0.01974		738	0.00895
			739	0.01662		739	0.01031
			740	0.01515		740	0.00786
			741	0.0183		741	0.00962
			742	0.01563		742	0.0109
			743	0.01702		743	0.00562
			744	0.01748		744	0.00426
			745	0.01256		745	0.00924
			746	0.01273		746	0.00748
			747	0.01315		747	0.000742908
			748	0.01672		748	0.0087
			749	0.01383		749	0.0025
			750	0.01783		750	0.00834

## Sheet: Figure 4b
TBP-3MCz								TBP-DMAc										TBP-3aDMAC
Wavelength (nm)	100 ns	200 ns	1us	2us	5us	10us		Wavelength (nm)	100 ns	200 ns	500 ns	1 μs	2 μs	5 μs	10 μs	20 μs		Wavelength (nm)	100 ns	Wavelength (nm)	500 ns	1 μs	Wavelength (nm)	50 μs	300 μs	Wavelength (nm)	500 μs	1.5 ms
420	0.000134418	0	0	1.72586e-05	0.000283729	0.0032		430	0.00954	0.00808	0.00616	0.03643	0.01072	0.000670787	0.00126	0.00177		390	0.01204	390	0.01381	0.01412	390	0.000417644	0.000137484	390	0.000239233	0
422	0	0.000243485	0.00035249	0	0	0.00264		432	0.00944	0.00818	0.00658	0.03963	0.01053	0.000805638	0.00101	0.00169		392	0.011	392	0.00825	0.00923	392	0.000124958	0.000251215	392	4.35601e-06	0.00318
424	0.000561857	0.000537297	0.00108	0.000275422	0.000473393	0.00268		434	0.01071	0.00936	0.00734	0.0378	0.01102	0.000983388	0.00197	0.00308		394	0.00625	394	0.00585	0.00521	394	0	0	394	0.000453351	0.00105
426	0.000844141	0.000853995	0.00174	0.000737754	0.000304545	0		436	0.01067	0.01026	0.00782	0.03785	0.01063	0.00102	0.00143	0.00293		396	0.000889332	396	0.0048	0.00168	396	0.000190959	0.000487665	396	0	0.00316
428	0.00168	0.00185	0.00267	0.00139	0.000729131	0.00304		438	0.01166	0.01086	0.00881	0.03879	0.01121	0.00162	0.00298	0.00329		398	0.000583805	398	0.00466	0	398	0.000516146	0.000117245	398	0.000335266	0.00105
430	0.00293	0.00239	0.00399	0.00199	0.00157	0.00367		440	0.01273	0.01217	0.00959	0.04034	0.01177	0.00205	0.00302	0.00543		400	0.000406314	400	0.00675	0.00431	400	0.000298206	0.00163	400	0.000784177	0.00503
432	0.00448	0.00381	0.00649	0.00285	0.00272	0.00337		442	0.01422	0.01237	0.01106	0.04043	0.01269	0.00274	0.00436	0.00594		402	0.00645	402	0.00509	0.00386	402	0.00107	0.000156323	402	0.000905222	0.00125
434	0.00641	0.0055	0.00848	0.00449	0.00303	0.00399		444	0.01623	0.01406	0.01337	0.0428	0.01343	0.00419	0.00516	0.00776		404	0.000437684	404	0.00224	0.00278	404	0.00127	0.000587781	404	0.000634923	0.00124
436	0.009	0.00775	0.01187	0.0064	0.00553	0.00895		446	0.01758	0.01668	0.01417	0.04402	0.01481	0.00487	0.00782	0.00933		406	0.01261	406	0	0.00252	406	0.00217	0.00216	406	0.00288	0.00247
438	0.01246	0.01134	0.01698	0.00941	0.00714	0.0153		448	0.02031	0.01947	0.01735	0.04661	0.01622	0.00651	0.0106	0.01472		408	0.00389	408	0.00137	0.00188	408	0.00182	0.000432946	408	0.00102	0.00493
440	0.01834	0.01643	0.02204	0.01161	0.01036	0.01616		450	0.02238	0.02223	0.02037	0.04975	0.01922	0.00867	0.01229	0.01599		410	0.001	410	0.00242	0.000786997	410	0.00309	0.00217	410	0.00275	0.00495
442	0.02415	0.02132	0.03067	0.01775	0.01424	0.01577		452	0.02695	0.02562	0.02394	0.05205	0.02142	0.01171	0.01595	0.02084		412	0.00283	412	0.00398	0.00519	412	0.00459	0.0048	412	0.00691	0.01121
444	0.03138	0.02878	0.0389	0.02398	0.02064	0.02485		454	0.03097	0.03112	0.02976	0.05577	0.02373	0.01508	0.01841	0.02605		414	0.00891	414	0.00404	0.00298	414	0.0064	0.00497	414	0.00627	0.0075
446	0.04124	0.03851	0.05275	0.03003	0.02601	0.03306		456	0.03571	0.03802	0.03407	0.06104	0.02891	0.01996	0.02585	0.03509		416	0.00899	416	0.00424	0.0038	416	0.00899	0.01001	416	0.01213	0.0063
448	0.055	0.05032	0.06782	0.04299	0.03534	0.04288		458	0.04421	0.04465	0.04368	0.06609	0.03384	0.02472	0.03458	0.04544		418	0	418	0.00413	0.00232	418	0.01088	0.01204	418	0.01193	0.02156
450	0.06786	0.06322	0.08365	0.05315	0.04924	0.06856		460	0.05248	0.05349	0.05047	0.07298	0.04095	0.03069	0.04124	0.05348		420	0.00956	420	0.00912	0.00904	420	0.01473	0.01869	420	0.0202	0.0306
452	0.08612	0.0807	0.10399	0.06879	0.06041	0.06842		462	0.06085	0.06327	0.06179	0.08014	0.04685	0.041	0.0555	0.07138		422	0.00808	422	0.0102	0.00805	422	0.01907	0.02177	422	0.02204	0.03861
454	0.10473	0.10152	0.12602	0.08545	0.07619	0.08868		464	0.07196	0.07862	0.07493	0.08997	0.05793	0.05171	0.06432	0.08365		424	0.0167	424	0.01702	0.01276	424	0.02383	0.02686	424	0.03036	0.02731
456	0.13112	0.12637	0.15488	0.11042	0.09682	0.11431		466	0.0902	0.09118	0.0899	0.10169	0.06851	0.06392	0.07409	0.0994		426	0.01636	426	0.01877	0.02039	426	0.02939	0.03483	426	0.0401	0.04597
458	0.15607	0.15448	0.18614	0.13173	0.1216	0.14129		468	0.1011	0.10652	0.10764	0.11915	0.08183	0.07347	0.09224	0.11516		428	0.02332	428	0.02655	0.02261	428	0.03905	0.05058	428	0.05366	0.07024
460	0.19134	0.18365	0.22027	0.16223	0.14725	0.16781		470	0.12317	0.1283	0.12453	0.134	0.09858	0.0936	0.11643	0.13828		430	0.02666	430	0.03225	0.02993	430	0.04537	0.0634	430	0.06415	0.08117
462	0.22458	0.21724	0.26141	0.19292	0.17729	0.21574		472	0.14536	0.14883	0.14824	0.15544	0.11707	0.10926	0.13221	0.16151		432	0.04564	432	0.0385	0.0358	432	0.05737	0.07602	432	0.07918	0.07059
464	0.26229	0.25488	0.29839	0.22944	0.21082	0.21839		474	0.1648	0.17454	0.17345	0.17393	0.13808	0.13071	0.1607	0.20115		434	0.05025	434	0.0497	0.04094	434	0.07279	0.0952	434	0.09519	0.12026
466	0.3029	0.29787	0.3415	0.26886	0.24743	0.28315		476	0.19106	0.1989	0.20088	0.20087	0.16104	0.15681	0.18383	0.23296		436	0.05762	436	0.05692	0.05382	436	0.08275	0.1079	436	0.11704	0.12632
468	0.34577	0.3384	0.38505	0.31559	0.30445	0.33365		478	0.21632	0.22886	0.23357	0.22708	0.18279	0.18543	0.21407	0.25197		438	0.05916	438	0.07185	0.06785	438	0.10067	0.12469	438	0.14001	0.1768
470	0.39483	0.38278	0.42993	0.35955	0.33811	0.37053		480	0.24715	0.2631	0.26416	0.2505	0.21445	0.20902	0.24574	0.28025		440	0.08842	440	0.09397	0.07756	440	0.12496	0.15418	440	0.16189	0.21805
472	0.4334	0.42816	0.47502	0.40282	0.37723	0.43977		482	0.28114	0.29437	0.2989	0.28897	0.24522	0.24311	0.28715	0.32621		442	0.09874	442	0.11033	0.09674	442	0.14273	0.17833	442	0.1916	0.21847
474	0.48033	0.47696	0.52752	0.44803	0.42746	0.4703		484	0.31883	0.32972	0.33804	0.31712	0.27736	0.27614	0.30894	0.35541		444	0.10859	444	0.12179	0.11819	444	0.16781	0.21336	444	0.22668	0.25407
476	0.52714	0.52299	0.56654	0.50192	0.47137	0.53974		486	0.35764	0.37409	0.3722	0.35879	0.314	0.31919	0.3492	0.38912		446	0.12673	446	0.14557	0.14233	446	0.19542	0.25091	446	0.27103	0.33149
478	0.5759	0.57519	0.61342	0.5509	0.52856	0.58843		488	0.39995	0.41086	0.41259	0.39794	0.35313	0.34782	0.40329	0.43731		448	0.18935	448	0.17596	0.17086	448	0.22563	0.2787	448	0.28689	0.35712
480	0.62282	0.61992	0.6566	0.58824	0.57027	0.60823		490	0.43383	0.44562	0.45086	0.43244	0.39045	0.3909	0.43216	0.49604		450	0.17879	450	0.20258	0.20681	450	0.26381	0.32337	450	0.32243	0.33036
482	0.66849	0.66333	0.69339	0.64125	0.61268	0.66108		492	0.47694	0.49292	0.49676	0.4816	0.4305	0.42866	0.4777	0.52126		452	0.23098	452	0.23602	0.2367	452	0.298	0.35504	452	0.3598	0.38405
484	0.71105	0.70142	0.73498	0.68822	0.67439	0.70177		494	0.51372	0.53923	0.53172	0.51223	0.47369	0.47015	0.51891	0.57738		454	0.24671	454	0.26498	0.24919	454	0.33571	0.3939	454	0.40273	0.43955
486	0.75113	0.74822	0.77376	0.73025	0.7079	0.74695		496	0.56038	0.57641	0.57381	0.55464	0.51415	0.51534	0.56432	0.5997		456	0.30019	456	0.30101	0.29458	456	0.37982	0.44005	456	0.4452	0.55064
488	0.78371	0.78741	0.80824	0.77584	0.75724	0.78855		498	0.60088	0.61219	0.61446	0.59725	0.54965	0.55364	0.596	0.64808		458	0.32077	458	0.34697	0.33942	458	0.41964	0.48473	458	0.50519	0.52661
490	0.82838	0.81942	0.84307	0.81241	0.79801	0.82542		500	0.63695	0.6597	0.65889	0.63966	0.6002	0.60943	0.64673	0.67103		460	0.33042	460	0.39126	0.36089	460	0.46881	0.54018	460	0.53883	0.54195
492	0.85819	0.85613	0.86807	0.83923	0.81084	0.8176		502	0.67218	0.69205	0.69538	0.67546	0.63807	0.64003	0.67089	0.73112		462	0.41121	462	0.41965	0.416	462	0.5105	0.57238	462	0.57753	0.60432
494	0.87925	0.87832	0.89515	0.87499	0.85687	0.85009		504	0.71862	0.73545	0.72546	0.71108	0.67599	0.68098	0.72576	0.76907		464	0.45315	464	0.48259	0.46242	464	0.56051	0.6083	464	0.61213	0.69649
496	0.91549	0.9068	0.91317	0.88923	0.88084	0.89933		506	0.75536	0.76348	0.76892	0.74509	0.70911	0.71689	0.74489	0.78638		466	0.52033	466	0.51854	0.51501	466	0.61616	0.65829	466	0.6608	0.69162
498	0.9246	0.92159	0.93585	0.91839	0.90261	0.92671		508	0.77046	0.79551	0.79196	0.77464	0.75169	0.75491	0.80057	0.81093		468	0.51419	468	0.56087	0.55699	468	0.65281	0.70379	468	0.71331	0.72116
500	0.94774	0.9463	0.94851	0.9438	0.94991	0.94074		510	0.81566	0.82451	0.82287	0.80197	0.78132	0.78337	0.83803	0.86024		470	0.61442	470	0.59994	0.61596	470	0.7032	0.74687	470	0.75153	0.75953
502	0.96002	0.95862	0.96006	0.95626	0.95733	0.94149		512	0.83685	0.85463	0.85718	0.83792	0.81531	0.82172	0.85662	0.87208		472	0.63663	472	0.63984	0.61373	472	0.73694	0.76579	472	0.77298	0.7891
504	0.97825	0.97413	0.97005	0.97317	0.95864	0.97073		514	0.89104	0.88412	0.88102	0.85862	0.84722	0.8458	0.87845	0.89957		474	0.63276	474	0.67358	0.68989	474	0.78495	0.82851	474	0.82449	0.9257
506	0.98445	0.98415	0.98427	0.98372	0.98392	0.98214		516	0.89672	0.9081	0.90216	0.87497	0.86752	0.8843	0.90964	0.95708		476	0.71144	476	0.73074	0.71905	476	0.81061	0.85587	476	0.85329	0.79321
508	0.9949	0.98795	0.98816	0.99356	0.99196	1		518	0.91217	0.92334	0.92101	0.90904	0.89889	0.90278	0.9346	0.92397		478	0.74558	478	0.77361	0.74722	478	0.85405	0.88651	478	0.87055	0.88478
510	0.9949	0.9975	0.99186	0.98617	0.9651	0.94541		520	0.9341	0.94562	0.93495	0.9214	0.91654	0.92909	0.95388	0.92926		480	0.71436	480	0.80471	0.8013	480	0.87954	0.89859	480	0.91538	0.94496
512	1	0.99946	0.99384	1	1	0.88831		522	0.95216	0.95613	0.96117	0.93403	0.93317	0.94156	0.96524	0.97998		482	0.86168	482	0.82778	0.81695	482	0.91078	0.92873	482	0.92794	0.95398
514	0.99914	0.99975	1	0.99902	0.98856	0.92588		524	0.96199	0.98015	0.97383	0.95391	0.95029	0.94836	0.9809	0.9713		484	0.85713	484	0.87041	0.88082	484	0.93171	0.91068	484	0.91655	1
516	0.99482	1	0.99674	0.99333	0.95172	0.98938		526	0.97744	0.97821	0.97809	0.96752	0.96442	0.95704	0.98907	0.96273		486	0.84473	486	0.88741	0.88753	486	0.95545	0.92567	486	0.93094	0.94455
518	0.99516	0.99431	0.9848	0.99411	0.98212	0.9255		528	0.98604	0.98313	0.98735	0.98614	0.97836	0.97234	0.99598	0.96934		488	0.8883	488	0.91823	0.8969	488	0.96239	0.98308	488	0.96261	0.92009
520	0.98873	0.98854	0.98326	0.97892	0.97989	0.93177		530	0.98469	0.99156	0.99473	0.98098	0.98459	0.99267	0.98665	1		490	0.8927	490	0.92956	0.94449	490	0.9938	0.9686	490	0.94432	0.83351
522	0.98508	0.98475	0.97897	0.97787	0.94594	0.97		532	0.99828	1	0.99657	1	0.99242	1	0.96889	0.97638		492	0.9339	492	0.93781	0.92558	492	0.98482	0.98226	492	1	0.87198
524	0.96716	0.96828	0.95705	0.96912	0.92774	0.91401		534	1	0.98908	1	0.99104	1	0.98297	0.98055	0.99232		494	0.94203	494	0.97995	0.96248	494	0.99262	0.99494	494	0.94509	0.91359
526	0.95752	0.96211	0.96445	0.95183	0.93863	0.94895		536	0.98202	0.9997	0.9962	0.99377	0.99213	0.97494	1	0.96477		496	0.94659	496	0.98294	0.97009	496	0.98632	0.97619	496	0.97188	0.9093
528	0.95456	0.95216	0.94544	0.93825	0.92091	0.90041		538	0.97541	0.98078	0.98584	0.99227	0.99271	0.99245	0.99175	0.96347		498	0.94139	498	0.97559	0.9945	498	0.99638	1	498	0.96681	0.85926
530	0.93866	0.93547	0.9285	0.93263	0.91339	0.89176		540	0.9837	0.98853	0.9897	0.98653	0.98227	0.9792	0.97654	0.94994		500	0.96801	500	0.97096	1	500	1	0.9599	500	0.95103	0.97301
532	0.92161	0.92812	0.92485	0.91837	0.9128	0.8568		542	0.98135	0.97195	0.98583	0.99082	0.99138	0.98159	0.9722	0.95773		502	1	502	1	0.97821	502	0.98742	0.97559	502	0.94925	0.89424
534	0.89696	0.90632	0.90597	0.89777	0.90241	0.83907		544	0.97669	0.96566	0.9824	0.98059	0.97999	0.97846	0.96395	0.9651		504	0.97562	504	0.99046	0.95724	504	0.97622	0.97346	504	0.963	0.93207
536	0.88228	0.88633	0.88722	0.86755	0.84764	0.81618		546	0.95981	0.96644	0.95386	0.97244	0.9649	0.95528	0.94334	0.93514		506	0.99352	506	0.97059	0.98187	506	0.97348	0.9591	506	0.92845	0.84351
538	0.8736	0.86993	0.87338	0.86895	0.85748	0.81913		548	0.93926	0.94635	0.95632	0.96092	0.9588	0.94156	0.94203	0.91738		508	0.90847	508	0.98141	0.93531	508	0.94846	0.92741	508	0.93774	0.8511
540	0.85099	0.8527	0.84819	0.84948	0.82859	0.78734		550	0.94016	0.9456	0.93385	0.9502	0.94605	0.93626	0.91565	0.91159		510	0.94233	510	0.98832	0.93734	510	0.95072	0.91158	510	0.90623	0.99111
542	0.82706	0.83019	0.83409	0.82669	0.79408	0.75539		552	0.93441	0.9373	0.92663	0.95235	0.93532	0.92462	0.89107	0.86616		512	0.9404	512	0.97863	0.95906	512	0.94206	0.92851	512	0.88795	0.87412
544	0.80767	0.8143	0.81745	0.79508	0.77858	0.6768		554	0.90045	0.91385	0.91263	0.9341	0.92305	0.90646	0.8927	0.85449		514	0.98331	514	0.95675	0.93406	514	0.93992	0.89525	514	0.87905	0.76196
546	0.78903	0.7923	0.79459	0.78264	0.75048	0.68629		556	0.89492	0.89301	0.89192	0.90188	0.90549	0.89791	0.86773	0.84615		516	0.90819	516	0.94607	0.93522	516	0.89771	0.8523	516	0.83239	0.74731
548	0.77486	0.77872	0.77577	0.75752	0.74109	0.70138		558	0.88296	0.88602	0.8706	0.89438	0.89745	0.87037	0.84791	0.81259		518	0.89642	518	0.90365	0.92119	518	0.88935	0.86235	518	0.83691	0.73744
550	0.74037	0.74711	0.76301	0.75024	0.73052	0.6416		560	0.84874	0.85671	0.85086	0.88602	0.87135	0.86115	0.82326	0.8179		520	0.92368	520	0.91273	0.87788	520	0.86439	0.84061	520	0.79994	0.8423
552	0.73051	0.73645	0.73274	0.72153	0.70829	0.64819		562	0.83126	0.84217	0.84729	0.85788	0.84995	0.82465	0.80084	0.79806		522	0.82881	522	0.88492	0.87876	522	0.85967	0.78776	522	0.77997	0.73361
554	0.70329	0.71263	0.71312	0.69561	0.68838	0.63919		564	0.82921	0.82491	0.81898	0.83222	0.84161	0.81655	0.79492	0.74719		524	0.86555	524	0.85969	0.86713	524	0.82546	0.80924	524	0.77979	0.74183
556	0.68036	0.68406	0.70028	0.68426	0.65128	0.62013		566	0.80434	0.79705	0.80919	0.81951	0.82272	0.79465	0.76943	0.72803		526	0.84357	526	0.83775	0.87804	526	0.80298	0.78402	526	0.75243	0.71962
558	0.66208	0.66322	0.66603	0.65617	0.6305	0.53808		568	0.78262	0.77986	0.79439	0.79833	0.79195	0.7785	0.74424	0.72113		528	0.84709	528	0.85954	0.83179	528	0.79156	0.77335	528	0.77313	0.7124
560	0.63946	0.6423	0.64368	0.62845	0.61838	0.49519		570	0.77034	0.76399	0.76961	0.7796	0.78227	0.74456	0.70882	0.70215		530	0.8187	530	0.82033	0.84158	530	0.76401	0.6993	530	0.68998	0.6028
562	0.62436	0.62396	0.62589	0.60215	0.59242	0.54308		572	0.74162	0.74665	0.74982	0.76898	0.75812	0.73703	0.71422	0.64548		532	0.81776	532	0.81218	0.76147	532	0.75042	0.71481	532	0.67065	0.61689
564	0.58643	0.60881	0.60158	0.59073	0.56715	0.53309		574	0.71062	0.73325	0.72105	0.7385	0.73212	0.70613	0.68076	0.64162		534	0.81719	534	0.76974	0.77414	534	0.71636	0.70623	534	0.69442	0.65481
566	0.57882	0.57634	0.59202	0.56867	0.54447	0.51866		576	0.69712	0.7015	0.70158	0.72718	0.71316	0.70018	0.67265	0.62021		536	0.67006	536	0.73348	0.72842	536	0.68416	0.67225	536	0.65387	0.56439
568	0.54481	0.56422	0.5716	0.54545	0.55272	0.46614		578	0.68814	0.68835	0.68391	0.70521	0.69872	0.66135	0.64834	0.62292		538	0.6717	538	0.72881	0.73202	538	0.65847	0.62814	538	0.61917	0.56114
570	0.54161	0.53892	0.54557	0.53137	0.49751	0.4373		580	0.66821	0.65607	0.66175	0.6851	0.68046	0.65885	0.62551	0.58765		540	0.76939	540	0.72155	0.72851	540	0.64706	0.62308	540	0.60046	0.55682
572	0.51788	0.51806	0.51481	0.51007	0.47429	0.4439		582	0.65257	0.63914	0.63494	0.6718	0.65864	0.63987	0.59511	0.58436		542	0.71822	542	0.68538	0.66762	542	0.63782	0.62277	542	0.59989	0.51427
574	0.49481	0.50352	0.50669	0.49142	0.4954	0.46254		584	0.61197	0.61429	0.62548	0.65906	0.63453	0.62379	0.58759	0.56737		544	0.67573	544	0.69502	0.64381	544	0.6121	0.60009	544	0.59876	0.56252
576	0.4783	0.48142	0.48674	0.48154	0.45951	0.39604		586	0.59013	0.59191	0.60984	0.63537	0.61387	0.58901	0.57274	0.55835		546	0.63572	546	0.65268	0.64949	546	0.5844	0.56524	546	0.53561	0.461
578	0.46273	0.46688	0.47076	0.4581	0.45832	0.39924		588	0.58336	0.59977	0.58667	0.61466	0.58784	0.57294	0.53463	0.53497		548	0.65268	548	0.62739	0.64233	548	0.55406	0.52507	548	0.53194	0.47627
580	0.44796	0.45231	0.4513	0.44036	0.44462	0.43899		590	0.56591	0.56598	0.56316	0.58846	0.58332	0.56434	0.5522	0.52031		550	0.60287	550	0.62867	0.56892	550	0.53094	0.5178	550	0.49958	0.39618
582	0.4282	0.42939	0.43843	0.41762	0.38467	0.38164		592	0.53809	0.54599	0.55518	0.57194	0.56105	0.54	0.50821	0.4759		552	0.53884	552	0.57064	0.59204	552	0.52264	0.47353	552	0.45352	0.36881
584	0.4126	0.41201	0.41342	0.39621	0.38112	0.35511		594	0.5303	0.5304	0.52958	0.55851	0.54525	0.52358	0.50027	0.48226		554	0.60016	554	0.56256	0.5645	554	0.48084	0.49519	554	0.48041	0.44605
586	0.39705	0.39593	0.41166	0.39472	0.38354	0.41875		596	0.49587	0.51986	0.51166	0.52804	0.52638	0.50319	0.47986	0.44684		556	0.5848	556	0.53184	0.52028	556	0.48855	0.47555	556	0.4485	0.43535
588	0.37929	0.37882	0.38475	0.36834	0.33479	0.35219		598	0.48745	0.49542	0.492	0.50845	0.51427	0.48942	0.45521	0.40581		558	0.551	558	0.54256	0.51253	558	0.46489	0.44537	558	0.42295	0.3038
590	0.36077	0.36686	0.37877	0.36464	0.32796	0.30078		600	0.47434	0.47695	0.47364	0.51154	0.49085	0.47194	0.4517	0.42795		560	0.47041	560	0.50561	0.51562	560	0.44187	0.40791	560	0.38547	0.3368
592	0.34301	0.34877	0.3582	0.3477	0.33118	0.33559		602	0.47137	0.46096	0.46606	0.49243	0.47693	0.45932	0.42168	0.40204		562	0.49826	562	0.50193	0.46529	562	0.42548	0.37764	562	0.36438	0.4
594	0.33952	0.34114	0.34176	0.33287	0.31319	0.30555		604	0.45999	0.44861	0.45766	0.47923	0.46126	0.43409	0.4191	0.3705		564	0.51261	564	0.46802	0.47195	564	0.41337	0.37152	564	0.36678	0.28498
596	0.32103	0.33079	0.32096	0.32318	0.29809	0.27095		606	0.41879	0.42883	0.43083	0.46411	0.44511	0.43231	0.38912	0.41061		566	0.43747	566	0.43652	0.4551	566	0.39281	0.35434	566	0.3318	0.2974
598	0.31048	0.3123	0.3168	0.30718	0.27872	0.21881		608	0.40323	0.41322	0.41095	0.43485	0.42928	0.41913	0.38709	0.36808		568	0.44291	568	0.43506	0.44825	568	0.36536	0.34988	568	0.32794	0.35378
600	0.29785	0.29876	0.30425	0.29082	0.27718	0.26629		610	0.39037	0.39954	0.38912	0.41731	0.41808	0.40205	0.376	0.36386		570	0.35366	570	0.4176	0.4017	570	0.35831	0.36364	570	0.33272	0.34281
602	0.28352	0.28376	0.28943	0.27579	0.27515	0.27657		612	0.39588	0.38021	0.39626	0.41074	0.40117	0.39338	0.35624	0.32729		572	0.45261	572	0.39956	0.41683	572	0.33056	0.31753	572	0.30783	0.27932
604	0.27194	0.27399	0.27506	0.26307	0.26815	0.23052		614	0.3728	0.36494	0.36642	0.3947	0.3824	0.36754	0.35424	0.3126		574	0.35554	574	0.39092	0.35993	574	0.32224	0.30536	574	0.30868	0.28153
606	0.25652	0.26634	0.27755	0.254	0.24492	0.21396		616	0.34232	0.35382	0.3589	0.36719	0.37623	0.35624	0.33257	0.30681		576	0.33623	576	0.38272	0.36624	576	0.30393	0.29908	576	0.27714	0.26664
608	0.2507	0.25078	0.24848	0.24988	0.24917	0.27056		618	0.34384	0.34027	0.35169	0.36232	0.35034	0.32804	0.32528	0.30547		578	0.32106	578	0.35124	0.3773	578	0.29463	0.31935	578	0.30249	0.26835
610	0.23703	0.25375	0.24789	0.23041	0.2528	0.17688		620	0.33636	0.33853	0.32311	0.35673	0.35033	0.3257	0.30466	0.28506		580	0.29503	580	0.33901	0.32698	580	0.28492	0.26737	580	0.25428	0.31762
612	0.23493	0.234	0.23957	0.23052	0.20632	0.1937		622	0.29482	0.30991	0.31816	0.32927	0.33044	0.32396	0.29998	0.30698		582	0.3384	582	0.32616	0.29667	582	0.2543	0.26164	582	0.26241	0.21536
614	0.21663	0.22613	0.22615	0.21779	0.22376	0.19582		624	0.31279	0.30046	0.30667	0.32856	0.32098	0.30754	0.30405	0.26272		584	0.29272	584	0.30366	0.29933	584	0.25903	0.22042	584	0.22264	0.24068
616	0.2027	0.21428	0.21661	0.21386	0.22382	0.18821		626	0.29757	0.29238	0.28312	0.30455	0.31465	0.2962	0.28205	0.26533		586	0.30181	586	0.28246	0.28814	586	0.24834	0.26374	586	0.21631	0.19531
618	0.19931	0.19941	0.20142	0.19306	0.17566	0.22135		628	0.28947	0.28302	0.27768	0.30114	0.29132	0.28463	0.27595	0.21817		588	0.28128	588	0.26203	0.30259	588	0.2381	0.215	588	0.19654	0.17398
620	0.19349	0.19417	0.19384	0.18866	0.1959	0.16363		630	0.26937	0.26595	0.26669	0.29606	0.28298	0.26132	0.25686	0.24281		590	0.24651	590	0.3088	0.25968	590	0.22425	0.22306	590	0.20441	0.21339
622	0.18408	0.18675	0.19225	0.181	0.17099	0.16425		632	0.26573	0.2659	0.25162	0.28137	0.27005	0.25899	0.24161	0.22464		592	0.24828	592	0.2625	0.27137	592	0.21074	0.19799	592	0.19979	0.17004
624	0.18039	0.17696	0.18445	0.16596	0.15574	0.12403		634	0.24818	0.23726	0.25386	0.27108	0.26588	0.25005	0.23196	0.20298		594	0.2248	594	0.24322	0.23035	594	0.21208	0.20397	594	0.17454	0.17516
626	0.1709	0.17782	0.17635	0.16676	0.15739	0.19014		636	0.23728	0.24123	0.24295	0.2577	0.2504	0.24563	0.21063	0.19735		596	0.24	596	0.23711	0.25129	596	0.19186	0.1761	596	0.18093	0.12746
628	0.159	0.16355	0.15962	0.16738	0.16029	0.14767		638	0.23191	0.2285	0.22949	0.23809	0.24558	0.22114	0.22965	0.19573		598	0.22645	598	0.21473	0.22264	598	0.19581	0.19331	598	0.19539	0.17754
630	0.15957	0.15953	0.15508	0.14552	0.13946	0.15607		640	0.20391	0.22141	0.21324	0.23707	0.2427	0.22006	0.215	0.17697		600	0.272	600	0.21576	0.21895	600	0.17089	0.18488	600	0.16088	0.21532
632	0.15603	0.15186	0.15503	0.14545	0.141	0.15568		642	0.20866	0.20447	0.20689	0.22452	0.21865	0.21555	0.19261	0.1702		602	0.20415	602	0.21483	0.21414	602	0.16148	0.15273	602	0.14657	0.13983
634	0.13985	0.1507	0.14494	0.14119	0.13859	0.14202		644	0.20718	0.19668	0.20428	0.21651	0.21109	0.19898	0.18112	0.15849		604	0.22332	604	0.24209	0.22499	604	0.15953	0.17378	604	0.15462	0.11861
636	0.13324	0.13913	0.13132	0.14048	0.12599	0.12725		646	0.18306	0.19385	0.19253	0.21938	0.21213	0.20007	0.18781	0.1622		606	0.17751	606	0.22063	0.18778	606	0.16178	0.14108	606	0.13155	0.14871
638	0.13162	0.13451	0.13579	0.12772	0.12124	0.14266		648	0.18932	0.17918	0.18289	0.20723	0.20371	0.18071	0.17955	0.17871		608	0.14487	608	0.19927	0.18725	608	0.15323	0.16003	608	0.13582	0.14448
640	0.11876	0.12375	0.13023	0.12813	0.11638	0.13698		650	0.16473	0.18203	0.17724	0.19237	0.18995	0.16735	0.1711	0.14662		610	0.15013	610	0.17338	0.17309	610	0.13393	0.11792	610	0.11734	0.09328
642	0.11807	0.11913	0.1141	0.11088	0.10703	0.10111		652	0.16864	0.1709	0.17069	0.18259	0.18248	0.18052	0.15832	0.1442		612	0.17777	612	0.15953	0.18774	612	0.13394	0.13823	612	0.11602	0.09632
644	0.1203	0.12158	0.10926	0.11261	0.10678	0.14838		654	0.14606	0.16812	0.1536	0.16728	0.17626	0.17017	0.15654	0.16514		614	0.19756	614	0.16445	0.17401	614	0.1266	0.11981	614	0.13177	0.07971
646	0.1136	0.11371	0.10198	0.10391	0.10754	0.05631		656	0.16035	0.14915	0.15436	0.1864	0.15814	0.14786	0.1534	0.13423		616	0.18079	616	0.18609	0.16213	616	0.11696	0.11904	616	0.11413	0.19562
648	0.1071	0.10808	0.10517	0.09547	0.08856	0.10085		658	0.15882	0.15656	0.14972	0.16067	0.1544	0.1582	0.13426	0.13989		618	0.19258	618	0.16142	0.18464	618	0.11927	0.09126	618	0.09403	0.1064
650	0.10107	0.11051	0.1045	0.08703	0.08622	0.10069		660	0.14349	0.13613	0.13597	0.16442	0.15166	0.14542	0.12678	0.14059		620	0.1754	620	0.15198	0.17075	620	0.11674	0.08257	620	0.09625	0.13227
652	0.1045	0.09479	0.09106	0.09116	0.0889	0.08195		662	0.12968	0.13694	0.14396	0.15589	0.14593	0.14299	0.11539	0.13262		622	0.15667	622	0.1339	0.128	622	0.10594	0.09219	622	0.08625	0.12557
654	0.09108	0.09639	0.09063	0.09756	0.09907	0.04234		664	0.13753	0.13495	0.12847	0.14773	0.14956	0.13769	0.12087	0.1184		624	0.13829	624	0.14184	0.14367	624	0.0964	0.0776	624	0.08426	0.11819
656	0.08902	0.09153	0.08833	0.08515	0.08189	0.08407		666	0.11539	0.11592	0.1269	0.14668	0.13201	0.12208	0.1182	0.12611		626	0.15885	626	0.1413	0.13287	626	0.10076	0.08322	626	0.07611	0.07954
658	0.08203	0.08611	0.08231	0.07701	0.07821	0.07726		668	0.11022	0.12555	0.12262	0.13943	0.12749	0.111	0.11935	0.12077		628	0.16097	628	0.11638	0.1348	628	0.09713	0.08236	628	0.07687	0.0761
660	0.08341	0.08335	0.08339	0.07362	0.09037	0.07541		670	0.10682	0.11628	0.11631	0.13259	0.12975	0.11943	0.11825	0.11896		630	0.06192	630	0.09668	0.11392	630	0.08197	0.09915	630	0.07687	0.09201
662	0.08161	0.08199	0.07856	0.07112	0.0613	0.07355		672	0.11702	0.13019	0.12402	0.10916	0.11918	0.12253	0.09701	0.10544		632	0.08167	632	0.09533	0.09612	632	0.08164	0.08489	632	0.07393	0.14999
664	0.0754	0.08023	0.07173	0.06281	0.05248	0.05317		674	0.10263	0.11254	0.11393	0.12539	0.12376	0.11805	0.10623	0.11198		634	0.07821	634	0.10673	0.10342	634	0.08026	0.06336	634	0.07668	0.08484
666	0.07319	0.07627	0.06087	0.07078	0.06135	0.04964		676	0.1189	0.11676	0.10431	0.12263	0.11709	0.12173	0.09559	0.09799		636	0.11812	636	0.10572	0.09937	636	0.07929	0.06922	636	0.05761	0.08806
668	0.07531	0.07121	0.0573	0.0587	0.06474	0.04577		678	0.10829	0.10429	0.11351	0.10792	0.10415	0.09408	0.0951	0.12247		638	0.10557	638	0.11231	0.09566	638	0.06462	0.07547	638	0.08271	0.07622
670	0.06777	0.07139	0.06117	0.06237	0.05771	0.04161		680	0.09242	0.09356	0.10547	0.09546	0.10134	0.09594	0.08212	0.09531		640	0.05636	640	0.10833	0.0879	640	0.06057	0.05616	640	0.05865	0.07897
672	0.06087	0.06619	0.05845	0.06083	0.0692	0.06717		682	0.08002	0.10046	0.09138	0.07463	0.09035	0.08551	0.07744	0.10711		642	0.07688	642	0.09676	0.1043	642	0.06034	0.0776	642	0.07337	0.13147
674	0.07178	0.0691	0.06613	0.05559	0.05844	0.0825		684	0.07574	0.07931	0.08863	0.08697	0.08252	0.08716	0.06409	0.07571		644	0.16967	644	0.12225	0.09602	644	0.05462	0.03698	644	0.03791	0.15393
676	0.06981	0.07384	0.06223	0.06123	0.06364	0.08985		686	0.08839	0.07674	0.07376	0.08385	0.07223	0.07155	0.06874	0.05677		646	0.07382	646	0.0956	0.08542	646	0.05407	0.0611	646	0.05263	0.12414
678	0.05899	0.06916	0.05322	0.0526	0.05745	0.05288		688	0.07257	0.07117	0.08002	0.08904	0.0721	0.07244	0.07766	0.06077		648	0.06208	648	0.1074	0.09208	648	0.05764	0.05068	648	0.06067	0.12909
680	0.06048	0.05712	0.04969	0.05715	0.06886	0.05093		690	0.07207	0.07712	0.0746	0.08103	0.07045	0.05399	0.06323	0.07631		650	0.09704	650	0.09049	0.08702	650	0.04719	0.06031	650	0.05088	0.07685
682	0.04788	0.0566	0.04992	0.04754	0.03702	0.05731		692	0.07497	0.07044	0.07505	0.07763	0.06911	0.06343	0.0555	0.04109		652	0.12645	652	0.07214	0.09104	652	0.04697	0.02789	652	0.02944	0.12004
684	0.05817	0.04818	0.04423	0.04871	0.02621	0.06307		694	0.06756	0.06912	0.06002	0.06869	0.06842	0.0742	0.06596	0.06816		654	0.06328	654	0.08504	0.07787	654	0.03518	0.04034	654	0.03288	0.06244
686	0.04546	0.04903	0.03509	0.04116	0.02978	0.02242		696	0.0593	0.05841	0.06726	0.05984	0.06667	0.05736	0.05071	0.06564		656	0.0577	656	0.08617	0.09074	656	0.04484	0.03203	656	0.03667	0.28246
688	0.04508	0.04999	0.03255	0.04174	0.04337	0.05133		698	0.0529	0.06445	0.0622	0.05789	0.06064	0.06545	0.05963	0.05643		658	0.0495	658	0.08816	0.07973	658	0.0405	0.02287	658	0.04309	0.11321
690	0.04654	0.04791	0.03086	0.03979	0.02942	0.00662		700	0.04326	0.04917	0.0599	0.09584	0.07358	0.06402	0.05511	0.04762		660	0.05438	660	0.05486	0.08019	660	0.04111	0.02948	660	0.02227	0.02368
692	0.04217	0.04047	0.03404	0.04508	0.0427	0.05595		702	0.05864	0.04913	0.05885	0.09689	0.06931	0.06459	0.05561	0.0425		662	0.099	662	0.07413	0.08476	662	0.02806	0.04261	662	0.04475	0.12441
694	0.0386	0.0412	0.02951	0.03577	0.02428	0.00637		704	0.04846	0.06214	0.06063	0.08363	0.07262	0.06086	0.05856	0.0525		664	0.03972	664	0.09068	0.06983	664	0.03429	0.04467	664	0.04969	0.07819
696	0.03828	0.04069	0.03395	0.02915	0.02538	0.0339		706	0.04293	0.06064	0.0514	0.10074	0.0715	0.06767	0.04894	0.0652		666	0.10816	666	0.05619	0.08072	666	0.03763	0.0438	666	0.02878	0.08219
698	0.0329	0.03861	0.02989	0.02936	0.02941	0.04073		708	0.03524	0.05352	0.04959	0.08261	0.07644	0.05902	0.04925	0.06465		668	0.06947	668	0.04851	0.0686	668	0.03549	0.01933	668	0.04277	0.0289
700	0.03366	0.03959	0.02782	0.02876	0.03095	0.04099		710	0.05154	0.05251	0.05519	0.09675	0.06473	0.04892	0.04294	0.04429		670	0.04928	670	0.07893	0.07892	670	0.03835	0.03488	670	0.03231	0
								712	0.04585	0.04868	0.05777	0.09005	0.06779	0.05377	0.04733	0.05798
								714	0.04429	0.05044	0.04774	0.08433	0.06105	0.05291	0.05283	0.06827
								716	0.04351	0.04678	0.04856	0.08384	0.06329	0.04848	0.05631	0.05736
								718	0.04106	0.0463	0.04434	0.07908	0.06135	0.05547	0.05216	0.04108
								720	0.04833	0.04591	0.04684	0.08493	0.06878	0.04296	0.0478	0.07577
								722	0.05186	0.05547	0.04532	0.07865	0.06392	0.05358	0.06833	0.06634
								724	0.04156	0.04942	0.04517	0.08372	0.06046	0.05647	0.04373	0.04592
								726	0.03675	0.03929	0.04407	0.08148	0.06255	0.05215	0.03945	0.03983
								728	0.03509	0.04564	0.04043	0.08114	0.0565	0.04323	0.03789	0.06079
								730	0.04288	0.04256	0.04421	0.10025	0.05695	0.04213	0.03616	0.03739

## Sheet: Figure 4c
TBP-3aDMAc										TBP-DMAc											TBP-3MCz
Wavelength	PF	1-2 μs	3-5 μs	5-10 μs	10-20 μs	20-50 μs	50-100 μs	100-200 μs		Wavelength	PF	1-2 μs	2-5 μs	5-8 μs	8-12 μs	12-20 μs	20-30 μs	30-50 μs	50-80 μs		Wavelength	PF	1-2 μs	2-3 μs	3-5 μs	5-8 μs	8-12 μs	12-20 μs
420	0.01001	0.0011	0.00111	0.00177	0.00429	0.01097	0.02506	0.05534		450	0.00178	0.0013	0.00126	0.00201	0.00173	0.00275	0.00635	0.00925	0.01427		440	0.01672	0.00764	0.00669	0.00613	0.00737	0.01486	0.01888
422	0.0133	0.00215	0.00143	0.00174	0.00515	0.01138	0.02179	0.05749		452	0.00252	0.00199	0.00193	0.00213	0.00327	0.00358	0.00554	0.00847	0.01857		442	0.02213	0.0115	0.00863	0.00702	0.01033	0.01679	0.02909
424	0.01583	0.00272	0.00158	0.00305	0.00509	0.01098	0.02936	0.0546		454	0.00369	0.00304	0.00272	0.00336	0.00399	0.00421	0.0069	0.01198	0.03864		444	0.02903	0.01548	0.01248	0.01187	0.01255	0.0188	0.02887
426	0.01896	0.00313	0.00216	0.00251	0.00544	0.01109	0.02334	0.05347		456	0.00533	0.00371	0.0039	0.00465	0.0042	0.00695	0.01244	0.01609	0.02509		446	0.03721	0.0208	0.01865	0.01466	0.01651	0.02333	0.03908
428	0.02308	0.00391	0.00277	0.00369	0.00597	0.01055	0.02272	0.05864		458	0.00689	0.00546	0.00589	0.0063	0.00807	0.00967	0.013	0.02036	0.03321		448	0.04812	0.02768	0.02314	0.02152	0.02399	0.03582	0.03729
430	0.02827	0.0039	0.00338	0.00529	0.00944	0.01466	0.02267	0.05285		460	0.00924	0.00744	0.00736	0.0092	0.01108	0.01559	0.02411	0.02524	0.04675		450	0.06205	0.03586	0.0297	0.02843	0.03529	0.03984	0.0457
432	0.03279	0.00563	0.0042	0.00614	0.00872	0.01446	0.02631	0.05195		462	0.01213	0.01014	0.01042	0.01206	0.01484	0.01574	0.02151	0.03185	0.03789		452	0.07733	0.04844	0.04064	0.03738	0.04245	0.04681	0.0732
434	0.03745	0.00668	0.00545	0.00733	0.01282	0.01827	0.02794	0.05193		464	0.01634	0.01282	0.01394	0.01512	0.02029	0.02368	0.02936	0.03131	0.04117		454	0.09383	0.05908	0.04923	0.049	0.05502	0.06483	0.086
436	0.04534	0.00912	0.00701	0.00988	0.01418	0.02183	0.03652	0.04765		466	0.02114	0.01759	0.0181	0.02133	0.02623	0.03403	0.02916	0.0451	0.06642		456	0.11607	0.07702	0.06575	0.0637	0.06974	0.08438	0.10266
438	0.05389	0.01229	0.00832	0.01162	0.01701	0.02745	0.03583	0.06173		468	0.02775	0.02286	0.02494	0.02815	0.03136	0.0411	0.04444	0.04798	0.05085		458	0.13933	0.09623	0.08473	0.07789	0.08982	0.10731	0.12828
440	0.05912	0.01371	0.01041	0.01569	0.02172	0.03463	0.04328	0.06968		470	0.03559	0.03048	0.03016	0.03405	0.04109	0.05354	0.05691	0.0744	0.08068		460	0.16815	0.11931	0.10343	0.09738	0.10918	0.14356	0.16543
442	0.07048	0.01765	0.01624	0.01971	0.02873	0.04032	0.05021	0.07429		472	0.04445	0.03748	0.03818	0.04484	0.05234	0.05876	0.06765	0.07394	0.08581		462	0.19867	0.14499	0.12701	0.12178	0.13811	0.1587	0.17941
444	0.07932	0.02293	0.01873	0.02359	0.03418	0.05518	0.0616	0.08943		474	0.05705	0.04785	0.04951	0.05892	0.06435	0.07745	0.08393	0.09664	0.1037		464	0.23443	0.17431	0.15538	0.14543	0.1644	0.19788	0.20264
446	0.09244	0.02611	0.02417	0.03236	0.04642	0.05975	0.07432	0.09877		476	0.07069	0.05963	0.06371	0.06943	0.08351	0.09723	0.10991	0.11753	0.10914		466	0.27348	0.20697	0.18189	0.17891	0.1956	0.21805	0.25508
448	0.11163	0.03141	0.03103	0.04306	0.05863	0.07699	0.09263	0.10761		478	0.0869	0.07506	0.07877	0.09532	0.1027	0.12576	0.12527	0.15178	0.13115		468	0.31028	0.24585	0.22075	0.2089	0.22839	0.26942	0.30515
450	0.12603	0.04005	0.03878	0.05163	0.07101	0.08614	0.1107	0.12559		480	0.10573	0.09374	0.09733	0.10987	0.12224	0.13758	0.14661	0.17251	0.15759		470	0.35377	0.28186	0.25878	0.24634	0.26961	0.29228	0.33105
452	0.14133	0.04725	0.05023	0.06662	0.08971	0.10848	0.12831	0.16189		482	0.12909	0.11428	0.11868	0.13297	0.15778	0.17093	0.18202	0.18065	0.20758		472	0.39837	0.32379	0.29283	0.2769	0.31196	0.34604	0.37189
454	0.1607	0.05766	0.05988	0.07617	0.09853	0.12391	0.1488	0.16661		484	0.15262	0.13999	0.14138	0.16158	0.17515	0.1964	0.21334	0.24762	0.20813		474	0.4429	0.36885	0.33727	0.33892	0.35135	0.37911	0.43346
456	0.1825	0.06971	0.07263	0.10356	0.12833	0.15666	0.16836	0.21036		486	0.18258	0.16312	0.16768	0.18634	0.2137	0.22406	0.25429	0.22147	0.22789		476	0.48574	0.41433	0.3855	0.37555	0.4129	0.43591	0.49414
458	0.20532	0.08501	0.09017	0.12219	0.15248	0.17136	0.20156	0.22039		488	0.21068	0.19387	0.20035	0.22381	0.24099	0.27273	0.30388	0.30605	0.31189		478	0.53532	0.4607	0.43009	0.41879	0.44543	0.49531	0.49289
460	0.23067	0.10166	0.10872	0.14013	0.18752	0.2064	0.22747	0.26774		490	0.2468	0.22697	0.2355	0.25895	0.28124	0.31073	0.32032	0.34833	0.36175		480	0.58269	0.5098	0.47284	0.4635	0.48236	0.54152	0.56578
462	0.26267	0.12292	0.13052	0.16439	0.20502	0.24618	0.26531	0.28079		492	0.28233	0.25979	0.27009	0.29723	0.32365	0.35637	0.39091	0.35193	0.31755		482	0.62625	0.55292	0.51775	0.5053	0.52461	0.56044	0.58911
464	0.29435	0.14329	0.15233	0.20125	0.24165	0.28377	0.30974	0.33403		494	0.32264	0.30027	0.31273	0.3463	0.36752	0.41204	0.45423	0.44236	0.43089		484	0.66596	0.60073	0.56637	0.55933	0.55567	0.62245	0.6827
466	0.33127	0.16963	0.18635	0.23144	0.27354	0.33054	0.32394	0.36315		496	0.36593	0.34232	0.34992	0.38578	0.42559	0.4277	0.47995	0.46614	0.482		486	0.7157	0.65247	0.6193	0.61108	0.64409	0.65381	0.67199
468	0.34907	0.19602	0.21336	0.27115	0.33072	0.36808	0.37601	0.41412		498	0.40698	0.38134	0.39311	0.44171	0.47371	0.47143	0.50553	0.48993	0.46588		488	0.75122	0.69498	0.65774	0.65368	0.67908	0.70062	0.71386
470	0.39538	0.22867	0.25329	0.30902	0.3612	0.4169	0.4469	0.46254		500	0.45366	0.42895	0.44157	0.48065	0.50413	0.54835	0.57049	0.54339	0.52837		490	0.79087	0.73376	0.70388	0.69014	0.69665	0.7098	0.78174
472	0.43399	0.26144	0.28468	0.35716	0.40725	0.43519	0.45682	0.5035		502	0.49774	0.46905	0.48162	0.51759	0.53784	0.57698	0.59532	0.62939	0.53539		492	0.82705	0.77414	0.74673	0.73758	0.7427	0.76907	0.79519
474	0.47132	0.29445	0.32634	0.40272	0.44736	0.50112	0.49502	0.53092		504	0.54111	0.51825	0.53605	0.56576	0.60186	0.62509	0.62247	0.62402	0.59037		494	0.85987	0.80741	0.78112	0.76471	0.7784	0.84116	0.82313
476	0.49786	0.33244	0.36753	0.44835	0.49495	0.5296	0.54523	0.58824		506	0.58738	0.56668	0.57667	0.61747	0.65358	0.68192	0.68532	0.69508	0.63261		496	0.88977	0.8426	0.81842	0.77931	0.82095	0.83768	0.87571
478	0.54512	0.37672	0.41425	0.4799	0.5561	0.59883	0.57645	0.61056		508	0.63028	0.60716	0.62016	0.647	0.69873	0.73858	0.72153	0.72758	0.65399		498	0.91815	0.87706	0.85169	0.84435	0.85095	0.88152	0.86248
480	0.58406	0.41364	0.45464	0.52596	0.59897	0.63505	0.62726	0.64309		510	0.67418	0.65305	0.66699	0.69732	0.7179	0.73644	0.76996	0.71326	0.73769		500	0.9392	0.90091	0.87884	0.86872	0.87454	0.88341	0.85523
482	0.62497	0.46619	0.5027	0.57082	0.65213	0.68995	0.67599	0.68251		512	0.71232	0.68732	0.70326	0.73596	0.76315	0.78038	0.78376	0.7806	0.76208		502	0.95513	0.92731	0.90321	0.89684	0.90535	0.92406	0.94857
484	0.65805	0.51104	0.557	0.61948	0.69478	0.72478	0.70017	0.72021		514	0.75135	0.73002	0.74968	0.76434	0.79656	0.81763	0.81304	0.77729	0.74245		504	0.9728	0.94291	0.92943	0.89808	0.93463	0.91956	0.92149
486	0.69965	0.55214	0.59053	0.67536	0.7142	0.76554	0.74756	0.76424		516	0.78738	0.7643	0.77588	0.81254	0.83926	0.82487	0.86049	0.84639	0.76848		506	0.97839	0.95733	0.94465	0.93632	0.93118	0.94829	0.98728
488	0.73407	0.60181	0.64228	0.71653	0.75654	0.79967	0.78869	0.76802		518	0.84551	0.82924	0.84724	0.86392	0.88255	0.90242	0.93211	0.92604	0.89589		508	0.98917	0.96984	0.96449	0.95756	0.94707	0.95652	0.99056
490	0.77298	0.63689	0.68565	0.77544	0.80414	0.84114	0.8273	0.84005		520	0.88601	0.86145	0.8805	0.89951	0.91472	0.96438	0.89998	0.90694	0.8973		510	0.99389	0.98359	0.97396	0.96197	0.96546	0.95696	0.93954
492	0.80379	0.68651	0.73478	0.80311	0.84278	0.85343	0.8833	0.87999		522	0.90174	0.89365	0.90174	0.93144	0.93493	0.96546	0.9451	0.89929	0.88045		512	0.99741	0.99219	0.9823	0.97392	0.977	0.98589	0.97413
494	0.83772	0.71842	0.76632	0.82886	0.86772	0.91641	0.86886	0.873		524	0.93723	0.91672	0.93561	0.94099	0.95407	0.9546	0.98785	0.9293	0.9895		514	1	0.99501	0.9844	0.98017	0.98748	0.95136	0.9785
496	0.87013	0.75732	0.79823	0.87376	0.90207	0.91023	0.89946	0.93221		526	0.95714	0.93547	0.95212	0.94959	0.97027	0.96119	0.93908	0.99056	0.90265		516	0.99374	1	1	1	0.97558	1	0.92094
498	0.89367	0.81121	0.85015	0.90551	0.93372	0.94711	0.90484	0.90247		528	0.96765	0.95577	0.96509	0.96657	0.97114	0.97427	0.9533	0.97296	0.97189		518	0.98477	0.99976	0.97795	0.95629	0.96535	0.98431	1
500	0.92885	0.84673	0.86988	0.92397	0.9607	0.96019	0.9335	0.93626		530	0.97968	0.9748	0.98899	0.98037	1	0.9603	1	0.98493	0.97049		520	0.98577	0.98924	0.98656	0.968	0.96954	0.9572	0.99177
502	0.94137	0.86488	0.88425	0.94111	0.96321	0.97968	0.9343	0.97936		532	0.99923	0.98034	1	0.98275	0.98607	1	0.96153	1	1		522	0.97516	0.97642	0.99355	0.96165	0.99707	0.96871	0.98095
504	0.94821	0.90319	0.90506	0.96332	0.99034	0.9816	0.94885	0.95994		534	0.99427	0.98829	0.99835	1	0.96112	0.97342	0.98904	0.95143	0.96261		524	0.96362	0.97113	0.97398	0.97829	1	0.97806	0.96047
506	0.96553	0.9191	0.94744	0.99475	0.98348	1	0.92667	0.97993		536	1	1	0.99741	0.965	0.96386	0.96549	0.94076	0.98882	0.89349		526	0.94664	0.96003	0.95134	0.94621	0.94898	0.95637	0.87178
508	0.98782	0.93018	0.95765	0.98875	1	0.99732	1	0.95652		538	0.99696	0.99068	0.99886	0.99357	0.99668	0.95448	0.94343	0.92821	0.92876		528	0.92334	0.94789	0.93493	0.94198	0.92961	0.95014	0.91955
510	0.9975	0.96164	0.96895	0.96572	0.99863	0.98529	0.96866	0.99532		540	0.99574	0.99152	0.99436	0.99243	0.96405	0.96086	0.92252	0.94512	0.93802		530	0.90636	0.93216	0.93706	0.90622	0.9323	0.94293	0.93956
512	0.99967	0.96517	0.9726	0.98622	0.99191	0.9842	0.99022	0.96937		542	0.99199	0.98299	0.9906	0.9831	0.9749	0.91073	0.90271	0.92768	0.85225		532	0.89541	0.91448	0.91966	0.91854	0.92602	0.93133	0.86633
514	0.9939	0.99231	0.98675	1	0.98505	0.9971	0.96828	0.95702		544	0.98496	0.97584	0.97739	0.9708	0.9401	0.91233	0.95494	0.98263	0.87908		534	0.86842	0.89162	0.91493	0.89078	0.8973	0.87783	0.88203
516	0.99236	0.99875	0.98316	0.9985	0.98211	0.96838	0.94904	1		546	0.96653	0.95983	0.9619	0.96237	0.93983	0.92845	0.89814	0.93126	0.89851		536	0.84623	0.86717	0.86856	0.88024	0.86826	0.85992	0.85402
518	1	0.98447	1	0.97798	0.97172	0.94047	0.94646	0.99999		548	0.95818	0.95556	0.95338	0.93719	0.89645	0.87707	0.81921	0.79494	0.89993		538	0.82577	0.84398	0.86579	0.87946	0.83395	0.8008	0.86951
520	0.98666	1	0.99079	0.96616	0.94655	0.93224	0.91211	0.96012		550	0.94063	0.93431	0.94032	0.91647	0.89438	0.90522	0.83165	0.85981	0.94552		540	0.80308	0.82858	0.83386	0.83543	0.83681	0.83244	0.84076
522	0.97939	0.97932	0.98978	0.96027	0.94055	0.93981	0.90727	0.93888		552	0.92811	0.92431	0.92829	0.89466	0.88857	0.86756	0.82008	0.87246	0.87773		542	0.77774	0.80848	0.81568	0.82409	0.79483	0.8172	0.83356
524	0.97339	0.97836	0.95822	0.96173	0.92925	0.94649	0.93272	0.95028		554	0.90604	0.90747	0.90329	0.87574	0.84891	0.84083	0.78874	0.81759	0.88864		544	0.75018	0.78421	0.80102	0.79142	0.79495	0.83116	0.74314
526	0.95626	0.99384	0.97014	0.94723	0.89882	0.91456	0.85876	0.91171		556	0.88742	0.88895	0.88726	0.85751	0.82643	0.81541	0.7664	0.76315	0.76424		546	0.72835	0.76233	0.76427	0.77465	0.78635	0.77652	0.78286
528	0.94508	0.9667	0.95109	0.92109	0.88863	0.89129	0.85155	0.87465		558	0.86621	0.86264	0.8671	0.84354	0.8133	0.77565	0.82143	0.7503	0.89698		548	0.69759	0.72208	0.73643	0.73017	0.75765	0.69408	0.72518
530	0.92018	0.96677	0.92943	0.91434	0.84471	0.86549	0.8341	0.8599		560	0.8468	0.84711	0.84795	0.80407	0.79108	0.74351	0.7442	0.73304	0.74419		550	0.67486	0.70155	0.72957	0.7219	0.70654	0.79744	0.76357
532	0.90897	0.93057	0.9044	0.89519	0.84349	0.8382	0.80201	0.81139		562	0.82384	0.83209	0.83206	0.78536	0.76556	0.74404	0.7171	0.82347	0.70737		552	0.6524	0.6866	0.69044	0.6992	0.73161	0.69199	0.67638
534	0.90672	0.93927	0.88153	0.88976	0.84433	0.81266	0.82801	0.80426		564	0.80099	0.80809	0.80949	0.77957	0.74304	0.71589	0.65276	0.7357	0.62452		554	0.6314	0.66004	0.67194	0.68925	0.68016	0.65243	0.66329
536	0.86386	0.90314	0.88648	0.82037	0.80905	0.79707	0.78155	0.84291		566	0.78393	0.78213	0.77969	0.74873	0.73698	0.66428	0.65892	0.69724	0.76072		556	0.60669	0.62934	0.64619	0.63553	0.64979	0.61112	0.65101
538	0.85108	0.90341	0.83263	0.81646	0.7842	0.76216	0.74216	0.7845		568	0.75463	0.76066	0.75252	0.7222	0.69164	0.66069	0.66954	0.65831	0.62337		558	0.58304	0.60353	0.61494	0.62043	0.61874	0.6335	0.64407
540	0.82518	0.86794	0.83154	0.80081	0.7484	0.71221	0.71938	0.75026		570	0.7355	0.73096	0.73163	0.70527	0.66614	0.63206	0.64118	0.63035	0.6822		560	0.5529	0.58712	0.58671	0.60596	0.63112	0.61438	0.62364
542	0.80527	0.8573	0.80563	0.76839	0.73316	0.72181	0.70518	0.72264		572	0.71487	0.71748	0.70142	0.69263	0.62722	0.60412	0.58482	0.61731	0.65216		562	0.53525	0.56446	0.56337	0.59773	0.58911	0.55543	0.57377
544	0.78548	0.83058	0.76672	0.73954	0.72267	0.72565	0.65467	0.73506		574	0.68672	0.6954	0.68666	0.64972	0.62603	0.59071	0.58884	0.58534	0.62089		564	0.50767	0.5399	0.56023	0.55092	0.57111	0.57501	0.5913
546	0.7575	0.79549	0.74435	0.71942	0.67217	0.66736	0.65217	0.69688		576	0.65712	0.66521	0.66209	0.65155	0.59267	0.55421	0.58922	0.54418	0.58144		566	0.48644	0.51718	0.52161	0.52415	0.53565	0.50348	0.5111
548	0.73252	0.77291	0.73213	0.67906	0.66131	0.63882	0.61432	0.65484		578	0.64275	0.64258	0.63759	0.60879	0.56525	0.54781	0.58133	0.55779	0.67147		568	0.45978	0.48953	0.50778	0.51536	0.51255	0.45086	0.56468
550	0.70456	0.76185	0.71608	0.65903	0.63655	0.63725	0.60305	0.6072		580	0.62381	0.63421	0.62049	0.60822	0.55185	0.50517	0.49746	0.51975	0.51656		570	0.44243	0.47065	0.48104	0.48167	0.47997	0.52205	0.49491
552	0.68407	0.71428	0.66952	0.6225	0.59878	0.61089	0.5822	0.62417		582	0.60081	0.59798	0.59266	0.58396	0.53467	0.52674	0.43921	0.55816	0.60152		572	0.42158	0.44697	0.45011	0.45582	0.47576	0.50196	0.46856
554	0.66765	0.69545	0.64159	0.60252	0.58698	0.57056	0.54532	0.60673		584	0.58136	0.58341	0.57595	0.54357	0.50805	0.48411	0.43686	0.49302	0.64914		574	0.40755	0.43408	0.44792	0.44459	0.44963	0.46539	0.42354
556	0.64884	0.67117	0.62834	0.58683	0.56292	0.54444	0.532	0.55756		586	0.55312	0.55863	0.54966	0.53091	0.49285	0.46017	0.4869	0.51675	0.54406		576	0.38923	0.40912	0.43449	0.44192	0.45151	0.44947	0.47962
558	0.61386	0.655	0.61395	0.58801	0.52485	0.52386	0.52119	0.55507		588	0.53436	0.53933	0.52818	0.51992	0.46271	0.45641	0.45214	0.44704	0.48885		578	0.36403	0.38803	0.41532	0.40961	0.4272	0.47522	0.46896
560	0.59251	0.62769	0.58967	0.54317	0.51248	0.50119	0.50583	0.51667		590	0.50784	0.51203	0.50096	0.48595	0.4508	0.4179	0.40991	0.48308	0.51374		580	0.3507	0.37835	0.38478	0.38375	0.42159	0.39079	0.51543
562	0.57467	0.61693	0.55313	0.52003	0.44989	0.48784	0.48061	0.44918		592	0.49525	0.50164	0.49745	0.46544	0.43053	0.43426	0.42333	0.41906	0.48037		582	0.33951	0.36166	0.35725	0.38312	0.39844	0.40375	0.44352
564	0.55352	0.59077	0.54396	0.49211	0.48331	0.45917	0.45544	0.46516		594	0.47701	0.47844	0.46956	0.45312	0.41491	0.39261	0.3951	0.44732	0.48331		584	0.31674	0.34318	0.35072	0.3592	0.38598	0.39372	0.4519
566	0.5284	0.5547	0.50887	0.48392	0.43578	0.42296	0.39846	0.45907		596	0.4558	0.46154	0.45911	0.42999	0.38796	0.3886	0.35478	0.42508	0.53592		586	0.30131	0.3236	0.3304	0.34441	0.35094	0.40867	0.40564
568	0.51845	0.53039	0.48687	0.43545	0.41719	0.40119	0.41132	0.43462		598	0.43419	0.43961	0.42909	0.40771	0.38891	0.36917	0.35907	0.34774	0.43816		588	0.28718	0.30579	0.31541	0.3321	0.33008	0.35071	0.43491
570	0.49075	0.52965	0.46928	0.43066	0.38967	0.36452	0.41361	0.39936		600	0.42387	0.42604	0.4135	0.39111	0.38313	0.34889	0.33738	0.33238	0.43591		590	0.27666	0.29528	0.32117	0.30962	0.31097	0.38175	0.36162
572	0.47773	0.50702	0.44608	0.42	0.37061	0.37973	0.36105	0.36873		602	0.40081	0.39572	0.40553	0.36688	0.35737	0.3353	0.31665	0.35794	0.30262		592	0.26551	0.28556	0.29733	0.29126	0.31106	0.30081	0.45011
574	0.45042	0.45781	0.42614	0.39893	0.37284	0.35561	0.34623	0.35232		604	0.38799	0.39063	0.38272	0.3475	0.31367	0.32935	0.32787	0.36611	0.39187		594	0.24954	0.27035	0.26679	0.27681	0.28826	0.31283	0.39767
576	0.41977	0.44637	0.40475	0.36916	0.3553	0.34539	0.33329	0.34277		606	0.3637	0.36742	0.35955	0.34292	0.29965	0.2649	0.29291	0.26808	0.48275		596	0.23624	0.25099	0.25662	0.2873	0.28024	0.3427	0.37372
578	0.40841	0.43946	0.39551	0.35132	0.3359	0.32701	0.29515	0.37067		608	0.35155	0.35541	0.3492	0.3184	0.2978	0.27345	0.30236	0.31271	0.3607		598	0.22462	0.24014	0.25693	0.26405	0.2545	0.29324	0.44135
580	0.38874	0.42306	0.36251	0.35352	0.31263	0.30219	0.31009	0.33573		610	0.33664	0.33045	0.3294	0.30615	0.30367	0.28453	0.29178	0.32876	0.41184		600	0.21671	0.22798	0.23868	0.25006	0.25617	0.29161	0.43648
582	0.37526	0.3933	0.34419	0.30916	0.3098	0.27563	0.27787	0.3002		612	0.32005	0.32783	0.31799	0.29313	0.26355	0.26294	0.23755	0.3129	0.42019		602	0.20445	0.21588	0.23266	0.24435	0.25376	0.32249	0.44216
584	0.36765	0.3627	0.34306	0.30087	0.29152	0.26946	0.26616	0.30902		614	0.30326	0.3038	0.30332	0.29031	0.25566	0.23789	0.25971	0.3145	0.30896		604	0.19542	0.20745	0.22181	0.22601	0.24918	0.29432	0.39541
586	0.35332	0.36435	0.32574	0.29114	0.27152	0.27017	0.25044	0.29455		616	0.29263	0.29019	0.28781	0.28229	0.24973	0.24059	0.27456	0.31553	0.36798		606	0.18505	0.20246	0.21373	0.2134	0.22168	0.28788	0.42321
588	0.33736	0.32937	0.30079	0.28674	0.26295	0.24432	0.27979	0.29325		618	0.28175	0.28208	0.26742	0.25295	0.23952	0.22694	0.21974	0.3163	0.35232		608	0.17313	0.1841	0.20115	0.21812	0.23114	0.24948	0.35302
590	0.30897	0.31789	0.30687	0.26843	0.25359	0.24026	0.25185	0.26555		620	0.269	0.27054	0.26321	0.22899	0.21763	0.18775	0.19227	0.2601	0.38235		610	0.16666	0.18388	0.19566	0.2021	0.25301	0.27668	0.41256
592	0.30353	0.31018	0.2699	0.23686	0.22202	0.22678	0.22663	0.2683		622	0.25734	0.25437	0.24543	0.23314	0.2079	0.21106	0.21057	0.30435	0.37198		612	0.15786	0.17291	0.1895	0.1896	0.22043	0.31308	0.38128
594	0.29167	0.29829	0.25406	0.23847	0.22903	0.21952	0.24566	0.23911		624	0.23826	0.24577	0.24493	0.22259	0.21526	0.19014	0.18248	0.20646	0.29197		614	0.15293	0.16051	0.16599	0.17729	0.20943	0.25908	0.42847
596	0.27806	0.26531	0.25426	0.22442	0.21517	0.19959	0.22337	0.23501		626	0.23428	0.23602	0.23391	0.22276	0.20464	0.18973	0.21837	0.20626	0.29585		616	0.14175	0.15031	0.16747	0.18475	0.20944	0.24054	0.34717
598	0.25543	0.27025	0.23909	0.2289	0.18712	0.20735	0.20415	0.22881		628	0.21522	0.22418	0.21367	0.20789	0.1916	0.16619	0.16784	0.19823	0.26665		618	0.13606	0.15161	0.15303	0.14144	0.18037	0.28749	0.40818
600	0.25361	0.25601	0.22991	0.21176	0.18933	0.16611	0.1884	0.20359		630	0.2175	0.21032	0.2093	0.19575	0.19464	0.14926	0.18185	0.19335	0.2487		620	0.13107	0.1409	0.14683	0.15247	0.19712	0.27542	0.3178
602	0.2846	0.2849	0.25346	0.22789	0.20725	0.20838	0.21668	0.26598		632	0.20731	0.19933	0.19759	0.18264	0.16305	0.16775	0.18318	0.18805	0.3225		622	0.12279	0.13472	0.13584	0.14763	0.16061	0.28755	0.3626
604	0.32415	0.33378	0.29584	0.24619	0.24932	0.26029	0.21699	0.27878		634	0.19407	0.18953	0.1889	0.18966	0.14682	0.15955	0.1446	0.21668	0.4162		624	0.11671	0.12424	0.12851	0.15534	0.17631	0.2305	0.38121
606	0.32032	0.31513	0.30429	0.23471	0.24229	0.20894	0.25055	0.27543		636	0.1881	0.18867	0.18696	0.16835	0.15552	0.15813	0.1854	0.19791	0.324		626	0.11048	0.11516	0.12173	0.13145	0.15661	0.25853	0.42159
608	0.29081	0.30083	0.26965	0.24157	0.22424	0.20334	0.19351	0.28944		638	0.17523	0.17402	0.1724	0.16525	0.15697	0.14092	0.19255	0.22423	0.4166		628	0.10567	0.11181	0.12639	0.12788	0.1763	0.26023	0.37499
610	0.28719	0.29022	0.25411	0.22694	0.21129	0.19656	0.24281	0.2355		640	0.16879	0.1689	0.167	0.15515	0.12703	0.12532	0.14567	0.17909	0.37355		630	0.09867	0.10666	0.11253	0.12463	0.1348	0.20293	0.40788
612	0.2677	0.26444	0.23791	0.21365	0.20853	0.19986	0.22252	0.2623		642	0.15798	0.16166	0.15182	0.14532	0.12448	0.13757	0.14828	0.2216	0.31094		632	0.09806	0.10213	0.11207	0.11416	0.13406	0.19113	0.45979
614	0.25162	0.25817	0.21761	0.20357	0.19486	0.1859	0.18539	0.24588		644	0.153	0.14967	0.15672	0.13479	0.12736	0.12201	0.14746	0.19917	0.30563		634	0.08872	0.09827	0.11186	0.1099	0.14862	0.25279	0.42153
616	0.25211	0.23638	0.22459	0.1985	0.16952	0.19045	0.17759	0.24094		646	0.14479	0.14665	0.14768	0.13288	0.11396	0.1291	0.09601	0.16848	0.26099		636	0.08785	0.09297	0.10128	0.11671	0.13933	0.17592	0.33711
618	0.23866	0.24312	0.19718	0.15861	0.18051	0.17029	0.20911	0.22184		648	0.13475	0.14052	0.14137	0.13169	0.11849	0.09397	0.09613	0.1865	0.46523		638	0.08402	0.08839	0.08091	0.09651	0.12403	0.18889	0.33149
620	0.22599	0.21201	0.19813	0.17876	0.17245	0.15424	0.18435	0.19228		650	0.13224	0.12972	0.13435	0.11836	0.1071	0.0965	0.13868	0.17075	0.36351		640	0.07687	0.08463	0.08248	0.09668	0.12583	0.21497	0.33575
622	0.21695	0.2168	0.17527	0.17061	0.14848	0.17076	0.18615	0.19914		652	0.13157	0.12164	0.12782	0.12547	0.10812	0.09612	0.10028	0.1962	0.37854		642	0.07559	0.07712	0.08301	0.09468	0.12257	0.17694	0.35737
624	0.19786	0.19479	0.17334	0.15222	0.13654	0.14068	0.13344	0.16596		654	0.12129	0.11932	0.12501	0.12013	0.09299	0.09393	0.09181	0.16584	0.32817		644	0.06876	0.07273	0.08112	0.0893	0.09857	0.21194	0.26746
626	0.19577	0.19008	0.1759	0.13863	0.13079	0.12695	0.14199	0.21521		656	0.11401	0.11739	0.11197	0.10612	0.10818	0.07908	0.09149	0.15981	0.42253		646	0.07101	0.07577	0.08411	0.0777	0.11274	0.14411	0.29467
628	0.19251	0.18444	0.14941	0.1326	0.13325	0.13056	0.14982	0.17809		658	0.11459	0.10966	0.10959	0.09718	0.08479	0.0956	0.12712	0.22899	0.27372		648	0.06289	0.06818	0.07041	0.08522	0.09534	0.19106	0.31091
630	0.18428	0.17318	0.14893	0.13532	0.11956	0.12579	0.12778	0.14541		660	0.10263	0.10635	0.10295	0.09903	0.08869	0.1	0.13297	0.2105	0.26142		650	0.06024	0.06267	0.08224	0.07898	0.0977	0.25759	0.4131
632	0.16721	0.15863	0.15378	0.13388	0.11659	0.11295	0.11973	0.18372		662	0.10453	0.09905	0.09472	0.09391	0.07941	0.07064	0.09479	0.25927	0.5362		652	0.05701	0.05926	0.07125	0.06844	0.12039	0.2276	0.26886
634	0.15996	0.1536	0.14225	0.11804	0.10869	0.10576	0.11382	0.16847		664	0.09523	0.09996	0.08773	0.08969	0.09317	0.10056	0.16201	0.16774	0.32878		654	0.0524	0.05404	0.05488	0.07557	0.0882	0.18181	0.28987
636	0.154	0.15329	0.11967	0.10152	0.0988	0.1263	0.12121	0.204		666	0.09037	0.09126	0.09109	0.0816	0.0886	0.08575	0.09338	0.17631	0.21598		656	0.05429	0.05522	0.05766	0.07237	0.11049	0.21628	0.2389
638	0.14227	0.14442	0.12106	0.09574	0.08042	0.0993	0.10676	0.19674		668	0.08568	0.09142	0.0867	0.08073	0.05534	0.07573	0.11009	0.18598	0.34934		658	0.05171	0.05528	0.05738	0.06387	0.10172	0.2024	0.28217
640	0.14495	0.1399	0.11707	0.11175	0.10272	0.10543	0.11722	0.18369		670	0.07973	0.08488	0.08335	0.07438	0.06138	0.12064	0.08615	0.33859	0.41939		660	0.04835	0.05048	0.06124	0.0597	0.0803	0.26464	0.35881
642	0.13199	0.12094	0.12312	0.09537	0.10838	0.08062	0.12884	0.16315													662	0.04423	0.04693	0.06476	0.06794	0.06327	0.22747	0.41951
644	0.12535	0.12134	0.1055	0.09042	0.06612	0.0839	0.13051	0.13827													664	0.04441	0.04408	0.05936	0.06648	0.13034	0.16944	0.34391
646	0.1249	0.1012	0.09531	0.11209	0.09034	0.08843	0.11309	0.15092													666	0.04161	0.04592	0.04831	0.05672	0.10913	0.17253	0.31461
648	0.11643	0.10889	0.10008	0.08796	0.0671	0.12013	0.10988	0.13862													668	0.03783	0.04294	0.04701	0.0555	0.09798	0.21722	0.41661
650	0.10629	0.10117	0.09002	0.06339	0.07078	0.06953	0.12251	0.15804													670	0.0355	0.03885	0.04151	0.05525	0.10405	0.18704	0.38244

[truncated: 79 more sheets: Figure 5a, Figure 5b, Figure 6b, Figure 6c, Figure 6e, Figure 6f, Supplementary Fig. 1b, Supplementary Fig. 1c, Supplementary Fig. 1d, Supplementary Fig. 1e, Supplementary Fig. 1f, Supplementary Fig. 2a, Supplementary Fig. 2b, Supplementary Fig 2c, Supplementary Fig 2d, Supplementary Fig 3a, Supplementary  Fig. 3b, Supplementary Fig. 3c, Supplementary Fig. 3d, Supplementary Fig. 3e …]
