# Supplementary material for: Confining donor conformation distributions for efficient thermally activated delayed fluorescence with fast spin-flipping
Source: Nat Commun. 2023 May 4;14:2564. doi: 10.1038/s41467-023-38197-y (PMC10160101; doi:10.1038/s41467-023-38197-y)
Supplement: Supplementary file 3 — Source Data [file 41467_2023_38197_MOESM3_ESM.zip › Theoretical Simulation Data/MD_trajectories/TBP-3aDMAc_Final.gro]

PhCzPCz+TBP-aDMAc
50900
    1PCz     N1    1   7.399   8.220   2.342  0.1344  0.2360 -0.5552
    1PCz     C2    2   7.423   8.094   2.280  0.5949 -0.3781 -0.0866
    1PCz     C3    3   7.375   7.971   2.318 -0.4879 -1.0765 -0.5956
    1PCz     C4    4   7.429   7.867   2.235  0.0825  0.4305 -0.2647
    1PCz     C5    5   7.512   7.889   2.126  0.3343  0.6972  0.4881
    1PCz     C6    6   7.549   8.016   2.091  0.1660 -0.8999  0.4712
    1PCz     C7    7   7.514   8.121   2.174  0.5396  0.0401 -0.6959
    1PCz     C8    8   7.539   8.266   2.175  0.6880  0.1023 -0.9776
    1PCz     C9    9   7.604   8.345   2.076 -0.5029 -0.9232  0.3418
    1PCz    C10   10   7.594   8.485   2.093 -0.1196  0.5333  0.4497
    1PCz    C11   11   7.525   8.544   2.204 -0.3054 -0.6174  0.3358
    1PCz    C12   12   7.455   8.464   2.299 -0.3602 -0.3091  0.0797
    1PCz    C13   13   7.462   8.328   2.278 -0.3357  0.3991 -0.7870
    1PCz    N14   14   7.555   7.784   2.050 -0.1222  0.1676 -0.7267
    1PCz    C15   15   7.686   7.760   2.017 -0.2063  0.3233 -0.3015
    1PCz    C16   16   7.809   7.833   2.027 -0.0652  0.4649  0.1701
    1PCz    C17   17   7.929   7.770   1.986  0.0726  0.5313 -0.2262
    1PCz    C18   18   7.929   7.634   1.944  0.2223 -0.9983  0.4682
    1PCz    C19   19   7.809   7.562   1.956 -0.6760  0.0246 -0.2611
    1PCz    C20   20   7.688   7.624   1.987 -0.3954  0.2596 -0.3757
    1PCz    C21   21   7.552   7.568   2.000 -0.1538 -0.2290  0.3211
    1PCz    C22   22   7.496   7.446   1.958 -0.4299  0.1422 -0.2745
    1PCz    C23   23   7.360   7.432   1.963  0.3379 -0.1179 -0.0110
    1PCz    C24   24   7.269   7.538   1.990  0.2461  0.2386  0.5354
    1PCz    C25   25   7.328   7.661   2.021 -0.2768 -0.1051 -0.8635
    1PCz    C26   26   7.470   7.676   2.026  0.3681 -0.2131 -0.3635
    1PCz    C27   27   7.287   8.244   2.428  0.0078  0.3579 -0.1431
    1PCz    C28   28   7.164   8.214   2.366  0.0826  0.1704  0.0039
    1PCz    C29   29   7.056   8.183   2.454  0.1452 -0.2516 -0.0428
    1PCz    C30   30   7.075   8.190   2.598  0.3933  0.2247  0.8272
    1PCz    C31   31   7.191   8.252   2.649 -0.3165  0.3102 -0.2314
    1PCz    C32   32   7.301   8.265   2.565 -0.4589 -0.1882  0.0680
    1PCz    N33   33   7.189   8.092   1.816  0.0364 -0.2564  0.4186
    1PCz    C34   34   7.156   8.108   1.955  0.5139 -0.3810  0.3092
    1PCz    C35   35   7.100   8.018   2.046  0.3512  0.0283 -0.1956
    1PCz    C36   36   7.090   8.061   2.179  0.1641 -0.3108  0.3019
    1PCz    C37   37   7.144   8.190   2.219 -0.0982  0.8601  0.3756
    1PCz    C38   38   7.193   8.280   2.123  0.7537 -0.5362  1.2671
    1PCz    C39   39   7.203   8.235   1.989  0.3935 -0.4121  0.1519
    1PCz    C40   40   7.263   8.292   1.872  0.1904 -0.1521 -0.3812
    1PCz    C41   41   7.330   8.418   1.858  0.8920  0.2346 -0.4015
    1PCz    C42   42   7.376   8.458   1.731 -0.1555  0.2531  0.1968
    1PCz    C43   43   7.362   8.365   1.621 -0.3022 -0.0517  0.0576
    1PCz    C44   44   7.293   8.241   1.632 -0.9394  0.3230  0.6867
    1PCz    C45   45   7.256   8.202   1.762  0.1757  0.4272 -0.2596
    1PCz    C46   46   7.190   7.974   1.739 -0.1684  0.6795 -0.6381
    1PCz    C47   47   7.292   7.881   1.756  0.4313 -0.2611  0.5369
    1PCz    C48   48   7.293   7.760   1.689  0.7838 -0.8296 -0.3543
    1PCz    C49   49   7.179   7.728   1.614  0.6132  0.1077  0.6020
    1PCz    C50   50   7.070   7.812   1.602 -0.0889  0.6003  0.0711
    1PCz    C51   51   7.075   7.931   1.666 -0.1038 -0.4112 -0.1041
    1PCz    H52   52   7.308   7.954   2.402 -0.0802 -0.8840 -0.2292
    1PCz    H53   53   7.386   7.769   2.254  2.0157 -0.2510  0.8591
    1PCz    H54   54   7.616   8.030   2.007  1.4493 -2.1793  1.2361
    1PCz    H55   55   7.664   8.308   1.993  0.3748 -1.5604  1.2376
    1PCz    H56   56   7.644   8.552   2.024  1.0539  0.8373  1.5422
    1PCz    H57   57   7.518   8.652   2.213  0.9634 -0.5251  0.3359
    1PCz    H58   58   7.410   8.513   2.385  2.0579 -2.1447  2.5330
    1PCz    H59   59   7.813   7.934   2.067 -1.2767  0.9125 -0.7691
    1PCz    H60   60   8.024   7.823   1.987  0.3479  0.3322 -3.4157
    1PCz    H61   61   8.020   7.583   1.917  0.8738  0.1780  0.3886
    1PCz    H62   62   7.799   7.462   1.915 -1.4905  0.9429 -2.4534
    1PCz    H63   63   7.564   7.366   1.932 -0.4407  0.4936 -1.4377
    1PCz    H64   64   7.310   7.339   1.939 -0.3556  0.2433 -0.0052
    1PCz    H65   65   7.161   7.532   1.979  0.4255 -0.8218 -1.0531
    1PCz    H66   66   7.259   7.742   2.042 -4.0705 -3.4136  0.7253
    1PCz    H67   67   6.963   8.141   2.416 -0.2071 -0.5969  1.1598
    1PCz    H68   68   6.989   8.179   2.664 -0.1413  0.6696  0.2172
    1PCz    H69   69   7.192   8.262   2.757  0.3940 -2.3629  0.0735
    1PCz    H70   70   7.400   8.284   2.604  0.1281  0.2203 -1.5565
    1PCz    H71   71   7.073   7.916   2.020 -4.4694  0.6379  1.4935
    1PCz    H72   72   7.047   7.992   2.252 -0.3955  0.2412  0.5090
    1PCz    H73   73   7.229   8.375   2.161 -0.0390 -0.1714  1.1327
    1PCz    H74   74   7.331   8.481   1.947 -1.2567  2.1649 -1.6267
    1PCz    H75   75   7.443   8.543   1.726  1.0023 -0.6471 -0.1717
    1PCz    H76   76   7.411   8.388   1.527  1.3288 -2.9401  0.0768
    1PCz    H77   77   7.276   8.187   1.540 -1.9705  1.8381 -0.0419
    1PCz    H78   78   7.373   7.911   1.822  0.4169  1.1410 -0.0559
    1PCz    H79   79   7.377   7.692   1.701 -0.7482 -2.7952 -0.3147
    1PCz    H80   80   7.171   7.629   1.571  1.5472  0.4927 -0.5234
    1PCz    H81   81   6.978   7.783   1.552  1.3351 -0.0973 -2.2955
    1PCz    H82   82   6.996   8.004   1.652 -0.0732 -0.5286 -0.9607
    2PCz     N1   83   6.357   0.863   3.248  0.2979 -0.3837  0.1502
    2PCz     C2   84   6.447   0.963   3.232  0.3072 -0.1287 -0.2856
    2PCz     C3   85   6.462   1.084   3.304 -0.6923 -0.4004  0.1874
    2PCz     C4   86   6.567   1.167   3.261 -0.1146 -0.2882  0.4954
    2PCz     C5   87   6.654   1.130   3.154 -0.2185 -0.1966 -0.2227
    2PCz     C6   88   6.635   1.008   3.081  0.3093 -0.4910 -0.7141
    2PCz     C7   89   6.532   0.921   3.128  0.2028  0.2583 -0.0964
    2PCz     C8   90   6.490   0.786   3.082 -0.3500 -0.0364  0.3110
    2PCz     C9   91   6.533   0.703   2.977 -0.2074 -0.0397  0.1380
    2PCz    C10   92   6.469   0.579   2.956 -0.5409  0.8544 -0.1721
    2PCz    C11   93   6.355   0.553   3.030 -0.1100 -0.0748 -0.4346
    2PCz    C12   94   6.305   0.638   3.132 -0.2807 -0.5995 -0.7653
    2PCz    C13   95   6.373   0.761   3.152  0.2749  0.2994 -0.2824
    2PCz    N14   96   6.777   1.191   3.136 -0.3356  0.4366 -0.8736
    2PCz    C15   97   6.786   1.309   3.059 -0.3308  0.3738 -0.0058
    2PCz    C16   98   6.737   1.337   2.927 -0.0201 -0.2352 -0.8304
    2PCz    C17   99   6.751   1.469   2.883 -0.3920  0.2522  0.0795
    2PCz    C18  100   6.813   1.569   2.960 -0.4321  0.0396 -0.1198
    2PCz    C19  101   6.867   1.540   3.089  0.1775  0.8147 -0.0052
    2PCz    C20  102   6.856   1.407   3.139  0.5437  0.0417  0.2109
    2PCz    C21  103   6.906   1.339   3.252 -0.2779  0.0194  0.5586
    2PCz    C22  104   6.989   1.380   3.355 -1.1587  0.3607 -0.9391
    2PCz    C23  105   7.013   1.287   3.461 -0.2364 -0.6426 -0.1038
    2PCz    C24  106   6.964   1.154   3.460  1.1930  0.1416  0.2299
    2PCz    C25  107   6.891   1.111   3.346 -0.4696 -0.0598  0.0586
    2PCz    C26  108   6.862   1.203   3.250 -0.3476 -0.7890  0.2026
    2PCz    C27  109   6.287   0.849   3.369  0.1056  0.8645 -0.3078
    2PCz    C28  110   6.367   0.810   3.481  0.6861  0.1437 -0.0187
    2PCz    C29  111   6.298   0.810   3.609 -0.2227  0.2034 -0.0821
    2PCz    C30  112   6.159   0.836   3.616  0.0096 -0.4595 -0.3326
    2PCz    C31  113   6.080   0.862   3.503  0.0173  0.1357  0.5694
    2PCz    C32  114   6.146   0.870   3.379 -0.2250  0.2028  0.0107
    2PCz    N33  115   6.905   0.640   3.524  0.6746  0.1860 -0.2702
    2PCz    C34  116   6.783   0.707   3.513 -0.5559  0.0419  0.2801
    2PCz    C35  117   6.741   0.838   3.549 -0.4117 -0.5195  0.5117
    2PCz    C36  118   6.607   0.870   3.522  0.9030 -0.8458 -0.7193
    2PCz    C37  119   6.510   0.775   3.478  0.8163  0.2470  0.9043
    2PCz    C38  120   6.555   0.638   3.458  0.1911 -0.1137  0.2010
    2PCz    C39  121   6.692   0.612   3.469  0.3887  0.4790 -0.6348
    2PCz    C40  122   6.766   0.482   3.456 -0.2296  0.1984  0.3183
    2PCz    C41  123   6.721   0.348   3.430 -0.1332 -0.6983 -0.4262
    2PCz    C42  124   6.816   0.244   3.436  0.0655 -0.2885  0.8774
    2PCz    C43  125   6.946   0.269   3.471  0.8234 -0.1104 -0.2877
    2PCz    C44  126   6.989   0.403   3.489  0.0573 -0.3842  0.4211
    2PCz    C45  127   6.896   0.501   3.492 -0.0483 -0.3100  0.0621
    2PCz    C46  128   7.006   0.703   3.591  0.7377  0.2550 -0.4126
    2PCz    C47  129   7.091   0.784   3.518 -0.2095 -0.3352  0.2848
    2PCz    C48  130   7.188   0.858   3.592 -0.5885 -0.2341  0.1385
    2PCz    C49  131   7.203   0.837   3.731 -0.2249 -0.2375  0.8499
    2PCz    C50  132   7.117   0.753   3.802 -0.5295  0.5781  0.0920
    2PCz    C51  133   7.021   0.681   3.730  0.0824 -0.4770 -0.1593
    2PCz    H52  134   6.393   1.102   3.386 -0.4645 -1.9002  0.7424
    2PCz    H53  135   6.593   1.253   3.322  2.4594 -0.1044 -0.7559
    2PCz    H54  136   6.701   0.976   3.001  0.8880 -0.8374 -0.1066
    2PCz    H55  137   6.622   0.724   2.919 -1.3461  0.8293 -1.3545
    2PCz    H56  138   6.512   0.512   2.882  3.8394 -0.7990  3.4163
    2PCz    H57  139   6.290   0.470   3.006  0.7304 -0.8372 -0.1338
    2PCz    H58  140   6.218   0.619   3.194 -1.2347 -0.5646 -2.0546
    2PCz    H59  141   6.685   1.259   2.872  1.5223 -1.5936 -0.4574
    2PCz    H60  142   6.705   1.502   2.790  2.7976  1.3646 -1.2498
    2PCz    H61  143   6.824   1.671   2.924 -1.1463  0.0928 -0.2039
    2PCz    H62  144   6.929   1.612   3.143  1.4466 -0.1331 -0.1410
    2PCz    H63  145   7.036   1.478   3.355  2.5011 -1.2047  0.1814
    2PCz    H64  146   7.078   1.324   3.539 -1.0236  1.4710 -0.3889
    2PCz    H65  147   6.983   1.082   3.539  1.3625 -0.4792 -0.3565
    2PCz    H66  148   6.855   1.008   3.343  2.0287 -1.0191  0.3689
    2PCz    H67  149   6.362   0.796   3.696 -1.4472 -1.6766  0.5787
    2PCz    H68  150   6.097   0.850   3.704  1.3492  2.9317  0.1944
    2PCz    H69  151   5.979   0.898   3.521 -0.8908 -1.0197 -1.8401
    2PCz    H70  152   6.085   0.916   3.302  0.4612  1.6171  0.2686
    2PCz    H71  153   6.817   0.908   3.583 -2.3108  1.6056  0.5425
    2PCz    H72  154   6.586   0.976   3.515 -1.2308 -1.1080  0.9523
    2PCz    H73  155   6.485   0.556   3.443 -1.9580  1.7639 -0.6260
    2PCz    H74  156   6.614   0.330   3.425 -0.1593 -1.4944  1.7403
    2PCz    H75  157   6.779   0.143   3.430 -1.7397  0.2979  1.4224
    2PCz    H76  158   7.012   0.183   3.472  0.3553 -0.5162  2.0256
    2PCz    H77  159   7.094   0.424   3.507  0.1352 -1.5169  1.3598
    2PCz    H78  160   7.075   0.784   3.411  0.1147  0.1618  0.2338
    2PCz    H79  161   7.260   0.916   3.534  0.9613  0.7457  2.8689
    2PCz    H80  162   7.278   0.895   3.784  0.1255 -1.3130  1.5551
    2PCz    H81  163   7.120   0.744   3.910 -0.9292 -2.5933 -0.0707
    2PCz    H82  164   6.957   0.614   3.786  1.5849 -0.9621  1.0500
    3PCz     N1  165   2.462   4.149   7.402 -0.2317 -0.1545  0.2508
    3PCz     C2  166   2.455   4.096   7.528  0.5505  0.5204 -0.1415
    3PCz     C3  167   2.550   4.099   7.630  0.4829  0.1423 -0.4139
    3PCz     C4  168   2.530   4.005   7.737 -0.4856  0.0615  0.3945
    3PCz     C5  169   2.427   3.913   7.731 -1.2011  0.7412 -0.1747
    3PCz     C6  170   2.334   3.911   7.627 -1.0312  0.5660 -1.0064
    3PCz     C7  171   2.346   4.004   7.524 -0.4413 -0.2136 -0.2115
    3PCz     C8  172   2.265   4.035   7.403 -0.2943  0.7664  0.0783
    3PCz     C9  173   2.142   3.984   7.352  0.2878 -0.0094  0.2750
    3PCz    C10  174   2.096   4.024   7.221 -0.1555  0.2783  0.3808
    3PCz    C11  175   2.176   4.118   7.152 -0.6854 -0.2083 -1.0233
    3PCz    C12  176   2.300   4.168   7.204  0.5120 -0.7266  0.5045
    3PCz    C13  177   2.345   4.119   7.326  0.1941 -0.0433 -0.2313
    3PCz    N14  178   2.426   3.809   7.820 -0.5007 -0.2172 -0.3265
    3PCz    C15  179   2.439   3.678   7.788 -0.6070  0.0644  0.4331
    3PCz    C16  180   2.477   3.618   7.668  0.1434  0.3164 -0.4213
    3PCz    C17  181   2.473   3.481   7.655  0.0567  0.1021  0.2293
    3PCz    C18  182   2.434   3.404   7.770  0.4158  0.2625 -0.3029
    3PCz    C19  183   2.388   3.468   7.886 -0.2719  0.3792  0.2305
    3PCz    C20  184   2.385   3.607   7.892  1.0479 -0.4623 -0.3358
    3PCz    C21  185   2.347   3.703   7.994 -0.8336 -0.0664 -0.6210
    3PCz    C22  186   2.272   3.688   8.114  0.3098 -0.3389 -1.0067
    3PCz    C23  187   2.219   3.809   8.176  0.0574  0.5920  0.5613
    3PCz    C24  188   2.254   3.933   8.121  0.4643 -0.1481  0.9109
    3PCz    C25  189   2.330   3.946   8.004  0.1640  0.1168 -0.1059
    3PCz    C26  190   2.377   3.827   7.947  0.0156 -0.1646  0.3604
    3PCz    C27  191   2.587   4.151   7.345  1.4065 -0.8016  0.4788
    3PCz    C28  192   2.631   4.277   7.298  0.2719  0.3598  0.7338
    3PCz    C29  193   2.736   4.269   7.205  0.2229  0.1669  0.4296
    3PCz    C30  194   2.810   4.155   7.181  0.0367 -0.7658 -0.0541
    3PCz    C31  195   2.778   4.032   7.249  0.1159 -0.7466 -0.2103
    3PCz    C32  196   2.662   4.031   7.329 -0.0829 -0.1778  0.8947
    3PCz    N33  197   2.377   4.782   7.351  1.0822  0.9168 -0.1125
    3PCz    C34  198   2.436   4.653   7.366  0.0357 -0.1654  0.7856
    3PCz    C35  199   2.433   4.568   7.469 -0.3604  0.4051 -0.6759
    3PCz    C36  200   2.486   4.439   7.443  0.2739 -0.1858 -0.3801
    3PCz    C37  201   2.552   4.405   7.318 -0.3527 -0.3703 -0.1135
    3PCz    C38  202   2.554   4.501   7.215 -0.3696 -0.3417 -0.4662
    3PCz    C39  203   2.498   4.623   7.242  0.1243 -0.9877 -0.7217
    3PCz    C40  204   2.489   4.736   7.159 -0.5090 -0.2214 -0.3217
    3PCz    C41  205   2.536   4.763   7.026  0.6862 -0.2774 -0.0669
    3PCz    C42  206   2.536   4.899   6.982 -0.4321 -0.0751  0.8707
    3PCz    C43  207   2.467   4.989   7.047  0.4454 -1.0458 -0.0394
    3PCz    C44  208   2.400   4.965   7.173  0.4974 -0.1524  1.2504
    3PCz    C45  209   2.420   4.838   7.230  0.8553 -1.0318 -0.0987
    3PCz    C46  210   2.264   4.815   7.416  0.0959  0.0258 -0.2866
    3PCz    C47  211   2.146   4.823   7.337 -0.4835 -0.5398 -0.1288
    3PCz    C48  212   2.027   4.870   7.402 -0.4642 -0.1970  0.4836
    3PCz    C49  213   2.029   4.912   7.533  0.1243 -0.3434  0.4677
    3PCz    C50  214   2.151   4.909   7.603 -0.2174 -0.2403  0.1054
    3PCz    C51  215   2.271   4.863   7.552 -0.3709  0.4059  0.7229
    3PCz    H52  216   2.625   4.177   7.623  1.6131 -1.0592 -2.9173
    3PCz    H53  217   2.604   4.008   7.817  1.0471 -2.8900 -0.7571
    3PCz    H54  218   2.253   3.839   7.632 -0.4579 -0.0499 -0.4261
    3PCz    H55  219   2.092   3.909   7.413  1.0376  0.4761  1.5221
    3PCz    H56  220   2.009   3.975   7.178 -1.0887  1.8824  0.3546
    3PCz    H57  221   2.138   4.143   7.053 -0.8692  0.0927 -0.8786
    3PCz    H58  222   2.360   4.244   7.155  0.8548 -2.0050 -1.1656
    3PCz    H59  223   2.505   3.679   7.583 -0.4413 -1.1388 -1.6972
    3PCz    H60  224   2.490   3.431   7.560  0.7046  0.9143 -0.0999
    3PCz    H61  225   2.428   3.296   7.757 -0.4637  0.2044  0.4753
    3PCz    H62  226   2.362   3.406   7.971  2.0275 -0.1270  0.6293
    3PCz    H63  227   2.246   3.586   8.141  1.1947 -0.1205  0.8403
    3PCz    H64  228   2.168   3.805   8.272  2.0743  0.2103  1.6615
    3PCz    H65  229   2.206   4.019   8.165 -0.3568  0.2423 -0.6908
    3PCz    H66  230   2.362   4.043   7.965  1.6009  0.2887  1.4343
    3PCz    H67  231   2.766   4.361   7.157 -0.5429  0.6515  0.8611
    3PCz    H68  232   2.895   4.155   7.113 -0.8017 -1.1111 -1.1286
    3PCz    H69  233   2.825   3.936   7.229 -0.5793 -1.3704  1.0205
    3PCz    H70  234   2.619   3.937   7.362  1.1693 -1.8582 -1.8886
    3PCz    H71  235   2.377   4.590   7.559 -0.3373 -0.4452 -0.4385
    3PCz    H72  236   2.481   4.371   7.528 -0.1973  0.5482  0.1869
    3PCz    H73  237   2.598   4.482   7.117 -1.4113 -0.4544 -0.9260
    3PCz    H74  238   2.587   4.682   6.976 -0.7010 -1.1558 -0.0984
    3PCz    H75  239   2.589   4.922   6.890  0.0843 -1.6495  0.7442
    3PCz    H76  240   2.471   5.088   7.003 -2.3954  0.1533  2.0956
    3PCz    H77  241   2.345   5.045   7.222 -0.2166  2.0112 -2.5939
    3PCz    H78  242   2.145   4.790   7.234  1.2657 -0.4161 -0.2178
    3PCz    H79  243   1.933   4.878   7.348 -0.5920 -0.4289  0.6666
    3PCz    H80  244   1.939   4.957   7.575 -0.4620  0.2618 -1.3574
    3PCz    H81  245   2.146   4.933   7.709 -1.0387  0.7340 -0.1398
    3PCz    H82  246   2.368   4.882   7.597 -0.6353  0.9704  1.0743
    4PCz     N1  247   2.197   4.407   6.798 -0.1922  0.1935 -0.4166
    4PCz     C2  248   2.300   4.319   6.827  0.5073 -0.2336 -0.0472
    4PCz     C3  249   2.424   4.337   6.892  0.1232 -0.3504  0.0373
    4PCz     C4  250   2.498   4.223   6.916 -0.1622  0.4649  0.5540
    4PCz     C5  251   2.454   4.096   6.878 -0.0028 -0.0686 -0.2910
    4PCz     C6  252   2.324   4.082   6.825 -0.3046 -0.1673 -0.8696
    4PCz     C7  253   2.250   4.195   6.801 -0.1418 -0.7548  0.0503
    4PCz     C8  254   2.109   4.211   6.761  0.4361 -0.2712 -0.1072
    4PCz     C9  255   2.006   4.118   6.726 -0.7078  0.8390  0.2386
    4PCz    C10  256   1.874   4.167   6.699  0.0022 -0.3130 -0.1577
    4PCz    C11  257   1.849   4.304   6.698 -0.3000  1.1284  1.0763
    4PCz    C12  258   1.951   4.394   6.730 -0.7466  0.0802  0.0129
    4PCz    C13  259   2.079   4.346   6.760  0.5970 -0.1420 -0.2484
    4PCz    N14  260   2.533   3.981   6.882  0.1394 -0.4795  0.1402
    4PCz    C15  261   2.658   3.972   6.814 -0.2410 -0.6212 -0.5007
    4PCz    C16  262   2.720   4.059   6.716  0.4308 -0.1143  0.2532
    4PCz    C17  263   2.852   4.033   6.678 -0.4938  0.5592  0.0623
    4PCz    C18  264   2.930   3.942   6.754  0.3569  0.1326  0.1478
    4PCz    C19  265   2.874   3.861   6.860  0.1378 -0.1847 -0.0934
    4PCz    C20  266   2.737   3.883   6.889  0.5442  0.0210 -0.4646
    4PCz    C21  267   2.650   3.819   6.989  0.2807  0.2803 -0.6117
    4PCz    C22  268   2.673   3.726   7.090 -0.0059  0.0904  0.1149
    4PCz    C23  269   2.571   3.691   7.178  0.5720 -0.6191  0.7084
    4PCz    C24  270   2.446   3.763   7.172  0.2081  0.0436 -0.3688
    4PCz    C25  271   2.426   3.864   7.078  0.5443 -0.4349  0.0413
    4PCz    C26  272   2.528   3.884   6.984  0.4887  0.9243  0.5752
    4PCz    C27  273   2.207   4.549   6.778 -0.2957 -0.2969 -0.2148
    4PCz    C28  274   2.163   4.632   6.886  0.2936 -0.0502  0.2522
    4PCz    C29  275   2.199   4.765   6.875 -0.0722 -0.0352 -0.0536
    4PCz    C30  276   2.246   4.811   6.751 -0.0259  0.3154 -0.0499
    4PCz    C31  277   2.275   4.726   6.641  0.5191 -1.1039 -0.8877
    4PCz    C32  278   2.261   4.594   6.661 -0.3500 -0.2270 -0.7031
    4PCz    N33  279   1.947   4.456   7.382 -0.6908 -0.0626 -0.6674
    4PCz    C34  280   2.012   4.477   7.262 -0.7881  0.1830 -0.7212
    4PCz    C35  281   2.145   4.457   7.234  0.2589  0.0460  0.3720
    4PCz    C36  282   2.189   4.507   7.111  0.0492 -0.0536 -0.2318
    4PCz    C37  283   2.105   4.576   7.016  0.4013 -0.3151 -0.2102
    4PCz    C38  284   1.968   4.599   7.053  0.3966  0.3859  0.1210
    4PCz    C39  285   1.922   4.546   7.176  0.0999 -1.1086 -1.0449
    4PCz    C40  286   1.802   4.570   7.255  0.4560  0.2789 -0.1450
    4PCz    C41  287   1.678   4.640   7.230 -0.4944 -0.2783 -0.0108
    4PCz    C42  288   1.584   4.645   7.339 -0.0919  0.0195  0.5759
    4PCz    C43  289   1.601   4.584   7.462 -0.5328 -0.0438  0.3284
    4PCz    C44  290   1.726   4.526   7.492  0.8047 -0.2977 -0.0166
    4PCz    C45  291   1.817   4.513   7.385 -0.5439  0.4727  0.1525
    4PCz    C46  292   2.014   4.415   7.496  0.0520  0.4679 -0.5114
    4PCz    C47  293   2.046   4.276   7.504  0.4873 -0.3535  0.5399
    4PCz    C48  294   2.104   4.226   7.617 -0.0189  0.4390 -0.0605
    4PCz    C49  295   2.123   4.313   7.731 -0.1872 -0.7222  0.9496
    4PCz    C50  296   2.093   4.449   7.720 -0.4334  0.0513  0.3513
    4PCz    C51  297   2.032   4.498   7.604 -0.1628  0.2383 -0.3618
    4PCz    H52  298   2.455   4.436   6.926  1.7561 -0.1789 -1.7975
    4PCz    H53  299   2.600   4.226   6.953 -0.1845 -2.8460  1.1668
    4PCz    H54  300   2.291   3.982   6.798  1.1923 -1.7627  2.5866
    4PCz    H55  301   2.028   4.012   6.736  0.1247  0.7347 -2.0514
    4PCz    H56  302   1.793   4.097   6.683  0.0115 -0.5173  0.6259
    4PCz    H57  303   1.747   4.336   6.680 -0.5525  0.0078  0.4125
    4PCz    H58  304   1.930   4.501   6.736 -1.2850  0.0866 -1.4000
    4PCz    H59  305   2.671   4.147   6.676  0.6961  0.2511  0.7128
    4PCz    H60  306   2.900   4.082   6.594 -1.5769  0.3389 -0.7204
    4PCz    H61  307   3.030   3.926   6.717 -0.4025 -1.9806 -1.1566
    4PCz    H62  308   2.937   3.793   6.916  2.7473  1.6687 -0.5994
    4PCz    H63  309   2.766   3.673   7.107 -1.0695 -1.9936 -0.2700
    4PCz    H64  310   2.582   3.615   7.255 -0.0718 -0.5619  0.8559
    4PCz    H65  311   2.360   3.722   7.225 -0.6351  0.0460 -1.6971
    4PCz    H66  312   2.334   3.919   7.073  1.3246  0.7748 -2.6121
    4PCz    H67  313   2.179   4.827   6.962  2.7989  0.0840  0.6120
    4PCz    H68  314   2.265   4.917   6.732 -1.0585  0.5813  0.3506
    4PCz    H69  315   2.319   4.758   6.547  2.3986 -0.6689  0.0850
    4PCz    H70  316   2.294   4.522   6.586  1.3188 -2.3529  1.8729
    4PCz    H71  317   2.216   4.413   7.305 -0.1799 -0.3624  0.5588
    4PCz    H72  318   2.292   4.486   7.085 -0.1508 -2.3465  0.5905
    4PCz    H73  319   1.891   4.649   6.995  1.3062  0.6654 -0.8761
    4PCz    H74  320   1.668   4.699   7.139 -0.8859  1.3529  1.0447
    4PCz    H75  321   1.497   4.709   7.329  0.3801  0.9290  1.9163
    4PCz    H76  322   1.531   4.590   7.545 -1.0459 -0.7165 -0.0517
    4PCz    H77  323   1.755   4.486   7.589 -0.5030  1.1588  1.0133
    4PCz    H78  324   2.016   4.205   7.427  0.5171  0.5622 -0.3248
    4PCz    H79  325   2.121   4.120   7.629 -0.6713  0.4251  0.8651
    4PCz    H80  326   2.164   4.275   7.825 -0.6406 -0.9166  1.0746
    4PCz    H81  327   2.108   4.519   7.801 -0.4879 -0.8525  1.1574
    4PCz    H82  328   2.006   4.604   7.605  0.5052  0.4867  3.0396
    5PCz     N1  329   2.094   6.533   3.208 -0.3514 -0.5389  0.1511
    5PCz     C2  330   2.028   6.635   3.142 -0.4320  0.0113  1.0963
    5PCz     C3  331   1.893   6.651   3.116  0.1800 -0.1543  0.4352
    5PCz     C4  332   1.857   6.761   3.039  0.0388 -0.2212 -1.0771
    5PCz     C5  333   1.947   6.861   3.003 -0.9351  0.4388 -0.2158
    5PCz     C6  334   2.085   6.856   3.046  0.1672 -0.3363 -0.0120
    5PCz     C7  335   2.125   6.736   3.113 -0.1605 -0.3368 -0.6858
    5PCz     C8  336   2.254   6.683   3.156 -0.0376 -0.0530 -0.6840
    5PCz     C9  337   2.382   6.739   3.161 -0.0661 -0.1796 -0.9175
    5PCz    C10  338   2.488   6.669   3.222 -0.0930 -0.2001  1.0548
    5PCz    C11  339   2.465   6.544   3.271 -0.0237  0.7201  0.0152
    5PCz    C12  340   2.335   6.486   3.270  0.8545  0.2433  0.4393
    5PCz    C13  341   2.234   6.555   3.208  0.2874  0.5575  0.1863
    5PCz    N14  342   1.886   6.978   2.949 -0.8800  0.2609 -0.0134
    5PCz    C15  343   1.916   7.020   2.822  0.1296 -0.2679 -0.6254
    5PCz    C16  344   1.936   6.948   2.705 -0.0363  0.3793  0.1916
    5PCz    C17  345   1.968   7.020   2.586 -0.4441 -0.8082  0.1073
    5PCz    C18  346   1.975   7.163   2.584 -0.1073  0.3751 -0.2548
    5PCz    C19  347   1.949   7.230   2.708  0.2313  0.3839  0.1525
    5PCz    C20  348   1.930   7.160   2.831  0.4712 -0.0399 -0.0996
    5PCz    C21  349   1.892   7.203   2.964 -0.4706 -0.3168  0.2655
    5PCz    C22  350   1.891   7.331   3.032  0.0173  0.0842  0.3121
    5PCz    C23  351   1.846   7.336   3.164 -1.2491 -0.3324 -1.2066
    5PCz    C24  352   1.819   7.215   3.234 -0.0372 -0.1335  0.3808
    5PCz    C25  353   1.831   7.088   3.175 -0.1643 -0.1507 -0.0119
    5PCz    C26  354   1.860   7.087   3.037 -0.3014  0.7966  0.1588
    5PCz    C27  355   2.033   6.426   3.272 -0.4441 -0.4896  0.7508
    5PCz    C28  356   2.008   6.433   3.414 -0.2491  0.7077  0.3313
    5PCz    C29  357   1.955   6.319   3.478 -0.2862 -0.3152 -0.1532
    5PCz    C30  358   1.909   6.207   3.397 -0.0463  0.0041 -0.2554
    5PCz    C31  359   1.919   6.204   3.254  0.1252 -0.8040  0.3556
    5PCz    C32  360   1.985   6.315   3.192  0.7818 -0.1821  0.2001
    5PCz    N33  361   2.228   6.884   3.666 -0.5821  0.3149 -0.8228
    5PCz    C34  362   2.149   6.782   3.616  0.6701 -0.4053  0.1146
    5PCz    C35  363   2.015   6.781   3.565  0.7218 -0.1692  0.2010
    5PCz    C36  364   1.966   6.662   3.510  0.3518 -0.0545  0.5775
    5PCz    C37  365   2.050   6.548   3.496  0.3495 -0.6836  0.4733
    5PCz    C38  366   2.186   6.552   3.542  0.2065 -0.4145 -0.0104
    5PCz    C39  367   2.230   6.673   3.604  0.1583 -0.0784  0.2565
    5PCz    C40  368   2.363   6.706   3.652  0.1428 -0.0857 -0.7794
    5PCz    C41  369   2.480   6.636   3.669 -0.6337  0.2184 -0.1787
    5PCz    C42  370   2.593   6.703   3.728  0.4079 -0.0440 -0.4523
    5PCz    C43  371   2.585   6.834   3.777  0.2769  0.4859 -0.1012
    5PCz    C44  372   2.461   6.901   3.767  0.1767  0.2011 -0.7063
    5PCz    C45  373   2.356   6.841   3.696  0.1554 -0.0023  0.0527
    5PCz    C46  374   2.212   7.009   3.611 -0.0918  0.6952 -0.0035
    5PCz    C47  375   2.163   7.022   3.479  0.3391 -0.0302 -0.2438
    5PCz    C48  376   2.129   7.149   3.430  0.0002  0.1484 -0.7213
    5PCz    C49  377   2.149   7.264   3.512  0.2059  0.1979  0.4114
    5PCz    C50  378   2.190   7.254   3.647 -0.5655  0.2970  0.0835
    5PCz    C51  379   2.222   7.124   3.696 -0.0323  0.4682  0.2164
    5PCz    H52  380   1.817   6.576   3.135  1.0198 -0.5066  2.6343
    5PCz    H53  381   1.750   6.769   3.023 -0.3377 -0.4167  1.0894
    5PCz    H54  382   2.149   6.939   3.019 -1.2513  0.5528 -0.7799
    5PCz    H55  383   2.397   6.838   3.120 -1.4454  1.8671  2.9794
    5PCz    H56  384   2.591   6.704   3.225 -0.9065  2.4078  0.5863
    5PCz    H57  385   2.544   6.500   3.331 -0.6958 -1.4413 -0.5681
    5PCz    H58  386   2.323   6.399   3.334  1.9669 -0.2555  0.0002
    5PCz    H59  387   1.918   6.841   2.703  1.7902  0.0487  0.2454
    5PCz    H60  388   1.996   6.966   2.496  0.3141 -0.2793  0.0207
    5PCz    H61  389   2.010   7.198   2.488  1.3368 -2.6520 -0.9825
    5PCz    H62  390   1.941   7.338   2.710 -1.6643  0.2782 -0.4115
    5PCz    H63  391   1.899   7.426   2.979  0.2669 -0.9163 -1.5340
    5PCz    H64  392   1.846   7.432   3.214  1.0272  0.2829 -2.2860
    5PCz    H65  393   1.786   7.220   3.337  0.0160  0.5976  0.3709
    5PCz    H66  394   1.818   6.994   3.228  0.7956 -1.3988 -1.8885
    5PCz    H67  395   1.943   6.315   3.586  2.9598 -0.9688  0.2630
    5PCz    H68  396   1.862   6.123   3.447  1.2204  0.4220  1.7803
    5PCz    H69  397   1.886   6.115   3.200 -1.0729  0.7703 -1.6578
    5PCz    H70  398   1.999   6.317   3.085  1.4927 -0.9682  0.2712
    5PCz    H71  399   1.952   6.869   3.580  0.0685 -0.8013  1.3737
    5PCz    H72  400   1.861   6.649   3.484  0.2781  0.6750  0.4798
    5PCz    H73  401   2.243   6.460   3.537 -2.0570 -1.9078 -0.2733
    5PCz    H74  402   2.493   6.539   3.623  0.5912  0.6714 -0.8483
    5PCz    H75  403   2.691   6.658   3.739  0.2936  0.1243  1.7367
    5PCz    H76  404   2.674   6.887   3.808  2.4666 -2.2047 -1.4575
    5PCz    H77  405   2.460   7.004   3.801  0.4711 -0.6699  2.1745
    5PCz    H78  406   2.165   6.933   3.416  1.0114  0.3768 -0.8112
    5PCz    H79  407   2.086   7.170   3.333 -3.1325  1.3211  0.7732
    5PCz    H80  408   2.123   7.363   3.474 -0.8987  0.1228  0.9314
    5PCz    H81  409   2.189   7.343   3.710 -0.2691 -0.9292  1.9045
    5PCz    H82  410   2.254   7.116   3.799  1.4793  1.0876 -0.1753
    6PCz     N1  411   7.144   4.633   7.804 -0.0287 -0.2552 -0.3670
    6PCz     C2  412   7.199   4.762   7.809 -0.2979  0.0178  0.3277
    6PCz     C3  413   7.167   4.876   7.878  0.1902 -0.1133  0.0051
    6PCz     C4  414   7.232   4.997   7.845 -0.1116 -0.1473  0.4061
    6PCz     C5  415   7.334   4.999   7.744 -0.1039  0.2845 -0.0335
    6PCz     C6  416   7.361   4.881   7.673 -0.4769  0.1805  0.1111
    6PCz     C7  417   7.300   4.762   7.712  0.1843 -0.6222 -0.6389
    6PCz     C8  418   7.300   4.634   7.646 -0.4207 -0.1525 -0.2137
    6PCz     C9  419   7.399   4.581   7.554 -0.1967 -0.4711  0.6282
    6PCz    C10  420   7.380   4.444   7.519  0.2001  0.4973 -0.5081
    6PCz    C11  421   7.282   4.361   7.579 -0.0747  0.3659 -0.4428
    6PCz    C12  422   7.191   4.417   7.672  0.0668 -0.6026  0.1350
    6PCz    C13  423   7.200   4.558   7.705 -0.4833  0.3307  0.2730
    6PCz    N14  424   7.383   5.121   7.706 -0.3992  0.3902 -0.3923
    6PCz    C15  425   7.289   5.225   7.688 -0.3389  0.1691  0.2236
    6PCz    C16  426   7.156   5.218   7.643  0.0153 -1.2257  0.1862
    6PCz    C17  427   7.078   5.335   7.653 -0.3761  0.0514  0.6583
    6PCz    C18  428   7.139   5.455   7.704 -0.1726 -0.3253  0.1127
    6PCz    C19  429   7.275   5.460   7.750  0.2172 -0.4452 -0.2479
    6PCz    C20  430   7.350   5.344   7.741  0.6565  1.0020 -0.6622
    6PCz    C21  431   7.481   5.305   7.789  0.5846  0.1634 -0.7862
    6PCz    C22  432   7.575   5.384   7.860 -0.0430 -0.1735  1.4676
    6PCz    C23  433   7.691   5.319   7.902  0.5323 -0.1931 -1.0069
    6PCz    C24  434   7.710   5.177   7.885  0.2859  0.0593  0.3756
    6PCz    C25  435   7.614   5.102   7.818 -0.6991  1.2598 -0.1913
    6PCz    C26  436   7.502   5.166   7.771  0.2533 -0.1131  0.6788
    6PCz    C27  437   7.008   4.611   7.809 -0.3373 -0.0715 -0.0298
    6PCz    C28  438   6.972   4.529   7.920  0.2717 -0.3737  1.1534
    6PCz    C29  439   6.839   4.477   7.917  0.9280 -0.5632 -0.3002
    6PCz    C30  440   6.752   4.515   7.810  0.8562 -0.5764 -0.0689
    6PCz    C31  441   6.794   4.597   7.704 -0.2729  0.7482  0.9506
    6PCz    C32  442   6.924   4.647   7.706  0.1880  0.4290  0.1323
    6PCz    N33  443   7.265   4.325   8.343 -0.1751  0.7457  0.2599
    6PCz    C34  444   7.192   4.396   8.252  0.0091  0.4853  0.3757
    6PCz    C35  445   7.186   4.532   8.239 -0.5657 -0.1524  0.4529
    6PCz    C36  446   7.110   4.584   8.127  0.0612  0.3023  0.1565
    6PCz    C37  447   7.056   4.486   8.036  0.6088 -0.0218 -0.2908
    6PCz    C38  448   7.061   4.349   8.057 -0.6484 -0.4414 -0.4050
    6PCz    C39  449   7.130   4.306   8.169 -0.1978  0.3367 -0.5205
    6PCz    C40  450   7.154   4.170   8.220 -0.3495 -0.5707 -0.0557
    6PCz    C41  451   7.118   4.047   8.174 -0.7873  0.4868 -0.1830
    6PCz    C42  452   7.167   3.934   8.240  0.3933  0.5732 -0.3932
    6PCz    C43  453   7.252   3.947   8.351  0.9806 -0.0859 -0.4982
    6PCz    C44  454   7.296   4.077   8.397 -0.1487 -0.6497  0.3872
    6PCz    C45  455   7.241   4.188   8.330  0.5607  0.1704  0.1589
    6PCz    C46  456   7.376   4.371   8.399 -0.3953  0.7221  0.6634
    6PCz    C47  457   7.476   4.422   8.321  0.0159 -0.1863  0.3548
    6PCz    C48  458   7.594   4.472   8.383 -0.3811 -0.1904  0.1188
    6PCz    C49  459   7.611   4.467   8.523 -0.0027  0.0869  0.4427
    6PCz    C50  460   7.511   4.404   8.602  0.6247  0.1021  0.1773
    6PCz    C51  461   7.386   4.364   8.539 -0.1690 -0.0358  0.1456
    6PCz    H52  462   7.090   4.870   7.954  0.6917  0.7090  0.5968
    6PCz    H53  463   7.211   5.085   7.906 -1.0142  0.2653 -0.4794
    6PCz    H54  464   7.431   4.889   7.590  1.1216  2.1991  1.5559
    6PCz    H55  465   7.479   4.642   7.513 -1.6189  1.0154 -0.0496
    6PCz    H56  466   7.435   4.399   7.438 -1.6253 -0.9388 -1.0164
    6PCz    H57  467   7.274   4.256   7.555  2.1294 -0.3065  1.3492
    6PCz    H58  468   7.119   4.353   7.722 -0.3560 -1.7117 -1.8158
    6PCz    H59  469   7.109   5.127   7.607 -1.8456 -0.3969  0.3958
    6PCz    H60  470   6.977   5.331   7.614  0.9684 -0.0649 -3.2209
    6PCz    H61  471   7.079   5.544   7.723 -0.8287 -0.4754 -1.1420
    6PCz    H62  472   7.311   5.556   7.784 -2.6246  1.6588 -2.6665
    6PCz    H63  473   7.565   5.491   7.874  2.5327  0.4845 -0.9797
    6PCz    H64  474   7.764   5.378   7.956 -1.4553  1.7018 -0.2533
    6PCz    H65  475   7.810   5.145   7.913  0.5150  1.0155  0.7058
    6PCz    H66  476   7.623   4.994   7.810 -1.0758  1.2142 -0.0249
    6PCz    H67  477   6.789   4.422   7.996  0.0452 -2.2935 -1.9924
    6PCz    H68  478   6.649   4.483   7.802  1.1103 -1.5774  0.5234
    6PCz    H69  479   6.721   4.619   7.626 -1.6767 -0.1855  1.9329
    6PCz    H70  480   6.959   4.715   7.628  1.9899 -2.1391 -1.4569
    6PCz    H71  481   7.237   4.592   8.314 -1.1422  1.3963 -0.3419
    6PCz    H72  482   7.089   4.689   8.112 -1.2715  0.0950  0.4079
    6PCz    H73  483   7.030   4.277   7.982  0.6989 -2.4942  0.9037
    6PCz    H74  484   7.053   4.036   8.088 -2.5668 -0.0643  1.1673
    6PCz    H75  485   7.136   3.837   8.201 -0.5298  0.3137  0.8951
    6PCz    H76  486   7.298   3.861   8.398 -0.1003 -0.4618 -0.0944
    6PCz    H77  487   7.362   4.089   8.483  1.6373  2.1271 -1.2094
    6PCz    H78  488   7.465   4.413   8.213  1.1639 -0.7186  0.2750
    6PCz    H79  489   7.672   4.519   8.324 -1.7557  2.8648  0.5121
    6PCz    H80  490   7.708   4.494   8.565  0.2211  0.0197 -0.0243
    6PCz    H81  491   7.516   4.401   8.711 -2.3194  1.7637  0.4822
    6PCz    H82  492   7.309   4.322   8.602 -0.9691 -0.0877 -0.8381
    7PCz     N1  493   2.589   0.378   3.724 -0.6367  0.0456 -0.1353
    7PCz     C2  494   2.467   0.334   3.680  0.3145 -0.3577  0.4494
    7PCz     C3  495   2.354   0.409   3.636  0.1923  0.8635  0.0785
    7PCz     C4  496   2.253   0.342   3.568  0.1479  0.4061 -0.2397
    7PCz     C5  497   2.266   0.200   3.547  0.3347 -0.6443  0.4240
    7PCz     C6  498   2.380   0.123   3.590 -0.2775 -0.4829 -0.5784
    7PCz     C7  499   2.481   0.196   3.666  0.1569 -0.0351  0.6602
    7PCz     C8  500   2.609   0.154   3.729  0.1703 -0.8595 -0.9123
    7PCz     C9  501   2.668   0.031   3.746 -0.3355  0.1515  0.3524
    7PCz    C10  502   2.796   0.028   3.811 -0.4866 -0.4771  0.0455
    7PCz    C11  503   2.862   0.149   3.853 -0.1134 -0.1365 -0.0915
    7PCz    C12  504   2.801   0.274   3.828 -0.3671 -0.2379 -0.0938
    7PCz    C13  505   2.674   0.274   3.770 -0.4245 -0.3221  0.3346
    7PCz    N14  506   2.161   0.126   3.491 -0.2293  0.2487 -0.0600
    7PCz    C15  507   2.046   0.085   3.554  0.0421 -0.0012  0.0524
    7PCz    C16  508   2.020   0.096   3.684  0.9818 -0.3614 -0.0168
    7PCz    C17  509   1.889   0.063   3.724 -0.3973  0.4203 -0.2998
    7PCz    C18  510   1.796   0.011   3.625  0.0884  0.4422  0.0257
    7PCz    C19  511   1.830  -0.005   3.486 -0.7870 -0.0522 -0.0117
    7PCz    C20  512   1.959   0.037   3.455  0.2359 -0.0115 -0.2124
    7PCz    C21  513   2.031   0.038   3.328 -0.2662 -0.4000 -0.2174
    7PCz    C22  514   2.012  -0.026   3.206 -0.6069  0.0254 -0.1056
    7PCz    C23  515   2.113  -0.017   3.106  0.0525  0.8179  0.1813
    7PCz    C24  516   2.231   0.054   3.130 -0.6449  0.1354 -0.2258
    7PCz    C25  517   2.259   0.102   3.260 -0.8192  0.1607  0.5350
    7PCz    C26  518   2.159   0.100   3.357  0.4216 -0.2451  0.1824
    7PCz    C27  519   2.622   0.510   3.737  0.3419 -0.7809  0.3072
    7PCz    C28  520   2.630   0.587   3.612 -0.4856  0.3767 -0.1492
    7PCz    C29  521   2.650   0.725   3.624 -0.3576  0.0083 -0.2537
    7PCz    C30  522   2.679   0.785   3.749 -0.3329 -0.5011  0.6045
    7PCz    C31  523   2.674   0.707   3.866  0.5185  0.7186  0.0039
    7PCz    C32  524   2.634   0.573   3.860 -0.5544  0.4780  0.3622
    7PCz    N33  525   2.567   0.358   3.089  0.3572 -0.4135 -0.5119
    7PCz    C34  526   2.562   0.428   3.212  0.5513  0.4366 -0.2436
    7PCz    C35  527   2.507   0.552   3.248 -0.1572 -0.0286  0.2836
    7PCz    C36  528   2.532   0.602   3.377 -0.1638 -0.1500 -0.0759
    7PCz    C37  529   2.613   0.532   3.471  0.8136  0.0197  0.7575
    7PCz    C38  530   2.681   0.407   3.430  0.1740 -0.0745  0.1498
    7PCz    C39  531   2.641   0.357   3.303 -0.8004 -0.3929 -0.1119
    7PCz    C40  532   2.697   0.243   3.229 -0.0475 -0.0230  0.3417
    7PCz    C41  533   2.807   0.164   3.268  0.5785 -0.3848 -0.8764
    7PCz    C42  534   2.861   0.082   3.170 -0.2828  0.3993 -0.1276
    7PCz    C43  535   2.811   0.085   3.037  0.8951  0.5851  0.2036
    7PCz    C44  536   2.710   0.170   2.994  0.6635  0.8423  0.1040
    7PCz    C45  537   2.653   0.250   3.096  0.9165  0.4334 -0.6124
    7PCz    C46  538   2.490   0.388   2.985  0.6516  0.1829 -0.3476
    7PCz    C47  539   2.350   0.382   3.009  0.1562 -0.1467 -0.0824
    7PCz    C48  540   2.255   0.402   2.906 -0.5869  0.1328 -0.6798
    7PCz    C49  541   2.307   0.418   2.781 -0.4867 -1.0015  0.9252
    7PCz    C50  542   2.439   0.440   2.750 -0.5305  0.3967 -0.0944
    7PCz    C51  543   2.535   0.422   2.856 -0.1440  0.2739 -0.2600
    7PCz    H52  544   2.349   0.516   3.658 -0.2175  0.8730 -0.0440
    7PCz    H53  545   2.173   0.402   3.525  0.1121 -0.1374 -0.9589
    7PCz    H54  546   2.400   0.021   3.558  1.0392  0.2072 -2.0635
    7PCz    H55  547   2.619  -0.064   3.726 -1.1651 -0.2250  3.7048
    7PCz    H56  548   2.824  -0.076   3.824 -1.5062 -0.6569  0.9883
    7PCz    H57  549   2.962   0.150   3.896 -0.0845  2.0167 -0.1074
    7PCz    H58  550   2.841   0.368   3.865 -0.3771 -0.5377  0.6881
    7PCz    H59  551   2.098   0.135   3.749 -2.0216  1.0153  3.0380
    7PCz    H60  552   1.853   0.085   3.824  0.5732  2.7192 -0.3932
    7PCz    H61  553   1.697  -0.017   3.661  1.2953 -0.4426  3.0359
    7PCz    H62  554   1.768  -0.055   3.412  0.5522 -1.8827  0.0133
    7PCz    H63  555   1.926  -0.089   3.189 -1.6497  1.2002  0.6681
    7PCz    H64  556   2.081  -0.053   3.009 -1.9758  0.3120  0.9776
    7PCz    H65  557   2.309   0.064   3.055  1.8918 -0.9736  2.1055
    7PCz    H66  558   2.359   0.138   3.280 -0.9004  0.3393  0.6225
    7PCz    H67  559   2.674   0.786   3.538  0.7570 -0.6218 -0.4158
    7PCz    H68  560   2.698   0.891   3.759 -0.8781 -0.2088 -1.0828
    7PCz    H69  561   2.693   0.752   3.963 -0.5312 -1.4090  1.2806
    7PCz    H70  562   2.631   0.516   3.953 -2.2131  0.7568  0.5095
    7PCz    H71  563   2.443   0.613   3.185  0.8318  1.4814  0.6718
    7PCz    H72  564   2.483   0.694   3.408 -1.2505 -1.0644  1.0637
    7PCz    H73  565   2.739   0.348   3.501 -0.2765 -0.3428  0.2986
    7PCz    H74  566   2.848   0.158   3.369 -1.4645 -2.8429 -0.0874
    7PCz    H75  567   2.941   0.012   3.194 -0.0649  0.7566  0.1832
    7PCz    H76  568   2.855   0.016   2.966 -1.8627  0.9614 -2.0198
    7PCz    H77  569   2.670   0.170   2.892  1.3163  1.2950 -0.1548
    7PCz    H78  570   2.307   0.373   3.108 -1.1943  2.4607 -0.3554
    7PCz    H79  571   2.148   0.403   2.921 -0.5616  2.2335 -0.2509
    7PCz    H80  572   2.240   0.428   2.696 -0.3724  0.0569  0.9495
    7PCz    H81  573   2.473   0.462   2.649 -1.4562 -0.2007 -0.5456
    7PCz    H82  574   2.640   0.429   2.832 -0.1672  0.9679 -0.1665
    8PCz     N1  575   6.536   5.364   2.090 -0.1577 -0.0547  0.7697
    8PCz     C2  576   6.589   5.372   2.217  0.0824 -0.2904  0.0352
    8PCz     C3  577   6.649   5.273   2.296 -0.2812 -0.5416  0.1886
    8PCz     C4  578   6.687   5.306   2.430 -0.5234  0.1330  0.5681
    8PCz     C5  579   6.666   5.436   2.481 -0.9624 -0.3111 -0.0484
    8PCz     C6  580   6.626   5.544   2.400  0.4044 -0.2616  0.5588
    8PCz     C7  581   6.577   5.506   2.266 -0.8455  0.3925 -0.2688
    8PCz     C8  582   6.507   5.572   2.151  0.0463  0.4865 -0.1020
    8PCz     C9  583   6.437   5.695   2.152  0.1546 -0.0707  0.0489
    8PCz    C10  584   6.359   5.731   2.036 -0.6278  0.6245 -0.0215
    8PCz    C11  585   6.361   5.643   1.922  0.7678 -0.8259 -0.1545
    8PCz    C12  586   6.415   5.513   1.928 -0.1435 -0.7657 -0.5170
    8PCz    C13  587   6.482   5.484   2.043  0.5886 -0.2199 -0.5209
    8PCz    N14  588   6.709   5.462   2.618  0.0155 -0.2242  0.0580
    8PCz    C15  589   6.628   5.523   2.716 -0.3159 -0.6045  0.1018
    8PCz    C16  590   6.491   5.567   2.710 -0.3712  0.2792 -0.4015
    8PCz    C17  591   6.445   5.619   2.834 -0.1137  0.4569  0.1715
    8PCz    C18  592   6.518   5.620   2.953 -0.5574 -0.1004 -0.2424
    8PCz    C19  593   6.651   5.564   2.956  0.5519  0.8579 -0.9505
    8PCz    C20  594   6.707   5.518   2.832  0.4763 -0.0244 -0.2750
    8PCz    C21  595   6.838   5.463   2.799  0.3365  0.0910 -0.9017
    8PCz    C22  596   6.954   5.433   2.882  0.8192  0.5528  0.0676
    8PCz    C23  597   7.061   5.372   2.815 -0.4950  0.2708 -0.0261
    8PCz    C24  598   7.062   5.352   2.677 -0.5205 -0.7212  0.4618
    8PCz    C25  599   6.949   5.381   2.598  0.6454 -0.1076  0.4366
    8PCz    C26  600   6.833   5.427   2.667 -0.2003  0.5336 -0.0705
    8PCz    C27  601   6.511   5.240   2.024  0.2945  0.0452  0.0230
    8PCz    C28  602   6.626   5.187   1.953 -0.0561  0.5852  0.4472
    8PCz    C29  603   6.604   5.058   1.895  0.4321  0.1045 -0.0226
    8PCz    C30  604   6.482   4.999   1.894  0.7142 -0.1110  0.2017
    8PCz    C31  605   6.370   5.065   1.948 -0.3178 -0.2559  0.4528
    8PCz    C32  606   6.385   5.181   2.018  0.1367  0.2213  0.7756
    8PCz    N33  607   7.113   5.462   1.859 -0.3619  0.1847  0.5089
    8PCz    C34  608   7.003   5.382   1.893  0.2107  0.8431  0.1614
    8PCz    C35  609   6.999   5.250   1.927 -0.6340  0.5842  0.4704
    8PCz    C36  610   6.876   5.185   1.936 -0.8356  0.1667 -0.1444
    8PCz    C37  611   6.755   5.261   1.930 -0.9422 -0.2961 -0.1160
    8PCz    C38  612   6.761   5.399   1.890 -0.6346  0.0794  0.0730
    8PCz    C39  613   6.889   5.451   1.867 -0.4783 -0.0438  0.0038
    8PCz    C40  614   6.928   5.588   1.821 -0.0990  0.3930  0.2455
    8PCz    C41  615   6.852   5.704   1.784 -0.1612  0.2928  0.6743
    8PCz    C42  616   6.924   5.819   1.739  0.2987 -0.4888  0.3114
    8PCz    C43  617   7.061   5.821   1.736  0.0755 -0.0146 -0.0572
    8PCz    C44  618   7.138   5.704   1.763 -0.3262  0.0227 -0.1433
    8PCz    C45  619   7.069   5.589   1.815 -0.4307 -0.0613  0.0580
    8PCz    C46  620   7.236   5.411   1.814 -0.5054  0.0223 -0.2201
    8PCz    C47  621   7.357   5.474   1.850 -0.4368 -0.3277 -0.0251
    8PCz    C48  622   7.483   5.414   1.829 -0.1466 -0.1224  0.5416
    8PCz    C49  623   7.492   5.300   1.751 -0.5260  0.2343  0.4550
    8PCz    C50  624   7.374   5.244   1.701 -0.8300  0.6516 -0.1685
    8PCz    C51  625   7.249   5.292   1.739  0.9307  0.0126  0.1773
    8PCz    H52  626   6.667   5.175   2.252  0.8134  0.7015 -2.2915
    8PCz    H53  627   6.730   5.231   2.496  0.4304  0.0224 -0.1696
    8PCz    H54  628   6.641   5.648   2.424 -0.6482 -0.0271  0.2558
    8PCz    H55  629   6.445   5.763   2.236  0.5318  0.5470 -0.4832
    8PCz    H56  630   6.301   5.822   2.030 -0.8855  0.4583 -0.0517
    8PCz    H57  631   6.307   5.674   1.833  1.4615 -2.3315 -1.1341
    8PCz    H58  632   6.407   5.438   1.851  1.4568 -1.4458 -0.0696
    8PCz    H59  633   6.431   5.557   2.620  1.1155  1.8182 -1.6222
    8PCz    H60  634   6.347   5.666   2.845  0.4262  1.3093  1.6901
    8PCz    H61  635   6.476   5.661   3.044  2.0686  1.8090  0.2172
    8PCz    H62  636   6.699   5.547   3.052 -1.2137  1.4652  0.0801
    8PCz    H63  637   6.953   5.446   2.990 -0.8380  0.5449  0.0745
    8PCz    H64  638   7.142   5.333   2.875  0.3016  1.1673 -0.4962
    8PCz    H65  639   7.157   5.312   2.641  0.9068  1.5970  1.3964
    8PCz    H66  640   6.949   5.364   2.490 -2.9114  0.4921  0.2067
    8PCz    H67  641   6.684   5.008   1.841 -0.9346 -2.5089  0.2067
    8PCz    H68  642   6.467   4.906   1.840  2.5616 -0.0932 -0.4156
    8PCz    H69  643   6.272   5.018   1.954 -0.0162 -1.3659 -2.1126
    8PCz    H70  644   6.295   5.235   2.048  1.1673  2.2300  0.4681
    8PCz    H71  645   7.084   5.184   1.942 -1.5000 -1.2371 -1.9598
    8PCz    H72  646   6.876   5.081   1.969  0.5977 -0.1792 -1.1419
    8PCz    H73  647   6.679   5.468   1.876 -1.0203  0.0273  1.9058
    8PCz    H74  648   6.744   5.701   1.793 -0.2311 -2.9385 -0.0868
    8PCz    H75  649   6.867   5.904   1.701  0.3965 -0.0190  1.1664
    8PCz    H76  650   7.115   5.912   1.711  1.3776 -0.6401  0.3580
    8PCz    H77  651   7.247   5.704   1.753 -0.3879 -0.9511 -1.0067
    8PCz    H78  652   7.356   5.561   1.914  0.2431 -0.6096  0.3756
    8PCz    H79  653   7.575   5.463   1.861  0.0179 -1.4736  2.2739
    8PCz    H80  654   7.587   5.255   1.725 -0.3997 -0.6076  2.2312
    8PCz    H81  655   7.377   5.171   1.621  0.0932  2.2359 -1.6142
    8PCz    H82  656   7.155   5.248   1.707 -0.4478  1.9336  1.3849
    9PCz     N1  657   1.503   7.115   1.442  0.3086  0.0704  0.7776
    9PCz     C2  658   1.448   7.068   1.323 -0.5806 -0.2624  0.2567
    9PCz     C3  659   1.499   6.998   1.213  0.0973 -0.5217 -0.7334
    9PCz     C4  660   1.414   6.972   1.105  0.1135  0.0602  0.6974
    9PCz     C5  661   1.277   7.009   1.108 -0.2075 -1.1411 -0.2778
    9PCz     C6  662   1.229   7.088   1.215 -0.2408 -0.2404 -0.1563
    9PCz     C7  663   1.322   7.122   1.317 -0.4524  0.4774 -0.3114
    9PCz     C8  664   1.302   7.199   1.445  0.2721 -0.2339 -0.1598
    9PCz     C9  665   1.198   7.284   1.489 -0.0892  0.9170  0.7183
    9PCz    C10  666   1.211   7.363   1.606  0.9993  0.3392  0.3193
    9PCz    C11  667   1.324   7.343   1.685 -0.0352 -0.5213  0.4199
    9PCz    C12  668   1.435   7.267   1.637  0.6129 -0.0296  0.2724
    9PCz    C13  669   1.417   7.196   1.516 -0.1140  0.5921  0.0746
    9PCz    N14  670   1.201   6.989   0.989 -0.2354  0.2631 -0.4288
    9PCz    C15  671   1.139   7.089   0.918 -0.4856 -0.3105 -0.5335
    9PCz    C16  672   1.161   7.226   0.928 -0.0345  0.2061  0.2924
    9PCz    C17  673   1.082   7.304   0.837 -0.1719 -0.0962  0.5193
    9PCz    C18  674   0.993   7.246   0.746 -0.6502 -0.9972 -0.1383
    9PCz    C19  675   0.965   7.113   0.745 -0.1072  0.4235  0.2948
    9PCz    C20  676   1.045   7.033   0.831  0.5291  0.7701  0.3142
    9PCz    C21  677   1.053   6.889   0.849  0.5882 -0.1696 -0.0133
    9PCz    C22  678   0.977   6.773   0.798  0.2978 -0.3969 -0.2532
    9PCz    C23  679   0.999   6.648   0.856  0.3721 -0.3530  0.7313
    9PCz    C24  680   1.099   6.622   0.957  0.1392 -0.2420  0.2255
    9PCz    C25  681   1.170   6.737   1.004  1.1853  0.4815  0.2790
    9PCz    C26  682   1.145   6.863   0.949  0.4961  0.3812  0.1864
    9PCz    C27  683   1.636   7.086   1.480 -0.0458 -0.1238 -0.1105
    9PCz    C28  684   1.662   6.969   1.551 -0.9897 -0.0622  0.5690
    9PCz    C29  685   1.801   6.941   1.578  0.3281 -0.6550  0.6401
    9PCz    C30  686   1.903   7.028   1.528  0.2703  0.7765 -0.0732
    9PCz    C31  687   1.866   7.145   1.456 -0.0784 -0.3348 -0.5498
    9PCz    C32  688   1.734   7.172   1.429 -0.9724  0.2613  0.5812
    9PCz    N33  689   1.211   6.705   1.765  0.0731  0.2862 -0.0007
    9PCz    C34  690   1.318   6.753   1.695 -0.1298 -0.0263 -0.1226
    9PCz    C35  691   1.352   6.743   1.560 -0.3651  0.0667  0.4918
    9PCz    C36  692   1.479   6.796   1.523 -0.3143 -0.2293  0.2496
    9PCz    C37  693   1.550   6.885   1.608 -0.3062 -0.2092  0.4181
    9PCz    C38  694   1.516   6.895   1.745 -0.1976  0.0821  0.2500
    9PCz    C39  695   1.400   6.826   1.785  0.2253 -0.6383 -0.3613
    9PCz    C40  696   1.339   6.815   1.918 -0.9460  0.1859 -0.0783
    9PCz    C41  697   1.390   6.863   2.041  0.1191  0.1748  0.8212
    9PCz    C42  698   1.311   6.839   2.151  0.1985 -0.8814  0.4856
    9PCz    C43  699   1.183   6.762   2.140 -0.6307 -0.1195  0.1687
    9PCz    C44  700   1.134   6.725   2.016 -0.1524 -0.1926 -0.1303
    9PCz    C45  701   1.217   6.751   1.903 -0.2497  0.1167 -0.4720
    9PCz    C46  702   1.123   6.609   1.710 -0.3134  0.2612 -0.7672
    9PCz    C47  703   1.032   6.652   1.612  0.5901  0.6102  0.4165
    9PCz    C48  704   0.950   6.554   1.551  0.1126  0.1253  0.3356
    9PCz    C49  705   0.963   6.422   1.596  0.1645 -0.2929  0.6222
    9PCz    C50  706   1.029   6.387   1.715  0.2266  0.1296 -0.6567
    9PCz    C51  707   1.110   6.485   1.775 -0.3783 -0.1522 -0.1197
    9PCz    H52  708   1.597   6.952   1.219 -0.1081 -0.7955  1.1747
    9PCz    H53  709   1.448   6.920   1.016 -2.8742  1.8984 -1.7375
    9PCz    H54  710   1.133   7.138   1.204 -0.9186 -1.5185 -0.2280
    9PCz    H55  711   1.113   7.297   1.423  0.3470 -0.1114 -0.0810
    9PCz    H56  712   1.132   7.436   1.619 -0.9396 -1.6181  0.0850
    9PCz    H57  713   1.332   7.403   1.775 -0.8302  1.5755 -0.8452
    9PCz    H58  714   1.530   7.261   1.689  0.8616 -0.1115 -0.1941
    9PCz    H59  715   1.238   7.262   0.995 -0.9403 -1.2066  2.1759
    9PCz    H60  716   1.095   7.412   0.833  1.0023 -0.2359  0.3278
    9PCz    H61  717   0.937   7.312   0.680 -1.3152 -0.9820  0.4273
    9PCz    H62  718   0.882   7.073   0.686 -0.3912  1.1068  0.2241
    9PCz    H63  719   0.904   6.796   0.721  0.5187 -2.8795 -1.2971
    9PCz    H64  720   0.944   6.565   0.812 -0.9600 -0.0887  1.8530
    9PCz    H65  721   1.113   6.528   1.008 -0.2099  0.2051  1.1633
    9PCz    H66  722   1.243   6.722   1.083  0.2367 -2.2596  0.7414
    9PCz    H67  723   1.827   6.853   1.637  0.3789 -0.0155  1.5966
    9PCz    H68  724   2.006   6.994   1.532 -0.2661 -1.2557 -1.6282
    9PCz    H69  725   1.941   7.208   1.408 -1.2577 -0.4783 -2.7020
    9PCz    H70  726   1.706   7.258   1.369 -0.3582 -1.7408 -2.8262
    9PCz    H71  727   1.291   6.685   1.492 -0.1711  1.5215 -0.9756
    9PCz    H72  728   1.517   6.773   1.424 -0.1533 -0.4514  0.3643
    9PCz    H73  729   1.569   6.964   1.810 -1.2338  1.4303 -0.2924
    9PCz    H74  730   1.471   6.936   2.045 -0.8618  1.3259  0.4171
    9PCz    H75  731   1.343   6.885   2.244  0.2533 -1.0094  0.5309
    9PCz    H76  732   1.129   6.741   2.232 -0.3552  0.8520  0.5547
    9PCz    H77  733   1.038   6.676   2.012 -0.6390  0.7421 -0.1311
    9PCz    H78  734   1.048   6.751   1.571  0.8002 -0.3691 -1.9947
    9PCz    H79  735   0.887   6.572   1.465  2.4461  1.5955 -1.1927
    9PCz    H80  736   0.919   6.343   1.537  0.8468 -0.7000  0.6395
    9PCz    H81  737   1.035   6.283   1.746  3.0539  0.5624  0.5422
    9PCz    H82  738   1.181   6.454   1.850  0.0408  0.3688 -0.2925
   10PCz     N1  739   5.253   0.044   0.642  0.2940 -0.1370  0.2674
   10PCz     C2  740   5.300  -0.007   0.527  0.2166  0.2744 -0.0252
   10PCz     C3  741   5.243   0.003   0.397  0.9399 -0.7217  0.6711
   10PCz     C4  742   5.307  -0.069   0.294 -0.1756  0.3022  0.4680
   10PCz     C5  743   5.411  -0.159   0.327  0.0947  0.0419 -0.9697
   10PCz     C6  744   5.452  -0.177   0.463 -0.4204  0.5880  0.1178
   10PCz     C7  745   5.394  -0.100   0.565  0.0317  0.1597 -0.2506
   10PCz     C8  746   5.409  -0.091   0.709  0.8139 -0.1204  0.0562
   10PCz     C9  747   5.504  -0.147   0.792 -0.4869 -0.0797  0.0425
   10PCz    C10  748   5.506  -0.113   0.929  0.3105  0.0450 -0.0717
   10PCz    C11  749   5.408  -0.020   0.973 -0.2134 -0.3099  0.4315
   10PCz    C12  750   5.321   0.047   0.884  0.0639 -0.4141  0.9338
   10PCz    C13  751   5.323   0.005   0.751 -0.1010 -0.2825 -0.9074
   10PCz    N14  752   5.486  -0.220   0.230 -0.5030  0.0473 -0.1454
   10PCz    C15  753   5.470  -0.358   0.210  0.6367 -0.1761  1.2319
   10PCz    C16  754   5.423  -0.461   0.298 -0.0083  0.3962 -0.0079
   10PCz    C17  755   5.439  -0.594   0.250  0.6105 -0.4876  0.1250
   10PCz    C18  756   5.487  -0.623   0.119  0.4485 -0.6493  0.0332
   10PCz    C19  757   5.535  -0.516   0.039  0.1795 -0.5082  0.6778
   10PCz    C20  758   5.529  -0.383   0.089 -0.7040  0.5877  0.1299
   10PCz    C21  759   5.570  -0.260   0.028  0.1243 -0.3148 -0.1593
   10PCz    C22  760   5.612  -0.228  -0.098  0.3808  0.4427  0.1730
   10PCz    C23  761   5.637  -0.100  -0.135 -0.7316 -0.0295 -0.3524
   10PCz    C24  762   5.613   0.007  -0.040  0.5533 -0.2839  0.5389
   10PCz    C25  763   5.558  -0.021   0.086  0.0755 -0.1658  0.4654
   10PCz    C26  764   5.545  -0.157   0.118 -0.6594 -0.1067 -0.9344
   10PCz    C27  765   5.176   0.159   0.641 -1.1427 -0.3197 -0.0089
   10PCz    C28  766   5.255   0.278   0.657  0.1071  0.3579 -0.0700
   10PCz    C29  767   5.180   0.398   0.668 -0.2762  0.0379 -0.4912
   10PCz    C30  768   5.042   0.396   0.659  0.0709 -0.7757  0.0043
   10PCz    C31  769   4.967   0.280   0.643  0.8184 -0.9116 -0.4271
   10PCz    C32  770   5.037   0.161   0.629  0.5436  0.1119  0.0152
   10PCz    N33  771   5.814   0.290   0.691  0.4441 -0.1836 -0.0362
   10PCz    C34  772   5.676   0.280   0.660 -0.1697 -0.3927  0.1913
   10PCz    C35  773   5.616   0.239   0.543 -0.4700  0.4293  0.0345
   10PCz    C36  774   5.477   0.247   0.542 -0.3413 -0.4675  0.2163
   10PCz    C37  775   5.406   0.289   0.655  0.7853  0.5165  0.0102
   10PCz    C38  776   5.463   0.329   0.771  0.4383  0.9102 -0.1638
   10PCz    C39  777   5.608   0.327   0.774  0.0749  0.4415 -0.5024
   10PCz    C40  778   5.706   0.379   0.868 -0.3751 -0.0480  0.2269
   10PCz    C41  779   5.695   0.432   0.997  0.2170 -0.0705  0.2255
   10PCz    C42  780   5.813   0.448   1.073 -0.6954  0.0613  0.1115
   10PCz    C43  781   5.942   0.426   1.018 -0.1960 -0.1817  0.3423
   10PCz    C44  782   5.954   0.382   0.883 -0.3786 -0.3544  0.1921
   10PCz    C45  783   5.832   0.353   0.817 -0.3015  0.2705 -0.4702
   10PCz    C46  784   5.905   0.189   0.656  1.0678  0.2196 -0.7224
   10PCz    C47  785   5.878   0.063   0.706  0.3529 -0.3841  0.0748
   10PCz    C48  786   5.969  -0.038   0.675 -1.1209  0.2827 -0.4641
   10PCz    C49  787   6.079  -0.007   0.593  0.5379  0.8436  0.1782
   10PCz    C50  788   6.096   0.117   0.536 -1.4313 -0.2247 -0.4495
   10PCz    C51  789   6.012   0.219   0.574  0.6228  0.2167  0.1903
   10PCz    H52  790   5.145   0.045   0.377 -0.5284 -4.0057  0.2212
   10PCz    H53  791   5.282  -0.057   0.189  2.7867 -1.6238 -0.6150
   10PCz    H54  792   5.534  -0.242   0.491 -0.0117  0.5052 -1.2290
   10PCz    H55  793   5.572  -0.215   0.742 -1.1584 -0.2768 -0.6255
   10PCz    H56  794   5.578  -0.152   1.001  2.3242  0.7668 -1.6021
   10PCz    H57  795   5.402   0.008   1.078 -0.8305  1.6735 -0.0894
   10PCz    H58  796   5.244   0.115   0.921 -0.2064 -0.5094  0.5636
   10PCz    H59  797   5.376  -0.436   0.393 -1.5812  3.0573 -1.3643
   10PCz    H60  798   5.420  -0.678   0.317 -3.3357  0.8713  1.0005
   10PCz    H61  799   5.485  -0.727   0.089  0.6887 -0.5904 -0.1898
   10PCz    H62  800   5.592  -0.541  -0.050  2.0748 -2.1248  2.2501
   10PCz    H63  801   5.622  -0.313  -0.165 -3.3310  0.2645 -0.3682
   10PCz    H64  802   5.686  -0.073  -0.228 -1.5366 -0.5840 -0.9638
   10PCz    H65  803   5.643   0.110  -0.058  0.0580  0.2610  2.6161
   10PCz    H66  804   5.534   0.052   0.163 -3.0953  0.3615 -0.8828
   10PCz    H67  805   5.236   0.488   0.690  3.0641 -1.4250 -2.2758
   10PCz    H68  806   4.990   0.492   0.658  0.7488 -0.3874  0.6506
   10PCz    H69  807   4.859   0.282   0.638  0.7636 -1.1284  0.5676
   10PCz    H70  808   4.984   0.067   0.616 -0.8874  1.2162 -3.4519
   10PCz    H71  809   5.671   0.213   0.453 -2.3877  0.6903 -1.2713
   10PCz    H72  810   5.425   0.221   0.450  1.9489  0.6769 -1.4999
   10PCz    H73  811   5.401   0.358   0.856 -2.5913 -0.8769 -1.6055
   10PCz    H74  812   5.602   0.454   1.049  0.3085  3.4629 -0.8337
   10PCz    H75  813   5.799   0.478   1.177 -0.7765  2.4868 -0.5381
   10PCz    H76  814   6.031   0.445   1.077 -1.3687 -0.2869  2.2144
   10PCz    H77  815   6.051   0.374   0.835 -0.3894  1.3819 -0.1628
   10PCz    H78  816   5.797   0.051   0.777  0.1144 -0.7971 -0.2603
   10PCz    H79  817   5.957  -0.138   0.717  2.1693 -0.4120 -0.8958
   10PCz    H80  818   6.154  -0.084   0.578 -0.6891 -0.7033  1.5713
   10PCz    H81  819   6.187   0.135   0.480 -0.4346 -2.1855  0.4565
   10PCz    H82  820   6.028   0.317   0.531 -1.0075  0.1059 -0.7515
   11PCz     N1  821   6.319   6.407   5.988 -0.1866 -0.2207 -0.4995
   11PCz     C2  822   6.418   6.480   6.041 -0.7318 -0.3036 -0.2580
   11PCz     C3  823   6.510   6.454   6.149 -1.0589  0.1433  0.9405
   11PCz     C4  824   6.602   6.556   6.181  0.0358 -0.8201  0.0233
   11PCz     C5  825   6.604   6.681   6.110  0.5419  0.0383 -0.4119
   11PCz     C6  826   6.523   6.703   5.999  0.3113  0.1461 -0.5169
   11PCz     C7  827   6.426   6.604   5.969  0.0551  0.0044 -0.7830
   11PCz     C8  828   6.312   6.601   5.880  0.7123  0.3040  0.1609
   11PCz     C9  829   6.263   6.698   5.791  0.4763 -0.0114 -0.7898
   11PCz    C10  830   6.144   6.668   5.718 -0.3485  0.5643  0.2855
   11PCz    C11  831   6.066   6.545   5.736 -0.0475 -0.1734 -0.1004
   11PCz    C12  832   6.117   6.456   5.837  0.4293  0.1753  0.9406
   11PCz    C13  833   6.240   6.484   5.898 -0.0508  0.6572  0.2319
   11PCz    N14  834   6.697   6.783   6.144  0.0458 -0.5394 -0.7629
   11PCz    C15  835   6.656   6.910   6.186  0.6728  0.1048 -0.2217
   11PCz    C16  836   6.527   6.955   6.229  0.1715  0.1160  0.4042
   11PCz    C17  837   6.515   7.093   6.279 -0.1231  0.9638  0.1487
   11PCz    C18  838   6.638   7.165   6.283  0.1273 -0.6018 -0.6251
   11PCz    C19  839   6.765   7.123   6.245  0.1366  0.5500 -0.4067
   11PCz    C20  840   6.771   6.986   6.201  0.2205 -0.6047  0.0390
   11PCz    C21  841   6.889   6.909   6.149  0.1240 -0.3558  0.5834
   11PCz    C22  842   7.029   6.927   6.159 -0.1737 -0.0659 -0.3447
   11PCz    C23  843   7.114   6.834   6.097  0.4547 -0.7401 -0.7229
   11PCz    C24  844   7.056   6.711   6.054 -0.0077 -0.8928  0.6554
   11PCz    C25  845   6.920   6.684   6.060 -0.3806  0.0164 -1.0608
   11PCz    C26  846   6.835   6.789   6.106 -0.1026 -0.1504 -0.2916
   11PCz    C27  847   6.261   6.310   6.070 -0.4069  0.9709  0.2574
   11PCz    C28  848   6.272   6.180   6.017  0.1249  0.4008  0.6082
   11PCz    C29  849   6.209   6.081   6.092 -0.4271  0.1810  0.5293
   11PCz    C30  850   6.147   6.103   6.217  0.1649  0.3547 -0.3759
   11PCz    C31  851   6.137   6.235   6.271  0.6135  0.6662  0.9110
   11PCz    C32  852   6.193   6.334   6.192 -0.4885  0.4871  0.2805
   11PCz    N33  853   6.493   6.017   5.513 -0.5417  0.7362 -0.1822
   11PCz    C34  854   6.463   6.063   5.641  0.6932  0.3329 -0.0507
   11PCz    C35  855   6.532   6.045   5.758  0.7157 -0.0215  0.5323
   11PCz    C36  856   6.469   6.098   5.875 -0.1265 -0.2576  0.0821
   11PCz    C37  857   6.336   6.149   5.883  0.0491  0.1219 -0.1174
   11PCz    C38  858   6.258   6.146   5.758  0.3409  0.1228  0.2319
   11PCz    C39  859   6.324   6.106   5.640  0.1218  0.4807  0.6301
   11PCz    C40  860   6.277   6.092   5.505  0.4912  0.2850  0.7769
   11PCz    C41  861   6.152   6.127   5.444 -0.1094 -0.4165  0.1920
   11PCz    C42  862   6.136   6.102   5.309 -0.5271  0.3592  0.0158
   11PCz    C43  863   6.246   6.051   5.231  0.0282 -0.7486 -0.8680
   11PCz    C44  864   6.367   6.028   5.289  0.0316  0.1755  0.0274
   11PCz    C45  865   6.382   6.038   5.428 -0.3992  0.0803  0.6465
   11PCz    C46  866   6.578   5.906   5.493 -0.0479  1.1233  0.5631
   11PCz    C47  867   6.714   5.922   5.512  0.0282 -0.2453  0.0467
   11PCz    C48  868   6.800   5.813   5.485  0.5428 -0.0731 -0.1173
   11PCz    C49  869   6.748   5.689   5.453 -1.2268  0.2878 -0.3405
   11PCz    C50  870   6.609   5.672   5.439 -0.6239  0.2526 -0.2110
   11PCz    C51  871   6.522   5.779   5.470 -0.4498 -0.5199 -0.0561
   11PCz    H52  872   6.504   6.362   6.206 -1.6887 -0.7726 -0.5634
   11PCz    H53  873   6.679   6.543   6.257  2.2434 -0.4308 -2.0124
   11PCz    H54  874   6.530   6.797   5.946 -2.4528 -0.6802 -2.5831
   11PCz    H55  875   6.309   6.796   5.777  1.3426 -0.4869 -1.3413
   11PCz    H56  876   6.103   6.748   5.657 -0.1784  1.0133  0.7482
   11PCz    H57  877   5.977   6.516   5.681  0.3906 -1.0847 -0.3602
   11PCz    H58  878   6.063   6.364   5.859 -1.0398  1.2394  1.9217
   11PCz    H59  879   6.440   6.891   6.231  0.5183 -0.3930 -0.3400
   11PCz    H60  880   6.427   7.130   6.331  0.9194  1.0892  1.8793
   11PCz    H61  881   6.631   7.263   6.331  0.8852 -0.5072 -0.6988
   11PCz    H62  882   6.852   7.184   6.265  0.4791 -0.0856  0.0425
   11PCz    H63  883   7.062   7.019   6.206 -0.7831  0.5938 -1.1810
   11PCz    H64  884   7.221   6.851   6.101  0.6106 -1.3883 -1.6547
   11PCz    H65  885   7.126   6.633   6.024 -1.0507 -1.0236 -1.6755
   11PCz    H66  886   6.882   6.583   6.047 -0.1286 -0.5024  1.6312
   11PCz    H67  887   6.223   5.977   6.063  0.7516  0.7207 -1.0021
   11PCz    H68  888   6.106   6.022   6.276 -1.4307  1.2253 -0.2257
   11PCz    H69  889   6.077   6.259   6.358 -2.7333  0.3615 -1.1340
   11PCz    H70  890   6.176   6.435   6.228  0.9080  0.5532  0.8282
   11PCz    H71  891   6.632   6.005   5.743 -0.0410 -1.2216 -1.9301
   11PCz    H72  892   6.520   6.092   5.971 -2.8128  2.2343  1.8416
   11PCz    H73  893   6.155   6.180   5.751 -0.1639 -1.5221 -0.9380
   11PCz    H74  894   6.073   6.168   5.507  2.1586  0.7179  2.4504
   11PCz    H75  895   6.035   6.112   5.269 -0.6207 -0.2713  0.0749
   11PCz    H76  896   6.229   6.028   5.126 -0.8858  0.4169 -0.9919
   11PCz    H77  897   6.448   5.984   5.232 -0.5444  1.5469 -1.9290
   11PCz    H78  898   6.749   6.021   5.539 -0.3293  0.1245 -0.8023
   11PCz    H79  899   6.907   5.831   5.494  0.5484 -0.0812 -0.1698
   11PCz    H80  900   6.818   5.609   5.432 -0.0561  0.9508  0.9298
   11PCz    H81  901   6.572   5.574   5.411  2.4185 -1.3340  0.7604
   11PCz    H82  902   6.414   5.768   5.468 -0.3492 -1.4786 -0.5840
   12PCz     N1  903   3.890   2.508   6.832  0.5734 -0.0052  0.1740
   12PCz     C2  904   3.865   2.398   6.742  0.7719 -0.1007 -0.2490
   12PCz     C3  905   3.951   2.318   6.666 -0.2336 -0.3905  0.5020
   12PCz     C4  906   3.892   2.214   6.593  0.0450 -0.0360 -0.9510
   12PCz     C5  907   3.758   2.180   6.615  0.1901  0.7112  0.4412
   12PCz     C6  908   3.675   2.248   6.705  0.9672 -0.9899  0.4020
   12PCz     C7  909   3.734   2.361   6.766  0.1553  0.4020 -0.6307
   12PCz     C8  910   3.679   2.451   6.864  0.7205  0.0159 -0.2624
   12PCz     C9  911   3.544   2.472   6.911 -0.3061  0.2872 -0.2007
   12PCz    C10  912   3.523   2.569   7.008 -0.1986  0.1929  0.0567
   12PCz    C11  913   3.621   2.660   7.044 -0.6068 -0.1617 -0.6771
   12PCz    C12  914   3.754   2.645   6.990  0.1257 -0.7706 -0.8612
   12PCz    C13  915   3.777   2.540   6.904  0.1059 -0.7660  0.2145
   12PCz    N14  916   3.704   2.067   6.554  0.0289 -0.7235  0.0958
   12PCz    C15  917   3.610   2.082   6.446 -0.5780  0.0093 -0.2848
   12PCz    C16  918   3.536   2.190   6.402 -0.1115 -0.0858 -0.3395
   12PCz    C17  919   3.442   2.163   6.307  0.7494 -0.2912 -0.4533
   12PCz    C18  920   3.436   2.037   6.241  0.3415 -0.6871 -0.0325
   12PCz    C19  921   3.531   1.938   6.270  0.0364 -0.4520 -0.1766
   12PCz    C20  922   3.611   1.958   6.377  0.3723 -0.6139 -0.3919
   12PCz    C21  923   3.711   1.879   6.444 -1.0123  0.5262 -0.3648
   12PCz    C22  924   3.751   1.745   6.414 -0.0572 -0.7703  0.5775
   12PCz    C23  925   3.854   1.682   6.488  0.6528  0.0907 -0.1253
   12PCz    C24  926   3.892   1.736   6.611 -0.0659  0.5803 -0.1549
   12PCz    C25  927   3.849   1.867   6.650  0.2588 -0.9750  0.5861
   12PCz    C26  928   3.756   1.938   6.561  0.2286 -0.7635 -0.2121
   12PCz    C27  929   4.014   2.560   6.860  0.5291 -0.0883  0.0151
   12PCz    C28  930   4.109   2.469   6.913 -0.0869  0.4569  0.2635
   12PCz    C29  931   4.239   2.530   6.922 -0.6161  0.2750 -0.5695
   12PCz    C30  932   4.260   2.663   6.898 -0.0662 -0.4185  0.0546
   12PCz    C31  933   4.159   2.748   6.856  0.4041 -0.1855  0.8883
   12PCz    C32  934   4.034   2.692   6.827  0.6118  0.2627 -0.8060
   12PCz    N33  935   4.069   1.912   7.013 -0.5203  0.3374 -0.5817
   12PCz    C34  936   4.098   2.042   6.974 -0.3391  0.0774  0.0558
   12PCz    C35  937   4.213   2.094   6.914  0.7113 -0.6445 -0.2560
   12PCz    C36  938   4.210   2.235   6.894  0.0328 -0.8230  0.3185
   12PCz    C37  939   4.101   2.319   6.939  0.1272  0.3148 -0.0080
   12PCz    C38  940   3.986   2.261   6.989 -0.1686  0.8608  0.7145
   12PCz    C39  941   3.987   2.126   7.008 -0.0376 -0.3400 -0.1834
   12PCz    C40  942   3.888   2.035   7.073 -0.1707  0.1344 -0.1264
   12PCz    C41  943   3.754   2.048   7.110 -0.5858  0.8827 -0.7862
   12PCz    C42  944   3.685   1.941   7.157 -0.1979  0.1219 -0.6510
   12PCz    C43  945   3.742   1.808   7.156  0.0941 -0.2942  0.0403
   12PCz    C44  946   3.872   1.788   7.109  0.4117 -0.6952  0.1271
   12PCz    C45  947   3.939   1.902   7.066  0.4670  0.0952 -0.7138
   12PCz    C46  948   4.155   1.801   7.001 -0.0808 -0.2190 -0.3409
   12PCz    C47  949   4.215   1.773   6.878 -0.2939 -1.3936 -0.3601
   12PCz    C48  950   4.294   1.664   6.863  1.0644  0.1527 -0.1724
   12PCz    C49  951   4.328   1.581   6.966  0.4303  0.6778 -0.2025
   12PCz    C50  952   4.271   1.605   7.091  0.7073 -0.5136 -0.2666
   12PCz    C51  953   4.186   1.718   7.107  0.1555 -0.5993  0.7222
   12PCz    H52  954   4.049   2.359   6.641  0.7261 -0.9702  3.0224
   12PCz    H53  955   3.952   2.155   6.524  1.0248 -0.6085  0.3348
   12PCz    H54  956   3.579   2.206   6.734  0.0026  1.8303  1.6138
   12PCz    H55  957   3.466   2.407   6.873 -0.2485  0.0465  0.0863
   12PCz    H56  958   3.427   2.592   7.052 -0.6089 -0.3288 -0.5450
   12PCz    H57  959   3.598   2.740   7.114 -0.9737  0.3879 -1.4168
   12PCz    H58  960   3.835   2.713   7.014  0.1218 -1.0251 -0.0928
   12PCz    H59  961   3.543   2.286   6.453 -0.3398 -0.0723 -0.3327
   12PCz    H60  962   3.369   2.240   6.283 -0.9957 -0.8109  2.6927
   12PCz    H61  963   3.364   2.009   6.164  0.7253 -0.9640 -0.2924
   12PCz    H62  964   3.505   1.841   6.230 -0.6501 -0.1588 -0.4568
   12PCz    H63  965   3.702   1.699   6.329 -0.1153  2.3237 -1.2278
   12PCz    H64  966   3.895   1.587   6.456  0.8781 -0.3046  1.2629
   12PCz    H65  967   3.954   1.676   6.677  1.3915  2.4903  0.3085
   12PCz    H66  968   3.890   1.915   6.738  0.8550 -1.7525  0.7403
   12PCz    H67  969   4.327   2.476   6.957  0.2870  2.1338  0.1702
   12PCz    H68  970   4.359   2.701   6.921 -0.9460  0.6360  2.4405
   12PCz    H69  971   4.185   2.847   6.821  1.0852 -0.8599 -0.6333
   12PCz    H70  972   3.951   2.754   6.795  0.8037  1.3513  0.7224
   12PCz    H71  973   4.295   2.036   6.874  1.4839  0.0442  0.2992
   12PCz    H72  974   4.288   2.285   6.838 -0.1347  0.5752  1.2913
   12PCz    H73  975   3.911   2.325   7.035  0.6555  1.1193  1.7533
   12PCz    H74  976   3.702   2.143   7.106  1.1987  2.0708  1.5780
   12PCz    H75  977   3.580   1.947   7.182 -0.0995  2.3725 -0.5876
   12PCz    H76  978   3.681   1.725   7.191 -0.2203 -0.1708 -0.2165
   12PCz    H77  979   3.910   1.687   7.095  2.0642 -0.4636  2.3678
   12PCz    H78  980   4.189   1.832   6.790  0.0930 -0.6924 -0.0106
   12PCz    H79  981   4.329   1.642   6.762  1.8831 -0.6993  0.2773
   12PCz    H80  982   4.397   1.499   6.950  0.4311  0.4803  0.7759
   12PCz    H81  983   4.279   1.529   7.169 -0.8776 -1.6981 -1.1953
   12PCz    H82  984   4.147   1.745   7.205  1.1371  0.4269  0.8451
   13PCz     N1  985   6.372   0.248   5.465 -0.3408  0.2310 -0.4526
   13PCz     C2  986   6.464   0.335   5.517  0.0745 -0.4824  0.6336
   13PCz     C3  987   6.522   0.451   5.460 -0.1518  0.5861 -0.0180
   13PCz     C4  988   6.604   0.522   5.544  0.2209 -0.4607  0.4105
   13PCz     C5  989   6.632   0.480   5.672  0.4584 -1.0187 -0.8902
   13PCz     C6  990   6.582   0.361   5.722  0.0357 -0.9778 -0.1174
   13PCz     C7  991   6.498   0.285   5.639  0.2307  0.8769 -0.1645
   13PCz     C8  992   6.424   0.160   5.665 -0.2235  0.4329 -0.1382
   13PCz     C9  993   6.435   0.054   5.758  0.1821 -0.7400 -0.6025
   13PCz    C10  994   6.360  -0.063   5.737 -0.2218  0.0329 -0.4507
   13PCz    C11  995   6.280  -0.084   5.626  1.1308 -0.3185  0.5999
   13PCz    C12  996   6.273   0.020   5.524  0.3984 -0.0635 -0.5158
   13PCz    C13  997   6.345   0.136   5.553 -0.4707 -0.3857  0.0754
   13PCz    N14  998   6.711   0.556   5.763 -0.2811  0.0974 -0.1603
   13PCz    C15  999   6.850   0.572   5.747  0.0100 -0.1373 -0.5066
   13PCz    C16 1000   6.938   0.517   5.650  1.3157 -0.4459  0.0427
   13PCz    C17 1001   7.074   0.536   5.667 -0.0723  0.1473 -0.1216
   13PCz    C18 1002   7.123   0.607   5.778 -0.1180 -0.4434 -0.7717
   13PCz    C19 1003   7.034   0.672   5.867  0.2153  0.1587  0.6089
   13PCz    C20 1004   6.900   0.652   5.848 -0.0934  0.0629 -0.5081
   13PCz    C21 1005   6.785   0.669   5.938 -0.9389 -0.4433  0.5879
   13PCz    C22 1006   6.771   0.725   6.069 -0.2127 -0.3274  0.1132
   13PCz    C23 1007   6.655   0.710   6.145  0.8775  0.0897 -0.4145
   13PCz    C24 1008   6.552   0.623   6.096 -0.4962  0.3506 -0.0392
   13PCz    C25 1009   6.564   0.579   5.964  0.5147 -0.1698 -0.1098
   13PCz    C26 1010   6.674   0.612   5.888 -0.8656 -0.2253  0.6969
   13PCz    C27 1011   6.352   0.233   5.327 -0.2358  0.6890 -0.4905
   13PCz    C28 1012   6.230   0.287   5.280 -0.0887  0.3445  0.3879
   13PCz    C29 1013   6.204   0.277   5.143 -0.1504 -0.5919  0.2132
   13PCz    C30 1014   6.290   0.216   5.051  0.2262 -0.7336 -0.0955
   13PCz    C31 1015   6.413   0.168   5.095 -0.1322  0.4224 -1.0007
   13PCz    C32 1016   6.445   0.170   5.232 -0.3105 -0.1590  0.0416
   13PCz    N33 1017   5.898   0.512   5.674 -0.4616  0.6317  0.2239
   13PCz    C34 1018   5.994   0.474   5.586 -0.3021  1.3729  0.3531
   13PCz    C35 1019   6.095   0.547   5.527 -0.5466  0.0612 -0.3599
   13PCz    C36 1020   6.170   0.477   5.431 -0.1024  0.1657  0.2404
   13PCz    C37 1021   6.135   0.348   5.379  0.0446  0.6246  0.3942
   13PCz    C38 1022   6.016   0.285   5.417 -0.3055  0.2034 -0.2639
   13PCz    C39 1023   5.959   0.350   5.529  0.7919  0.2464  0.0576
   13PCz    C40 1024   5.838   0.311   5.601  0.5872 -0.0034  0.8311
   13PCz    C41 1025   5.760   0.195   5.594  0.6495  0.2360  0.0914
   13PCz    C42 1026   5.659   0.183   5.686  0.0817 -0.3674 -0.1296
   13PCz    C43 1027   5.623   0.279   5.787 -0.3193  0.5912  1.2466
   13PCz    C44 1028   5.700   0.397   5.786 -0.6951 -0.9109 -0.3665
   13PCz    C45 1029   5.804   0.407   5.691  0.6151  0.0146  0.1319
   13PCz    C46 1030   5.901   0.635   5.735 -0.1526 -0.1702  0.0992
   13PCz    C47 1031   5.992   0.660   5.838 -0.3414 -0.4005  0.2799
   13PCz    C48 1032   5.978   0.777   5.915  0.2896 -0.0461 -0.7928
   13PCz    C49 1033   5.870   0.864   5.894 -0.2413  0.1858 -0.9816
   13PCz    C50 1034   5.785   0.834   5.789 -0.4506 -0.2248  0.1681
   13PCz    C51 1035   5.798   0.728   5.705 -0.5879  0.5551 -0.7734
   13PCz    H52 1036   6.499   0.486   5.360  0.0464 -1.4810 -0.8427
   13PCz    H53 1037   6.650   0.615   5.512 -0.9727  0.4685  1.3178
   13PCz    H54 1038   6.605   0.325   5.822  0.1430  0.2167  0.2964
   13PCz    H55 1039   6.508   0.052   5.838  0.8942 -1.9382 -1.2475
   13PCz    H56 1040   6.371  -0.138   5.814 -0.1519 -0.1360 -0.6224
   13PCz    H57 1041   6.231  -0.178   5.604  1.3589 -0.3511  0.2375
   13PCz    H58 1042   6.234   0.013   5.423  0.1611  1.4670 -0.5534
   13PCz    H59 1043   6.909   0.447   5.572  2.0591 -1.0435  0.2838
   13PCz    H60 1044   7.142   0.491   5.595 -0.0208 -1.0559  0.6621
   13PCz    H61 1045   7.227   0.602   5.809 -0.7630  1.4218  2.1494
   13PCz    H62 1046   7.070   0.732   5.950 -3.1057  0.4461  2.0367
   13PCz    H63 1047   6.856   0.778   6.111 -0.8933 -0.3244  1.5467
   13PCz    H64 1048   6.649   0.756   6.244 -0.6016 -0.4039 -0.2533
   13PCz    H65 1049   6.468   0.603   6.163 -1.5332  2.3545 -0.6714
   13PCz    H66 1050   6.481   0.524   5.921 -1.5310  2.8271 -0.3181
   13PCz    H67 1051   6.110   0.316   5.106 -0.9734 -3.3155 -0.8313
   13PCz    H68 1052   6.268   0.214   4.944  1.7794  0.0593 -0.4618
   13PCz    H69 1053   6.480   0.119   5.024  1.0226 -1.5963  1.3362
   13PCz    H70 1054   6.547   0.144   5.261 -0.2863  0.2515  0.3491
   13PCz    H71 1055   6.124   0.648   5.555 -1.5271 -0.1825  1.7257
   13PCz    H72 1056   6.256   0.527   5.386  0.5003 -0.1881  0.9651
   13PCz    H73 1057   5.991   0.184   5.386  0.4951 -0.5566  1.4388
   13PCz    H74 1058   5.794   0.111   5.534  1.0110  0.0181  0.5891
   13PCz    H75 1059   5.602   0.090   5.693 -2.9843  1.4106  0.6202
   13PCz    H76 1060   5.534   0.263   5.848 -1.1153 -1.4142 -0.3051
   13PCz    H77 1061   5.689   0.479   5.857  1.1719 -1.3405  0.4822
   13PCz    H78 1062   6.072   0.588   5.855 -0.0128  0.4812  3.0739
   13PCz    H79 1063   6.047   0.796   5.996  0.6105 -1.3590 -0.7381
   13PCz    H80 1064   5.860   0.951   5.958 -0.7902 -0.7259  0.2287
   13PCz    H81 1065   5.712   0.912   5.770  0.9688  0.9349 -0.7532
   13PCz    H82 1066   5.729   0.697   5.627 -0.8579  1.1815 -0.7911
   14PCz     N1 1067   5.418   5.620   1.492 -0.2861  0.0258 -0.1796
   14PCz     C2 1068   5.293   5.560   1.498  0.1942 -0.8232 -0.1561
   14PCz     C3 1069   5.258   5.425   1.488  0.4477  0.0219  0.2266
   14PCz     C4 1070   5.114   5.398   1.484 -0.9034  0.3761 -0.3635
   14PCz     C5 1071   5.027   5.506   1.489 -0.3698  0.2067  0.4266
   14PCz     C6 1072   5.063   5.642   1.498  0.1853  0.3374  0.1455
   14PCz     C7 1073   5.202   5.668   1.508 -0.6779  0.1105  0.1249
   14PCz     C8 1074   5.274   5.795   1.499  0.8153  0.2034 -0.4443
   14PCz     C9 1075   5.228   5.931   1.510  0.7656 -0.4371 -0.1305
   14PCz    C10 1076   5.322   6.034   1.510  0.1089  0.2631  0.1826
   14PCz    C11 1077   5.455   5.994   1.494 -0.4454 -0.1705 -0.0498
   14PCz    C12 1078   5.506   5.860   1.491  0.4045  0.7286 -0.1522
   14PCz    C13 1079   5.408   5.762   1.495 -0.2138 -0.3294  0.1044
   14PCz    N14 1080   4.896   5.483   1.449 -0.4113  0.1569 -0.0299
   14PCz    C15 1081   4.869   5.423   1.320 -0.0371 -1.0256  0.1323
   14PCz    C16 1082   4.950   5.414   1.205  0.2199  0.4734  0.2782
   14PCz    C17 1083   4.886   5.347   1.095  0.2714 -0.1196  0.4728
   14PCz    C18 1084   4.757   5.298   1.102 -0.3330 -0.1259  0.9732
   14PCz    C19 1085   4.684   5.299   1.222  0.2750 -0.0398 -0.2384
   14PCz    C20 1086   4.739   5.366   1.336 -0.3966  0.0187 -1.0397
   14PCz    C21 1087   4.697   5.380   1.473  0.8748  0.4461 -0.2410
   14PCz    C22 1088   4.572   5.357   1.537 -0.1907 -0.2482 -0.2988
   14PCz    C23 1089   4.558   5.397   1.668 -0.1181 -0.0591 -0.1595
   14PCz    C24 1090   4.663   5.460   1.733 -0.2702 -0.1286 -0.4338
   14PCz    C25 1091   4.782   5.496   1.673  0.2047 -0.4156  0.2481
   14PCz    C26 1092   4.798   5.450   1.539 -0.7880  0.0819 -0.4535
   14PCz    C27 1093   5.533   5.546   1.455  0.1272 -0.2191  0.0261
   14PCz    C28 1094   5.595   5.476   1.556  0.0298  0.3785 -0.2164
   14PCz    C29 1095   5.723   5.420   1.527  0.6375  0.0466  0.2750
   14PCz    C30 1096   5.780   5.435   1.399  0.2091 -0.4324  0.6225
   14PCz    C31 1097   5.712   5.498   1.299  0.5448 -0.5310  0.4457
   14PCz    C32 1098   5.589   5.556   1.328  0.2550 -0.4814  0.3814
   14PCz    N33 1099   5.455   5.396   2.100  0.0530  0.2835  0.6195
   14PCz    C34 1100   5.486   5.395   1.965  0.5349  0.2091 -0.2065
   14PCz    C35 1101   5.525   5.288   1.882  0.2455  0.0093 -0.2273
   14PCz    C36 1102   5.558   5.318   1.747  0.4224  0.3288  0.2927
   14PCz    C37 1103   5.539   5.444   1.693 -0.5496  0.9314  0.2279
   14PCz    C38 1104   5.492   5.547   1.777 -0.9101 -0.0524  0.1517
   14PCz    C39 1105   5.455   5.517   1.909 -0.5662  0.7187  0.6182
   14PCz    C40 1106   5.409   5.604   2.021  0.3407 -0.6764  0.5150
   14PCz    C41 1107   5.355   5.736   2.028  0.1843 -0.4809 -0.3317
   14PCz    C42 1108   5.314   5.787   2.153  0.1939 -0.1027 -0.0116
   14PCz    C43 1109   5.323   5.708   2.268  0.9512  0.4873 -0.0094
   14PCz    C44 1110   5.380   5.577   2.263  0.4521 -0.0274 -0.2063
   14PCz    C45 1111   5.417   5.527   2.141 -0.4264  0.2467  0.4393
   14PCz    C46 1112   5.410   5.285   2.164  0.3994  0.2537 -0.5541
   14PCz    C47 1113   5.270   5.283   2.197 -0.2247 -0.1971  0.5599
   14PCz    C48 1114   5.223   5.176   2.277  0.2583 -0.2268  0.4778
   14PCz    C49 1115   5.308   5.075   2.312 -0.4969  0.4807 -0.1002
   14PCz    C50 1116   5.441   5.082   2.283 -0.0490 -0.3113  0.1451
   14PCz    C51 1117   5.495   5.187   2.214  0.4945  0.3805  0.3555
   14PCz    H52 1118   5.335   5.347   1.487 -0.3630 -0.8102  0.6486
   14PCz    H53 1119   5.078   5.298   1.464 -1.4289  0.4244  0.3125
   14PCz    H54 1120   4.990   5.722   1.498 -0.3047 -0.1012 -0.1919
   14PCz    H55 1121   5.121   5.944   1.518  0.8090  0.0456 -0.3008
   14PCz    H56 1122   5.296   6.139   1.510 -0.0040  0.2345  0.1550
   14PCz    H57 1123   5.533   6.068   1.498 -0.8646  0.2407  0.6057
   14PCz    H58 1124   5.612   5.836   1.484 -0.1054 -1.6503 -0.8015
   14PCz    H59 1125   5.054   5.447   1.207 -0.2517  2.0986 -0.1905
   14PCz    H60 1126   4.948   5.325   1.008  1.4670  2.0101  0.7170
   14PCz    H61 1127   4.711   5.252   1.015  0.2823  1.8321 -0.4613
   14PCz    H62 1128   4.587   5.253   1.240  0.6552 -0.4457  0.8589
   14PCz    H63 1129   4.490   5.319   1.477  0.9532 -0.6591 -1.6373
   14PCz    H64 1130   4.468   5.378   1.726  0.4649  1.4814  1.3031
   14PCz    H65 1131   4.655   5.484   1.839  1.4910  1.4890 -0.6137
   14PCz    H66 1132   4.849   5.562   1.728 -0.6397  1.6890 -1.1290
   14PCz    H67 1133   5.776   5.374   1.610 -0.5926  0.2449  1.2011
   14PCz    H68 1134   5.877   5.393   1.375 -1.5599 -2.9201 -3.0595
   14PCz    H69 1135   5.761   5.517   1.204  0.4799  0.6005  0.6289
   14PCz    H70 1136   5.548   5.632   1.262 -0.5607 -1.7552 -0.6337
   14PCz    H71 1137   5.543   5.189   1.922 -1.1853  0.5928  2.0464
   14PCz    H72 1138   5.599   5.237   1.687  2.1338 -1.2660  3.4249
   14PCz    H73 1139   5.479   5.649   1.742 -1.6898 -0.5327 -1.0111
   14PCz    H74 1140   5.348   5.795   1.938 -1.5488 -0.4773 -0.2164
   14PCz    H75 1141   5.261   5.881   2.155 -0.2846 -0.1900 -3.3379
   14PCz    H76 1142   5.289   5.755   2.360  2.4960  3.0145 -0.6472
   14PCz    H77 1143   5.383   5.507   2.346 -0.1738  1.0919  0.8002
   14PCz    H78 1144   5.200   5.361   2.169  0.2366  1.6088  3.8439
   14PCz    H79 1145   5.119   5.165   2.306  0.9790 -0.5188  3.3077
   14PCz    H80 1146   5.279   4.984   2.364  0.5557 -0.3890 -0.9993
   14PCz    H81 1147   5.500   4.995   2.313  0.0064 -0.4333 -0.3089
   14PCz    H82 1148   5.603   5.187   2.201  0.5643  2.0399  0.7532
   15PCz     N1 1149   6.507   4.012   5.637 -0.1841 -0.6646  0.3486
   15PCz     C2 1150   6.404   4.047   5.726  0.1455  0.2405 -0.0847
   15PCz     C3 1151   6.403   4.091   5.859  0.2399 -0.6075  0.0345
   15PCz     C4 1152   6.276   4.109   5.920  0.3140  0.3367  0.3844
   15PCz     C5 1153   6.156   4.097   5.848 -0.1446  0.0496 -0.0905
   15PCz     C6 1154   6.156   4.062   5.710 -0.1960 -0.0685  0.6578
   15PCz     C7 1155   6.282   4.035   5.655  0.5055  0.4441  0.0186
   15PCz     C8 1156   6.311   3.976   5.529  0.0229  0.4606  0.4741
   15PCz     C9 1157   6.238   3.923   5.418 -0.1080  0.2828 -0.0909
   15PCz    C10 1158   6.307   3.875   5.306 -0.0311  0.2474 -0.2276
   15PCz    C11 1159   6.442   3.866   5.294 -0.0155  0.5010  0.2429
   15PCz    C12 1160   6.515   3.916   5.399 -0.6632  0.8897 -0.6212
   15PCz    C13 1161   6.451   3.971   5.513  0.3781 -0.8313  0.6766
   15PCz    N14 1162   6.036   4.128   5.909  0.2776  0.0091 -0.4097
   15PCz    C15 1163   5.924   4.052   5.887 -0.1496 -0.7342 -0.6227
   15PCz    C16 1164   5.910   3.919   5.841 -0.4398  0.2580 -0.2185
   15PCz    C17 1165   5.784   3.859   5.841  0.0385 -0.8910 -0.4361
   15PCz    C18 1166   5.673   3.927   5.900 -0.5998  1.0325 -0.0808
   15PCz    C19 1167   5.689   4.049   5.967  0.2008  0.5243  0.5483
   15PCz    C20 1168   5.812   4.112   5.960 -0.2747  0.0539 -0.4496
   15PCz    C21 1169   5.876   4.234   6.028  0.0666 -0.1951  0.2822
   15PCz    C22 1170   5.825   4.332   6.108  0.0143 -0.2449 -0.3545
   15PCz    C23 1171   5.910   4.437   6.150  0.6150 -0.0826  0.0327
   15PCz    C24 1172   6.043   4.444   6.117  0.1676  0.0742  0.1715
   15PCz    C25 1173   6.096   4.350   6.025 -0.0346  0.9826 -0.0212
   15PCz    C26 1174   6.007   4.244   5.984 -0.1709 -0.0085 -0.0540
   15PCz    C27 1175   6.643   4.044   5.658  0.2012  0.0249  0.9121
   15PCz    C28 1176   6.678   4.187   5.665  0.1586  0.5181  0.4831
   15PCz    C29 1177   6.814   4.214   5.695  0.1435 -0.0448  0.1283
   15PCz    C30 1178   6.906   4.108   5.714 -0.0569 -0.4824  0.4099
   15PCz    C31 1179   6.863   3.973   5.704 -0.3086  1.1569  0.0285
   15PCz    C32 1180   6.731   3.937   5.676 -0.0398  0.9663  0.9036
   15PCz    N33 1181   6.296   4.582   5.581  0.2695  0.0148 -0.6071
   15PCz    C34 1182   6.407   4.507   5.612  0.3622  0.1887 -0.8400
   15PCz    C35 1183   6.487   4.510   5.724  0.2744 -0.8852  0.7741
   15PCz    C36 1184   6.572   4.399   5.746 -0.1312  0.3713  0.1341
   15PCz    C37 1185   6.581   4.297   5.640  0.3974 -1.2616 -0.4342
   15PCz    C38 1186   6.491   4.289   5.529  0.0073  0.5278 -0.3667
   15PCz    C39 1187   6.402   4.402   5.522 -0.2312 -0.2325 -0.4156
   15PCz    C40 1188   6.299   4.431   5.427  0.1469  0.0382  0.3347
   15PCz    C41 1189   6.267   4.379   5.299  0.3278  0.1829 -0.6361
   15PCz    C42 1190   6.156   4.440   5.228 -0.6314  0.2460  0.0793
   15PCz    C43 1191   6.085   4.549   5.275 -0.1616  0.3287 -0.4727
   15PCz    C44 1192   6.126   4.609   5.394  0.5111  0.0698  0.6820
   15PCz    C45 1193   6.235   4.545   5.461 -0.5167 -0.0997 -0.6914
   15PCz    C46 1194   6.276   4.701   5.648  0.3356 -0.4214  0.2256
   15PCz    C47 1195   6.218   4.701   5.777  0.0116 -0.7783 -0.2924
   15PCz    C48 1196   6.210   4.827   5.850  0.2122  0.3867  0.5983
   15PCz    C49 1197   6.261   4.942   5.787 -0.4710  0.1473 -0.4365
   15PCz    C50 1198   6.314   4.939   5.655  0.0338 -0.6416 -0.7475
   15PCz    C51 1199   6.326   4.819   5.583  0.1816 -0.0426  0.3460
   15PCz    H52 1200   6.496   4.118   5.909 -0.3131  1.4572  0.0430
   15PCz    H53 1201   6.278   4.141   6.023  1.6235 -0.5523  0.6711
   15PCz    H54 1202   6.063   4.037   5.659  0.7932 -0.7533 -0.8781
   15PCz    H55 1203   6.131   3.942   5.413 -0.1539 -0.3209 -2.8920
   15PCz    H56 1204   6.244   3.846   5.223 -0.9115  1.5247 -0.0263
   15PCz    H57 1205   6.477   3.833   5.196  0.7818  0.9552  0.3639
   15PCz    H58 1206   6.623   3.903   5.408 -1.0306 -1.3133  2.1724
   15PCz    H59 1207   6.001   3.866   5.813 -0.3208 -0.3362  1.2259
   15PCz    H60 1208   5.772   3.763   5.792  0.0994 -0.4556 -1.3198
   15PCz    H61 1209   5.579   3.873   5.900  1.0237 -2.0270  1.3996
   15PCz    H62 1210   5.602   4.095   6.012 -0.4558  0.8981 -1.0237
   15PCz    H63 1211   5.722   4.331   6.141 -0.0612 -1.8123 -0.6054
   15PCz    H64 1212   5.870   4.500   6.230  1.7142 -1.0490  1.3873
   15PCz    H65 1213   6.108   4.518   6.162 -1.3187  1.6682 -0.2263
   15PCz    H66 1214   6.202   4.354   6.002  0.3941 -0.3930  1.5239
   15PCz    H67 1215   6.853   4.315   5.695  0.5528 -0.1922 -1.1415
   15PCz    H68 1216   7.010   4.134   5.735 -0.1043 -0.0594  0.1329
   15PCz    H69 1217   6.937   3.896   5.722 -1.2204  0.8378  2.8966
   15PCz    H70 1218   6.702   3.833   5.659  1.0717  0.9062 -0.8332
   15PCz    H71 1219   6.465   4.586   5.799 -2.4900  2.3580 -2.8593
   15PCz    H72 1220   6.622   4.389   5.842  0.3825 -2.0967 -0.3133
   15PCz    H73 1221   6.494   4.205   5.459 -1.5679 -1.3166  1.6439
   15PCz    H74 1222   6.328   4.299   5.257  0.9358  0.7940 -0.9539
   15PCz    H75 1223   6.119   4.391   5.138 -0.7376 -0.1405  0.3331
   15PCz    H76 1224   5.996   4.581   5.220 -0.6506 -3.2635 -2.0330
   15PCz    H77 1225   6.071   4.696   5.430 -1.9728 -0.9662 -0.4488
   15PCz    H78 1226   6.180   4.611   5.824 -0.5393  0.2168  1.2284
   15PCz    H79 1227   6.181   4.819   5.954 -1.7734 -1.4493 -0.0164
   15PCz    H80 1228   6.263   5.029   5.852  2.0539  1.4458 -2.1006
   15PCz    H81 1229   6.339   5.035   5.611 -0.0876  0.4183  1.3593
   15PCz    H82 1230   6.373   4.815   5.486  2.3981 -0.8830  1.3795
   16PCz     N1 1231   4.261   3.507   3.468 -0.3034 -0.3152 -0.5197
   16PCz     C2 1232   4.360   3.410   3.463  0.5491  0.0111  0.4361
   16PCz     C3 1233   4.356   3.280   3.501 -0.3333  0.1510  0.6601
   16PCz     C4 1234   4.475   3.203   3.513  0.1441  0.9176 -0.0775
   16PCz     C5 1235   4.595   3.270   3.475  0.5752  0.1957 -0.3192
   16PCz     C6 1236   4.597   3.408   3.432 -0.1641  0.4431  0.5413
   16PCz     C7 1237   4.476   3.475   3.432  0.2503 -0.1358 -0.0950
   16PCz     C8 1238   4.440   3.613   3.391  0.5442  0.0308 -0.0777
   16PCz     C9 1239   4.512   3.725   3.339 -0.1983  1.0815 -0.3388
   16PCz    C10 1240   4.447   3.846   3.321 -0.5677  0.0042 -0.2192
   16PCz    C11 1241   4.312   3.858   3.351  0.5123 -0.4734 -0.0400
   16PCz    C12 1242   4.241   3.748   3.398  0.2896  0.2529 -0.7851
   16PCz    C13 1243   4.308   3.633   3.423  0.0738 -0.1194 -0.8134
   16PCz    N14 1244   4.713   3.199   3.474 -0.1851  0.7626  0.4383
   16PCz    C15 1245   4.773   3.135   3.587 -0.4095 -0.0376 -0.0931
   16PCz    C16 1246   4.749   3.145   3.724 -0.0851  0.5510 -1.0834
   16PCz    C17 1247   4.825   3.064   3.810 -0.3518  0.2558  0.0753
   16PCz    C18 1248   4.935   2.983   3.761  0.7526  0.2364 -0.2450
   16PCz    C19 1249   4.962   2.983   3.621  0.1591 -0.6343 -0.2808
   16PCz    C20 1250   4.880   3.067   3.539  0.3247 -0.3950  0.2514
   16PCz    C21 1251   4.882   3.085   3.393 -0.8677 -0.3602 -0.1532
   16PCz    C22 1252   4.967   3.030   3.298  0.2608  0.2101  0.1493
   16PCz    C23 1253   4.943   3.060   3.159 -0.3017  0.0280 -0.5555
   16PCz    C24 1254   4.843   3.148   3.123  0.2239 -0.6235 -0.6326
   16PCz    C25 1255   4.761   3.210   3.221 -0.0773 -0.0753  0.1367
   16PCz    C26 1256   4.777   3.168   3.355 -0.0145  0.3062  0.3095
   16PCz    C27 1257   4.136   3.496   3.539 -0.2320  0.1038 -0.0539
   16PCz    C28 1258   4.018   3.480   3.466 -0.1573  0.4021  0.0658
   16PCz    C29 1259   3.899   3.495   3.537 -0.8052  0.6915 -0.0226
   16PCz    C30 1260   3.895   3.494   3.677  1.1732 -0.5243  0.3563
   16PCz    C31 1261   4.007   3.471   3.752  0.5160  0.3232 -0.3792
   16PCz    C32 1262   4.133   3.487   3.686  0.7552 -0.0072  0.4603
   16PCz    N33 1263   3.908   3.380   2.933 -0.3379 -0.1046 -0.0591
   16PCz    C34 1264   3.967   3.397   3.057  0.6052 -0.0993 -0.5365
   16PCz    C35 1265   4.064   3.320   3.124 -0.2807 -0.5594  0.4118
   16PCz    C36 1266   4.087   3.361   3.258 -0.3214  0.0491  0.3344
   16PCz    C37 1267   4.018   3.473   3.318 -0.1731 -0.3078  0.2142
   16PCz    C38 1268   3.927   3.550   3.242 -0.9347 -0.3842 -0.3361
   16PCz    C39 1269   3.907   3.506   3.115  0.5557  0.0208  0.1387
   16PCz    C40 1270   3.811   3.553   3.018 -0.0126 -0.3628  0.2392
   16PCz    C41 1271   3.709   3.647   3.026  0.9323  0.2383 -0.2956
   16PCz    C42 1272   3.621   3.681   2.918  0.4803  0.0131 -0.0186
   16PCz    C43 1273   3.641   3.602   2.803  0.5247  0.6319  0.1300
   16PCz    C44 1274   3.731   3.497   2.797 -0.2890  0.2072  1.0588
   16PCz    C45 1275   3.821   3.478   2.903  0.1130  0.5829  0.3284
   16PCz    C46 1276   3.943   3.275   2.849  0.9515  0.2111  0.4180
   16PCz    C47 1277   4.002   3.304   2.727  0.5498  0.1747 -0.3189
   16PCz    C48 1278   4.052   3.200   2.644 -0.2183  0.3619  0.1541
   16PCz    C49 1279   4.038   3.068   2.684 -0.2343 -0.4183  0.4230
   16PCz    C50 1280   3.969   3.042   2.803  0.4430  0.3507  0.1579
   16PCz    C51 1281   3.928   3.141   2.891  0.9563  0.5310 -0.2548
   16PCz    H52 1282   4.267   3.235   3.545  0.3081 -1.9364 -0.0354
   16PCz    H53 1283   4.478   3.102   3.553 -2.8112  0.5792 -0.4187
   16PCz    H54 1284   4.691   3.460   3.417  1.2247 -1.3125  2.5105
   16PCz    H55 1285   4.616   3.716   3.309 -0.7908  0.5823 -2.4105
   16PCz    H56 1286   4.501   3.930   3.278  0.4835 -0.7644 -0.4249
   16PCz    H57 1287   4.260   3.951   3.330  0.7725  0.1214  1.7903
   16PCz    H58 1288   4.134   3.755   3.413  0.1501  1.4329 -2.1456
   16PCz    H59 1289   4.661   3.197   3.761 -0.8080 -0.6896 -0.9788
   16PCz    H60 1290   4.805   3.061   3.916 -0.9951 -1.2541 -0.0658
   16PCz    H61 1291   4.999   2.933   3.832 -1.3511 -2.6791 -0.2008
   16PCz    H62 1292   5.047   2.930   3.580  1.5090  1.3649 -0.1836
   16PCz    H63 1293   5.039   2.956   3.332 -1.5883 -1.4420  0.6243
   16PCz    H64 1294   5.000   3.010   3.082 -0.4690  0.4121 -0.9287
   16PCz    H65 1295   4.833   3.174   3.018  0.5771 -1.4120 -0.8702
   16PCz    H66 1296   4.689   3.282   3.182  1.9163  1.8287 -0.1972
   16PCz    H67 1297   3.807   3.512   3.483 -0.0994  1.2967 -1.0893
   16PCz    H68 1298   3.792   3.497   3.711 -0.1672 -2.1906 -3.0754
   16PCz    H69 1299   4.006   3.439   3.855 -2.6377 -1.0478 -0.7357
   16PCz    H70 1300   4.223   3.497   3.745  0.1300  0.3076  1.3809
   16PCz    H71 1301   4.104   3.234   3.073  0.2307  0.1996 -0.4893
   16PCz    H72 1302   4.159   3.305   3.317  0.2961  0.2376 -0.2324
   16PCz    H73 1303   3.863   3.628   3.283 -1.5278 -0.6538 -0.7398
   16PCz    H74 1304   3.709   3.703   3.119  1.0179  1.0721 -0.7751
   16PCz    H75 1305   3.534   3.745   2.933 -0.5940 -1.2854 -0.4947
   16PCz    H76 1306   3.570   3.609   2.721 -1.1926 -1.1287  1.3609
   16PCz    H77 1307   3.724   3.436   2.708 -2.9636  2.5373 -0.4978
   16PCz    H78 1308   4.001   3.410   2.700 -1.0262 -0.0487 -1.2471
   16PCz    H79 1309   4.094   3.220   2.545 -0.5104 -3.4430 -0.9069
   16PCz    H80 1310   4.080   2.986   2.626 -1.1832 -1.7940  1.5951
   16PCz    H81 1311   3.949   2.937   2.820  1.3239  0.0349 -0.6978
   16PCz    H82 1312   3.875   3.120   2.983 -0.7238 -0.5219 -1.4043
   17PCz     N1 1313   7.600   3.793   5.773 -0.0830 -0.1670  0.7176
   17PCz     C2 1314   7.714   3.777   5.695  0.3691 -0.6235 -0.3842
   17PCz     C3 1315   7.747   3.815   5.564 -0.0464 -1.0803 -0.9477
   17PCz     C4 1316   7.881   3.800   5.515 -0.4044 -0.0736 -0.3992
   17PCz     C5 1317   7.980   3.755   5.606 -0.1837 -0.1231  0.2198
   17PCz     C6 1318   7.955   3.735   5.741  0.0342 -0.7440  0.0461
   17PCz     C7 1319   7.820   3.749   5.784 -0.4921 -0.3826 -0.5955
   17PCz     C8 1320   7.757   3.734   5.917  0.5053 -0.1109  0.0498
   17PCz     C9 1321   7.801   3.670   6.033 -0.1100  0.7640 -0.2491
   17PCz    C10 1322   7.714   3.659   6.145 -0.6233  0.5125  0.0859
   17PCz    C11 1323   7.580   3.698   6.136 -0.0756  0.6524  0.1356
   17PCz    C12 1324   7.529   3.747   6.011 -0.3191  0.2387 -0.1596
   17PCz    C13 1325   7.620   3.759   5.908 -0.5208  0.6909 -0.3354
   17PCz    N14 1326   8.110   3.731   5.555  0.0746 -0.1872  0.0098
   17PCz    C15 1327   8.174   3.609   5.572  0.1876 -0.3731 -0.7575
   17PCz    C16 1328   8.120   3.478   5.557 -0.4219 -0.2971 -0.3605
   17PCz    C17 1329   8.203   3.366   5.559  0.4119  0.4419  0.5042
   17PCz    C18 1330   8.342   3.385   5.570 -0.9042 -0.4382  0.3706
   17PCz    C19 1331   8.401   3.519   5.576 -0.0647  0.0239 -0.2999
   17PCz    C20 1332   8.311   3.627   5.572 -0.1813  0.0378  0.0134
   17PCz    C21 1333   8.332   3.770   5.569  0.6136  0.1280 -0.1283
   17PCz    C22 1334   8.449   3.847   5.571 -0.2940 -0.2680  0.3692
   17PCz    C23 1335   8.445   3.986   5.588 -0.1920 -0.1338  0.2429
   17PCz    C24 1336   8.313   4.050   5.583  0.2332  0.3736 -0.0877
   17PCz    C25 1337   8.198   3.970   5.572 -0.3024  0.1555 -0.1257
   17PCz    C26 1338   8.209   3.829   5.568 -0.2344  0.5268  0.1480
   17PCz    C27 1339   7.490   3.860   5.724 -0.1639  0.1484 -0.7937
   17PCz    C28 1340   7.504   3.994   5.689 -0.4131 -0.3539  0.3395
   17PCz    C29 1341   7.388   4.060   5.638  0.0135  0.4390 -0.1777
   17PCz    C30 1342   7.272   3.988   5.618  0.0095  0.3541 -0.0384
   17PCz    C31 1343   7.255   3.855   5.650 -0.4743 -0.1692 -0.6461
   17PCz    C32 1344   7.369   3.792   5.699  0.1033 -0.0847 -0.0862
   17PCz    N33 1345   7.942   4.303   5.859 -0.1382  0.2357  0.3369
   17PCz    C34 1346   7.843   4.228   5.795  0.3386  0.0985 -0.5015
   17PCz    C35 1347   7.796   4.237   5.664 -0.1073 -0.5465 -0.2925
   17PCz    C36 1348   7.679   4.156   5.636 -0.1263 -0.4119 -0.1570
   17PCz    C37 1349   7.621   4.071   5.730 -0.3394  0.0213  0.1532
   17PCz    C38 1350   7.669   4.066   5.866  0.3182 -0.3960 -0.2132
   17PCz    C39 1351   7.785   4.142   5.889  0.6993 -0.0777 -0.4256
   17PCz    C40 1352   7.854   4.178   6.017 -0.0933 -0.5995  0.1734
   17PCz    C41 1353   7.825   4.145   6.151 -0.2640  0.6279 -0.3656
   17PCz    C42 1354   7.895   4.212   6.254 -0.3819  0.8231 -0.0595
   17PCz    C43 1355   7.995   4.302   6.224  0.0948  0.7003  0.1476
   17PCz    C44 1356   8.024   4.344   6.094 -0.1553  0.2554  0.6896
   17PCz    C45 1357   7.952   4.277   5.994 -0.6649 -0.7161  0.7279
   17PCz    C46 1358   7.998   4.416   5.798 -0.1195 -0.1468  0.2906
   17PCz    C47 1359   8.132   4.412   5.757  0.1893 -0.7596  0.8503
   17PCz    C48 1360   8.186   4.521   5.679 -0.2410  0.4874  0.2021
   17PCz    C49 1361   8.105   4.632   5.648  0.0659 -0.4594  0.2254
   17PCz    C50 1362   7.967   4.629   5.679  0.4141  0.9377  0.3591
   17PCz    C51 1363   7.915   4.516   5.752  0.4723 -0.5269 -0.2165
   17PCz    H52 1364   7.670   3.839   5.492 -0.7526 -0.2497  0.0422
   17PCz    H53 1365   7.914   3.821   5.414  2.7814  1.1491  0.7712
   17PCz    H54 1366   8.030   3.713   5.816  1.2057  1.3448 -0.4339
   17PCz    H55 1367   7.907   3.651   6.048 -0.0876  0.5707 -0.6276
   17PCz    H56 1368   7.751   3.615   6.237  1.5067  0.4312 -0.7678
   17PCz    H57 1369   7.519   3.689   6.225  0.0531  2.0196  0.3939
   17PCz    H58 1370   7.423   3.767   6.002 -0.9260 -1.5087  2.0484
   17PCz    H59 1371   8.013   3.469   5.540 -0.6201  3.0380 -1.8061
   17PCz    H60 1372   8.157   3.268   5.567  1.6239 -0.4152 -2.0600
   17PCz    H61 1373   8.400   3.294   5.579  1.7644  1.1495  0.5949
   17PCz    H62 1374   8.506   3.544   5.563 -0.1899  0.8670  0.2668
   17PCz    H63 1375   8.545   3.798   5.557  0.8868  2.4695 -2.4978
   17PCz    H64 1376   8.537   4.038   5.613  0.6455 -2.1128  1.4964
   17PCz    H65 1377   8.297   4.156   5.596 -2.4935 -0.0064  0.3310
   17PCz    H66 1378   8.097   4.011   5.575  0.2332  1.5416 -0.3167
   17PCz    H67 1379   7.391   4.163   5.605  0.8411  0.7204  0.7509
   17PCz    H68 1380   7.187   4.046   5.582  0.6922  2.2944  1.3252
   17PCz    H69 1381   7.162   3.803   5.628 -0.8321  0.0657  0.2812
   17PCz    H70 1382   7.371   3.688   5.731  0.8944 -0.3715 -1.0120
   17PCz    H71 1383   7.837   4.298   5.585 -0.3333  0.7252  0.5398
   17PCz    H72 1384   7.635   4.157   5.536 -0.6024  0.1405  0.0522
   17PCz    H73 1385   7.613   4.015   5.945 -0.0464 -2.8539 -1.9376
   17PCz    H74 1386   7.747   4.072   6.169 -0.5225  1.1569  0.7115
   17PCz    H75 1387   7.867   4.187   6.356 -0.8740 -1.8388 -0.7664
   17PCz    H76 1388   8.047   4.358   6.302  2.0886  0.3480 -0.8596
   17PCz    H77 1389   8.096   4.419   6.062  0.0002 -0.9894 -2.2347
   17PCz    H78 1390   8.188   4.322   5.780 -0.5061 -1.5287 -0.3384
   17PCz    H79 1391   8.294   4.517   5.663 -0.2957 -3.3468 -0.1598
   17PCz    H80 1392   8.145   4.722   5.602 -2.4387  1.2709  1.2348
   17PCz    H81 1393   7.908   4.716   5.652  0.1017  0.9443  1.0341
   17PCz    H82 1394   7.809   4.497   5.766  0.5369 -1.0492 -0.4470
   18PCz     N1 1395   6.981   7.774   6.488 -0.2329  0.1149 -0.4486
   18PCz     C2 1396   6.994   7.738   6.623  0.3087 -0.3051 -0.3455
   18PCz     C3 1397   7.091   7.772   6.716 -0.5977  0.0839 -0.2757
   18PCz     C4 1398   7.066   7.726   6.852 -0.5892  0.4051  0.4565
   18PCz     C5 1399   6.953   7.642   6.885  0.5016 -0.2375  0.0158
   18PCz     C6 1400   6.855   7.614   6.788  0.5613  0.3127  0.4500
   18PCz     C7 1401   6.875   7.671   6.658 -0.5906  0.6755 -0.1107
   18PCz     C8 1402   6.793   7.668   6.533  0.3604  0.6986  0.0796
   18PCz     C9 1403   6.665   7.612   6.511 -0.1244 -0.2431 -0.5906
   18PCz    C10 1404   6.598   7.651   6.390  0.0141  0.1928  0.2778
   18PCz    C11 1405   6.661   7.736   6.291  0.0222 -0.1676  0.0502
   18PCz    C12 1406   6.792   7.779   6.313 -0.1854  0.0273 -0.0563
   18PCz    C13 1407   6.852   7.749   6.437 -0.2780  0.3332  0.1870
   18PCz    N14 1408   6.957   7.567   7.003 -0.3728 -0.2653  0.2289
   18PCz    C15 1409   7.006   7.439   7.001 -0.0553  0.1585  0.6496
   18PCz    C16 1410   7.093   7.377   6.908 -0.2844 -0.4985 -0.4752
   18PCz    C17 1411   7.136   7.244   6.937 -0.4594  0.1777  0.1935
   18PCz    C18 1412   7.102   7.188   7.059  0.2578 -0.2676  0.4760
   18PCz    C19 1413   7.009   7.254   7.151  0.2495 -0.1082 -0.0882
   18PCz    C20 1414   6.961   7.384   7.121 -0.3695  0.2415 -0.1607
   18PCz    C21 1415   6.886   7.478   7.197  0.2659 -0.4969 -0.1043
   18PCz    C22 1416   6.831   7.468   7.327  0.1263  0.9367  0.2704
   18PCz    C23 1417   6.771   7.584   7.372 -0.0249 -0.2803 -0.5421
   18PCz    C24 1418   6.780   7.706   7.308 -0.2895 -0.0142  0.1814
   18PCz    C25 1419   6.836   7.716   7.181 -0.7350 -0.3237 -0.4474
   18PCz    C26 1420   6.888   7.597   7.124  0.2537 -0.6364  0.0080
   18PCz    C27 1421   7.093   7.769   6.405 -0.4060  0.3332 -0.4100
   18PCz    C28 1422   7.162   7.892   6.374 -0.9386  0.8399 -0.0044
   18PCz    C29 1423   7.261   7.881   6.277  0.0427  0.7504 -0.1756
   18PCz    C30 1424   7.288   7.762   6.207  0.0996 -0.5838 -0.7116
   18PCz    C31 1425   7.217   7.648   6.239 -0.1693  0.3378 -0.5899
   18PCz    C32 1426   7.119   7.649   6.339 -0.9826  0.4399 -0.0997
   18PCz    N33 1427   7.031   8.346   6.694 -0.2920  0.0861 -0.2559
   18PCz    C34 1428   7.082   8.236   6.623  0.0312  0.0441 -0.7093
   18PCz    C35 1429   7.213   8.179   6.618 -0.4868  0.2053 -0.1618
   18PCz    C36 1430   7.240   8.080   6.527  0.0594  0.1887  0.1259
   18PCz    C37 1431   7.137   8.020   6.447  0.3161 -0.8442  0.5682
   18PCz    C38 1432   7.001   8.073   6.450 -0.2495  0.1401 -0.2629
   18PCz    C39 1433   6.981   8.184   6.541 -0.4897  0.1967  0.0257
   18PCz    C40 1434   6.861   8.262   6.573 -0.4111  0.3927 -0.4501
   18PCz    C41 1435   6.724   8.248   6.530 -0.2812  0.6518  0.5032
   18PCz    C42 1436   6.627   8.343   6.576  0.3392 -0.0167 -0.2911
   18PCz    C43 1437   6.662   8.440   6.672 -1.0842 -0.2892 -0.3660
   18PCz    C44 1438   6.795   8.449   6.718  0.0880 -0.3226  0.4550
   18PCz    C45 1439   6.889   8.358   6.666 -0.9981 -0.0676  0.0714
   18PCz    C46 1440   7.102   8.423   6.781 -0.5661  0.5629  0.0696
   18PCz    C47 1441   7.155   8.367   6.901 -0.0087 -0.3221  0.0300
   18PCz    C48 1442   7.235   8.441   6.990  0.0089 -0.3098 -0.1024
   18PCz    C49 1443   7.254   8.583   6.965  0.1829  0.5955 -0.0804
   18PCz    C50 1444   7.194   8.640   6.848 -0.7630 -0.4803  0.1555
   18PCz    C51 1445   7.118   8.561   6.762  0.0644 -0.5191 -0.6612
   18PCz    H52 1446   7.176   7.837   6.698 -0.1056 -0.8477 -1.4467
   18PCz    H53 1447   7.142   7.738   6.929 -0.4042 -1.2935  0.5777
   18PCz    H54 1448   6.762   7.561   6.804  0.5760  0.9830  3.1332
   18PCz    H55 1449   6.618   7.554   6.590  0.7507 -0.9646 -0.5814
   18PCz    H56 1450   6.496   7.621   6.366  0.3026 -1.0250  0.5264
   18PCz    H57 1451   6.619   7.762   6.195  1.5166  0.5420 -0.4312
   18PCz    H58 1452   6.836   7.845   6.239  1.0249 -0.4347  0.2126
   18PCz    H59 1453   7.118   7.423   6.813 -2.2879  0.5506 -0.5568
   18PCz    H60 1454   7.211   7.193   6.878 -0.3464  1.2236 -0.6013
   18PCz    H61 1455   7.151   7.096   7.089  0.9768  0.0297  0.2204
   18PCz    H62 1456   6.979   7.215   7.247  2.3975  0.7596  1.0126
   18PCz    H63 1457   6.835   7.377   7.386 -1.3223 -0.6675 -1.9289
   18PCz    H64 1458   6.719   7.584   7.468 -1.6573 -2.3607 -1.3323
   18PCz    H65 1459   6.742   7.793   7.361  1.7909  1.8196 -1.1544
   18PCz    H66 1460   6.843   7.812   7.129  0.7258  0.3967  1.0074
   18PCz    H67 1461   7.326   7.966   6.261  3.3676 -1.5228  0.3296
   18PCz    H68 1462   7.347   7.760   6.116  0.9721 -1.1550 -0.1534
   18PCz    H69 1463   7.237   7.555   6.185  0.3268  0.5568 -0.7857
   18PCz    H70 1464   7.067   7.559   6.370  1.1469 -1.3060 -1.3970
   18PCz    H71 1465   7.290   8.215   6.686 -1.6814 -0.4471  1.5850
   18PCz    H72 1466   7.338   8.032   6.529  1.2481  2.4284  2.2586
   18PCz    H73 1467   6.923   8.026   6.391  0.3435 -1.7727  0.4027
   18PCz    H74 1468   6.694   8.166   6.466  0.2025  0.3444  0.6647
   18PCz    H75 1469   6.526   8.337   6.535  0.9772 -1.1206 -1.7837
   18PCz    H76 1470   6.585   8.512   6.697 -0.1137  0.6137  0.0776
   18PCz    H77 1471   6.823   8.529   6.786  1.8843  0.9142 -1.5850
   18PCz    H78 1472   7.145   8.259   6.906 -0.6566 -0.2859 -0.2771
   18PCz    H79 1473   7.304   8.395   7.060 -0.4842  0.5740  0.9806
   18PCz    H80 1474   7.327   8.638   7.024 -0.4093  0.8757  0.3988
   18PCz    H81 1475   7.220   8.744   6.830  0.8171 -1.2205 -2.2894
   18PCz    H82 1476   7.069   8.621   6.685 -1.7536  0.6861  1.3138
   19PCz     N1 1477   7.988   0.906   4.682  0.0252 -0.1720  0.2485
   19PCz     C2 1478   8.108   0.868   4.740 -0.4279  0.5978  0.0203
   19PCz     C3 1479   8.147   0.859   4.872  0.5623 -0.3793 -0.5452
   19PCz     C4 1480   8.275   0.810   4.902 -0.5255 -0.1442 -0.0545
   19PCz     C5 1481   8.366   0.771   4.792 -0.3661 -0.1543  0.2072
   19PCz     C6 1482   8.317   0.777   4.656 -0.4732  0.7609  0.2974
   19PCz     C7 1483   8.193   0.828   4.633  0.2816  0.2415 -0.2850
   19PCz     C8 1484   8.124   0.863   4.510  0.7575 -0.3010  0.5333
   19PCz     C9 1485   8.142   0.826   4.374 -0.3453  0.1034  0.2232
   19PCz    C10 1486   8.039   0.852   4.283  0.0500  1.0372 -0.2488
   19PCz    C11 1487   7.920   0.914   4.319  0.5450  0.2268 -0.7674
   19PCz    C12 1488   7.895   0.943   4.455  0.2877  0.0030  0.4312
   19PCz    C13 1489   7.995   0.909   4.545  0.6100  0.3266 -0.4449
   19PCz    N14 1490   8.492   0.715   4.816 -0.6144  0.2113  0.2614
   19PCz    C15 1491   8.606   0.783   4.769  0.4563 -0.4252  0.1857
   19PCz    C16 1492   8.621   0.888   4.672 -0.0251 -0.6687 -0.3135
   19PCz    C17 1493   8.755   0.925   4.640 -0.3395 -0.0151 -0.0874
   19PCz    C18 1494   8.865   0.858   4.688 -0.1265  0.3555  0.8548
   19PCz    C19 1495   8.846   0.746   4.770  0.4452  0.7469  0.3536
   19PCz    C20 1496   8.714   0.711   4.816  0.6681  0.0048  0.2803
   19PCz    C21 1497   8.665   0.593   4.887 -0.4448  0.2523 -0.3507
   19PCz    C22 1498   8.738   0.478   4.928  0.1851 -0.4241 -0.1290
   19PCz    C23 1499   8.663   0.375   4.987  0.0777  0.3854  0.2890
   19PCz    C24 1500   8.528   0.386   5.003 -0.0991  0.8620  0.2900
   19PCz    C25 1501   8.453   0.495   4.949 -0.0852 -0.8529 -0.3785
   19PCz    C26 1502   8.526   0.601   4.891 -0.0599  0.4466 -0.1601
   19PCz    C27 1503   7.870   0.885   4.753  0.6980  0.3006  0.3281
   19PCz    C28 1504   7.830   0.752   4.769 -0.3627  0.2147  0.6189
   19PCz    C29 1505   7.698   0.727   4.820 -0.7917  0.8803  0.5031
   19PCz    C30 1506   7.609   0.825   4.847 -0.1799 -0.0501  0.3594
   19PCz    C31 1507   7.646   0.955   4.821 -0.9151 -0.4361 -0.1362
   19PCz    C32 1508   7.777   0.988   4.780  0.2580  0.1601 -0.1037
   19PCz    N33 1509   8.155   0.316   4.608 -0.3105 -0.0338  0.0533
   19PCz    C34 1510   8.080   0.414   4.670 -0.1977  0.1881  0.4178
   19PCz    C35 1511   8.068   0.450   4.801  0.4604  0.0871 -0.1726
   19PCz    C36 1512   7.984   0.552   4.836  0.7288 -0.6616 -0.2463
   19PCz    C37 1513   7.917   0.635   4.738 -0.2873 -0.2548 -0.2990
   19PCz    C38 1514   7.925   0.594   4.601 -0.4460  0.4553  0.2569
   19PCz    C39 1515   8.005   0.478   4.574  0.0007 -0.2947 -0.4408
   19PCz    C40 1516   8.039   0.417   4.448 -1.0215  0.4006 -0.1769
   19PCz    C41 1517   7.988   0.427   4.318  0.3052  0.2265  0.2324
   19PCz    C42 1518   8.038   0.342   4.218  0.6656 -0.2393  0.2863
   19PCz    C43 1519   8.135   0.246   4.245 -0.2634  0.0893 -0.0462
   19PCz    C44 1520   8.186   0.230   4.374  0.7891 -0.3405  0.6084
   19PCz    C45 1521   8.134   0.315   4.474  0.2315  0.2294 -0.6318
   19PCz    C46 1522   8.281   0.293   4.658 -0.0495  0.2544 -0.5661
   19PCz    C47 1523   8.379   0.385   4.636  0.1869  0.3244  0.0948
   19PCz    C48 1524   8.515   0.356   4.656  0.0566 -1.1908 -0.3888
   19PCz    C49 1525   8.555   0.226   4.699  0.3200  0.5482 -0.0536
   19PCz    C50 1526   8.454   0.130   4.713 -0.0098 -0.6890 -0.4005
   19PCz    C51 1527   8.314   0.159   4.694 -0.1584  0.2356  0.9533
   19PCz    H52 1528   8.072   0.874   4.950 -0.8104  1.5207 -2.1256
   19PCz    H53 1529   8.301   0.783   5.004  0.6603  1.1498  0.0105
   19PCz    H54 1530   8.370   0.731   4.573  1.4237 -0.0332  1.8696
   19PCz    H55 1531   8.231   0.774   4.340 -1.1846  0.0626 -2.0794
   19PCz    H56 1532   8.052   0.818   4.181  0.2485 -3.6882  1.1126
   19PCz    H57 1533   7.853   0.939   4.238  0.5499 -0.8711 -1.1136
   19PCz    H58 1534   7.796   0.982   4.479  0.5401  0.5792  0.5681
   19PCz    H59 1535   8.535   0.933   4.622  0.9940  2.0553  0.1940
   19PCz    H60 1536   8.762   1.005   4.567 -1.8176  0.6665  0.4798
   19PCz    H61 1537   8.963   0.890   4.654 -0.6384 -0.6799 -1.7871
   19PCz    H62 1538   8.934   0.693   4.804  1.6426  0.9825 -2.1689
   19PCz    H63 1539   8.846   0.466   4.920  0.0633 -1.4456 -0.3664
   19PCz    H64 1540   8.708   0.277   4.997 -1.8515 -0.5489  0.3392
   19PCz    H65 1541   8.475   0.296   5.033  0.3908  0.9836  1.5692
   19PCz    H66 1542   8.344   0.495   4.949 -0.1399  0.9623 -1.8014
   19PCz    H67 1543   7.669   0.623   4.831 -1.7943  0.4654 -3.9651
   19PCz    H68 1544   7.510   0.807   4.889  0.1231 -1.2603  0.5676
   19PCz    H69 1545   7.582   1.041   4.836  1.7724  1.4627  1.6238
   19PCz    H70 1546   7.792   1.094   4.762 -0.0874  0.6389  2.0776
   19PCz    H71 1547   8.121   0.385   4.869 -1.3985 -0.8887  0.4090
   19PCz    H72 1548   7.966   0.586   4.938 -2.8765 -1.8182 -0.3462
   19PCz    H73 1549   7.868   0.648   4.526 -1.1591  0.9220  1.1217
   19PCz    H74 1550   7.914   0.504   4.299  1.1141  1.4383  1.8177
   19PCz    H75 1551   7.995   0.345   4.118  0.0317  0.5606  0.5689
   19PCz    H76 1552   8.186   0.189   4.168  3.0109  2.2794  0.2839
   19PCz    H77 1553   8.267   0.160   4.392  1.8159  0.6216 -0.0752
   19PCz    H78 1554   8.347   0.487   4.617  1.7365  0.8909  0.4098
   19PCz    H79 1555   8.585   0.437   4.636 -0.3533 -1.0987 -1.5391
   19PCz    H80 1556   8.658   0.205   4.725  0.5897 -1.1942 -2.2518
   19PCz    H81 1557   8.482   0.034   4.755 -2.1853 -1.2994 -0.1928
   19PCz    H82 1558   8.234   0.087   4.699 -0.4685  0.5700  0.9066
   20PCz     N1 1559   6.317   2.242   4.537 -0.2421  0.1130  0.2729
   20PCz     C2 1560   6.450   2.199   4.533  0.1478  0.1458 -0.0880
   20PCz     C3 1561   6.559   2.210   4.621 -0.4214 -0.7543 -0.5815
   20PCz     C4 1562   6.676   2.141   4.600  0.6644  0.2018  0.1007
   20PCz     C5 1563   6.687   2.050   4.494 -0.5629 -0.2384 -0.5907
   20PCz     C6 1564   6.570   2.027   4.413 -0.6145  0.2853  0.4405
   20PCz     C7 1565   6.453   2.100   4.433  0.0895  0.0983 -0.5093
   20PCz     C8 1566   6.320   2.093   4.369  0.3935  0.0061 -0.3376
   20PCz     C9 1567   6.276   2.013   4.261 -0.6762 -0.6883 -0.1754
   20PCz    C10 1568   6.140   2.032   4.226  0.5146  0.8952 -0.7590
   20PCz    C11 1569   6.050   2.109   4.306  0.7234  0.0745 -0.9892
   20PCz    C12 1570   6.103   2.182   4.409  0.4275 -0.5271 -0.6663
   20PCz    C13 1571   6.238   2.178   4.437 -0.0984 -0.0533  0.4654
   20PCz    N14 1572   6.811   1.994   4.476 -0.3591 -0.0475 -0.1550
   20PCz    C15 1573   6.921   2.074   4.439 -0.3584  0.0581 -0.2381
   20PCz    C16 1574   6.933   2.207   4.405  0.3489 -0.1773 -0.0232
   20PCz    C17 1575   7.058   2.264   4.384  0.4640  0.1109  0.9067
   20PCz    C18 1576   7.167   2.182   4.383  0.1186  0.5914 -0.3423
   20PCz    C19 1577   7.154   2.043   4.409 -0.2240  0.1799 -0.0003
   20PCz    C20 1578   7.030   1.991   4.435  0.2673  0.0716  0.0221
   20PCz    C21 1579   6.985   1.850   4.460  0.6555 -0.0869  0.6204
   20PCz    C22 1580   7.049   1.725   4.464  0.5184  0.4491 -0.2162
   20PCz    C23 1581   6.976   1.611   4.500  0.3919  0.3898  0.0076
   20PCz    C24 1582   6.839   1.622   4.540 -0.4534  0.5234 -0.1376
   20PCz    C25 1583   6.778   1.750   4.544 -0.5487 -0.2543 -0.6122
   20PCz    C26 1584   6.851   1.857   4.499  0.5530  0.1205 -0.2357
   20PCz    C27 1585   6.257   2.312   4.645 -0.0389 -0.4584  0.4145
   20PCz    C28 1586   6.276   2.257   4.774  0.0999  0.3497  0.0757
   20PCz    C29 1587   6.238   2.345   4.883 -0.9731  0.6223 -0.2279
   20PCz    C30 1588   6.163   2.464   4.862 -0.0516  0.1975 -0.4577
   20PCz    C31 1589   6.141   2.513   4.731 -0.0738  0.2632 -0.2018
   20PCz    C32 1590   6.195   2.439   4.628 -0.7565  0.4229 -0.1666
   20PCz    N33 1591   6.524   1.757   4.857 -0.0514 -0.7986 -0.3880
   20PCz    C34 1592   6.461   1.882   4.866 -0.5631 -0.2136  0.7602
   20PCz    C35 1593   6.487   1.987   4.948 -0.8734  0.4066  0.3811
   20PCz    C36 1594   6.427   2.106   4.918  0.1954 -0.7359 -1.5184
   20PCz    C37 1595   6.337   2.123   4.808  0.6898  0.1536  0.0706
   20PCz    C38 1596   6.297   2.008   4.735  0.2509 -0.4145  0.1788
   20PCz    C39 1597   6.373   1.891   4.758  0.1438  0.2800 -0.7054
   20PCz    C40 1598   6.384   1.768   4.684 -1.0519  0.4937  0.5644
   20PCz    C41 1599   6.326   1.726   4.557  0.7108  0.1836  0.7306
   20PCz    C42 1600   6.362   1.597   4.517  0.4234  0.3788 -0.2282
   20PCz    C43 1601   6.441   1.514   4.591 -0.1287  0.2431 -0.1941
   20PCz    C44 1602   6.502   1.550   4.708  0.3451 -0.1062  0.0847
   20PCz    C45 1603   6.472   1.681   4.754 -0.3189  0.2322  1.0810
   20PCz    C46 1604   6.652   1.741   4.903 -0.3764  0.2435 -0.0365
   20PCz    C47 1605   6.748   1.846   4.884  0.2764  0.6124  0.0579
   20PCz    C48 1606   6.879   1.833   4.945 -0.1614 -0.0429 -0.0536
   20PCz    C49 1607   6.907   1.708   5.010  0.5261  0.5401 -0.0233
   20PCz    C50 1608   6.808   1.608   5.035 -0.9220 -0.5073 -0.6393
   20PCz    C51 1609   6.681   1.624   4.983 -0.1528 -0.5881 -0.4954
   20PCz    H52 1610   6.564   2.284   4.701  0.1752  0.0818 -1.3780
   20PCz    H53 1611   6.767   2.162   4.657  0.0784  1.7463  0.5044
   20PCz    H54 1612   6.562   1.950   4.336 -1.7090  0.6573  0.1757
   20PCz    H55 1613   6.344   1.949   4.205  1.0154  0.1766  0.8015
   20PCz    H56 1614   6.102   1.982   4.137  2.1001 -2.9799  0.5225
   20PCz    H57 1615   5.942   2.116   4.301  0.5737  0.6498  1.6208
   20PCz    H58 1616   6.044   2.245   4.475  0.6324 -0.5122 -0.4933
   20PCz    H59 1617   6.848   2.276   4.406  0.1915 -0.3365 -1.2176
   20PCz    H60 1618   7.069   2.372   4.379 -1.9809  0.4108  0.7142
   20PCz    H61 1619   7.265   2.221   4.356  0.0328  0.9177 -0.1892
   20PCz    H62 1620   7.241   1.979   4.406  0.2439  0.8147 -0.1671
   20PCz    H63 1621   7.153   1.702   4.443  0.3639 -0.9189  0.3981
   20PCz    H64 1622   7.020   1.513   4.513  0.9632  0.8511  2.0180
   20PCz    H65 1623   6.775   1.535   4.548  0.5800 -0.4989 -2.2216
   20PCz    H66 1624   6.677   1.770   4.580 -0.1468  0.9076 -0.0731
   20PCz    H67 1625   6.262   2.317   4.985 -0.2811  0.5050 -0.4187
   20PCz    H68 1626   6.134   2.521   4.949  0.5780  0.6584 -0.5439
   20PCz    H69 1627   6.086   2.606   4.718 -1.6037 -0.4952  0.5413
   20PCz    H70 1628   6.197   2.477   4.526 -2.5055 -0.2963 -0.5000
   20PCz    H71 1629   6.573   1.979   5.013 -0.4306 -0.1391 -0.2596
   20PCz    H72 1630   6.456   2.188   4.982  0.7672 -1.6821 -0.5300
   20PCz    H73 1631   6.223   2.009   4.655  0.1225 -0.5389  0.2953
   20PCz    H74 1632   6.272   1.787   4.484 -0.5670 -1.5589  0.1592
   20PCz    H75 1633   6.338   1.579   4.413 -1.3874  1.3297 -0.0211
   20PCz    H76 1634   6.466   1.423   4.537  0.8809  1.2206 -1.4124
   20PCz    H77 1635   6.576   1.485   4.755 -1.4250 -1.8119  0.6237
   20PCz    H78 1636   6.726   1.937   4.828 -3.0642 -0.1738 -0.1183
   20PCz    H79 1637   6.958   1.903   4.920 -0.2044 -0.7515 -2.3444
   20PCz    H80 1638   7.010   1.696   5.043  0.6138  0.6127 -0.2640
   20PCz    H81 1639   6.836   1.512   5.078 -1.9050 -0.6875 -0.3803
   20PCz    H82 1640   6.601   1.553   5.000 -1.0531  0.6710  0.7277
   21PCz     N1 1641   1.613   2.364   6.989  0.0681 -0.0012 -0.2307
   21PCz     C2 1642   1.617   2.457   7.089  0.2771 -0.9348  0.3254
   21PCz     C3 1643   1.606   2.598   7.079  0.0001  0.6970 -0.2990
   21PCz     C4 1644   1.585   2.664   7.201  0.5155  0.7938 -0.4610
   21PCz     C5 1645   1.592   2.601   7.323 -0.1956  0.8603 -0.1079
   21PCz     C6 1646   1.624   2.464   7.329  0.0178 -0.0350 -0.2409
   21PCz     C7 1647   1.619   2.388   7.206 -0.1344  0.1985 -0.1098
   21PCz     C8 1648   1.627   2.241   7.178  0.8389 -0.2784 -0.4708
   21PCz     C9 1649   1.624   2.123   7.258  0.7760 -0.4110  0.5194
   21PCz    C10 1650   1.612   2.001   7.193 -0.6677  0.6386  0.5245
   21PCz    C11 1651   1.620   1.993   7.053  0.0302  0.3780 -0.4718
   21PCz    C12 1652   1.634   2.109   6.975 -0.5313 -0.1766  0.3583
   21PCz    C13 1653   1.630   2.231   7.041 -0.3920 -0.2566  0.0248
   21PCz    N14 1654   1.548   2.654   7.445  0.4779 -0.7610  0.4999
   21PCz    C15 1655   1.642   2.672   7.550 -0.8452  0.0756  0.3327
   21PCz    C16 1656   1.761   2.740   7.550 -0.0709  0.3241 -0.0052
   21PCz    C17 1657   1.846   2.729   7.662 -0.2406  0.2630 -0.6903
   21PCz    C18 1658   1.805   2.665   7.779 -0.5817 -0.1156  0.1663
   21PCz    C19 1659   1.676   2.619   7.788  0.3224 -0.4069 -0.7601
   21PCz    C20 1660   1.599   2.612   7.670  0.5750 -0.9004 -0.3517
   21PCz    C21 1661   1.462   2.558   7.636 -0.3436 -0.5116 -0.8898
   21PCz    C22 1662   1.366   2.488   7.711 -0.1345  0.2951 -0.0258
   21PCz    C23 1663   1.235   2.471   7.655 -0.1838  0.5946 -0.4915
   21PCz    C24 1664   1.204   2.512   7.524  0.2308  0.0847 -0.4377
   21PCz    C25 1665   1.310   2.564   7.442 -0.2425  0.8312 -0.8480
   21PCz    C26 1666   1.428   2.601   7.506 -0.2458 -0.2711  0.0306
   21PCz    C27 1667   1.552   2.390   6.869  0.1239 -0.0371 -1.2623
   21PCz    C28 1668   1.420   2.335   6.845 -0.1720 -0.6527  0.5035
   21PCz    C29 1669   1.364   2.353   6.713  0.3062 -0.6184 -0.1257
   21PCz    C30 1670   1.445   2.419   6.610  0.1203  0.2128 -0.4354
   21PCz    C31 1671   1.574   2.465   6.645  0.1034  0.1709  0.0100
   21PCz    C32 1672   1.631   2.444   6.771 -0.1802  0.0946 -0.1760
   21PCz    N33 1673   1.155   2.058   7.251 -0.1369  0.0078  0.2709
   21PCz    C34 1674   1.202   2.151   7.161  0.2336  0.1475  0.0785
   21PCz    C35 1675   1.236   2.283   7.173  0.2066 -0.4037 -0.3021
   21PCz    C36 1676   1.306   2.343   7.062  0.4707  0.2238 -0.4978
   21PCz    C37 1677   1.332   2.272   6.943 -0.4906  0.1745 -0.1310
   21PCz    C38 1678   1.287   2.137   6.927  0.2621 -0.2197  0.1913
   21PCz    C39 1679   1.222   2.086   7.039 -0.0455 -0.0582  0.6299
   21PCz    C40 1680   1.176   1.947   7.056 -0.3168 -0.0932  0.1975
   21PCz    C41 1681   1.163   1.843   6.966 -0.8031  0.6336 -0.0291
   21PCz    C42 1682   1.099   1.727   7.014 -0.6075  0.1474 -0.3673
   21PCz    C43 1683   1.064   1.710   7.151 -0.3791 -0.5416  0.1082
   21PCz    C44 1684   1.085   1.813   7.240  0.1051 -1.1543  0.4998
   21PCz    C45 1685   1.135   1.935   7.189  0.4686  0.7189  0.3342
   21PCz    C46 1686   1.123   2.092   7.382 -0.2608  0.2534  0.2629
   21PCz    C47 1687   1.225   2.141   7.468 -0.1187 -0.2732  0.4659
   21PCz    C48 1688   1.195   2.162   7.605 -0.5708  0.3909 -0.4395
   21PCz    C49 1689   1.069   2.131   7.658 -0.0271  0.2196 -0.0176
   21PCz    C50 1690   0.968   2.086   7.574 -0.3368  0.0444  0.0764
   21PCz    C51 1691   0.995   2.067   7.435  0.0186  0.5384 -0.5926
   21PCz    H52 1692   1.599   2.647   6.983  0.2423  1.0280 -0.1517
   21PCz    H53 1693   1.549   2.767   7.202 -0.1999  0.5549 -1.2453
   21PCz    H54 1694   1.625   2.416   7.426  0.9359  0.8247  0.2009
   21PCz    H55 1695   1.623   2.136   7.366 -0.5228  0.6668  0.4027
   21PCz    H56 1696   1.600   1.916   7.258 -0.8140  1.5305  1.6956
   21PCz    H57 1697   1.621   1.894   7.009 -1.7161  0.0098  0.2450
   21PCz    H58 1698   1.634   2.090   6.868 -1.1193 -1.7507  0.6014
   21PCz    H59 1699   1.795   2.790   7.459  1.3501  3.0022  1.8540
   21PCz    H60 1700   1.944   2.775   7.672 -1.0393  2.0046 -0.4836
   21PCz    H61 1701   1.877   2.662   7.861 -0.4718  2.5816  0.2749
   21PCz    H62 1702   1.637   2.574   7.879  1.7037 -0.8621 -0.3677
   21PCz    H63 1703   1.377   2.458   7.814  2.2626  2.9313  0.6083
   21PCz    H64 1704   1.161   2.420   7.715  0.2906 -1.7537 -1.7891
   21PCz    H65 1705   1.106   2.498   7.479  0.5436 -0.6685 -0.8969
   21PCz    H66 1706   1.280   2.594   7.342 -2.6012  1.8751  0.0928
   21PCz    H67 1707   1.264   2.318   6.690 -1.1769  2.1036  1.6483
   21PCz    H68 1708   1.410   2.428   6.507  1.4085  1.1763 -0.8114
   21PCz    H69 1709   1.637   2.504   6.565  0.6536 -0.9632 -0.1439
   21PCz    H70 1710   1.729   2.489   6.787 -1.3718  3.3300 -1.1492
   21PCz    H71 1711   1.221   2.342   7.264  0.7133  0.1582 -0.5746
   21PCz    H72 1712   1.342   2.443   7.082  0.2383  0.3090 -0.5041
   21PCz    H73 1713   1.312   2.073   6.843 -0.6680 -1.9226  1.1616
   21PCz    H74 1714   1.196   1.850   6.863 -0.1449 -2.1973 -0.0889
   21PCz    H75 1715   1.093   1.649   6.939  1.8625 -0.2015 -0.2992
   21PCz    H76 1716   1.029   1.620   7.198  2.2977 -1.1996  1.0387
   21PCz    H77 1717   1.049   1.819   7.343  0.2850  1.3082  0.4851
   21PCz    H78 1718   1.330   2.142   7.439 -0.1503  0.8424  0.3297
   21PCz    H79 1719   1.278   2.175   7.675 -0.7184  0.0651 -0.1994
   21PCz    H80 1720   1.050   2.139   7.765 -0.4493 -1.1884  0.0324
   21PCz    H81 1721   0.869   2.054   7.605 -0.6992 -0.3445 -1.3919
   21PCz    H82 1722   0.913   2.030   7.375  0.5117  0.9070 -1.5185
   22PCz     N1 1723   7.209   3.069   8.088  0.5518 -0.1023 -0.4596
   22PCz     C2 1724   7.303   2.995   8.016 -0.2861  0.4431  0.4997
   22PCz     C3 1725   7.294   2.863   7.971  0.1550 -0.3680 -0.0333
   22PCz     C4 1726   7.400   2.812   7.891 -0.5113  0.6258  0.3251
   22PCz     C5 1727   7.516   2.885   7.866 -0.2815 -0.2388 -0.1647
   22PCz     C6 1728   7.526   3.017   7.917 -0.1279  0.3790  0.2826
   22PCz     C7 1729   7.413   3.072   7.994  0.1721 -0.7454  0.1382
   22PCz     C8 1730   7.386   3.202   8.054 -0.0360 -0.2615 -0.3157
   22PCz     C9 1731   7.454   3.326   8.044 -0.5160  0.6545 -0.5451
   22PCz    C10 1732   7.398   3.440   8.100 -0.0300 -0.2335  0.3737
   22PCz    C11 1733   7.276   3.434   8.168  0.5026  0.3146  0.2073
   22PCz    C12 1734   7.207   3.307   8.182 -0.3679 -0.1933 -0.2803
   22PCz    C13 1735   7.262   3.195   8.118  0.0338  0.3198 -0.3140
   22PCz    N14 1736   7.623   2.829   7.801  0.2878 -0.3411 -0.3821
   22PCz    C15 1737   7.695   2.724   7.865  0.0943 -0.7556  0.1287
   22PCz    C16 1738   7.738   2.715   8.000 -0.0809  0.1020  0.8794
   22PCz    C17 1739   7.826   2.610   8.028  0.0090 -0.2670  0.1564
   22PCz    C18 1740   7.853   2.507   7.935  0.6757 -0.2203 -0.2865
   22PCz    C19 1741   7.813   2.522   7.801  0.6444 -0.8145  0.7373
   22PCz    C20 1742   7.735   2.639   7.765  0.5083  0.2617  0.6568
   22PCz    C21 1743   7.672   2.686   7.638 -0.3797  0.3933 -0.3254
   22PCz    C22 1744   7.675   2.636   7.507  0.0329 -0.3918 -0.0060
   22PCz    C23 1745   7.618   2.706   7.399 -1.3767 -1.3493 -0.7155
   22PCz    C24 1746   7.548   2.828   7.426 -0.3521  0.1594 -0.5295
   22PCz    C25 1747   7.545   2.881   7.560 -1.0105  0.0245  0.5402
   22PCz    C26 1748   7.614   2.806   7.664  0.3026 -0.1559  0.2766
   22PCz    C27 1749   7.074   3.051   8.079  0.0736  0.2527  0.4635
   22PCz    C28 1750   7.018   3.048   7.946 -0.5584 -0.4688 -0.4034
   22PCz    C29 1751   6.887   2.998   7.931  0.3465  0.2435  0.1537
   22PCz    C30 1752   6.817   2.933   8.042 -0.6502  0.1229  0.4155
   22PCz    C31 1753   6.874   2.935   8.170  0.0560  0.6936 -0.0306
   22PCz    C32 1754   7.003   2.988   8.184 -0.2951  0.1555  0.3119
   22PCz    N33 1755   7.253   3.233   7.473 -0.4918 -0.0896  0.8235
   22PCz    C34 1756   7.220   3.164   7.590 -0.0968  0.0583  0.0973
   22PCz    C35 1757   7.182   3.029   7.605 -0.4298  0.3351  0.1499
   22PCz    C36 1758   7.121   2.991   7.730 -0.3334 -0.3970 -0.6646
   22PCz    C37 1759   7.097   3.093   7.828  0.2505  0.1270  0.6912
   22PCz    C38 1760   7.142   3.228   7.814  0.2552  0.2900 -0.0512
   22PCz    C39 1761   7.196   3.260   7.688  0.2027 -0.4436  0.3224
   22PCz    C40 1762   7.232   3.392   7.634 -0.4525 -0.3651  1.1615
   22PCz    C41 1763   7.229   3.525   7.683 -1.1836 -0.3367  0.2792
   22PCz    C42 1764   7.265   3.629   7.601 -0.6641  0.4640 -0.5253
   22PCz    C43 1765   7.311   3.606   7.470 -0.1320  0.0409  0.1963
   22PCz    C44 1766   7.317   3.478   7.419 -0.0387  0.1480 -0.0243
   22PCz    C45 1767   7.285   3.372   7.503 -0.0654  0.4967 -0.0277
   22PCz    C46 1768   7.201   3.193   7.347 -0.5828 -0.0310 -0.0462
   22PCz    C47 1769   7.288   3.188   7.239 -0.3307  0.1762  0.5383
   22PCz    C48 1770   7.235   3.168   7.112  0.6920 -0.1122 -0.0839
   22PCz    C49 1771   7.098   3.140   7.097  0.1772 -0.1605  0.0151
   22PCz    C50 1772   7.011   3.146   7.204 -0.0537  0.5331  0.7564
   22PCz    C51 1773   7.067   3.178   7.328  0.4804  0.9416 -0.1014
   22PCz    H52 1774   7.205   2.801   7.981  0.3541 -0.5395  0.6711
   22PCz    H53 1775   7.398   2.717   7.838 -0.0954  0.1047  1.2292
   22PCz    H54 1776   7.622   3.068   7.909  1.2872 -2.0782  0.5413
   22PCz    H55 1777   7.551   3.334   7.995  0.1407  1.4304  0.8310
   22PCz    H56 1778   7.457   3.531   8.103  0.9865 -0.8949  2.0730
   22PCz    H57 1779   7.236   3.531   8.197 -2.4013 -0.2696 -1.3743
   22PCz    H58 1780   7.115   3.291   8.239  0.6876 -0.2294  1.5007
   22PCz    H59 1781   7.712   2.784   8.080  2.3956  1.4963  0.6071
   22PCz    H60 1782   7.862   2.594   8.130 -0.8295 -3.7592  0.0259
   22PCz    H61 1783   7.902   2.415   7.967  0.7200 -0.3461 -0.7193
   22PCz    H62 1784   7.836   2.458   7.716 -0.1421  2.8815 -2.5765
   22PCz    H63 1785   7.739   2.550   7.491  0.7514 -0.0349  0.8682
   22PCz    H64 1786   7.627   2.667   7.298  0.0864 -0.5772 -0.9014
   22PCz    H65 1787   7.498   2.872   7.341  2.7979  0.1837 -2.5656
   22PCz    H66 1788   7.492   2.974   7.580 -2.1093 -0.0979 -1.5457
   22PCz    H67 1789   6.837   3.000   7.835  0.0009  1.2898  0.3377
   22PCz    H68 1790   6.722   2.881   8.034 -0.7500  0.2825  0.5714
   22PCz    H69 1791   6.819   2.884   8.249 -1.5134 -0.1778 -1.5994
   22PCz    H70 1792   7.060   2.985   8.276  0.3635  2.0769  0.0147
   22PCz    H71 1793   7.196   2.965   7.519  2.2407 -0.2443  0.9280
   22PCz    H72 1794   7.079   2.893   7.751  0.5754 -0.3579  1.5767
   22PCz    H73 1795   7.118   3.304   7.888  0.3691 -0.0488  0.3391
   22PCz    H74 1796   7.182   3.548   7.779 -2.1280  2.0630 -0.6892
   22PCz    H75 1797   7.255   3.731   7.637 -1.4222  0.4434 -0.6628
   22PCz    H76 1798   7.334   3.696   7.413 -1.1117 -1.3719 -2.5982
   22PCz    H77 1799   7.326   3.471   7.311 -0.6634  0.4227 -0.0999
   22PCz    H78 1800   7.394   3.201   7.257 -0.2155 -0.9314  0.7788
   22PCz    H79 1801   7.295   3.169   7.022 -2.5731 -0.3640 -2.4357
   22PCz    H80 1802   7.058   3.121   6.998  0.0161  0.0473  0.0389
   22PCz    H81 1803   6.906   3.139   7.174  0.3293 -1.3133 -0.3181
   22PCz    H82 1804   6.993   3.187   7.407  0.1665  1.4649 -0.4502
   23PCz     N1 1805   3.369   4.665   4.276  0.1433  0.1494 -0.3666
   23PCz     C2 1806   3.451   4.554   4.239  0.1104  0.5811  0.2884
   23PCz     C3 1807   3.475   4.442   4.319 -0.2537 -0.0306  1.0809
   23PCz     C4 1808   3.580   4.356   4.282  0.0585  0.3498  0.7799
   23PCz     C5 1809   3.657   4.383   4.177  0.4884 -0.2919  0.6681
   23PCz     C6 1810   3.625   4.498   4.095 -0.4049 -0.0431  0.1278
   23PCz     C7 1811   3.529   4.584   4.134  0.9570  0.4466 -0.3306
   23PCz     C8 1812   3.483   4.714   4.092 -0.2143 -0.8832 -0.1723
   23PCz     C9 1813   3.533   4.794   3.985  0.2079 -0.4393 -0.5131
   23PCz    C10 1814   3.477   4.923   3.968  0.5082 -0.0838  0.4020
   23PCz    C11 1815   3.385   4.970   4.066 -0.6994 -0.2379 -0.5114
   23PCz    C12 1816   3.343   4.897   4.174 -0.0548  0.5329  0.1621
   23PCz    C13 1817   3.388   4.765   4.179  0.0695 -0.2002 -0.6926
   23PCz    N14 1818   3.767   4.304   4.142 -0.3535 -0.2708  0.4820
   23PCz    C15 1819   3.895   4.362   4.125 -0.6339  0.1645 -0.6226
   23PCz    C16 1820   3.942   4.494   4.144 -0.3878 -0.1490  0.2144
   23PCz    C17 1821   4.075   4.527   4.090  0.1806  0.6510  0.0509
   23PCz    C18 1822   4.150   4.428   4.017  0.1421 -0.0940 -1.2065
   23PCz    C19 1823   4.092   4.305   3.999 -0.0501  0.4670  0.8197
   23PCz    C20 1824   3.967   4.268   4.053 -0.6651 -0.3945 -0.0782
   23PCz    C21 1825   3.886   4.155   4.026 -0.6627  0.8110  0.2034
   23PCz    C22 1826   3.909   4.042   3.946 -0.3810  1.1816 -0.1664
   23PCz    C23 1827   3.810   3.943   3.940 -0.0888  0.2003 -0.1145
   23PCz    C24 1828   3.684   3.958   4.000 -0.4695 -0.0576  0.0188
   23PCz    C25 1829   3.662   4.076   4.087 -0.0048  0.1848  0.1337
   23PCz    C26 1830   3.762   4.176   4.084  0.2978 -0.0714  0.1748
   23PCz    C27 1831   3.336   4.688   4.405 -0.8759 -0.2424  0.2068
   23PCz    C28 1832   3.207   4.648   4.448  0.0969  0.4316  0.3144
   23PCz    C29 1833   3.174   4.669   4.583 -0.0393 -0.6757  0.1131
   23PCz    C30 1834   3.260   4.733   4.668  0.4252 -0.0370 -0.3205
   23PCz    C31 1835   3.381   4.781   4.622 -0.1779 -0.2344  1.0363
   23PCz    C32 1836   3.422   4.754   4.489  0.4122 -0.4752 -0.1304
   23PCz    N33 1837   2.760   4.551   4.117  0.3812 -0.4452  0.1071
   23PCz    C34 1838   2.868   4.552   4.210 -0.2719  0.9272  0.1471
   23PCz    C35 1839   2.910   4.449   4.288 -0.2599  0.9503 -0.5745
   23PCz    C36 1840   3.026   4.477   4.364  0.3338  0.4607 -0.3321
   23PCz    C37 1841   3.093   4.602   4.357  0.8188  0.0801 -0.0160
   23PCz    C38 1842   3.041   4.705   4.273  0.1106 -0.1381 -0.1087
   23PCz    C39 1843   2.932   4.671   4.193  0.1895 -0.2801  1.0134
   23PCz    C40 1844   2.861   4.747   4.093 -0.2350  0.6509 -0.2693
   23PCz    C41 1845   2.868   4.884   4.063  0.7281  0.5079  0.2032
   23PCz    C42 1846   2.766   4.950   3.988 -0.9333  0.2208  0.0798
   23PCz    C43 1847   2.665   4.863   3.941 -0.4558 -0.8086 -0.7316
   23PCz    C44 1848   2.652   4.728   3.974 -0.0483  0.7218  0.1029
   23PCz    C45 1849   2.755   4.674   4.049  0.4022  0.5861 -0.2990
   23PCz    C46 1850   2.706   4.430   4.071  0.8478  0.1805 -0.4672
   23PCz    C47 1851   2.743   4.401   3.942 -0.0334  0.3104 -0.0146
   23PCz    C48 1852   2.708   4.277   3.884  0.5687  0.1939 -0.6867
   23PCz    C49 1853   2.616   4.197   3.949 -0.0000  0.1142  0.5984
   23PCz    C50 1854   2.566   4.235   4.080 -0.4826  0.1878 -0.5954
   23PCz    C51 1855   2.615   4.351   4.146  0.2403 -0.4276 -0.2267
   23PCz    H52 1856   3.417   4.437   4.411  0.6754  1.0212  1.7581
   23PCz    H53 1857   3.594   4.267   4.343  2.3862 -0.2976 -0.5749
   23PCz    H54 1858   3.691   4.522   4.012  0.2785 -1.4391  0.2326
   23PCz    H55 1859   3.622   4.769   3.928  1.3282  1.1564  0.4535
   23PCz    H56 1860   3.497   4.997   3.891  0.1009  0.8660  1.2027
   23PCz    H57 1861   3.350   5.072   4.055  0.7159  0.5363  1.5658
   23PCz    H58 1862   3.277   4.928   4.254 -0.9058  0.1425 -0.3770
   23PCz    H59 1863   3.883   4.576   4.185  0.9294  2.6533 -3.0113
   23PCz    H60 1864   4.106   4.630   4.080  1.7098  0.0247 -2.8101
   23PCz    H61 1865   4.248   4.446   3.974  0.3260  3.3819  0.3367
   23PCz    H62 1866   4.136   4.245   3.920  1.3039  2.3284  0.0814
   23PCz    H63 1867   4.007   4.031   3.900 -0.8281  0.6229 -1.0079
   23PCz    H64 1868   3.824   3.844   3.897 -1.1265  0.7518 -1.8354
   23PCz    H65 1869   3.611   3.878   3.996  1.6049 -2.1496  1.0095
   23PCz    H66 1870   3.571   4.093   4.143  1.2775 -0.7598  2.6437
   23PCz    H67 1871   3.078   4.628   4.614  0.8257 -1.8137  1.4584
   23PCz    H68 1872   3.223   4.750   4.769 -1.6790 -0.2861 -0.9943
   23PCz    H69 1873   3.446   4.840   4.687 -1.4948  1.4408  0.9070
   23PCz    H70 1874   3.520   4.785   4.456 -0.1207 -1.9034 -3.5076
   23PCz    H71 1875   2.877   4.345   4.292 -0.2596  0.9665 -0.1019
   23PCz    H72 1876   3.061   4.392   4.422 -1.0295 -0.4109 -0.7482
   23PCz    H73 1877   3.092   4.800   4.261 -0.6037  0.0395 -2.1213
   23PCz    H74 1878   2.943   4.944   4.113  0.1827  1.0246  0.4205
   23PCz    H75 1879   2.769   5.052   3.951 -0.5525 -0.3785 -1.6030
   23PCz    H76 1880   2.582   4.907   3.886 -1.2775 -1.0918  0.2592
   23PCz    H77 1881   2.572   4.661   3.943  0.5400  0.3952 -0.7537
   23PCz    H78 1882   2.808   4.473   3.893 -1.6559  2.0519  0.2546
   23PCz    H79 1883   2.744   4.247   3.786  2.4403 -2.7230  0.7392
   23PCz    H80 1884   2.591   4.109   3.891  0.4742  0.3369  0.0473
   23PCz    H81 1885   2.499   4.167   4.132  1.5993 -3.3509 -2.1363
   23PCz    H82 1886   2.587   4.381   4.246  2.3144 -1.9258  0.9005
   24PCz     N1 1887   3.230   4.020   2.959 -0.0118 -0.2051  0.2289
   24PCz     C2 1888   3.234   3.890   2.917  0.3478  0.3531  0.0513
   24PCz     C3 1889   3.276   3.839   2.799 -0.2000 -0.0585  0.5848
   24PCz     C4 1890   3.267   3.701   2.783 -0.3472  0.0125  0.8313
   24PCz     C5 1891   3.213   3.623   2.889  0.9020  0.2760 -0.5877
   24PCz     C6 1892   3.166   3.676   3.012  0.6394 -0.4865  0.3489
   24PCz     C7 1893   3.187   3.818   3.025 -0.8295  0.2628  0.6543
   24PCz     C8 1894   3.134   3.907   3.124 -0.4992 -0.2421 -0.1003
   24PCz     C9 1895   3.048   3.886   3.239  0.1663 -0.4584 -0.1603
   24PCz    C10 1896   3.011   4.004   3.310 -0.3231  0.3153 -0.3565
   24PCz    C11 1897   3.061   4.130   3.279  0.0959  0.8062 -0.1066
   24PCz    C12 1898   3.134   4.145   3.161 -0.2249  0.1337  0.3092
   24PCz    C13 1899   3.167   4.031   3.081  0.1803  0.3941 -0.7753
   24PCz    N14 1900   3.209   3.489   2.870  0.0773  0.4211 -0.3343
   24PCz    C15 1901   3.115   3.430   2.785 -0.5985 -0.2013  0.2022
   24PCz    C16 1902   3.014   3.485   2.717  0.4482  0.1693  0.0891
   24PCz    C17 1903   2.931   3.402   2.634  0.3453 -0.4656 -0.2301
   24PCz    C18 1904   2.961   3.264   2.629 -0.0977  0.3462  0.3709
   24PCz    C19 1905   3.068   3.210   2.694 -0.3776  0.3075 -0.6350
   24PCz    C20 1906   3.146   3.297   2.779 -0.5066 -0.6240  0.0974
   24PCz    C21 1907   3.268   3.276   2.857 -0.3188 -0.2206  0.3550
   24PCz    C22 1908   3.364   3.174   2.866 -0.5191 -0.0441 -0.7730
   24PCz    C23 1909   3.481   3.197   2.940 -0.2486  0.5525 -0.1389
   24PCz    C24 1910   3.504   3.317   3.007  0.1569 -0.0652  0.4191
   24PCz    C25 1911   3.412   3.422   2.994 -0.0151 -0.4634  1.1239
   24PCz    C26 1912   3.300   3.403   2.915  0.1433  0.3393 -0.4943
   24PCz    C27 1913   3.225   4.126   2.870  0.0236  0.4567 -0.1961
   24PCz    C28 1914   3.356   4.170   2.825 -0.5121 -0.2070  0.0617
   24PCz    C29 1915   3.348   4.278   2.725  0.3750  0.0165  0.2123
   24PCz    C30 1916   3.224   4.326   2.676 -0.1624 -0.0673 -0.2636
   24PCz    C31 1917   3.102   4.275   2.727  0.3097  0.1604  0.5116
   24PCz    C32 1918   3.102   4.174   2.828 -0.4660 -0.2226  0.4003
   24PCz    N33 1919   3.851   3.979   3.020 -0.2913 -0.0108 -0.1646
   24PCz    C34 1920   3.742   4.029   2.949  1.0489 -0.8328  0.2722
   24PCz    C35 1921   3.712   4.037   2.815 -0.1066  0.5879  0.0851
   24PCz    C36 1922   3.585   4.074   2.776  0.1646  0.2439 -0.6281
   24PCz    C37 1923   3.488   4.117   2.872  0.4830 -0.7729 -0.2665
   24PCz    C38 1924   3.527   4.124   3.010 -0.0224 -0.2658 -0.2161
   24PCz    C39 1925   3.651   4.065   3.048  0.5233 -0.1474 -0.8976
   24PCz    C40 1926   3.704   4.032   3.181 -0.2603 -0.4422  0.0094
   24PCz    C41 1927   3.666   4.061   3.315  0.3237  0.9104 -0.7650
   24PCz    C42 1928   3.750   4.016   3.421 -0.8964 -0.1109  0.0989
   24PCz    C43 1929   3.875   3.957   3.397 -0.0924 -0.6439 -0.6743
   24PCz    C44 1930   3.915   3.937   3.266 -0.1296 -0.2399  0.6653
   24PCz    C45 1931   3.836   3.980   3.158 -0.0017 -0.4052  0.0061
   24PCz    C46 1932   3.974   3.933   2.960  0.3343  0.1805 -0.5136
   24PCz    C47 1933   3.960   3.819   2.890  0.5916  0.5101  0.5003
   24PCz    C48 1934   4.073   3.749   2.844  0.4588 -0.8117  0.0309
   24PCz    C49 1935   4.195   3.811   2.866 -0.3025  1.2257  0.6603
   24PCz    C50 1936   4.209   3.940   2.923 -0.6966 -0.3082  0.1362
   24PCz    C51 1937   4.095   3.995   2.985  0.5604  0.0290 -0.5961
   24PCz    H52 1938   3.310   3.914   2.728 -0.3671  0.2045  0.7817
   24PCz    H53 1939   3.299   3.661   2.687  2.1941  1.8807  0.8051
   24PCz    H54 1940   3.123   3.613   3.090  1.8685 -0.5456  1.0047
   24PCz    H55 1941   3.000   3.791   3.264 -0.0050 -0.4826 -0.5670
   24PCz    H56 1942   2.951   3.994   3.401 -2.6459  1.7522 -1.6182
   24PCz    H57 1943   3.026   4.220   3.328 -1.2688  1.1914 -1.6932
   24PCz    H58 1944   3.158   4.243   3.123  2.7551 -0.1863  1.0930
   24PCz    H59 1945   2.982   3.587   2.735  0.0102 -0.1165  1.0137
   24PCz    H60 1946   2.842   3.438   2.584  1.6201  1.5411 -1.1689
   24PCz    H61 1947   2.896   3.198   2.572  1.7055 -0.6539 -0.6159
   24PCz    H62 1948   3.098   3.107   2.680  2.5149  0.9675  0.0360
   24PCz    H63 1949   3.355   3.072   2.830  2.5205 -1.8809  2.8802
   24PCz    H64 1950   3.554   3.117   2.946 -0.5058  0.2392 -1.1519
   24PCz    H65 1951   3.591   3.334   3.071 -1.2337  0.6212  2.2147
   24PCz    H66 1952   3.429   3.519   3.040 -0.6841  0.0279  0.3570
   24PCz    H67 1953   3.439   4.334   2.702 -0.4215  1.4270  0.3509
   24PCz    H68 1954   3.226   4.413   2.611 -1.0312  0.2926  0.1752
   24PCz    H69 1955   3.006   4.316   2.698  0.7555  1.1562  0.4165
   24PCz    H70 1956   3.015   4.128   2.874 -0.2468 -0.9830  0.0751
   24PCz    H71 1957   3.787   4.008   2.742 -0.1212  2.4644 -0.7571
   24PCz    H72 1958   3.555   4.064   2.672  0.1835 -1.0440 -0.5327
   24PCz    H73 1959   3.453   4.158   3.081 -0.0251  1.0012 -0.7994
   24PCz    H74 1960   3.572   4.111   3.336  0.0103  0.5781 -1.3759
   24PCz    H75 1961   3.719   4.028   3.524  0.6828 -4.9134  1.3633
   24PCz    H76 1962   3.932   3.921   3.482 -0.4393  0.8106  0.2087
   24PCz    H77 1963   4.005   3.880   3.242 -1.0105 -0.6228 -2.1594
   24PCz    H78 1964   3.862   3.784   2.859  1.2650  0.6200 -1.9086
   24PCz    H79 1965   4.071   3.648   2.803  2.0714 -0.5492 -0.7756
   24PCz    H80 1966   4.281   3.755   2.833 -1.7671 -0.9018  0.2285
   24PCz    H81 1967   4.303   3.992   2.937 -0.6491  0.0787 -1.3928
   24PCz    H82 1968   4.097   4.090   3.038 -4.2915 -0.6158  1.2487
   25PCz     N1 1969   1.721   6.637   7.688 -0.4205  1.1317 -1.0369
   25PCz     C2 1970   1.848   6.638   7.756  0.3068  0.4030 -0.6619
   25PCz     C3 1971   1.967   6.573   7.727  0.4690  0.1549 -0.0167
   25PCz     C4 1972   2.074   6.589   7.814  0.1861  0.4105  0.0536
   25PCz     C5 1973   2.057   6.667   7.935 -0.0224 -0.1369  0.7060
   25PCz     C6 1974   1.932   6.720   7.968  0.5738  0.1863 -0.4401
   25PCz     C7 1975   1.825   6.707   7.875  0.1361 -0.2766 -0.3568
   25PCz     C8 1976   1.681   6.741   7.876  0.8205 -0.2273 -0.0130
   25PCz     C9 1977   1.602   6.816   7.965  0.0825 -0.3002 -0.8772
   25PCz    C10 1978   1.467   6.842   7.940 -0.0013 -0.0704 -0.0150
   25PCz    C11 1979   1.409   6.797   7.819  0.1430  0.4527 -0.0314
   25PCz    C12 1980   1.481   6.712   7.731 -0.1206  0.5431 -0.4378
   25PCz    C13 1981   1.618   6.689   7.765  0.1333  0.4311  0.0536
   25PCz    N14 1982   2.166   6.688   8.015 -0.6437  0.2191  0.6393
   25PCz    C15 1983   2.207   6.594   8.107  0.2389 -0.2147 -0.2455
   25PCz    C16 1984   2.128   6.495   8.172 -0.4553 -0.1738 -0.2402
   25PCz    C17 1985   2.210   6.415   8.262  0.2223 -0.2691  0.0363
   25PCz    C18 1986   2.347   6.425   8.281 -0.5583 -0.0916  0.2238
   25PCz    C19 1987   2.416   6.521   8.208  0.3349  0.1164 -0.2191
   25PCz    C20 1988   2.345   6.610   8.120 -0.9137  0.7256 -0.0908
   25PCz    C21 1989   2.384   6.726   8.042  0.3720 -0.3973 -0.2797
   25PCz    C22 1990   2.502   6.790   8.020  0.1841 -0.1236 -0.8229
   25PCz    C23 1991   2.510   6.898   7.932  0.3485 -0.0983 -0.5517
   25PCz    C24 1992   2.390   6.944   7.875  0.0536 -0.4286  0.3021
   25PCz    C25 1993   2.270   6.887   7.906  0.4948 -0.1513  0.1801
   25PCz    C26 1994   2.271   6.776   7.983  0.1911 -0.1023 -0.4503
   25PCz    C27 1995   1.727   6.625   7.549  0.2577  0.3315 -0.4265
   25PCz    C28 1996   1.745   6.746   7.484  1.0394 -0.1157  0.7385
   25PCz    C29 1997   1.731   6.738   7.344  0.1389 -0.1870  0.4946
   25PCz    C30 1998   1.725   6.617   7.277 -0.0839  0.6446 -0.0143
   25PCz    C31 1999   1.739   6.496   7.343  0.1066 -0.3214 -0.2935
   25PCz    C32 2000   1.722   6.504   7.481  0.8009  0.6055 -0.2289
   25PCz    N33 2001   1.882   7.204   7.783  0.0559 -0.8589 -0.4926
   25PCz    C34 2002   1.870   7.097   7.697 -0.7294 -0.1040  0.5179
   25PCz    C35 2003   1.967   7.011   7.648  0.4369 -0.9830 -0.4470
   25PCz    C36 2004   1.920   6.900   7.575 -0.1873  0.3110 -0.1397
   25PCz    C37 2005   1.780   6.875   7.557  0.0593 -0.6637  0.0678
   25PCz    C38 2006   1.682   6.958   7.621 -0.5763  0.3091 -0.2013
   25PCz    C39 2007   1.730   7.078   7.676 -0.0729  0.2691 -0.4660
   25PCz    C40 2008   1.663   7.180   7.751 -0.8086 -0.0562 -0.0044
   25PCz    C41 2009   1.531   7.186   7.791 -0.1415  0.0865  0.7181
   25PCz    C42 2010   1.497   7.293   7.873 -0.1861 -0.4648  0.2155
   25PCz    C43 2011   1.589   7.380   7.928  0.1828  0.0342 -0.2013
   25PCz    C44 2012   1.725   7.369   7.897  0.6909  0.3427 -0.0400
   25PCz    C45 2013   1.755   7.256   7.819 -0.2979  0.2091 -0.2199
   25PCz    C46 2014   1.999   7.257   7.836 -0.3027  0.4336  0.1137
   25PCz    C47 2015   2.070   7.184   7.938  0.5627 -0.0471  0.3984
   25PCz    C48 2016   2.193   7.234   7.985  0.1784  0.1269  0.1722
   25PCz    C49 2017   2.239   7.357   7.940  0.0472 -0.0140  0.2909
   25PCz    C50 2018   2.164   7.431   7.844 -0.9764 -0.0616 -0.4161
   25PCz    C51 2019   2.040   7.388   7.803 -0.1815 -0.4938  0.0231
   25PCz    H52 2020   1.979   6.520   7.633  2.0512 -0.3341  0.4315
   25PCz    H53 2021   2.166   6.535   7.794 -1.7428 -3.1472 -0.1051
   25PCz    H54 2022   1.908   6.762   8.066  0.2976  1.1503 -0.9131
   25PCz    H55 2023   1.641   6.847   8.062 -2.0400  0.9309 -0.3598
   25PCz    H56 2024   1.407   6.894   8.014 -0.3816  0.8473 -0.9410
   25PCz    H57 2025   1.306   6.819   7.792  0.4980 -1.1651 -3.1484
   25PCz    H58 2026   1.440   6.680   7.635 -0.2682  0.4425 -0.3424
   25PCz    H59 2027   2.022   6.475   8.159 -0.6790  0.0984  1.0702
   25PCz    H60 2028   2.172   6.325   8.309  0.3670  0.7078  2.1341
   25PCz    H61 2029   2.397   6.348   8.338 -0.1105 -0.5765 -0.8044
   25PCz    H62 2030   2.519   6.549   8.230  0.3888  3.8118 -3.8763
   25PCz    H63 2031   2.589   6.743   8.064  0.9588  0.4018 -1.7640
   25PCz    H64 2032   2.609   6.935   7.905  1.3931  1.9133  4.8972
   25PCz    H65 2033   2.401   7.014   7.792 -0.4568 -0.8349 -0.1132
   25PCz    H66 2034   2.179   6.933   7.869  1.1564  0.6832 -0.4479
   25PCz    H67 2035   1.739   6.830   7.287 -0.3815  0.4430  1.3973
   25PCz    H68 2036   1.724   6.607   7.169 -1.4645 -1.8859  0.1645
   25PCz    H69 2037   1.741   6.398   7.297  0.8271 -0.3401 -0.2339
   25PCz    H70 2038   1.708   6.415   7.542 -1.8857 -0.3208 -1.9921
   25PCz    H71 2039   2.074   7.033   7.654  0.4369 -0.6273 -1.6386
   25PCz    H72 2040   1.989   6.823   7.541 -0.1202 -0.2206  1.1620
   25PCz    H73 2041   1.577   6.932   7.628 -0.3286 -1.0020 -0.9655
   25PCz    H74 2042   1.466   7.104   7.763  0.2458 -0.5495  1.6399
   25PCz    H75 2043   1.393   7.308   7.899  0.2906  0.6526  1.6043
   25PCz    H76 2044   1.552   7.459   7.993 -1.2638 -0.9029  0.1503
   25PCz    H77 2045   1.801   7.438   7.932 -1.2960  2.2004  0.8801
   25PCz    H78 2046   2.016   7.105   7.991  3.5179 -2.1188  0.5337
   25PCz    H79 2047   2.243   7.178   8.063 -0.8270  0.0903  0.8148
   25PCz    H80 2048   2.329   7.398   7.984  0.9888 -0.4699 -1.1267
   25PCz    H81 2049   2.194   7.535   7.830 -1.4096  0.3625  1.5426
   25PCz    H82 2050   1.984   7.444   7.729  2.0902  1.7347 -0.1636
   26PCz     N1 2051   2.058   7.349   5.154  0.0577  0.4770 -0.2996
   26PCz     C2 2052   2.197   7.352   5.119 -0.1949 -0.1964  0.1779
   26PCz     C3 2053   2.312   7.322   5.193  0.1255 -0.0529  0.8764
   26PCz     C4 2054   2.438   7.322   5.126  0.7256 -0.4431 -0.9739
   26PCz     C5 2055   2.447   7.357   4.988  0.2602 -0.3065 -0.4562
   26PCz     C6 2056   2.330   7.373   4.912 -0.0989 -0.1619  0.0166
   26PCz     C7 2057   2.205   7.373   4.982  1.2962  0.5868  0.0914
   26PCz     C8 2058   2.063   7.391   4.933  0.1062 -1.3120 -0.1683
   26PCz     C9 2059   2.015   7.422   4.801 -0.1321 -1.0647  0.2941
   26PCz    C10 2060   1.876   7.426   4.782  0.3693 -0.2668  0.0895
   26PCz    C11 2061   1.793   7.408   4.889 -0.0163  0.4844 -0.8004
   26PCz    C12 2062   1.842   7.378   5.019 -0.3221 -0.0951 -0.3680
   26PCz    C13 2063   1.979   7.373   5.040 -0.0365 -0.0345 -0.0037
   26PCz    N14 2064   2.567   7.371   4.923 -0.0054 -0.1563  0.0845
   26PCz    C15 2065   2.658   7.469   4.940 -0.2707 -0.5965  0.0427
   26PCz    C16 2066   2.649   7.589   5.016 -0.3751  0.1376  0.2337
   26PCz    C17 2067   2.756   7.676   5.011 -0.0547 -0.7250  0.2544
   26PCz    C18 2068   2.877   7.641   4.940  1.0445 -0.3855  0.8243
   26PCz    C19 2069   2.886   7.516   4.868  0.3884  0.2616  0.7299
   26PCz    C20 2070   2.772   7.434   4.870 -0.0100  0.2257 -1.1797
   26PCz    C21 2071   2.749   7.301   4.817  0.4388  0.3947  1.0958
   26PCz    C22 2072   2.827   7.209   4.747 -0.4280 -0.2825 -0.2262
   26PCz    C23 2073   2.776   7.084   4.711  0.2567 -0.1664 -0.0983
   26PCz    C24 2074   2.641   7.044   4.748  0.1608  0.4428  0.4007
   26PCz    C25 2075   2.567   7.138   4.813  0.3592 -0.2623  0.3623
   26PCz    C26 2076   2.620   7.262   4.848 -0.0616 -0.1332 -0.7364
   26PCz    C27 2077   2.004   7.293   5.268 -0.0895  0.7425 -0.0226
   26PCz    C28 2078   2.035   7.153   5.295 -0.0708 -0.1937  0.3144
   26PCz    C29 2079   1.960   7.098   5.398 -0.0706  0.4023 -0.3505
   26PCz    C30 2080   1.865   7.174   5.467 -0.0922  0.1044  0.4227
   26PCz    C31 2081   1.842   7.309   5.446  0.0041  0.6302 -0.0493
   26PCz    C32 2082   1.919   7.370   5.345 -0.5961 -0.0346 -0.2624
   26PCz    N33 2083   2.381   6.821   4.986  0.4328 -0.0543 -0.2117
   26PCz    C34 2084   2.305   6.890   5.085  0.2739  0.2745  0.3261
   26PCz    C35 2085   2.310   6.893   5.228 -0.3231 -0.1735 -0.0446
   26PCz    C36 2086   2.222   6.981   5.291 -0.0535  0.1665 -0.3506
   26PCz    C37 2087   2.123   7.063   5.217  0.5354  0.6355 -0.2459
   26PCz    C38 2088   2.108   7.041   5.076  0.0911  0.8980 -0.3638
   26PCz    C39 2089   2.205   6.959   5.014 -0.2918  0.0257 -0.5416
   26PCz    C40 2090   2.220   6.930   4.872 -0.2975 -0.2273  0.1692
   26PCz    C41 2091   2.149   6.968   4.760 -0.6297 -0.0628 -0.0155
   26PCz    C42 2092   2.193   6.931   4.630 -0.5042 -0.0517  0.8537
   26PCz    C43 2093   2.300   6.836   4.613  0.3814 -0.3201 -0.9675
   26PCz    C44 2094   2.373   6.796   4.729  0.2323 -0.4659  0.1524
   26PCz    C45 2095   2.333   6.848   4.854  0.5591 -0.6700  0.1517
   26PCz    C46 2096   2.490   6.733   5.014 -0.2930  0.4351  0.2828
   26PCz    C47 2097   2.619   6.765   4.976 -0.1558  0.5774  0.5850
   26PCz    C48 2098   2.734   6.694   5.012 -0.6150 -0.1554 -0.1770
   26PCz    C49 2099   2.709   6.574   5.087  0.8286 -0.0094  0.5950
   26PCz    C50 2100   2.579   6.540   5.133  0.3931 -0.0972  0.1590
   26PCz    C51 2101   2.472   6.627   5.104  0.3646  0.8216 -0.1064
   26PCz    H52 2102   2.315   7.284   5.295 -2.2619 -0.0767  0.9764
   26PCz    H53 2103   2.526   7.298   5.185  0.7995  3.3825  0.7528
   26PCz    H54 2104   2.323   7.386   4.804 -0.0445 -0.1909  0.0095
   26PCz    H55 2105   2.079   7.421   4.713 -0.3359 -0.6421  0.1352
   26PCz    H56 2106   1.830   7.450   4.686 -0.8921  0.0138  0.7400
   26PCz    H57 2107   1.686   7.411   4.874 -0.5170  0.7804  2.2773
   26PCz    H58 2108   1.767   7.360   5.096 -0.8806 -0.9321 -1.0816
   26PCz    H59 2109   2.556   7.613   5.067 -1.0903  1.2297 -1.4896
   26PCz    H60 2110   2.749   7.768   5.069 -0.4671 -0.7950  0.3193
   26PCz    H61 2111   2.957   7.714   4.937  0.2267  0.6673 -4.2478
   26PCz    H62 2112   2.980   7.482   4.825  0.5641  0.8506  0.6400
   26PCz    H63 2113   2.931   7.225   4.718 -0.2760 -0.1498  0.3759
   26PCz    H64 2114   2.841   7.013   4.660 -1.2486 -0.8203 -1.1852
   26PCz    H65 2115   2.599   6.946   4.728  2.4784 -0.8513  1.5069
   26PCz    H66 2116   2.463   7.119   4.842  0.1877  2.2416  1.6807
   26PCz    H67 2117   1.964   6.996   5.437 -0.0793  0.5693  0.0885
   26PCz    H68 2118   1.812   7.120   5.545  0.8487 -1.5209 -0.0224
   26PCz    H69 2119   1.769   7.364   5.504  1.2657  2.1655  0.1477
   26PCz    H70 2120   1.913   7.476   5.323  1.0172  0.4990  1.6064
   26PCz    H71 2121   2.392   6.842   5.277 -0.0062  0.5031  0.1362
   26PCz    H72 2122   2.232   6.992   5.398  0.0828  0.4328 -0.3876
   26PCz    H73 2123   2.038   7.092   5.010 -1.4667 -1.8772 -1.0386
   26PCz    H74 2124   2.056   7.025   4.762 -2.0359 -1.7341 -4.6590
   26PCz    H75 2125   2.134   6.963   4.544 -0.2186 -0.4163  0.5210
   26PCz    H76 2126   2.336   6.803   4.516  0.4621 -0.2372 -0.9660
   26PCz    H77 2127   2.463   6.735   4.721  1.2688  1.2542 -2.7966
   26PCz    H78 2128   2.633   6.860   4.927 -1.2143  1.2582  1.5551
   26PCz    H79 2129   2.829   6.721   4.965 -0.7825  2.4606  0.8309
   26PCz    H80 2130   2.781   6.493   5.100 -0.2722 -1.2865 -0.8461
   26PCz    H81 2131   2.551   6.444   5.175 -2.4701  1.4426  2.1131
   26PCz    H82 2132   2.375   6.602   5.146  0.5269 -1.5639 -1.0186
   27PCz     N1 2133   4.017   1.113   3.923 -0.2312  0.2743  0.0906
   27PCz     C2 2134   4.045   1.196   4.028  0.0369  0.3325  0.2679
   27PCz     C3 2135   4.166   1.257   4.060 -0.4853  0.5143 -0.3081
   27PCz     C4 2136   4.157   1.361   4.153 -0.2079 -0.0624 -0.5544
   27PCz     C5 2137   4.040   1.388   4.223 -0.7684 -0.0565  0.3662
   27PCz     C6 2138   3.919   1.320   4.190 -0.2519 -0.3683 -0.3047
   27PCz     C7 2139   3.921   1.221   4.092 -0.5586 -0.1729  1.0277
   27PCz     C8 2140   3.822   1.139   4.025  0.6984 -0.6215  0.0814
   27PCz     C9 2141   3.690   1.104   4.053  0.1289 -0.0690  0.6118
   27PCz    C10 2142   3.629   1.013   3.965 -0.2749 -0.1656 -0.4090
   27PCz    C11 2143   3.692   0.949   3.858 -1.0229  0.1325  0.3798
   27PCz    C12 2144   3.830   0.977   3.838  0.5053  0.5238 -0.2415
   27PCz    C13 2145   3.888   1.063   3.923  0.4106 -0.7641  0.3703
   27PCz    N14 2146   4.044   1.491   4.312 -0.2076 -0.1497 -0.3452
   27PCz    C15 2147   4.137   1.489   4.421  0.2402 -0.8017 -0.3469
   27PCz    C16 2148   4.184   1.381   4.501 -0.3062 -0.0406  0.0888
   27PCz    C17 2149   4.285   1.413   4.596 -0.8644  0.2256  0.2093
   27PCz    C18 2150   4.330   1.545   4.613  0.0451  0.5675  0.4511
   27PCz    C19 2151   4.275   1.653   4.539 -0.2652  0.4888  0.3750
   27PCz    C20 2152   4.183   1.619   4.438 -0.3436 -0.2077  0.0323
   27PCz    C21 2153   4.103   1.704   4.353 -0.4182  0.0723  0.0200
   27PCz    C22 2154   4.099   1.846   4.324  1.0988 -0.0186 -0.3542
   27PCz    C23 2155   4.000   1.897   4.235 -1.1964 -0.6861  0.5589
   27PCz    C24 2156   3.908   1.809   4.165 -0.2845  0.5638  0.1246
   27PCz    C25 2157   3.920   1.671   4.187 -0.6368 -0.3148  0.2781
   27PCz    C26 2158   4.013   1.626   4.282 -0.0762 -0.2519 -0.0669
   27PCz    C27 2159   4.106   1.090   3.819  0.0966  0.2948 -0.3947
   27PCz    C28 2160   4.141   1.207   3.740  0.1356 -0.4932 -0.0751
   27PCz    C29 2161   4.243   1.194   3.645 -0.0630 -0.1162  0.1858
   27PCz    C30 2162   4.303   1.065   3.621 -0.2429 -0.0530 -0.6848
   27PCz    C31 2163   4.270   0.958   3.704  0.4988  0.5560  0.4819
   27PCz    C32 2164   4.169   0.965   3.804 -0.3660  0.3077  0.0256
   27PCz    N33 2165   3.880   1.699   3.840  0.5025 -0.1013  0.0245
   27PCz    C34 2166   3.963   1.591   3.815 -0.2706 -0.3676 -0.0059
   27PCz    C35 2167   4.104   1.582   3.820  0.4198  0.3263 -0.3513
   27PCz    C36 2168   4.153   1.455   3.800  0.1484 -0.5821 -0.6171
   27PCz    C37 2169   4.076   1.341   3.759  0.7864  0.4870  0.4861
   27PCz    C38 2170   3.937   1.352   3.759 -0.0124  0.4820  0.2173
   27PCz    C39 2171   3.884   1.476   3.789  0.3732  0.1033 -0.0876
   27PCz    C40 2172   3.745   1.518   3.808 -0.2523  0.7497  0.1936
   27PCz    C41 2173   3.621   1.449   3.821 -0.8396 -0.1955  0.1184
   27PCz    C42 2174   3.507   1.527   3.858  0.1938 -0.0515 -0.2872
   27PCz    C43 2175   3.517   1.661   3.889  0.4695 -0.2876  0.7797
   27PCz    C44 2176   3.642   1.726   3.878 -0.6604 -0.2834  0.1763
   27PCz    C45 2177   3.750   1.652   3.843 -0.6926 -0.2105 -0.1524
   27PCz    C46 2178   3.904   1.821   3.777 -0.2673 -0.2326 -0.5589
   27PCz    C47 2179   3.957   1.926   3.857 -0.1011 -0.1392  0.1629
   27PCz    C48 2180   3.975   2.062   3.811  0.5030 -0.2928 -0.3123
   27PCz    C49 2181   3.948   2.078   3.672  0.0247  0.6847  1.0489
   27PCz    C50 2182   3.895   1.973   3.596  0.4057  0.2447  0.4208
   27PCz    C51 2183   3.874   1.842   3.644 -0.3837 -0.6040 -0.6589
   27PCz    H52 2184   4.248   1.258   3.989 -0.0339  2.4079  0.1961
   27PCz    H53 2185   4.244   1.422   4.176 -1.0984  0.7492  0.8659
   27PCz    H54 2186   3.824   1.343   4.238 -0.2498  0.3970 -0.6669
   27PCz    H55 2187   3.639   1.125   4.146 -0.7681 -1.7984  0.5327
   27PCz    H56 2188   3.529   0.981   3.994 -0.5355  1.4349  0.5624
   27PCz    H57 2189   3.642   0.881   3.791 -0.2095  0.7246 -0.8592
   27PCz    H58 2190   3.893   0.936   3.760  0.1601  0.7793 -0.6587
   27PCz    H59 2191   4.151   1.280   4.482  0.4743 -0.3486  0.3149
   27PCz    H60 2192   4.326   1.332   4.656 -0.2344  0.3692 -0.0241
   27PCz    H61 2193   4.415   1.551   4.680  1.3123 -0.0601 -1.0709
   27PCz    H62 2194   4.317   1.753   4.542  1.3276 -0.1440  0.2045
   27PCz    H63 2195   4.164   1.906   4.387 -0.1849 -0.1550  1.1375
   27PCz    H64 2196   3.980   2.003   4.222 -2.2736 -0.9749 -0.3200
   27PCz    H65 2197   3.828   1.850   4.104  0.7838 -0.0541 -1.7648
   27PCz    H66 2198   3.855   1.605   4.130  1.0126 -0.2417 -1.8382
   27PCz    H67 2199   4.268   1.282   3.587 -1.1297 -1.1688 -1.9805
   27PCz    H68 2200   4.376   1.057   3.540 -0.3173  0.1049 -0.7690
   27PCz    H69 2201   4.323   0.865   3.684 -1.7044 -0.3880 -1.3703
   27PCz    H70 2202   4.136   0.888   3.873 -1.6663  1.3248  0.5673
   27PCz    H71 2203   4.170   1.662   3.854 -0.4698  1.1311 -0.4852
   27PCz    H72 2204   4.261   1.443   3.813  0.4017 -0.6109 -2.5197
   27PCz    H73 2205   3.872   1.267   3.741  2.0506 -0.6704 -2.6358
   27PCz    H74 2206   3.620   1.343   3.796  1.4268  0.0482 -1.2495
   27PCz    H75 2207   3.410   1.479   3.851  0.6396 -1.3305  1.4522
   27PCz    H76 2208   3.423   1.714   3.900  1.0594  0.6573  1.3579
   27PCz    H77 2209   3.661   1.831   3.897  0.9773 -0.0135 -2.5048
   27PCz    H78 2210   3.993   1.909   3.958  1.3748  1.6793  0.0068
   27PCz    H79 2211   4.001   2.139   3.882  0.1794 -0.1124 -0.3898
   27PCz    H80 2212   3.973   2.173   3.626  1.2512 -0.4118 -0.6732
   27PCz    H81 2213   3.882   1.989   3.489  0.2504 -1.2081  0.1954
   27PCz    H82 2214   3.843   1.761   3.579  0.9835 -0.6648 -1.2731
   28PCz     N1 2215   0.914   3.083   6.052 -0.2612 -0.0472 -0.2648
   28PCz     C2 2216   0.966   3.107   5.925 -0.0999  0.3882  0.2787
   28PCz     C3 2217   1.064   3.041   5.848 -0.0981 -0.9328  0.4622
   28PCz     C4 2218   1.082   3.092   5.713 -0.2288  0.2045 -0.0081
   28PCz     C5 2219   1.006   3.201   5.668 -0.5727  0.4825  0.0242
   28PCz     C6 2220   0.912   3.269   5.751 -0.6696 -0.4487 -0.2131
   28PCz     C7 2221   0.895   3.218   5.884  0.7891  0.5418 -0.4774
   28PCz     C8 2222   0.797   3.255   5.984  0.6268  0.5027 -0.0685
   28PCz     C9 2223   0.689   3.350   5.984 -1.3515  0.4921 -0.3445
   28PCz    C10 2224   0.603   3.350   6.097 -0.9277  0.0863 -0.2155
   28PCz    C11 2225   0.630   3.271   6.212  0.1318  0.1676  0.4032
   28PCz    C12 2226   0.733   3.175   6.209 -0.2801  0.0154 -0.1795
   28PCz    C13 2227   0.818   3.174   6.094  0.1982 -0.0437  0.2395
   28PCz    N14 2228   1.017   3.251   5.538  0.3634  0.6439 -0.5838
   28PCz    C15 2229   1.135   3.265   5.469  0.1116  0.4951  0.0385
   28PCz    C16 2230   1.260   3.297   5.525  0.4600 -0.0238  0.3930
   28PCz    C17 2231   1.361   3.326   5.434 -0.6748  0.3206 -0.0921
   28PCz    C18 2232   1.339   3.324   5.295  0.4206  0.1705 -0.2925
   28PCz    C19 2233   1.205   3.304   5.246  0.2334  0.0128  0.2757
   28PCz    C20 2234   1.102   3.274   5.335  0.2418  0.3308 -0.0995
   28PCz    C21 2235   0.964   3.250   5.319  0.5499  0.3141 -0.0805
   28PCz    C22 2236   0.879   3.255   5.210  0.4672 -0.7497 -0.3738
   28PCz    C23 2237   0.743   3.226   5.230 -0.0428  0.2589 -0.2308
   28PCz    C24 2238   0.686   3.203   5.357  0.1348  0.5937 -0.2461
   28PCz    C25 2239   0.767   3.214   5.470 -0.0127 -0.7368 -0.4444
   28PCz    C26 2240   0.909   3.236   5.448  1.1540  0.1976 -0.5692
   28PCz    C27 2241   0.928   2.966   6.124  0.5278 -0.3248  0.0314
   28PCz    C28 2242   0.883   2.847   6.054 -0.3024  0.0125  0.3347
   28PCz    C29 2243   0.900   2.719   6.119 -0.5540 -0.1652 -0.0641
   28PCz    C30 2244   0.955   2.713   6.249  0.5578 -0.8829 -0.3750
   28PCz    C31 2245   0.990   2.831   6.314 -0.2144 -0.4482  0.2153
   28PCz    C32 2246   0.975   2.960   6.253  0.2363 -0.1275 -0.2463
   28PCz    N33 2247   0.598   2.888   5.575  0.1874 -0.3300  0.4945
   28PCz    C34 2248   0.693   2.863   5.677  0.5277  0.0284  0.3387
   28PCz    C35 2249   0.807   2.777   5.687  0.2022 -0.2893 -0.1829
   28PCz    C36 2250   0.872   2.779   5.806  0.1740 -0.1987  0.5084
   28PCz    C37 2251   0.820   2.849   5.921 -0.2120  0.4676 -0.0465
   28PCz    C38 2252   0.702   2.930   5.911 -1.5574  0.0924 -0.5238
   28PCz    C39 2253   0.644   2.935   5.783 -0.7131 -1.0899 -0.4782
   28PCz    C40 2254   0.525   3.006   5.753 -0.1886  0.0317  0.9527
   28PCz    C41 2255   0.450   3.103   5.820 -0.2694 -0.3530  0.0513
   28PCz    C42 2256   0.355   3.175   5.745  0.1262 -0.4111  0.8043
   28PCz    C43 2257   0.339   3.159   5.609 -0.6784  0.5408  0.0499
   28PCz    C44 2258   0.400   3.050   5.545  0.2182  0.1111  0.0039
   28PCz    C45 2259   0.491   2.975   5.618 -0.4495  0.0125  1.0272
   28PCz    C46 2260   0.580   2.801   5.465  0.5326 -0.2436 -0.4480
   28PCz    C47 2261   0.627   2.836   5.339 -0.1615 -0.5546  0.6946
   28PCz    C48 2262   0.601   2.754   5.228 -0.5535 -0.1539  0.1843
   28PCz    C49 2263   0.522   2.636   5.251  0.3626 -0.5849 -0.0658
   28PCz    C50 2264   0.478   2.600   5.381  0.1797 -0.3763 -0.1546
   28PCz    C51 2265   0.510   2.681   5.485 -0.2523 -1.1165 -0.3855
   28PCz    H52 2266   1.127   2.963   5.889  1.4609 -0.0201 -0.1066
   28PCz    H53 2267   1.143   3.041   5.639 -2.2142 -0.4546 -1.2859
   28PCz    H54 2268   0.853   3.356   5.721  0.2114  1.0461  2.0989
   28PCz    H55 2269   0.668   3.413   5.898 -0.0508  2.0793  0.4631
   28PCz    H56 2270   0.533   3.432   6.091  0.4644  1.3937  0.7159
   28PCz    H57 2271   0.565   3.280   6.299  1.4447  0.5466  1.3818
   28PCz    H58 2272   0.753   3.105   6.289  2.6709  1.6003  0.6055
   28PCz    H59 2273   1.273   3.296   5.633  0.5525 -0.8060  0.3768
   28PCz    H60 2274   1.459   3.350   5.475  0.4274 -2.8279 -0.5542
   28PCz    H61 2275   1.428   3.332   5.233 -0.0542 -1.4730 -1.2500
   28PCz    H62 2276   1.189   3.317   5.139  0.6556  0.0291  0.2114
   28PCz    H63 2277   0.921   3.278   5.112  0.3981  2.6742  0.2748
   28PCz    H64 2278   0.681   3.213   5.141 -0.7354  2.8665 -0.2003
   28PCz    H65 2279   0.579   3.186   5.367  0.2923 -0.3069  0.0246
   28PCz    H66 2280   0.730   3.203   5.571  2.5511 -0.1542  0.6569
   28PCz    H67 2281   0.878   2.623   6.073  1.2324 -1.0275  0.7793
   28PCz    H68 2282   0.981   2.616   6.291  0.9208 -0.6477 -0.0509
   28PCz    H69 2283   1.033   2.814   6.413  1.1042 -1.6473 -0.5232
   28PCz    H70 2284   1.015   3.050   6.297  2.9832 -0.6937 -1.3953
   28PCz    H71 2285   0.828   2.705   5.608  1.1544 -2.1977  1.7148
   28PCz    H72 2286   0.951   2.706   5.819 -0.0396 -1.6790 -4.3875
   28PCz    H73 2287   0.665   2.987   5.995  1.6972  0.9828  0.4498
   28PCz    H74 2288   0.471   3.131   5.923  0.3262 -1.0177  0.1148
   28PCz    H75 2289   0.307   3.260   5.793 -1.3663  0.1599 -1.5554
   28PCz    H76 2290   0.277   3.228   5.554 -0.5559 -0.1870 -1.0329
   28PCz    H77 2291   0.386   3.051   5.437 -1.0507 -1.6465  0.1117
   28PCz    H78 2292   0.680   2.929   5.320  0.1871 -0.9368 -0.2635
   28PCz    H79 2293   0.639   2.782   5.130  0.7922 -2.4432 -0.0251
   28PCz    H80 2294   0.504   2.573   5.165 -0.8292 -0.0237 -0.2429
   28PCz    H81 2295   0.431   2.503   5.395  1.8448 -1.0525  1.0586
   28PCz    H82 2296   0.473   2.658   5.584 -1.6866 -0.6776 -0.8023
   29PCz     N1 2297   6.401   2.569   2.374 -0.1959  0.6589 -0.8875
   29PCz     C2 2298   6.322   2.667   2.438 -0.1436 -0.7489 -0.0184
   29PCz     C3 2299   6.269   2.672   2.572  0.0550  0.5539  0.5252
   29PCz     C4 2300   6.200   2.786   2.605  0.3148 -0.3705  0.1988
   29PCz     C5 2301   6.179   2.888   2.509  0.0885 -0.4044  0.1132
   29PCz     C6 2302   6.230   2.882   2.377 -0.1400 -0.4810 -0.0042
   29PCz     C7 2303   6.308   2.769   2.342  0.6423  0.5688 -0.0133
   29PCz     C8 2304   6.366   2.723   2.214  0.9096  0.1637  0.2402
   29PCz     C9 2305   6.376   2.772   2.087  0.1221  0.7852 -0.3043
   29PCz    C10 2306   6.434   2.698   1.986  0.4646  0.0335  0.2255
   29PCz    C11 2307   6.494   2.569   2.015  0.3867 -0.7701  1.1716
   29PCz    C12 2308   6.498   2.526   2.149  0.2014 -0.0406  0.5063
   29PCz    C13 2309   6.425   2.599   2.240 -0.5688  0.7446 -0.0617
   29PCz    N14 2310   6.105   2.999   2.551  0.2792  0.1763  0.1426
   29PCz    C15 2311   5.971   3.002   2.530  0.1763 -0.2467  0.4413
   29PCz    C16 2312   5.879   2.907   2.541 -0.3293  0.1322  0.0960
   29PCz    C17 2313   5.747   2.938   2.510  0.2898  0.7825  0.1205
   29PCz    C18 2314   5.709   3.074   2.483  0.6409 -0.0153  0.4373
   29PCz    C19 2315   5.802   3.174   2.476  0.4716 -0.5197  0.4096
   29PCz    C20 2316   5.935   3.138   2.501  0.2305  0.3378 -0.3443
   29PCz    C21 2317   6.056   3.218   2.510 -0.3087 -0.2962  0.1074
   29PCz    C22 2318   6.085   3.360   2.492  0.3549  0.1038 -0.2901
   29PCz    C23 2319   6.214   3.404   2.523  0.7083  0.1251  0.0949
   29PCz    C24 2320   6.311   3.309   2.550 -0.1633 -0.1320 -0.2018
   29PCz    C25 2321   6.289   3.168   2.562  0.1660 -0.4235 -0.1539
   29PCz    C26 2322   6.159   3.128   2.540 -0.1312  0.6570 -0.1125
   29PCz    C27 2323   6.454   2.464   2.447 -0.0271  0.2581  0.2144
   29PCz    C28 2324   6.555   2.492   2.541 -0.4684 -0.4744 -0.0912
   29PCz    C29 2325   6.602   2.385   2.620 -0.1880  0.5230 -0.6345
   29PCz    C30 2326   6.552   2.255   2.596  1.0498  0.1341 -0.1055
   29PCz    C31 2327   6.461   2.231   2.491  0.2009 -0.4836 -0.5247
   29PCz    C32 2328   6.413   2.334   2.416  0.3893 -0.3176 -0.0877
   29PCz    N33 2329   6.673   3.031   2.662 -0.2002 -0.6532 -0.2395
   29PCz    C34 2330   6.663   2.890   2.655  0.4601  0.1751 -0.1824
   29PCz    C35 2331   6.646   2.798   2.755  0.4754 -0.3553 -0.2552
   29PCz    C36 2332   6.611   2.672   2.716  0.1781 -0.0062  0.6686
   29PCz    C37 2333   6.604   2.634   2.577  0.0606  0.4372 -0.7589
   29PCz    C38 2334   6.644   2.724   2.471  0.2588  0.6447 -0.2100
   29PCz    C39 2335   6.664   2.858   2.520 -0.4000 -0.3226 -0.0743
   29PCz    C40 2336   6.666   2.984   2.446 -0.7281 -0.3901 -0.4500
   29PCz    C41 2337   6.642   3.009   2.309  0.8032 -0.7840  0.4412
   29PCz    C42 2338   6.629   3.143   2.264  0.3193 -0.2139 -0.9313
   29PCz    C43 2339   6.632   3.250   2.356  0.8136 -0.5371 -0.8513
   29PCz    C44 2340   6.647   3.230   2.497 -0.1928  0.4041 -0.5053
   29PCz    C45 2341   6.669   3.091   2.534  0.8258 -0.4818  0.2250
   29PCz    C46 2342   6.699   3.100   2.778  0.2396  0.6218 -0.8312
   29PCz    C47 2343   6.586   3.160   2.846 -0.0171  0.3150 -0.4949
   29PCz    C48 2344   6.608   3.247   2.954 -0.9153  0.2463  0.5903
   29PCz    C49 2345   6.742   3.264   3.001  0.0758  0.4445 -0.0369
   29PCz    C50 2346   6.850   3.213   2.930 -0.6560  0.1373  0.3811
   29PCz    C51 2347   6.828   3.135   2.814 -0.0927 -0.0770 -0.2013
   29PCz    H52 2348   6.288   2.587   2.637 -2.9004  0.6642  1.6867
   29PCz    H53 2349   6.166   2.803   2.706 -0.5407  0.9829 -0.2953
   29PCz    H54 2350   6.232   2.967   2.309  2.6112 -1.0075 -0.7080
   29PCz    H55 2351   6.335   2.870   2.063  0.9237  2.3556  3.8066
   29PCz    H56 2352   6.435   2.742   1.887 -1.6325  0.4211  0.3415
   29PCz    H57 2353   6.543   2.517   1.933  0.4813  2.7877 -1.2383
   29PCz    H58 2354   6.538   2.432   2.184 -2.6554 -0.6966  2.2591
   29PCz    H59 2355   5.909   2.806   2.569 -2.2794 -1.1408 -2.0247
   29PCz    H60 2356   5.669   2.863   2.506 -0.3100  1.4452 -0.8198
   29PCz    H61 2357   5.608   3.103   2.456  1.1371  0.4299 -1.0404
   29PCz    H62 2358   5.775   3.277   2.456  0.4706 -0.6936 -0.5422
   29PCz    H63 2359   6.002   3.429   2.477  0.3956  0.3753  0.6495
   29PCz    H64 2360   6.237   3.510   2.515 -2.2295  0.7660 -1.2886
   29PCz    H65 2361   6.413   3.340   2.566  0.6651 -1.7053 -2.0642
   29PCz    H66 2362   6.372   3.100   2.581 -0.1783 -0.7431  0.2346
   29PCz    H67 2363   6.682   2.400   2.692 -0.6182  0.4668 -0.1373
   29PCz    H68 2364   6.584   2.171   2.656  0.0771 -0.3701 -0.2677
   29PCz    H69 2365   6.420   2.131   2.477  2.3950 -1.5843  0.2143
   29PCz    H70 2366   6.333   2.315   2.345 -0.2324 -1.9914  1.0089
   29PCz    H71 2367   6.641   2.829   2.859 -1.4377  1.3781 -0.8158
   29PCz    H72 2368   6.584   2.598   2.791  2.6240  0.0304  1.6840
   29PCz    H73 2369   6.633   2.706   2.365 -2.8713  2.0597 -0.2534
   29PCz    H74 2370   6.617   2.930   2.238  0.1461 -0.7591  0.6330
   29PCz    H75 2371   6.617   3.169   2.160  0.9791  1.7633 -0.5565
   29PCz    H76 2372   6.625   3.351   2.316 -1.9600  0.1105  1.0058
   29PCz    H77 2373   6.658   3.316   2.562  0.4684  0.5087 -0.7501
   29PCz    H78 2374   6.484   3.144   2.814  0.9236 -0.7992 -3.2502
   29PCz    H79 2375   6.522   3.288   3.007 -0.3224  1.7893  0.3985
   29PCz    H80 2376   6.764   3.324   3.088  2.2090 -0.9459  0.4626
   29PCz    H81 2377   6.954   3.229   2.958  0.2702 -2.0145 -1.4037
   29PCz    H82 2378   6.906   3.094   2.750  1.3099 -0.4886  1.7051
   30PCz     N1 2379   7.966   7.904   2.499 -0.4082  0.3811  0.0040
   30PCz     C2 2380   8.097   7.882   2.540  0.4206  0.0553  0.6453
   30PCz     C3 2381   8.188   7.962   2.614  0.1456 -0.0869 -0.4862
   30PCz     C4 2382   8.325   7.918   2.610  0.0947 -0.4495  0.4834
   30PCz     C5 2383   8.370   7.805   2.535  0.0800 -0.2885  0.5320
   30PCz     C6 2384   8.270   7.730   2.467 -0.4189 -0.1863  0.9981
   30PCz     C7 2385   8.144   7.779   2.459  0.6088 -0.2886  0.0805
   30PCz     C8 2386   8.033   7.719   2.392  0.4744 -0.5734  0.3420
   30PCz     C9 2387   8.016   7.597   2.324 -0.6644 -0.1792  0.7929
   30PCz    C10 2388   7.886   7.571   2.277  0.5413  0.3129  0.2131
   30PCz    C11 2389   7.775   7.660   2.301  0.4095  0.0086  0.1150
   30PCz    C12 2390   7.797   7.776   2.380  0.1669 -0.0694  0.0823
   30PCz    C13 2391   7.923   7.801   2.422  0.5669  0.0166 -0.1744
   30PCz    N14 2392   8.499   7.757   2.547  0.0298 -0.3235 -0.3725
   30PCz    C15 2393   8.609   7.820   2.489  0.5780  0.2286 -0.3235
   30PCz    C16 2394   8.624   7.930   2.406 -0.1331  0.3371 -0.1612
   30PCz    C17 2395   8.763   7.955   2.368  0.2189  0.0932  0.1077
   30PCz    C18 2396   8.871   7.884   2.425  0.0522 -0.0955  0.0720
   30PCz    C19 2397   8.853   7.780   2.514  0.0014  0.3393 -0.0667
   30PCz    C20 2398   8.719   7.746   2.541 -0.2552  0.4048 -0.1435
   30PCz    C21 2399   8.664   7.632   2.621  0.5855 -0.1800  0.1461
   30PCz    C22 2400   8.723   7.530   2.703 -0.2604 -0.0530 -0.0968
   30PCz    C23 2401   8.640   7.461   2.788  0.2727  0.4884 -0.0189
   30PCz    C24 2402   8.501   7.465   2.783 -0.0391  0.5099 -0.0217
   30PCz    C25 2403   8.445   7.566   2.708 -0.3193 -0.3733  0.2464
   30PCz    C26 2404   8.529   7.641   2.624 -0.7288 -0.6377 -0.0824
   30PCz    C27 2405   7.914   8.030   2.489  0.3876  0.6322 -0.2786
   30PCz    C28 2406   7.856   8.090   2.601  0.0726 -1.0510 -0.7427
   30PCz    C29 2407   7.802   8.221   2.588  0.0094  0.0097  0.3065
   30PCz    C30 2408   7.814   8.284   2.457  0.4095 -0.0742 -0.1745
   30PCz    C31 2409   7.873   8.217   2.351 -0.5030 -0.0143 -0.2874
   30PCz    C32 2410   7.925   8.089   2.366  0.0141 -0.3433 -0.1782
   30PCz    N33 2411   7.794   7.846   3.106 -0.5825 -0.1533 -0.2272
   30PCz    C34 2412   7.822   7.923   2.993 -0.5361  0.3542  0.2002
   30PCz    C35 2413   7.870   8.054   2.988  0.4144 -0.2784 -0.2026
   30PCz    C36 2414   7.883   8.103   2.854  0.4416 -0.5197 -0.5791
   30PCz    C37 2415   7.857   8.027   2.738 -0.0743 -0.1079 -0.5257
   30PCz    C38 2416   7.818   7.889   2.750 -0.6242 -0.4432  0.2555
   30PCz    C39 2417   7.805   7.840   2.880  0.6726 -0.1904  0.5303
   30PCz    C40 2418   7.736   7.721   2.926  0.5330  0.3263  0.3522
   30PCz    C41 2419   7.678   7.612   2.860 -0.1194  0.0469 -0.0287
   30PCz    C42 2420   7.650   7.494   2.934  0.5477 -0.0201  0.7653
   30PCz    C43 2421   7.676   7.495   3.072  0.0083  0.5241 -0.0520
   30PCz    C44 2422   7.739   7.601   3.142 -0.1537  0.8234 -0.1058
   30PCz    C45 2423   7.764   7.718   3.065  0.2391 -0.5914 -0.1520
   30PCz    C46 2424   7.709   7.894   3.202  0.0739 -0.2651  0.9215
   30PCz    C47 2425   7.740   7.871   3.338  0.2346  0.5788 -0.4185
   30PCz    C48 2426   7.642   7.900   3.436  0.9608  0.2555 -0.1080
   30PCz    C49 2427   7.518   7.957   3.400  0.2109 -0.7203 -0.6806
   30PCz    C50 2428   7.485   7.976   3.266  0.2767  0.7750  0.3006
   30PCz    C51 2429   7.576   7.936   3.166 -0.2153  0.5030 -1.6776
   30PCz    H52 2430   8.154   8.056   2.655 -1.2628 -0.4727 -0.7109
   30PCz    H53 2431   8.393   7.982   2.665  0.6096 -0.7115  0.1589
   30PCz    H54 2432   8.301   7.644   2.407 -0.5573  0.4995 -0.0825
   30PCz    H55 2433   8.101   7.532   2.304 -0.6445 -0.3275  1.3430
   30PCz    H56 2434   7.863   7.480   2.223 -2.8952 -0.0200  1.9693
   30PCz    H57 2435   7.670   7.649   2.279  0.2379  0.8099  0.4956
   30PCz    H58 2436   7.715   7.839   2.413  0.7619  0.3406  0.8043
   30PCz    H59 2437   8.532   7.982   2.377 -0.5419 -0.1536  0.2461
   30PCz    H60 2438   8.783   8.047   2.314 -0.7614  0.9224  1.0997
   30PCz    H61 2439   8.969   7.917   2.389 -0.2371 -0.8241 -1.4919
   30PCz    H62 2440   8.934   7.717   2.551 -0.7299 -2.2360 -2.5325
   30PCz    H63 2441   8.831   7.518   2.710  0.1222  1.1968 -2.6631
   30PCz    H64 2442   8.675   7.390   2.862  1.4755  1.5746  0.4940
   30PCz    H65 2443   8.440   7.406   2.851 -1.8644 -0.1478 -2.1335
   30PCz    H66 2444   8.338   7.583   2.707 -0.4523 -1.1047 -1.3416
   30PCz    H67 2445   7.767   8.275   2.675 -0.8338  4.3923 -2.4467
   30PCz    H68 2446   7.773   8.383   2.443 -0.2598 -0.0464  1.6763
   30PCz    H69 2447   7.874   8.264   2.253 -2.2737 -1.1429 -0.9004
   30PCz    H70 2448   7.965   8.041   2.277  0.9258  0.9838 -0.5119
   30PCz    H71 2449   7.894   8.106   3.080 -0.3091 -1.7180  0.8433
   30PCz    H72 2450   7.900   8.210   2.847 -1.5969  0.4443  4.7083
   30PCz    H73 2451   7.792   7.831   2.662 -0.7399 -0.2873  0.1882
   30PCz    H74 2452   7.676   7.623   2.752  2.4448 -1.4988 -0.3320
   30PCz    H75 2453   7.607   7.410   2.881  1.8730  0.8971 -1.9355
   30PCz    H76 2454   7.654   7.407   3.131  2.1030  0.6566  1.0302
   30PCz    H77 2455   7.767   7.600   3.247 -0.2307  0.7872 -0.0851
   30PCz    H78 2456   7.842   7.842   3.361  0.0213  0.0911 -0.0632
   30PCz    H79 2457   7.663   7.875   3.539 -2.2469 -3.2956 -0.1293
   30PCz    H80 2458   7.442   7.993   3.468 -1.2915 -1.2086 -2.0473
   30PCz    H81 2459   7.387   8.007   3.232  0.3767  2.5661  1.5388
   30PCz    H82 2460   7.540   7.947   3.064 -0.4510 -0.5412 -1.7140
   31PCz     N1 2461   6.980   7.503   5.671  0.0930 -0.2778 -0.0882
   31PCz     C2 2462   6.915   7.622   5.701 -0.0410  0.3180 -0.1281
   31PCz     C3 2463   6.846   7.711   5.624  0.5807 -0.3496  0.1611
   31PCz     C4 2464   6.778   7.813   5.687  0.2305 -0.0564 -0.0198
   31PCz     C5 2465   6.763   7.811   5.828  0.2762  0.5753  0.2544
   31PCz     C6 2466   6.822   7.710   5.909  0.5178  0.8111  0.2862
   31PCz     C7 2467   6.901   7.616   5.838  0.0067  0.4144 -0.6010
   31PCz     C8 2468   6.977   7.501   5.893  0.2263 -0.2614 -0.3043
   31PCz     C9 2469   6.994   7.449   6.021 -0.0811 -1.0372 -0.4161
   31PCz    C10 2470   7.077   7.339   6.034  0.2757 -0.5785  0.2480
   31PCz    C11 2471   7.138   7.277   5.925 -0.9854  0.2726  0.5417
   31PCz    C12 2472   7.108   7.326   5.798  0.3284 -0.0912 -0.0901
   31PCz    C13 2473   7.026   7.434   5.786  0.1559 -0.2548 -0.8716
   31PCz    N14 2474   6.689   7.908   5.898 -0.8048  0.3188  0.2341
   31PCz    C15 2475   6.748   8.003   5.985  0.2406  0.1821  0.2256
   31PCz    C16 2476   6.879   8.022   6.021  0.0577 -0.8078 -0.5918
   31PCz    C17 2477   6.902   8.118   6.123 -0.2396  0.1289 -0.0303
   31PCz    C18 2478   6.792   8.185   6.182 -0.8885 -0.1557 -0.0806
   31PCz    C19 2479   6.661   8.170   6.137  0.5278  0.3506 -0.3432
   31PCz    C20 2480   6.636   8.069   6.040  0.2602 -0.0606  0.5406
   31PCz    C21 2481   6.515   8.002   5.990  0.2254 -0.3025 -0.2111
   31PCz    C22 2482   6.380   8.016   6.034  0.0472  0.0770  0.1144
   31PCz    C23 2483   6.278   7.938   5.971  0.0863 -0.3759  0.7570
   31PCz    C24 2484   6.321   7.837   5.877 -0.1201  0.0267 -0.4232
   31PCz    C25 2485   6.458   7.818   5.843  0.8120 -0.7683 -0.5327
   31PCz    C26 2486   6.552   7.903   5.905  0.8235  0.0970  0.2097
   31PCz    C27 2487   7.053   7.497   5.554 -0.1479 -0.9908 -0.3707
   31PCz    C28 2488   7.011   7.402   5.457  0.3060 -0.1829 -0.2222
   31PCz    C29 2489   7.085   7.392   5.340  0.3908  0.3219  0.2851
   31PCz    C30 2490   7.199   7.471   5.313  0.2607  0.6185 -0.6270
   31PCz    C31 2491   7.240   7.566   5.411  0.6064  0.6338  0.2586
   31PCz    C32 2492   7.171   7.572   5.533  0.5009  0.1596 -0.0207
   31PCz    N33 2493   6.594   7.035   5.450 -0.7703  0.1459 -0.2372
   31PCz    C34 2494   6.684   7.142   5.451 -0.7656 -0.6755  0.1495
   31PCz    C35 2495   6.680   7.261   5.382 -0.1798 -0.1052 -0.1266
   31PCz    C36 2496   6.777   7.358   5.409  0.6431  0.1067  0.7404
   31PCz    C37 2497   6.896   7.318   5.478 -0.1317  0.1681  0.0115
   31PCz    C38 2498   6.912   7.186   5.537  1.1762 -0.5796 -0.2718
   31PCz    C39 2499   6.799   7.106   5.526  0.7692 -0.7180 -0.1011
   31PCz    C40 2500   6.763   6.982   5.589  0.6360 -0.2147  0.1836
   31PCz    C41 2501   6.824   6.918   5.692 -0.0261  0.2542  0.0601
   31PCz    C42 2502   6.770   6.805   5.750  0.6152 -1.1004 -0.1518
   31PCz    C43 2503   6.649   6.758   5.695 -0.6636  0.3311 -0.9050
   31PCz    C44 2504   6.581   6.824   5.591  0.5782  0.4642  0.4779
   31PCz    C45 2505   6.642   6.936   5.537  0.3604  0.4060 -0.9019
   31PCz    C46 2506   6.533   7.010   5.330  0.0325  0.8920  0.0482
   31PCz    C47 2507   6.410   7.069   5.291  0.0435  0.7109 -0.7351
   31PCz    C48 2508   6.347   7.028   5.172  0.0437  0.0302 -0.3357
   31PCz    C49 2509   6.405   6.935   5.086 -0.4600  0.3516 -0.2257
   31PCz    C50 2510   6.531   6.875   5.127  0.4830  0.0697  0.5603
   31PCz    C51 2511   6.596   6.916   5.241  0.2210  0.9101 -0.2496
   31PCz    H52 2512   6.841   7.697   5.517  0.4064  2.0908 -0.2016
   31PCz    H53 2513   6.730   7.892   5.630  0.4802  1.9775  2.4025
   31PCz    H54 2514   6.812   7.714   6.017 -0.6468  0.5943  0.2070
   31PCz    H55 2515   6.956   7.498   6.110  1.5625 -0.3646 -0.0481
   31PCz    H56 2516   7.104   7.300   6.132  4.5558 -2.3369 -1.3934
   31PCz    H57 2517   7.219   7.211   5.955  2.0002  2.2932 -2.4639
   31PCz    H58 2518   7.155   7.280   5.711  1.8101  0.3750  0.4283
   31PCz    H59 2519   6.962   7.961   5.988  1.1769 -1.3908  2.8806
   31PCz    H60 2520   7.002   8.130   6.164 -0.0782 -1.1211 -0.0121
   31PCz    H61 2521   6.806   8.250   6.267  1.7534 -1.1769  0.3621
   31PCz    H62 2522   6.582   8.220   6.192  0.9126  0.8795 -0.2568
   31PCz    H63 2523   6.356   8.096   6.103 -0.0941  1.5669 -1.5970
   31PCz    H64 2524   6.172   7.956   5.987 -0.4225 -1.7151 -0.7755
   31PCz    H65 2525   6.258   7.773   5.815 -0.2779 -0.8652  0.6274
   31PCz    H66 2526   6.491   7.740   5.775 -0.2770 -1.6719 -0.0759
   31PCz    H67 2527   7.057   7.316   5.267  0.0988  1.9022 -1.3391
   31PCz    H68 2528   7.254   7.435   5.227  0.5741  0.9132 -0.5535
   31PCz    H69 2529   7.321   7.632   5.382 -0.0483  0.8078 -1.3138
   31PCz    H70 2530   7.212   7.630   5.615  1.6769 -0.4449 -0.1563
   31PCz    H71 2531   6.595   7.273   5.316 -1.8117 -1.8114  1.5494
   31PCz    H72 2532   6.784   7.442   5.341 -1.6167  0.4232  0.8375
   31PCz    H73 2533   6.991   7.158   5.607 -0.7607 -0.4697  2.1002
   31PCz    H74 2534   6.917   6.956   5.736  0.5419  0.0448 -0.9257
   31PCz    H75 2535   6.828   6.749   5.822  1.7556  0.7168  0.4037
   31PCz    H76 2536   6.615   6.661   5.731  1.0284 -1.2674 -3.3241
   31PCz    H77 2537   6.493   6.782   5.544 -0.7197  2.5072  0.9622
   31PCz    H78 2538   6.365   7.143   5.356 -1.4849 -0.4621 -0.3744
   31PCz    H79 2539   6.263   7.085   5.133 -1.0867 -1.1169  0.3379
   31PCz    H80 2540   6.358   6.904   4.994  2.1839 -2.8501 -0.6660
   31PCz    H81 2541   6.584   6.806   5.062 -1.6728 -2.5819  1.4385
   31PCz    H82 2542   6.688   6.862   5.266 -0.2055 -0.0564 -0.7414
   32PCz     N1 2543   2.667   2.332   7.105  0.0264  0.0111  0.0200
   32PCz     C2 2544   2.695   2.212   7.180 -0.1078  0.1220 -0.0942
   32PCz     C3 2545   2.616   2.138   7.274 -0.0664  0.7134 -0.3239
   32PCz     C4 2546   2.674   2.020   7.332 -0.4702 -0.0105  0.2156
   32PCz     C5 2547   2.802   1.976   7.286  0.6795 -0.8500 -0.6308
   32PCz     C6 2548   2.877   2.053   7.195  0.3711  0.4933  0.4552
   32PCz     C7 2549   2.821   2.169   7.141 -0.1016  0.1590  0.1087
   32PCz     C8 2550   2.877   2.269   7.051 -0.1508 -0.4923  0.5257
   32PCz     C9 2551   2.998   2.269   6.976  0.5997  0.7119 -0.0293
   32PCz    C10 2552   3.017   2.367   6.877  0.1423  1.0547 -0.1806
   32PCz    C11 2553   2.916   2.466   6.857  0.0991 -0.0033  0.5563
   32PCz    C12 2554   2.803   2.474   6.943  0.2859  0.5572  0.2839
   32PCz    C13 2555   2.787   2.372   7.039 -0.6818  0.0723  0.2006
   32PCz    N14 2556   2.856   1.851   7.323  0.4306 -0.6167 -0.6551
   32PCz    C15 2557   2.859   1.807   7.463  0.3627 -0.3072  0.3915
   32PCz    C16 2558   2.852   1.875   7.588  0.6923 -0.3944  0.2648
   32PCz    C17 2559   2.869   1.797   7.706 -0.4031 -0.1365  0.2398
   32PCz    C18 2560   2.895   1.658   7.692 -0.2150  0.0724 -0.8185
   32PCz    C19 2561   2.912   1.591   7.571  0.6438  0.1951 -0.4039
   32PCz    C20 2562   2.892   1.670   7.452  0.4687 -0.0555  0.2942
   32PCz    C21 2563   2.897   1.636   7.307 -0.3398  0.4099  0.2988
   32PCz    C22 2564   2.928   1.508   7.248 -0.2922  0.1668  0.7998
   32PCz    C23 2565   2.942   1.510   7.105  0.3240 -0.4859 -0.4045
   32PCz    C24 2566   2.916   1.627   7.029  0.4379  0.1074  0.1660
   32PCz    C25 2567   2.886   1.749   7.091 -0.0862 -0.0537 -0.5243
   32PCz    C26 2568   2.886   1.752   7.233  0.2195 -0.4222  0.5211
   32PCz    C27 2569   2.536   2.382   7.093 -0.1657  0.1673  0.2999
   32PCz    C28 2570   2.439   2.298   7.030  0.5597  0.4515 -0.9019
   32PCz    C29 2571   2.314   2.365   7.012 -0.8598 -1.3556 -0.1731
   32PCz    C30 2572   2.292   2.493   7.061  0.1703 -0.1353 -0.2542
   32PCz    C31 2573   2.389   2.569   7.130  0.0951  0.7259  0.3861
   32PCz    C32 2574   2.513   2.509   7.138 -0.6001  0.4345 -0.2204
   32PCz    N33 2575   2.503   1.790   6.798  0.1750  0.5478 -0.9454
   32PCz    C34 2576   2.471   1.908   6.869  0.6098  0.0975  0.3014
   32PCz    C35 2577   2.376   1.928   6.970  0.4359  0.0197 -0.7722
   32PCz    C36 2578   2.378   2.055   7.032 -0.8590 -0.2478 -0.4295
   32PCz    C37 2579   2.460   2.161   6.985  0.1179  0.5419  0.2232
   32PCz    C38 2580   2.560   2.139   6.889  0.4170  0.7081  0.0367
   32PCz    C39 2581   2.564   2.008   6.831 -0.1966 -0.1929  0.2266
   32PCz    C40 2582   2.656   1.943   6.731 -0.7725  0.0104  0.0886
   32PCz    C41 2583   2.780   1.989   6.672 -0.2682  0.1061  0.1321
   32PCz    C42 2584   2.844   1.899   6.586 -0.9733 -0.6397  0.0164
   32PCz    C43 2585   2.789   1.773   6.566 -0.7043  0.4207  0.2053
   32PCz    C44 2586   2.674   1.727   6.633 -0.5378  0.2532 -0.2036
   32PCz    C45 2587   2.610   1.813   6.716  0.0525 -0.2245 -0.5225
   32PCz    C46 2588   2.443   1.665   6.809  0.0643 -1.1162 -0.5598
   32PCz    C47 2589   2.465   1.583   6.923 -0.1632  0.0866  0.3615
   32PCz    C48 2590   2.397   1.463   6.929 -0.4342  0.3543  0.5469
   32PCz    C49 2591   2.318   1.418   6.818  0.1800 -0.0339  0.0873
   32PCz    C50 2592   2.312   1.493   6.701  0.1145  0.0507  0.6734
   32PCz    C51 2593   2.368   1.625   6.701  0.5639 -0.3519 -0.2645
   32PCz    H52 2594   2.513   2.155   7.302 -0.7302 -1.5442 -1.2058
   32PCz    H53 2595   2.623   1.963   7.409 -1.2134 -0.6055 -0.6757
   32PCz    H54 2596   2.975   2.021   7.161 -0.0803 -0.3518 -0.0853
   32PCz    H55 2597   3.073   2.193   6.991  0.3197  0.4783  0.1994
   32PCz    H56 2598   3.099   2.370   6.806 -1.4738  1.3276 -2.1390
   32PCz    H57 2599   2.922   2.533   6.771 -0.8201  0.5937  0.9504
   32PCz    H58 2600   2.721   2.540   6.916 -0.1305 -0.7705 -1.9782
   32PCz    H59 2601   2.842   1.983   7.594 -1.3950 -0.5774  0.7894
   32PCz    H60 2602   2.862   1.840   7.806  0.0781 -1.7641  1.0149
   32PCz    H61 2603   2.905   1.613   7.791 -0.8639  1.7728  0.0651
   32PCz    H62 2604   2.912   1.483   7.566 -0.7233  0.0215  1.9817
   32PCz    H63 2605   2.934   1.417   7.306 -2.3627 -2.1255 -2.2941
   32PCz    H64 2606   2.955   1.419   7.048  0.2755 -1.5978  1.2880
   32PCz    H65 2607   2.902   1.624   6.921  1.0198  0.5573  0.0678
   32PCz    H66 2608   2.858   1.834   7.030 -2.3972 -1.0257 -0.9565
   32PCz    H67 2609   2.231   2.313   6.966 -0.7658  0.9351 -3.2457
   32PCz    H68 2610   2.191   2.531   7.060  0.5815  1.1073  1.3329
   32PCz    H69 2611   2.372   2.668   7.172  1.1322  2.0018 -2.0457
   32PCz    H70 2612   2.593   2.569   7.180 -0.0271  1.7049 -2.9429
   32PCz    H71 2613   2.310   1.845   6.994 -0.5435  0.6492 -1.2369
   32PCz    H72 2614   2.311   2.083   7.113  1.4809  1.3355  1.0779
   32PCz    H73 2615   2.619   2.223   6.854 -0.5900  1.3043 -0.2651
   32PCz    H74 2616   2.824   2.088   6.680  0.6381 -0.1093 -1.6164
   32PCz    H75 2617   2.928   1.943   6.533 -0.7376  0.0663  0.9423
   32PCz    H76 2618   2.841   1.711   6.495  1.7098  2.4611  0.0559
   32PCz    H77 2619   2.650   1.622   6.616 -0.4732  0.2889 -0.5160
   32PCz    H78 2620   2.524   1.605   7.011 -0.5369  0.7871  0.4460
   32PCz    H79 2621   2.397   1.401   7.018 -0.9664  0.4866  0.6410
   32PCz    H80 2622   2.259   1.327   6.820 -0.8770  0.6385  0.1886
   32PCz    H81 2623   2.262   1.444   6.618  0.7043  1.6038 -0.6529
   32PCz    H82 2624   2.357   1.686   6.612  1.0384 -0.7946 -0.6310
   33PCz     N1 2625   0.598   5.867   7.529  0.7877  0.6838  0.0098
   33PCz     C2 2626   0.527   5.925   7.430  0.5407 -0.9498  0.0767
   33PCz     C3 2627   0.553   5.935   7.290  0.1177  0.0712  0.1185
   33PCz     C4 2628   0.470   6.006   7.206 -0.5675  0.0998  0.2103
   33PCz     C5 2629   0.350   6.069   7.258 -0.0319  0.3385 -0.3505
   33PCz     C6 2630   0.325   6.061   7.400 -0.6710  0.0963  0.6868
   33PCz     C7 2631   0.414   5.992   7.485  0.6880 -0.9289  0.3963
   33PCz     C8 2632   0.422   5.969   7.629 -0.3630 -0.4695 -0.3485
   33PCz     C9 2633   0.350   6.023   7.736 -0.1791  0.5169 -0.7096
   33PCz    C10 2634   0.395   5.993   7.864 -0.3007  0.0674  0.0461
   33PCz    C11 2635   0.508   5.907   7.886  0.3588  0.2079  0.7069
   33PCz    C12 2636   0.585   5.864   7.779  0.2002  0.0210  0.0179
   33PCz    C13 2637   0.537   5.892   7.653 -0.8538 -0.1387 -0.3915
   33PCz    N14 2638   0.256   6.121   7.165  0.6519  0.9341 -0.9645
   33PCz    C15 2639   0.228   6.253   7.158  0.7719 -0.1652 -0.2784
   33PCz    C16 2640   0.266   6.360   7.236 -0.4785  0.4245 -0.0932
   33PCz    C17 2641   0.208   6.487   7.215  0.1313  0.5230  0.6745
   33PCz    C18 2642   0.114   6.501   7.109  0.0682  0.3820  0.4165
   33PCz    C19 2643   0.065   6.389   7.030  0.0565 -0.0660 -0.6928
   33PCz    C20 2644   0.126   6.267   7.064 -0.9589  0.0431 -0.1597
   33PCz    C21 2645   0.104   6.130   7.004  0.7006  0.1434 -0.2987
   33PCz    C22 2646   0.035   6.088   6.889  0.2431 -0.0672  0.8421
   33PCz    C23 2647   0.042   5.950   6.861 -0.3058  0.4034  0.0686
   33PCz    C24 2648   0.130   5.861   6.935 -0.0882  0.2963 -0.1888
   33PCz    C25 2649   0.209   5.916   7.034 -0.8542  0.6644  0.2718
   33PCz    C26 2650   0.194   6.045   7.070  0.1737  0.0896  0.1344
   33PCz    C27 2651   0.684   5.763   7.507  0.5987  0.8867 -0.2699
   33PCz    C28 2652   0.619   5.636   7.484  0.0940  0.4611  0.4764
   33PCz    C29 2653   0.697   5.525   7.453  0.0589 -0.0721 -0.0390
   33PCz    C30 2654   0.837   5.547   7.434 -0.5570  0.6961 -1.2311
   33PCz    C31 2655   0.903   5.666   7.476 -0.2649  0.3844  0.5572
   33PCz    C32 2656   0.822   5.779   7.507  0.5990  0.0592 -0.5758
   33PCz    N33 2657   0.068   5.643   7.477  0.0483 -0.8057 -0.0280
   33PCz    C34 2658   0.199   5.627   7.466 -0.5750 -0.4853 -0.3823
   33PCz    C35 2659   0.267   5.616   7.351 -0.4388  0.2970  0.0322
   33PCz    C36 2660   0.407   5.619   7.358 -0.4485  0.7326  0.3592
   33PCz    C37 2661   0.473   5.623   7.482 -0.3167  0.1264  0.3851
   33PCz    C38 2662   0.402   5.617   7.601 -0.4534  0.4453 -0.4773
   33PCz    C39 2663   0.262   5.630   7.587  0.0288  0.3741  0.2982
   33PCz    C40 2664   0.154   5.634   7.688  0.2470 -0.7249 -0.3990
   33PCz    C41 2665   0.152   5.640   7.829 -0.0580  0.3136 -0.2850
   33PCz    C42 2666   0.026   5.663   7.892 -0.9799 -0.1530 -0.2289
   33PCz    C43 2667  -0.091   5.667   7.819 -0.0450 -0.4674  0.1343
   33PCz    C44 2668  -0.082   5.670   7.678  0.9252  0.1809 -0.2727
   33PCz    C45 2669   0.037   5.644   7.616 -0.6299  0.4768  0.3101
   33PCz    C46 2670  -0.010   5.687   7.379 -0.7906 -0.1471  0.0398
   33PCz    C47 2671   0.023   5.801   7.298 -0.6950  0.0140  0.2635
   33PCz    C48 2672  -0.068   5.854   7.200  0.4732 -0.3418 -0.7716
   33PCz    C49 2673  -0.193   5.780   7.186  0.4922  0.0319  0.0128
   33PCz    C50 2674  -0.219   5.664   7.263 -0.1694 -0.5558  0.0946
   33PCz    C51 2675  -0.130   5.616   7.363  1.0095  0.0219 -0.2701
   33PCz    H52 2676   0.638   5.885   7.245  0.5865  1.0123 -0.0591
   33PCz    H53 2677   0.486   6.004   7.099  0.7807 -0.3609  0.4131
   33PCz    H54 2678   0.229   6.091   7.442 -0.0024  1.4987  1.2739
   33PCz    H55 2679   0.260   6.084   7.728 -0.2303  1.1960  2.9238
   33PCz    H56 2680   0.336   6.029   7.947 -0.2899 -0.5629  0.3359
   33PCz    H57 2681   0.541   5.877   7.985 -0.2718 -0.8207  0.6146
   33PCz    H58 2682   0.681   5.814   7.784  0.5515  0.1958 -3.3133
   33PCz    H59 2683   0.335   6.343   7.318 -1.1913 -2.3686  0.0372
   33PCz    H60 2684   0.227   6.571   7.281 -1.8692  0.8325  0.8937
   33PCz    H61 2685   0.068   6.597   7.087 -1.5853 -1.0060 -2.7608
   33PCz    H62 2686  -0.008   6.397   6.950  0.3907 -2.1159 -1.2793
   33PCz    H63 2687  -0.034   6.151   6.835  0.0861  1.7757  3.0674
   33PCz    H64 2688  -0.032   5.896   6.802 -1.8292  0.6731  1.6581
   33PCz    H65 2689   0.131   5.754   6.919  3.0356  0.3204 -0.6961
   33PCz    H66 2690   0.277   5.854   7.092  0.4521 -0.0403 -1.8992
   33PCz    H67 2691   0.651   5.428   7.434 -0.9225  0.0794  1.4378
   33PCz    H68 2692   0.892   5.460   7.400  0.5472  1.5582 -1.7099
   33PCz    H69 2693   1.011   5.674   7.482 -0.1305 -0.1363 -0.6959
   33PCz    H70 2694   0.871   5.875   7.520  0.9769 -0.1476 -0.4328
   33PCz    H71 2695   0.216   5.608   7.255 -0.9879  0.5767  0.3001
   33PCz    H72 2696   0.466   5.603   7.268 -1.9174  2.3785 -0.9868
   33PCz    H73 2697   0.450   5.628   7.697  1.6883 -0.9837 -1.3208
   33PCz    H74 2698   0.246   5.624   7.882 -0.1248 -0.1765 -0.3102
   33PCz    H75 2699   0.011   5.672   7.999  0.7784  1.7950 -0.0856
   33PCz    H76 2700  -0.186   5.689   7.868 -0.3876  1.9212 -1.4368
   33PCz    H77 2701  -0.171   5.699   7.623  0.5948 -0.1506  0.0831
   33PCz    H78 2702   0.110   5.864   7.311 -0.5167  0.0094 -0.8094
   33PCz    H79 2703  -0.044   5.949   7.153 -2.2087  0.3080 -1.0422
   33PCz    H80 2704  -0.266   5.809   7.111 -0.9349  1.9427  2.0241
   33PCz    H81 2705  -0.313   5.616   7.241 -0.4019  0.1786 -0.5478
   33PCz    H82 2706  -0.139   5.527   7.424  2.7312  0.0025  0.0211
   34PCz     N1 2707   7.013   6.586   0.453  0.6042  0.2446  0.2014
   34PCz     C2 2708   7.025   6.646   0.577 -0.1653  0.1600  0.0452
   34PCz     C3 2709   6.990   6.773   0.624  0.3498 -0.6866  0.1572
   34PCz     C4 2710   7.009   6.804   0.760  0.0211 -0.3902 -0.3554
   34PCz     C5 2711   7.062   6.707   0.845  0.8681 -0.0479 -0.0476
   34PCz     C6 2712   7.092   6.584   0.796 -1.0276 -1.1646 -0.3776
   34PCz     C7 2713   7.069   6.550   0.662  0.3973 -0.0002  0.4190
   34PCz     C8 2714   7.089   6.429   0.585  0.0938  0.0098  0.3749
   34PCz     C9 2715   7.145   6.310   0.629 -0.5510  0.7425 -0.6345
   34PCz    C10 2716   7.155   6.203   0.544  0.2437 -0.4969  0.3360
   34PCz    C11 2717   7.122   6.228   0.405  0.4098  0.0490  0.3424
   34PCz    C12 2718   7.063   6.351   0.360  0.5847 -0.3413  0.3554
   34PCz    C13 2719   7.039   6.446   0.457 -0.8880 -0.4403  0.0404
   34PCz    N14 2720   7.098   6.740   0.978 -0.3999  0.0279  0.0041
   34PCz    C15 2721   7.222   6.795   1.011  0.8868  0.2406 -0.3700
   34PCz    C16 2722   7.310   6.863   0.932 -0.3516  0.3816  0.7258
   34PCz    C17 2723   7.419   6.930   0.992  0.3822  0.2818  0.4523
   34PCz    C18 2724   7.422   6.940   1.132 -0.2068  0.1068  0.5426
   34PCz    C19 2725   7.326   6.876   1.209 -0.0343 -0.6847 -0.0236
   34PCz    C20 2726   7.220   6.805   1.152  0.1109 -0.3643  0.5840
   34PCz    C21 2727   7.093   6.750   1.201  0.9124  0.1020 -0.1858
   34PCz    C22 2728   7.050   6.706   1.329  0.6025 -0.0378  1.0387
   34PCz    C23 2729   6.939   6.620   1.344 -0.3741 -0.0407 -0.1288
   34PCz    C24 2730   6.870   6.579   1.229 -0.1668 -0.6368  0.0922
   34PCz    C25 2731   6.915   6.609   1.097  0.3904 -0.3874  0.0330
   34PCz    C26 2732   7.024   6.699   1.089 -0.1974 -0.2318  0.2896
   34PCz    C27 2733   7.010   6.657   0.334 -0.1904  0.2507 -0.2106
   34PCz    C28 2734   6.896   6.630   0.252 -0.6026 -0.1099 -0.4941
   34PCz    C29 2735   6.894   6.699   0.127 -0.3837  0.8247  0.1276
   34PCz    C30 2736   6.997   6.785   0.091  0.1236  0.8506  0.5453
   34PCz    C31 2737   7.104   6.810   0.175  0.2929 -1.3804 -0.3189
   34PCz    C32 2738   7.110   6.746   0.305 -0.7596  0.4514  0.4573
   34PCz    N33 2739   6.488   6.272   0.401  0.5525 -0.8756  0.5079
   34PCz    C34 2740   6.570   6.381   0.367 -0.5726  0.0208 -0.1720
   34PCz    C35 2741   6.595   6.495   0.442 -0.8697  0.2711  0.3595
   34PCz    C36 2742   6.699   6.571   0.401  0.3506  0.2101  0.3591
   34PCz    C37 2743   6.784   6.535   0.285 -0.0173 -0.5624 -0.6435
   34PCz    C38 2744   6.771   6.412   0.224 -0.5971 -0.5410 -0.7311
   34PCz    C39 2745   6.663   6.337   0.269  0.2113  0.4513 -0.0579
   34PCz    C40 2746   6.621   6.199   0.240 -0.3318 -0.4984  0.0904
   34PCz    C41 2747   6.674   6.113   0.152 -0.3025 -0.0805  0.4836
   34PCz    C42 2748   6.612   5.987   0.131 -0.3659  0.0706  0.1693
   34PCz    C43 2749   6.489   5.958   0.192  0.4909  0.0212  0.4643
   34PCz    C44 2750   6.440   6.046   0.295  0.2211 -0.1718 -0.5556
   34PCz    C45 2751   6.516   6.165   0.318 -0.0569  0.6974 -0.2003
   34PCz    C46 2752   6.383   6.285   0.488 -0.4886 -0.8387  0.4364
   34PCz    C47 2753   6.397   6.234   0.614 -0.3982  0.5336 -0.9238
   34PCz    C48 2754   6.289   6.230   0.707 -0.2684 -0.4157 -0.5723
   34PCz    C49 2755   6.164   6.277   0.666 -0.6122  0.3815 -0.3593
   34PCz    C50 2756   6.151   6.343   0.543  0.0892  0.4803 -0.6800
   34PCz    C51 2757   6.264   6.349   0.447  0.5086 -0.2491  0.0904
   34PCz    H52 2758   6.943   6.848   0.562 -2.3571 -1.8985  0.5962
   34PCz    H53 2759   6.986   6.903   0.798 -0.8255 -0.1265 -1.5009
   34PCz    H54 2760   7.145   6.517   0.864 -0.6380 -0.1033  0.3981
   34PCz    H55 2761   7.187   6.294   0.727 -0.5478 -1.1622 -0.9090
   34PCz    H56 2762   7.181   6.103   0.578 -0.5949 -0.7008  0.4004
   34PCz    H57 2763   7.122   6.147   0.333 -3.0271  1.8061 -1.9059
   34PCz    H58 2764   7.045   6.373   0.255 -0.5414  2.4854  1.0502
   34PCz    H59 2765   7.305   6.848   0.824  1.2010 -2.4824  0.9757
   34PCz    H60 2766   7.493   6.976   0.927 -0.9885  0.6260 -0.9303
   34PCz    H61 2767   7.500   6.986   1.191 -0.3614 -1.3191  1.9173
   34PCz    H62 2768   7.327   6.903   1.314 -0.3497 -1.5631  0.2151
   34PCz    H63 2769   7.100   6.732   1.422 -0.5289 -0.6126  1.8391
   34PCz    H64 2770   6.918   6.575   1.440  2.4526  0.6333  0.9163
   34PCz    H65 2771   6.784   6.514   1.245 -1.1781  0.9386  1.3266
   34PCz    H66 2772   6.868   6.568   1.008  3.2253 -1.8763 -0.8845
   34PCz    H67 2773   6.809   6.697   0.059  2.2105  1.1470 -3.3668
   34PCz    H68 2774   6.983   6.832  -0.006 -0.9030 -1.1557 -0.3465
   34PCz    H69 2775   7.182   6.880   0.148 -0.4748 -0.0786  0.7349
   34PCz    H70 2776   7.200   6.759   0.364 -1.1881  0.6704  1.0715
   34PCz    H71 2777   6.528   6.522   0.523 -0.4638  0.6088  0.5929
   34PCz    H72 2778   6.711   6.667   0.451 -0.1178 -0.2614  1.4085
   34PCz    H73 2779   6.831   6.379   0.140 -1.0735 -0.8539 -0.9538
   34PCz    H74 2780   6.775   6.120   0.114  0.2235 -1.0598  1.6735
   34PCz    H75 2781   6.656   5.919   0.060 -2.2604  0.3991 -1.3942
   34PCz    H76 2782   6.430   5.872   0.161  0.1441  0.2768  0.4147
   34PCz    H77 2783   6.345   6.034   0.346  0.5792  1.4118  0.5411
   34PCz    H78 2784   6.488   6.179   0.635 -0.1529  0.4201 -2.2255
   34PCz    H79 2785   6.300   6.194   0.809  1.8452  0.0062 -0.5859
   34PCz    H80 2786   6.079   6.266   0.733  0.1057 -2.2489  0.2491
   34PCz    H81 2787   6.055   6.388   0.520 -0.0546  0.7130  0.3263
   34PCz    H82 2788   6.251   6.391   0.348 -0.5944  0.7614  0.6285
   35PCz     N1 2789   3.247   4.272   7.836  0.8926  0.0615 -0.0540
   35PCz     C2 2790   3.282   4.406   7.813  0.3164  0.3058  0.0940
   35PCz     C3 2791   3.396   4.469   7.864  0.1118 -0.1907 -0.1758
   35PCz     C4 2792   3.412   4.605   7.838 -0.6985  0.5328  0.1135
   35PCz     C5 2793   3.326   4.663   7.746 -0.5418  0.1547  0.4801
   35PCz     C6 2794   3.213   4.600   7.692 -0.1886  0.0674  0.3923
   35PCz     C7 2795   3.191   4.466   7.732  0.0217  0.3931  0.2300
   35PCz     C8 2796   3.090   4.358   7.705  0.5310 -0.4282 -0.0478
   35PCz     C9 2797   2.971   4.355   7.627 -0.1843  0.0518 -0.3335
   35PCz    C10 2798   2.902   4.236   7.611  0.1312 -0.0850 -0.4142
   35PCz    C11 2799   2.943   4.117   7.673 -0.1644  0.4381 -0.7455
   35PCz    C12 2800   3.064   4.115   7.755  0.0129 -0.3432  0.1560
   35PCz    C13 2801   3.126   4.237   7.765  0.5308  0.6928  0.1218
   35PCz    N14 2802   3.371   4.780   7.687  0.0590 -0.1775 -0.4926
   35PCz    C15 2803   3.366   4.903   7.759  0.0758  0.1753  0.0701
   35PCz    C16 2804   3.295   4.944   7.875 -0.2552  0.3650 -0.2508
   35PCz    C17 2805   3.334   5.064   7.934  0.5204  0.3032  0.3973
   35PCz    C18 2806   3.435   5.145   7.880 -0.0379 -0.0217  0.2158
   35PCz    C19 2807   3.508   5.109   7.765 -0.2998  0.3636  0.1519
   35PCz    C20 2808   3.467   4.990   7.702 -0.6457  0.1643 -0.1866
   35PCz    C21 2809   3.536   4.910   7.596  0.0211 -0.0978 -0.1574
   35PCz    C22 2810   3.636   4.942   7.504 -0.0301  0.3069  0.5021
   35PCz    C23 2811   3.677   4.837   7.413 -0.0210 -0.8994 -0.1798
   35PCz    C24 2812   3.612   4.710   7.406 -0.2807 -0.2669 -0.3205
   35PCz    C25 2813   3.500   4.690   7.490  0.1784  0.3814  0.1081
   35PCz    C26 2814   3.463   4.792   7.579 -0.4806  0.0011  0.0652
   35PCz    C27 2815   3.343   4.177   7.871 -0.4006  0.2446  0.3492
   35PCz    C28 2816   3.437   4.135   7.772  0.6916  0.2724  0.1183
   35PCz    C29 2817   3.535   4.041   7.814  0.0206  0.2532 -0.1582
   35PCz    C30 2818   3.532   3.974   7.939  0.3516 -0.3970 -0.0294
   35PCz    C31 2819   3.445   4.023   8.033  0.5737  0.3867 -0.3913
   35PCz    C32 2820   3.355   4.120   7.998 -0.3523 -0.0427 -0.0049
   35PCz    N33 2821   3.338   4.286   7.248  0.1524 -0.4766  0.5547
   35PCz    C34 2822   3.395   4.257   7.374  0.0952  0.4448  1.0509
   35PCz    C35 2823   3.483   4.330   7.445  0.4401  0.7617  0.0744
   35PCz    C36 2824   3.497   4.288   7.579 -0.5308 -0.4797 -0.0447
   35PCz    C37 2825   3.432   4.178   7.632  0.1923 -0.2664 -0.1011
   35PCz    C38 2826   3.339   4.103   7.551 -1.3669 -0.3152  0.1925
   35PCz    C39 2827   3.315   4.150   7.422 -0.2954 -0.5053 -0.4026
   35PCz    C40 2828   3.223   4.112   7.314  0.0604  0.9541 -0.2821
   35PCz    C41 2829   3.152   3.991   7.296  0.4102 -0.1331 -0.0478
   35PCz    C42 2830   3.098   3.964   7.172  0.0815 -0.6597  0.8530
   35PCz    C43 2831   3.109   4.058   7.066 -0.6398  0.0016  0.7276
   35PCz    C44 2832   3.180   4.174   7.084 -0.2834 -0.5126 -0.4437
   35PCz    C45 2833   3.245   4.189   7.207 -0.3809 -0.1608  0.1777
   35PCz    C46 2834   3.313   4.413   7.192 -0.0624 -0.1336  0.1883
   35PCz    C47 2835   3.198   4.489   7.219 -0.5755 -0.1143 -0.6124
   35PCz    C48 2836   3.190   4.615   7.165 -0.2506 -0.2176  0.1331
   35PCz    C49 2837   3.290   4.669   7.077  0.0812 -0.0283 -0.1570
   35PCz    C50 2838   3.405   4.595   7.055  0.1500  1.0053 -0.1505
   35PCz    C51 2839   3.418   4.469   7.109  0.3516  0.1112  0.5030
   35PCz    H52 2840   3.461   4.407   7.925 -0.0507 -0.0247  0.1688
   35PCz    H53 2841   3.507   4.651   7.865 -0.2786 -1.0590  1.4991
   35PCz    H54 2842   3.141   4.655   7.633  0.0989  1.0839  0.9674
   35PCz    H55 2843   2.927   4.449   7.593 -1.4502  0.2558  1.6555
   35PCz    H56 2844   2.812   4.248   7.551 -0.5184  4.4858  1.0956
   35PCz    H57 2845   2.880   4.030   7.657 -0.1120  0.6658 -2.3828
   35PCz    H58 2846   3.100   4.021   7.795  1.8903 -0.1272 -0.9153
   35PCz    H59 2847   3.220   4.876   7.915  0.6843 -1.3090 -1.2086
   35PCz    H60 2848   3.280   5.099   8.021 -0.9872  2.7494 -1.3967
   35PCz    H61 2849   3.448   5.240   7.932  2.1037 -0.6782  0.9754
   35PCz    H62 2850   3.594   5.166   7.730  1.0896  0.4008  3.3442
   35PCz    H63 2851   3.676   5.043   7.498  0.0526  0.2256 -0.3717
   35PCz    H64 2852   3.763   4.854   7.348 -0.5789  0.2635 -0.6436
   35PCz    H65 2853   3.658   4.631   7.348  5.0079  1.1969  1.3251
   35PCz    H66 2854   3.441   4.599   7.496  0.2535  0.2864 -0.5341
   35PCz    H67 2855   3.605   4.004   7.740  0.6665 -0.8323  0.9479
   35PCz    H68 2856   3.599   3.892   7.959  0.2412 -0.9657 -1.7931
   35PCz    H69 2857   3.435   3.984   8.134 -1.2749 -0.1604 -0.7530
   35PCz    H70 2858   3.292   4.159   8.077  0.1507  0.8865 -0.0423
   35PCz    H71 2859   3.532   4.413   7.396  0.4771 -0.3403 -1.8869
   35PCz    H72 2860   3.577   4.336   7.634  0.0050 -3.2794  1.8229
   35PCz    H73 2861   3.286   4.022   7.600 -0.7266 -0.9055 -0.0771
   35PCz    H74 2862   3.144   3.916   7.374  0.3355 -1.2919 -1.1474
   35PCz    H75 2863   3.041   3.872   7.161  0.1086 -0.5492 -0.3599
   35PCz    H76 2864   3.075   4.029   6.967  0.9800  0.9724 -0.1735
   35PCz    H77 2865   3.198   4.252   7.010 -0.5379  2.9499  2.8354
   35PCz    H78 2866   3.123   4.458   7.292  0.8484  1.8015  1.8362
   35PCz    H79 2867   3.106   4.672   7.203  0.0750 -0.3932  1.1419
   35PCz    H80 2868   3.290   4.762   7.022  3.1805 -0.7612 -1.6618
   35PCz    H81 2869   3.492   4.626   6.998 -0.4990  1.6502 -0.8060
   35PCz    H82 2870   3.511   4.417   7.086  1.1801  1.3649  0.9632
   36PCz     N1 2871   0.835   8.155   2.298  0.0046  0.4555  0.7952
   36PCz     C2 2872   0.719   8.206   2.353  0.4794 -0.0916 -0.4213
   36PCz     C3 2873   0.605   8.271   2.299  0.0123 -0.0646 -0.3604
   36PCz     C4 2874   0.496   8.311   2.386 -0.4374  0.2753 -0.5701
   36PCz     C5 2875   0.514   8.285   2.528  0.3818  0.1193  0.4152
   36PCz     C6 2876   0.626   8.227   2.584  0.7796 -0.4306  0.6612
   36PCz     C7 2877   0.732   8.184   2.495  0.4420 -0.8637 -0.2587
   36PCz     C8 2878   0.858   8.119   2.516 -0.7758  0.7110  0.0332
   36PCz     C9 2879   0.909   8.063   2.633  0.5167 -0.9320  0.0009
   36PCz    C10 2880   1.045   8.023   2.629  0.6358  0.2004 -0.1926
   36PCz    C11 2881   1.117   8.023   2.511  0.3680  0.6024  0.6512
   36PCz    C12 2882   1.055   8.063   2.386  0.7405  1.0029  0.3178
   36PCz    C13 2883   0.928   8.110   2.395 -0.0298 -0.0997  0.2381
   36PCz    N14 2884   0.407   8.321   2.615 -0.0855 -0.2755  0.2217
   36PCz    C15 2885   0.374   8.456   2.642  0.4377 -0.4955 -0.1537
   36PCz    C16 2886   0.399   8.574   2.568 -0.4297  0.1396  0.1067
   36PCz    C17 2887   0.352   8.693   2.625  0.2563  0.0114  0.0605
   36PCz    C18 2888   0.280   8.694   2.748  0.0687  0.2205 -0.7197
   36PCz    C19 2889   0.259   8.575   2.818 -0.2148  0.4258  0.3627
   36PCz    C20 2890   0.306   8.457   2.764 -0.1188 -0.0248  0.3184
   36PCz    C21 2891   0.305   8.320   2.816 -0.9096  0.5509 -1.0449
   36PCz    C22 2892   0.251   8.254   2.924  0.8104 -0.1340  0.2594
   36PCz    C23 2893   0.243   8.116   2.929  0.0072 -0.1406 -1.1167
   36PCz    C24 2894   0.299   8.034   2.827 -0.4770 -0.0957 -0.6520
   36PCz    C25 2895   0.367   8.094   2.717 -0.3709 -0.0086  1.3234
   36PCz    C26 2896   0.367   8.237   2.720 -0.2914 -0.2727  0.2955
   36PCz    C27 2897   0.893   8.205   2.181 -0.2329 -0.5377 -0.3572
   36PCz    C28 2898   0.889   8.123   2.064 -0.6127 -0.0070  0.2446
   36PCz    C29 2899   0.960   8.169   1.953  0.5736 -0.4639  0.1862
   36PCz    C30 2900   1.014   8.301   1.947  0.3118 -0.9697 -0.2304
   36PCz    C31 2901   1.014   8.387   2.061  0.5076  0.3078 -0.2137
   36PCz    C32 2902   0.951   8.335   2.177 -0.1389 -0.0450  0.1040
   36PCz    N33 2903   0.611   7.628   1.993  0.3582 -0.3571 -0.1087
   36PCz    C34 2904   0.657   7.764   2.004 -0.3830  0.0510 -0.4131
   36PCz    C35 2905   0.590   7.873   2.061  0.6412  0.4782  0.2555
   36PCz    C36 2906   0.666   7.989   2.080 -0.0271 -0.1153 -0.4897
   36PCz    C37 2907   0.808   7.994   2.048  0.3491  0.4338 -0.2520
   36PCz    C38 2908   0.871   7.882   1.982 -0.1111 -0.0748 -0.1993
   36PCz    C39 2909   0.789   7.768   1.965  0.0158  0.2243  0.5097
   36PCz    C40 2910   0.828   7.632   1.919 -0.2096 -0.4620 -0.4454
   36PCz    C41 2911   0.951   7.575   1.885 -0.1877  0.2703 -0.5651
   36PCz    C42 2912   0.964   7.434   1.868  0.1147 -0.0224 -0.1750
   36PCz    C43 2913   0.850   7.352   1.887 -0.4437  0.3453 -0.6970
   36PCz    C44 2914   0.724   7.406   1.922  0.2156  0.1365  0.5985
   36PCz    C45 2915   0.714   7.549   1.933 -0.4557  0.6800  0.4695
   36PCz    C46 2916   0.525   7.577   2.094  0.4024  0.2333  0.3828
   36PCz    C47 2917   0.572   7.553   2.223  0.0360 -0.2684  0.7846
   36PCz    C48 2918   0.496   7.501   2.322  0.3448  0.6191  1.0534
   36PCz    C49 2919   0.364   7.470   2.291  0.2313 -0.7563 -0.2607
   36PCz    C50 2920   0.304   7.513   2.169  0.0048 -0.2485 -0.7656
   36PCz    C51 2921   0.390   7.557   2.067 -0.6148  0.5268 -0.1437
   36PCz    H52 2922   0.601   8.291   2.193 -0.1167 -0.1753 -0.3772
   36PCz    H53 2923   0.406   8.364   2.357 -1.5775 -0.8586  0.7458
   36PCz    H54 2924   0.630   8.211   2.691 -1.3610 -3.1448  0.4377
   36PCz    H55 2925   0.855   8.059   2.728  3.1237 -0.6766  1.5838
   36PCz    H56 2926   1.096   7.990   2.719 -0.7148  1.8821  1.2654
   36PCz    H57 2927   1.217   7.981   2.507  0.3955  0.5678  1.5622
   36PCz    H58 2928   1.102   8.045   2.290 -0.3682 -1.9182  0.2288
   36PCz    H59 2929   0.427   8.583   2.464 -3.4904  0.3406 -0.7909
   36PCz    H60 2930   0.344   8.788   2.572 -1.5629 -0.6731 -0.9743
   36PCz    H61 2931   0.237   8.786   2.786 -1.5080 -1.0295  0.7286
   36PCz    H62 2932   0.205   8.586   2.912  0.5165  3.4280  0.5354
   36PCz    H63 2933   0.199   8.320   2.994  1.9477  2.6382 -1.3529
   36PCz    H64 2934   0.193   8.072   3.015  0.3106  0.1165 -0.8082
   36PCz    H65 2935   0.298   7.925   2.833 -3.3425 -0.0579  3.2038
   36PCz    H66 2936   0.414   8.033   2.641 -1.1056 -0.1443  0.9739
   36PCz    H67 2937   0.970   8.101   1.870 -1.1242  0.2555 -0.6524
   36PCz    H68 2938   1.055   8.339   1.853  0.9026  0.3243  0.5237
   36PCz    H69 2939   1.070   8.479   2.054  1.8012 -0.5562 -2.6369
   36PCz    H70 2940   0.952   8.398   2.266 -2.3875 -1.6068  1.3195
   36PCz    H71 2941   0.485   7.871   2.089  0.4727 -0.7064 -0.4225
   36PCz    H72 2942   0.626   8.079   2.125  3.6450  1.3781  0.1263
   36PCz    H73 2943   0.976   7.870   1.957 -0.5002 -1.9514 -1.0578
   36PCz    H74 2944   1.038   7.638   1.875  1.1040 -1.3730 -0.0309
   36PCz    H75 2945   1.063   7.391   1.853  1.2076  1.9949  0.8518
   36PCz    H76 2946   0.865   7.245   1.884 -2.2561  0.0747 -1.0468
   36PCz    H77 2947   0.643   7.346   1.963 -1.6897  1.4613 -1.0641
   36PCz    H78 2948   0.672   7.582   2.252 -0.8569  0.8977  2.9903
   36PCz    H79 2949   0.542   7.472   2.416 -1.0283 -0.2523  1.4983
   36PCz    H80 2950   0.303   7.428   2.370 -0.7721  0.6902 -0.2239
   36PCz    H81 2951   0.199   7.500   2.148 -0.6772  1.6630  1.1542
   36PCz    H82 2952   0.350   7.572   1.967  0.1771 -3.8185 -1.3193
   37PCz     N1 2953   0.372   6.537   3.438 -0.3369 -0.6270  0.2756
   37PCz     C2 2954   0.468   6.459   3.501  0.2434 -0.2210 -0.0475
   37PCz     C3 2955   0.525   6.456   3.625 -0.3861  0.2927  0.1169
   37PCz     C4 2956   0.625   6.362   3.658  0.3082  0.2754  0.1263
   37PCz     C5 2957   0.658   6.265   3.560 -0.0063 -0.0198  0.6316
   37PCz     C6 2958   0.602   6.268   3.428  0.4506 -0.1568  0.0353
   37PCz     C7 2959   0.513   6.377   3.398 -0.7132  0.3272 -0.0671
   37PCz     C8 2960   0.451   6.417   3.271  0.9185  0.2086  0.1503
   37PCz     C9 2961   0.446   6.352   3.144  0.1514 -0.2903 -0.5193
   37PCz    C10 2962   0.360   6.402   3.045 -0.3898 -0.4981  0.0758
   37PCz    C11 2963   0.284   6.515   3.068  0.1378 -0.0580 -0.2782
   37PCz    C12 2964   0.280   6.576   3.193  0.3289  0.2952 -0.3048
   37PCz    C13 2965   0.367   6.524   3.293 -0.2795 -0.6120 -0.7212
   37PCz    N14 2966   0.752   6.163   3.584  0.1735 -0.2668  0.2468
   37PCz    C15 2967   0.868   6.190   3.661 -0.4274 -0.1172  0.3927
   37PCz    C16 2968   0.942   6.305   3.670 -0.0594 -0.6788 -0.0421
   37PCz    C17 2969   1.073   6.286   3.721 -0.3631 -0.1700 -0.1361
   37PCz    C18 2970   1.117   6.165   3.778  0.8912  0.6584 -0.2888
   37PCz    C19 2971   1.042   6.049   3.763  0.3117  0.1893 -0.2727
   37PCz    C20 2972   0.912   6.068   3.710 -0.1902 -0.4551  0.5390
   37PCz    C21 2973   0.816   5.967   3.662  0.5681 -0.2717  0.0500
   37PCz    C22 2974   0.798   5.834   3.687 -0.5285  0.4344 -0.2232
   37PCz    C23 2975   0.698   5.759   3.622 -0.6802 -0.4752 -0.2155
   37PCz    C24 2976   0.605   5.822   3.533 -0.1573  0.4788  0.1917
   37PCz    C25 2977   0.620   5.958   3.511 -0.4658 -0.1299  0.5795
   37PCz    C26 2978   0.718   6.029   3.584 -0.4918 -0.2368  0.3706
   37PCz    C27 2979   0.278   6.617   3.502 -0.2510  0.9290 -0.7152
   37PCz    C28 2980   0.188   6.559   3.592  0.3872 -0.1987 -0.4488
   37PCz    C29 2981   0.092   6.643   3.655 -1.3421  0.3191  0.3361
   37PCz    C30 2982   0.098   6.780   3.654 -0.5020  0.3345 -0.6120
   37PCz    C31 2983   0.195   6.840   3.566 -0.4237  0.8297  0.5416
   37PCz    C32 2984   0.288   6.755   3.496  0.1623 -0.2878  0.3168
   37PCz    N33 2985   0.194   6.001   3.683 -0.4524  0.4071 -0.0741
   37PCz    C34 2986   0.181   6.137   3.686 -0.1905 -0.3696 -0.0671
   37PCz    C35 2987   0.172   6.235   3.785 -0.1776  0.1699 -1.3979
   37PCz    C36 2988   0.175   6.370   3.752 -0.6628  0.4156  0.0846
   37PCz    C37 2989   0.185   6.417   3.618 -0.2196  0.2949 -0.4291
   37PCz    C38 2990   0.186   6.316   3.510  0.1637 -0.3331 -0.3806
   37PCz    C39 2991   0.184   6.180   3.552  0.0113  1.1409  0.1222
   37PCz    C40 2992   0.198   6.057   3.471  0.0429  0.3318 -0.7681
   37PCz    C41 2993   0.227   6.040   3.331 -0.3984  0.4760  0.6225
   37PCz    C42 2994   0.250   5.908   3.280 -0.1766  0.1683  0.1112
   37PCz    C43 2995   0.248   5.800   3.369  0.6911  0.8417 -0.0830
   37PCz    C44 2996   0.234   5.815   3.512  0.7143  0.1178  0.3996
   37PCz    C45 2997   0.208   5.949   3.556 -0.0813 -0.3961  0.1161
   37PCz    C46 2998   0.254   5.924   3.784 -0.5101 -0.0270  0.1988
   37PCz    C47 2999   0.393   5.942   3.801 -0.8952 -0.1731  0.1597
   37PCz    C48 3000   0.458   5.887   3.913 -0.5246 -0.6094  0.2276
   37PCz    C49 3001   0.383   5.826   4.016 -0.5656  0.6579  0.1593
   37PCz    C50 3002   0.246   5.813   3.997  0.3825 -0.6712  0.6239
   37PCz    C51 3003   0.180   5.858   3.882 -0.0974 -0.9948  0.4010
   37PCz    H52 3004   0.488   6.527   3.699 -1.2536 -1.3614  1.3466
   37PCz    H53 3005   0.671   6.355   3.756  0.3255 -1.2596  0.0317
   37PCz    H54 3006   0.639   6.204   3.348  1.5566 -0.6782  0.9456
   37PCz    H55 3007   0.511   6.270   3.118  1.1528  1.0290 -2.4167
   37PCz    H56 3008   0.354   6.346   2.952 -2.6951 -0.6836  0.2824
   37PCz    H57 3009   0.224   6.547   2.983  1.1294 -0.5846 -1.2063
   37PCz    H58 3010   0.217   6.663   3.211 -1.1133 -0.8212  0.2561
   37PCz    H59 3011   0.915   6.394   3.615 -1.0121 -0.8705  0.1087
   37PCz    H60 3012   1.149   6.364   3.718  0.6688 -1.0911  0.9110
   37PCz    H61 3013   1.215   6.150   3.822  0.8897 -0.3426 -0.5999
   37PCz    H62 3014   1.068   5.961   3.821 -0.6168 -0.8052 -1.3040
   37PCz    H63 3015   0.870   5.780   3.747  2.6798  1.5477 -2.7597
   37PCz    H64 3016   0.703   5.651   3.636  0.5932 -0.3928  0.0816
   37PCz    H65 3017   0.528   5.757   3.493  1.1348 -1.7008  1.0746
   37PCz    H66 3018   0.563   6.012   3.437 -1.8653 -1.5114  0.5939
   37PCz    H67 3019   0.018   6.596   3.718  1.1395 -2.7470  1.1960
   37PCz    H68 3020   0.027   6.839   3.712  0.5923  2.0892 -0.9990
   37PCz    H69 3021   0.204   6.948   3.563  0.3933  0.7584  0.2523
   37PCz    H70 3022   0.371   6.799   3.443  1.8291 -0.1172  2.8959
   37PCz    H71 3023   0.175   6.202   3.888  0.8439 -1.3312 -1.8781
   37PCz    H72 3024   0.164   6.447   3.827  0.2656 -0.3646  1.0749
   37PCz    H73 3025   0.185   6.343   3.405 -0.4978 -0.6149 -0.4490
   37PCz    H74 3026   0.232   6.124   3.262 -0.1087 -0.1142 -0.0894
   37PCz    H75 3027   0.273   5.897   3.175  2.7177 -1.4176  0.8064
   37PCz    H76 3028   0.277   5.704   3.326  0.7709  1.1096 -0.6367
   37PCz    H77 3029   0.249   5.730   3.577  0.7006 -0.6245 -0.5444
   37PCz    H78 3030   0.449   5.996   3.725 -1.5741 -1.0231 -0.9790
   37PCz    H79 3031   0.565   5.896   3.932 -0.6451 -1.5183  1.5386
   37PCz    H80 3032   0.421   5.778   4.106  0.2530  0.5069 -0.2520
   37PCz    H81 3033   0.189   5.755   4.069 -1.3546  0.3570  0.1403
   37PCz    H82 3034   0.073   5.843   3.870 -0.4953  1.0457  0.9550
   38PCz     N1 3035   2.515   2.005   6.052  0.1095  0.4867 -0.2916
   38PCz     C2 3036   2.390   1.945   6.029 -0.4065  0.5136  0.1181
   38PCz     C3 3037   2.358   1.812   6.010 -0.3314 -0.4477 -0.0413
   38PCz     C4 3038   2.220   1.779   5.983  0.0818 -0.0954  1.0207
   38PCz     C5 3039   2.125   1.885   5.971 -1.0948  0.6774 -0.3473
   38PCz     C6 3040   2.170   2.019   5.985  0.0532  0.0088  0.3053
   38PCz     C7 3041   2.303   2.048   6.010  0.0012 -0.3178 -0.6685
   38PCz     C8 3042   2.376   2.175   6.049  0.3303 -0.0963 -0.3986
   38PCz     C9 3043   2.335   2.311   6.048  0.4087 -0.2939  0.0594
   38PCz    C10 3044   2.438   2.404   6.051 -0.1180 -0.1626  0.1710
   38PCz    C11 3045   2.577   2.374   6.078 -0.6067  0.4907 -0.1925
   38PCz    C12 3046   2.611   2.241   6.081 -0.6339 -0.0219  0.1257
   38PCz    C13 3047   2.509   2.141   6.074 -0.1451 -0.5111 -0.4645
   38PCz    N14 3048   1.992   1.848   5.954 -0.3320  0.6916 -0.1027
   38PCz    C15 3049   1.932   1.838   5.829  0.0945 -0.6903  0.0352
   38PCz    C16 3050   1.966   1.905   5.710  0.6487 -0.1957 -0.3414
   38PCz    C17 3051   1.881   1.883   5.599  0.8543  0.0720  0.5852
   38PCz    C18 3052   1.752   1.815   5.624 -0.3043 -0.5128  0.3483
   38PCz    C19 3053   1.728   1.754   5.742  0.1741 -0.3478 -0.2197
   38PCz    C20 3054   1.820   1.764   5.849  0.4320  0.2998  0.3207
   38PCz    C21 3055   1.804   1.737   5.996 -0.5858 -0.1611  0.1452
   38PCz    C22 3056   1.711   1.672   6.080  0.1193  0.1607 -0.6337
   38PCz    C23 3057   1.731   1.665   6.215 -0.2493  0.5956  0.2489
   38PCz    C24 3058   1.837   1.733   6.280 -0.0951  0.0804 -0.5296
   38PCz    C25 3059   1.929   1.803   6.197  0.4083 -0.0307 -0.9912
   38PCz    C26 3060   1.909   1.801   6.059 -0.7311 -0.5206  0.2079
   38PCz    C27 3061   2.627   1.930   6.049 -0.3528  0.5068  0.2545
   38PCz    C28 3062   2.653   1.858   6.175 -0.7968 -0.1724 -0.3623
   38PCz    C29 3063   2.767   1.770   6.174 -0.1143  0.2194  0.5533
   38PCz    C30 3064   2.852   1.761   6.059 -0.2227  0.8955  0.6807
   38PCz    C31 3065   2.818   1.826   5.942  0.1170 -0.1848  0.3699
   38PCz    C32 3066   2.704   1.911   5.933 -0.5268 -0.5928 -0.0739
   38PCz    N33 3067   2.305   2.045   6.554  0.4295 -0.4013  0.4850
   38PCz    C34 3068   2.395   1.982   6.470 -0.0390 -0.5209 -0.2215
   38PCz    C35 3069   2.363   1.864   6.400 -0.3819  0.2068 -0.2812
   38PCz    C36 3070   2.457   1.820   6.310 -0.0876  0.2335  0.0668
   38PCz    C37 3071   2.579   1.894   6.293  0.4504  0.6739 -0.2463
   38PCz    C38 3072   2.610   2.010   6.373  1.0070 -1.0505  0.1974
   38PCz    C39 3073   2.514   2.056   6.459  0.5061 -0.3467  0.2642
   38PCz    C40 3074   2.497   2.170   6.550 -0.4380 -0.4630 -0.4467
   38PCz    C41 3075   2.568   2.291   6.575  0.0227  0.7610 -0.2877
   38PCz    C42 3076   2.516   2.392   6.660 -0.5495  0.0912 -0.2140
   38PCz    C43 3077   2.389   2.372   6.715  0.0914  0.2658 -0.3305
   38PCz    C44 3078   2.315   2.254   6.688 -0.0121  0.1778 -0.3267
   38PCz    C45 3079   2.370   2.157   6.604 -0.7571  0.5652 -0.1148
   38PCz    C46 3080   2.167   2.020   6.554  0.1983 -0.4723 -0.2189
   38PCz    C47 3081   2.083   2.113   6.496  0.2057 -0.4635  1.1086
   38PCz    C48 3082   1.942   2.093   6.488  0.1261  0.6844  0.3395
   38PCz    C49 3083   1.891   1.975   6.543  0.1055 -0.1826  0.2556
   38PCz    C50 3084   1.975   1.884   6.610 -0.8258  0.6792  0.2150
   38PCz    C51 3085   2.116   1.904   6.612 -0.6909  0.2061 -0.4332
   38PCz    H52 3086   2.428   1.730   6.021 -0.8969 -0.7883  1.2643
   38PCz    H53 3087   2.192   1.675   5.969  0.2651  0.1040 -1.1400
   38PCz    H54 3088   2.093   2.094   5.972  0.2810  0.5279  1.7151
   38PCz    H55 3089   2.233   2.342   6.029  0.6766  1.2954  1.0272
   38PCz    H56 3090   2.397   2.500   6.021 -0.6091 -0.2558  0.5250
   38PCz    H57 3091   2.655   2.449   6.076  0.0438 -0.1707 -0.1586
   38PCz    H58 3092   2.715   2.213   6.096 -0.6919 -0.3042  0.0122
   38PCz    H59 3093   2.060   1.957   5.692 -0.5540  2.1814 -0.0982
   38PCz    H60 3094   1.903   1.935   5.506  2.8324  0.4941  1.2446
   38PCz    H61 3095   1.677   1.825   5.546 -1.1551 -0.1568  1.1945
   38PCz    H62 3096   1.634   1.702   5.758 -0.0660 -0.1701 -0.9857
   38PCz    H63 3097   1.625   1.617   6.042 -0.1416 -1.0481  1.5418
   38PCz    H64 3098   1.663   1.600   6.271  2.4165 -1.6434  1.1569
   38PCz    H65 3099   1.853   1.730   6.387 -1.5153  1.4012 -0.2520
   38PCz    H66 3100   2.010   1.867   6.230 -0.8386  0.7901  0.6273
   38PCz    H67 3101   2.797   1.731   6.271 -1.7651  0.9614  1.3934
   38PCz    H68 3102   2.938   1.696   6.062 -0.2267  0.7001 -1.5665
   38PCz    H69 3103   2.886   1.824   5.858  0.8792 -0.3545  0.9737
   38PCz    H70 3104   2.687   1.972   5.845  2.5318  0.3345 -0.1243
   38PCz    H71 3105   2.271   1.806   6.403 -0.7361  0.6201 -2.2436
   38PCz    H72 3106   2.437   1.731   6.251  1.4842 -1.7919  2.3675
   38PCz    H73 3107   2.706   2.060   6.367  1.2989 -1.6581 -0.2354
   38PCz    H74 3108   2.670   2.298   6.537  0.3378  2.2145  0.7417
   38PCz    H75 3109   2.575   2.483   6.670  1.3127 -1.2114  1.3048
   38PCz    H76 3110   2.340   2.448   6.775  1.7446  0.5056  0.7554
   38PCz    H77 3111   2.216   2.232   6.727  0.5448 -1.2406  0.3511
   38PCz    H78 3112   2.125   2.206   6.459 -0.0331 -1.0300 -0.6891
   38PCz    H79 3113   1.885   2.172   6.440  1.7890  0.4435 -2.2915
   38PCz    H80 3114   1.783   1.965   6.549  0.1202  0.0992  1.3473
   38PCz    H81 3115   1.936   1.797   6.660  0.4098 -0.6845 -1.0978
   38PCz    H82 3116   2.177   1.828   6.659 -1.9111 -1.4006 -1.3730
   39PCz     N1 3117   0.052   2.366   6.874 -0.0210 -0.1013 -0.5541
   39PCz     C2 3118   0.028   2.405   7.010  1.0250  0.1111  0.4967
   39PCz     C3 3119  -0.061   2.506   7.061  0.5339  0.2853  0.5269
   39PCz     C4 3120  -0.055   2.515   7.202 -0.0949  0.0629  0.0690
   39PCz     C5 3121   0.037   2.440   7.281  0.5837 -0.1001 -0.3485
   39PCz     C6 3122   0.120   2.340   7.227 -0.7741 -0.3121  0.3892
   39PCz     C7 3123   0.106   2.322   7.083 -0.3442 -0.2683  0.0232
   39PCz     C8 3124   0.190   2.238   6.996  0.1061 -0.2526 -0.5454
   39PCz     C9 3125   0.304   2.163   7.025 -0.3750 -0.4069  0.4922
   39PCz    C10 3126   0.375   2.115   6.907 -0.4869 -0.1412 -0.8771
   39PCz    C11 3127   0.334   2.155   6.780 -0.2224  0.0212  0.4313
   39PCz    C12 3128   0.228   2.240   6.753  0.1700  0.2523 -0.2147
   39PCz    C13 3129   0.158   2.275   6.866  0.2635  0.0310 -0.2417
   39PCz    N14 3130   0.049   2.457   7.422 -0.5859  0.2162  0.3820
   39PCz    C15 3131   0.106   2.565   7.486 -0.4688 -0.0477  0.2863
   39PCz    C16 3132   0.130   2.696   7.448  0.5075 -0.6191  0.4267
   39PCz    C17 3133   0.166   2.782   7.546 -0.0135 -0.5795  0.3577
   39PCz    C18 3134   0.180   2.751   7.682 -0.0413  0.2342  0.5181
   39PCz    C19 3135   0.164   2.614   7.718  0.2250  0.6435 -0.1111
   39PCz    C20 3136   0.128   2.523   7.614 -0.3158 -0.4525 -0.1137
   39PCz    C21 3137   0.087   2.383   7.632 -0.2434  0.1751  0.4538
   39PCz    C22 3138   0.092   2.295   7.748 -0.1233  0.1159  0.3390
   39PCz    C23 3139   0.045   2.161   7.732  0.4867  0.0926  0.1495
   39PCz    C24 3140  -0.023   2.132   7.615  0.3309 -0.1019  0.4935
   39PCz    C25 3141  -0.040   2.219   7.504  0.2422 -0.7091  0.4756
   39PCz    C26 3142   0.029   2.344   7.511 -0.1965  0.1117  0.0869
   39PCz    C27 3143  -0.014   2.411   6.763 -0.3410 -0.8027  0.1892
   39PCz    C28 3144  -0.124   2.340   6.722 -0.1827  0.0219  0.2644
   39PCz    C29 3145  -0.179   2.381   6.600  0.2821 -0.1880  0.4754
   39PCz    C30 3146  -0.127   2.494   6.534  0.1698 -0.1478 -0.8223
   39PCz    C31 3147  -0.023   2.573   6.586  0.0267  0.0912 -0.0932
   39PCz    C32 3148   0.043   2.521   6.700  0.0518 -0.9227  0.3040
   39PCz    N33 3149  -0.355   1.899   6.975 -0.3893 -0.2725  0.0973
   39PCz    C34 3150  -0.305   2.021   6.933 -0.1096  0.0946  0.1329
   39PCz    C35 3151  -0.307   2.145   6.992  0.1942 -0.4641 -0.1318
   39PCz    C36 3152  -0.255   2.246   6.914 -0.1685  0.1612 -0.0486
   39PCz    C37 3153  -0.177   2.224   6.796  0.0872  0.3256 -0.1059
   39PCz    C38 3154  -0.159   2.092   6.748  0.7608 -1.1195  0.4655
   39PCz    C39 3155  -0.231   1.992   6.815 -0.1359  0.5620  0.0336
   39PCz    C40 3156  -0.231   1.850   6.793 -0.2046  0.0600 -0.4170
   39PCz    C41 3157  -0.151   1.766   6.710  0.1703 -0.1453  0.3388
   39PCz    C42 3158  -0.165   1.628   6.731  0.6616  0.9506 -0.5454
   39PCz    C43 3159  -0.255   1.579   6.828  0.2027  0.1852  0.0639
   39PCz    C44 3160  -0.329   1.662   6.913 -0.4005  0.0037 -0.0113
   39PCz    C45 3161  -0.309   1.796   6.897  0.3092 -0.8484  0.7762
   39PCz    C46 3162  -0.394   1.877   7.105  0.3598  0.0766 -0.1479
   39PCz    C47 3163  -0.301   1.889   7.207  0.4231  0.0821 -0.7059
   39PCz    C48 3164  -0.352   1.900   7.340 -0.3577  0.0705  0.2676
   39PCz    C49 3165  -0.489   1.899   7.367  0.1453  0.0260  0.1624
   39PCz    C50 3166  -0.582   1.885   7.261 -0.0829  0.2895  0.2785
   39PCz    C51 3167  -0.533   1.872   7.131  0.5595 -0.2345 -0.2970
   39PCz    H52 3168  -0.111   2.576   6.994  3.1111 -0.9674 -2.9779
   39PCz    H53 3169  -0.107   2.599   7.249  1.3544  1.6361 -0.9973
   39PCz    H54 3170   0.191   2.282   7.285  1.2602 -1.3557 -2.8705
   39PCz    H55 3171   0.342   2.136   7.123 -0.1590  0.8451  0.7671
   39PCz    H56 3172   0.465   2.056   6.924  0.8506  2.3267  1.5225
   39PCz    H57 3173   0.396   2.123   6.697  1.1582 -0.5627  1.6294
   39PCz    H58 3174   0.207   2.282   6.655 -1.3334 -2.3431 -1.1018
   39PCz    H59 3175   0.108   2.736   7.350 -0.8786 -0.6867  0.6892
   39PCz    H60 3176   0.184   2.885   7.514  1.2772 -0.6150  0.8910
   39PCz    H61 3177   0.217   2.826   7.752  1.3875 -0.3771  0.4575
   39PCz    H62 3178   0.183   2.579   7.819 -0.5806 -1.5448 -0.6438
   39PCz    H63 3179   0.143   2.320   7.841 -2.4504  0.8034  1.5176
   39PCz    H64 3180   0.058   2.089   7.812 -0.3081  0.8194  0.9539
   39PCz    H65 3181  -0.075   2.037   7.607 -1.3727  0.7832  0.6728
   39PCz    H66 3182  -0.085   2.184   7.412 -1.8179  0.1813  1.0863
   39PCz    H67 3183  -0.260   2.325   6.554  0.7699  0.8954 -1.8370
   39PCz    H68 3184  -0.178   2.536   6.448  0.3477  0.3224 -0.7015
   39PCz    H69 3185   0.023   2.661   6.544  0.9355  0.3053  1.2696
   39PCz    H70 3186   0.132   2.569   6.737  0.1996 -1.1288  0.2185
   39PCz    H71 3187  -0.358   2.172   7.084 -0.2524  0.5220 -0.6591
   39PCz    H72 3188  -0.280   2.348   6.944 -0.1657  0.0832  0.2213
   39PCz    H73 3189  -0.086   2.087   6.667 -0.0187  1.1219 -0.4352
   39PCz    H74 3190  -0.073   1.803   6.644  0.6010 -1.7689 -0.1133
   39PCz    H75 3191  -0.101   1.561   6.673  1.0395 -1.0143  1.9822
   39PCz    H76 3192  -0.257   1.472   6.846  1.2284  0.1880  0.2654
   39PCz    H77 3193  -0.384   1.617   6.996  0.5066 -0.4205  0.3747
   39PCz    H78 3194  -0.193   1.876   7.201  0.3882 -3.5877  2.3987
   39PCz    H79 3195  -0.273   1.908   7.414  0.7810 -1.3760 -0.7044
   39PCz    H80 3196  -0.525   1.903   7.469  2.2656  1.2181  0.9307
   39PCz    H81 3197  -0.689   1.886   7.278  0.1315 -0.9217  2.0603
   39PCz    H82 3198  -0.604   1.867   7.049 -1.3656  1.1473  1.1987
   40PCz     N1 3199   1.544   4.763   3.069  0.2947 -0.2335  0.3330
   40PCz     C2 3200   1.651   4.852   3.090 -0.2099  0.0422  0.0728
   40PCz     C3 3201   1.673   4.952   3.184  0.3068 -0.3522  0.4310
   40PCz     C4 3202   1.782   5.039   3.164  0.4814  0.5166  0.8908
   40PCz     C5 3203   1.865   5.028   3.051 -0.1873  0.7368 -0.7620
   40PCz     C6 3204   1.832   4.943   2.951 -0.4148  0.2341  0.1203
   40PCz     C7 3205   1.724   4.858   2.969 -0.3969 -0.4909  0.8702
   40PCz     C8 3206   1.655   4.773   2.875  0.0045  1.3036 -0.8484
   40PCz     C9 3207   1.685   4.745   2.743  0.0248  1.1641  0.3176
   40PCz    C10 3208   1.603   4.654   2.680 -0.1697 -0.7016  0.6069
   40PCz    C11 3209   1.488   4.593   2.747 -0.1977  0.2261  0.5630
   40PCz    C12 3210   1.460   4.625   2.876  0.8942 -0.2193  0.5792
   40PCz    C13 3211   1.548   4.715   2.941 -0.2055 -0.2136  0.0066
   40PCz    N14 3212   1.972   5.111   3.039  0.4456  0.4852  0.0544
   40PCz    C15 3213   1.952   5.249   3.044 -0.6882  0.1715 -0.3921
   40PCz    C16 3214   1.832   5.321   3.028  0.2047 -0.3940 -0.3437
   40PCz    C17 3215   1.842   5.461   3.049  1.0405  0.0204  0.7686
   40PCz    C18 3216   1.954   5.511   3.114 -0.2841 -0.7784  0.6367
   40PCz    C19 3217   2.071   5.436   3.139 -1.1115 -1.0360  0.4570
   40PCz    C20 3218   2.067   5.302   3.097  0.6198 -0.5064  0.5216
   40PCz    C21 3219   2.149   5.192   3.138  0.5446 -0.2112  0.5171
   40PCz    C22 3220   2.276   5.188   3.197  0.3914  0.4084  0.7800
   40PCz    C23 3221   2.336   5.067   3.210 -0.6208  0.3656 -0.3356
   40PCz    C24 3222   2.284   4.947   3.162 -0.1915  0.4694 -0.1075
   40PCz    C25 3223   2.157   4.949   3.102  0.2256 -0.7323  0.5028
   40PCz    C26 3224   2.093   5.076   3.090 -0.7211 -0.1241  1.0705
   40PCz    C27 3225   1.417   4.792   3.128 -0.4749 -0.0402  0.6183
   40PCz    C28 3226   1.375   4.695   3.222  0.5496  0.4121  0.0509
   40PCz    C29 3227   1.240   4.705   3.269 -0.0990  0.1757  0.5352
   40PCz    C30 3228   1.161   4.816   3.226 -0.1170  0.2118 -0.7052
   40PCz    C31 3229   1.208   4.916   3.137  0.1694  0.3501 -0.2982
   40PCz    C32 3230   1.335   4.892   3.080  0.2849  0.0828  0.4388
   40PCz    N33 3231   1.677   4.260   3.431  0.2833  0.0077 -0.6148
   40PCz    C34 3232   1.619   4.376   3.374  0.5614 -0.5442  0.0924
   40PCz    C35 3233   1.668   4.504   3.382  0.2434  0.1824  0.6309
   40PCz    C36 3234   1.580   4.608   3.340 -0.6889 -0.1747  0.0863
   40PCz    C37 3235   1.459   4.585   3.272 -0.2476 -0.1673 -0.2495
   40PCz    C38 3236   1.409   4.453   3.272 -0.0020  0.5590  0.0063
   40PCz    C39 3237   1.498   4.344   3.319 -0.4532 -0.2890  0.1231
   40PCz    C40 3238   1.481   4.203   3.336 -0.0990 -0.8275  0.9349
   40PCz    C41 3239   1.373   4.120   3.306 -0.2562  0.1012 -0.4821
   40PCz    C42 3240   1.390   3.981   3.327  0.1966 -0.1518  0.3560
   40PCz    C43 3241   1.512   3.930   3.374  0.5760 -1.0965  0.8796
   40PCz    C44 3242   1.612   4.015   3.404 -0.1470  0.9485 -0.1096
   40PCz    C45 3243   1.595   4.154   3.392 -0.2328  0.2913  0.1747
   40PCz    C46 3244   1.736   4.269   3.560 -0.1371  0.2248  0.7019
   40PCz    C47 3245   1.873   4.296   3.571  0.2177  0.5510 -0.0912
   40PCz    C48 3246   1.935   4.308   3.697 -0.0171  0.4405 -0.3250
   40PCz    C49 3247   1.857   4.293   3.810  0.8944  0.1067  0.3020
   40PCz    C50 3248   1.720   4.265   3.796  0.0979  0.2277  0.3476
   40PCz    C51 3249   1.660   4.254   3.674  0.7070 -0.1394 -0.4410
   40PCz    H52 3250   1.608   4.969   3.269  0.8331  2.7509  0.3220
   40PCz    H53 3251   1.796   5.108   3.247  0.8282  2.1244 -0.4539
   40PCz    H54 3252   1.887   4.942   2.857 -1.0768 -1.4635 -0.2881
   40PCz    H55 3253   1.773   4.781   2.692 -0.1626 -0.8716 -1.5882
   40PCz    H56 3254   1.626   4.638   2.575 -0.3703 -0.3999  0.5148
   40PCz    H57 3255   1.425   4.536   2.679 -0.0229  1.7027 -0.9300
   40PCz    H58 3256   1.376   4.580   2.929  1.1249  0.6465  1.7095
   40PCz    H59 3257   1.737   5.269   3.014  0.5802 -1.2849  0.2784
   40PCz    H60 3258   1.761   5.530   3.028  1.4833  0.1326 -0.7246
   40PCz    H61 3259   1.955   5.617   3.138  0.3240 -0.3893 -0.9789
   40PCz    H62 3260   2.155   5.477   3.193 -0.6006  0.0000 -1.0610
   40PCz    H63 3261   2.323   5.281   3.227  1.0355  1.5658 -3.2706
   40PCz    H64 3262   2.433   5.066   3.259 -1.1867  1.5620  0.8699
   40PCz    H65 3263   2.345   4.857   3.169 -0.7126  0.0773 -0.5420
   40PCz    H66 3264   2.105   4.862   3.063 -0.4799 -0.7765  1.5288
   40PCz    H67 3265   1.193   4.643   3.345 -0.0715 -1.7530 -0.9430
   40PCz    H68 3266   1.061   4.831   3.265 -0.4093 -1.4178 -0.7765
   40PCz    H69 3267   1.149   5.004   3.115 -1.4086 -0.4188  0.7202
   40PCz    H70 3268   1.368   4.947   2.992 -0.2581  0.9045  0.7331
   40PCz    H71 3269   1.760   4.525   3.436 -0.1841  0.4429  1.2714
   40PCz    H72 3270   1.610   4.709   3.365 -2.4144  0.0547  1.4448
   40PCz    H73 3271   1.310   4.434   3.231  0.4699  0.0810 -0.9401
   40PCz    H74 3272   1.282   4.168   3.271 -0.0657  0.0506 -1.0648
   40PCz    H75 3273   1.311   3.910   3.305  0.4568 -1.2120  2.5570
   40PCz    H76 3274   1.525   3.823   3.379 -0.4087 -1.4737 -2.1344
   40PCz    H77 3275   1.704   3.971   3.442  0.4194  1.2694 -1.0691
   40PCz    H78 3276   1.925   4.314   3.478 -1.0221  0.1656 -0.8752
   40PCz    H79 3277   2.043   4.314   3.699 -0.0193  0.3223  0.5186
   40PCz    H80 3278   1.901   4.322   3.905  0.4962  2.3605 -0.1536
   40PCz    H81 3279   1.651   4.257   3.880  1.3261  1.2025  1.4793
   40PCz    H82 3280   1.553   4.240   3.671  0.9382 -2.7086  0.7526
   41PCz     N1 3281   2.065   7.290   0.761 -0.8261  0.2161  0.2581
   41PCz     C2 3282   2.163   7.228   0.679 -1.2263  0.1486 -0.3061
   41PCz     C3 3283   2.253   7.126   0.705 -0.4645 -0.6852 -0.2196
   41PCz     C4 3284   2.330   7.078   0.598 -0.3548 -0.1640 -0.5704
   41PCz     C5 3285   2.309   7.131   0.468  0.4163  0.3905 -0.2719
   41PCz     C6 3286   2.220   7.239   0.450 -0.1906  0.7434 -0.2019
   41PCz     C7 3287   2.147   7.289   0.556  0.7671  0.8013 -0.5184
   41PCz     C8 3288   2.044   7.394   0.566 -0.2650  0.1202  0.1468
   41PCz     C9 3289   2.005   7.491   0.471 -0.1745  0.0491 -0.4716
   41PCz    C10 3290   1.919   7.586   0.524 -0.2609 -0.2652 -0.6089
   41PCz    C11 3291   1.869   7.584   0.655  0.7071 -0.0156 -0.1839
   41PCz    C12 3292   1.917   7.490   0.748 -0.8072 -0.6863  0.0157
   41PCz    C13 3293   2.006   7.398   0.697 -0.4863  0.0608  0.7828
   41PCz    N14 3294   2.362   7.068   0.358  0.2314 -0.4507  0.8977
   41PCz    C15 3295   2.424   7.141   0.257  0.0709 -0.0604 -0.3505
   41PCz    C16 3296   2.497   7.260   0.277  0.7318 -0.7318 -0.5107
   41PCz    C17 3297   2.565   7.301   0.163 -0.0506 -0.0116  0.6697
   41PCz    C18 3298   2.569   7.227   0.044 -0.7072  0.4090 -0.2617
   41PCz    C19 3299   2.491   7.110   0.025 -0.3858 -0.3020 -0.2960
   41PCz    C20 3300   2.437   7.060   0.142 -0.2906 -0.1279  0.0889
   41PCz    C21 3301   2.359   6.938   0.168  0.3609 -0.2023 -0.1308
   41PCz    C22 3302   2.357   6.812   0.102  0.2336  0.3122  0.2542
   41PCz    C23 3303   2.274   6.711   0.163  0.3337  0.3786 -0.1176
   41PCz    C24 3304   2.222   6.727   0.294 -0.0580  0.1402 -0.3676
   41PCz    C25 3305   2.256   6.843   0.371 -0.0985 -0.8555  0.6884
   41PCz    C26 3306   2.316   6.950   0.304  0.2444 -0.2932 -0.3261
   41PCz    C27 3307   2.011   7.222   0.863  0.1229 -0.1768 -0.3760
   41PCz    C28 3308   1.886   7.163   0.835  0.0361  0.0680  0.3416
   41PCz    C29 3309   1.809   7.125   0.948  0.7454 -0.4723  0.6851
   41PCz    C30 3310   1.865   7.122   1.073 -0.0154  0.0745  0.4471
   41PCz    C31 3311   1.988   7.186   1.100  0.3386  0.1211  0.0347
   41PCz    C32 3312   2.057   7.244   0.994  0.2081  1.1079 -0.3986
   41PCz    N33 3313   1.797   7.117   0.289 -0.3816  0.3831  0.5621
   41PCz    C34 3314   1.824   7.102   0.423 -0.6607  0.3188 -0.2945
   41PCz    C35 3315   1.919   7.020   0.479 -0.2013 -0.2195  0.3852
   41PCz    C36 3316   1.930   7.032   0.617  0.0431  0.5533 -0.8049
   41PCz    C37 3317   1.846   7.124   0.698 -0.1753 -0.0990  0.3154
   41PCz    C38 3318   1.742   7.195   0.635  0.3795  0.9064  0.4294
   41PCz    C39 3319   1.739   7.188   0.489 -0.8656  0.0182 -0.4757
   41PCz    C40 3320   1.647   7.256   0.399  0.1323 -0.1069  0.0911
   41PCz    C41 3321   1.554   7.365   0.405  0.0862 -0.7325 -0.6287
   41PCz    C42 3322   1.488   7.401   0.281 -1.2631 -0.1562 -0.5004
   41PCz    C43 3323   1.520   7.328   0.162 -0.1065 -0.7712 -0.1914
   41PCz    C44 3324   1.629   7.246   0.154  0.1386  0.0468 -0.2209
   41PCz    C45 3325   1.695   7.211   0.272  0.7734  0.7278 -0.1861
   41PCz    C46 3326   1.887   7.075   0.186  0.2690 -0.0072  0.0121
   41PCz    C47 3327   1.980   7.172   0.141  0.1652 -0.0368  0.5381
   41PCz    C48 3328   2.072   7.135   0.044 -0.3144  0.5072  0.0332
   41PCz    C49 3329   2.074   7.006  -0.012 -0.3373  0.0702 -0.3284
   41PCz    C50 3330   1.983   6.914   0.032  0.5079  0.6161 -0.0505
   41PCz    C51 3331   1.887   6.947   0.129  0.4334 -0.0736 -0.5872
   41PCz    H52 3332   2.263   7.077   0.802 -1.7764 -1.8067 -0.6216
   41PCz    H53 3333   2.409   7.007   0.617  1.6655  2.2371  0.5593
   41PCz    H54 3334   2.197   7.282   0.353 -0.9409 -3.1995 -1.9689
   41PCz    H55 3335   2.041   7.489   0.369  0.3105 -1.2573 -0.2881
   41PCz    H56 3336   1.868   7.659   0.462  0.0327  1.2180  0.8521
   41PCz    H57 3337   1.791   7.657   0.676 -0.0321 -0.3016 -1.7945
   41PCz    H58 3338   1.889   7.486   0.853 -0.4941 -1.5996  0.0782
   41PCz    H59 3339   2.504   7.310   0.373 -0.9393 -0.9926 -0.2297
   41PCz    H60 3340   2.624   7.392   0.164  0.1770 -0.1038 -1.1961
   41PCz    H61 3341   2.631   7.260  -0.039  0.2167 -1.7861 -0.5179
   41PCz    H62 3342   2.493   7.058  -0.071  1.8112 -1.7193  0.4320
   41PCz    H63 3343   2.389   6.800  -0.001  1.3999  2.5720  0.2828
   41PCz    H64 3344   2.245   6.619   0.112 -0.9343  0.3586  0.5978
   41PCz    H65 3345   2.156   6.651   0.336  1.3284 -0.4323  0.8646
   41PCz    H66 3346   2.230   6.858   0.476  3.7946 -0.4159  1.7217
   41PCz    H67 3347   1.712   7.077   0.941 -0.0289  1.1875 -0.5589
   41PCz    H68 3348   1.810   7.072   1.153 -3.9915  1.0905 -1.4027
   41PCz    H69 3349   2.035   7.167   1.196 -1.0354 -1.3222  0.4571
   41PCz    H70 3350   2.153   7.287   1.023 -0.1613  0.8371  1.3617
   41PCz    H71 3351   1.983   6.964   0.411 -2.0538  0.1847 -1.8327
   41PCz    H72 3352   2.016   6.983   0.661 -0.8888 -0.6277 -0.2424
   41PCz    H73 3353   1.678   7.257   0.697 -0.2203 -0.3383  1.0831
   41PCz    H74 3354   1.531   7.407   0.503  3.8895 -0.4153  0.2784
   41PCz    H75 3355   1.398   7.462   0.287  0.1402  1.9732 -0.0538
   41PCz    H76 3356   1.468   7.355   0.071  0.3712  0.8448 -0.0202
   41PCz    H77 3357   1.661   7.196   0.064  3.2919 -2.2995  1.9616
   41PCz    H78 3358   1.990   7.272   0.181 -1.1849  0.0762  0.6310
   41PCz    H79 3359   2.138   7.211   0.002 -1.7125  1.0164 -1.3366
   41PCz    H80 3360   2.143   6.975  -0.090 -0.6248  0.5955 -0.7939
   41PCz    H81 3361   1.993   6.814  -0.009  0.6972  0.8725 -0.6260
   41PCz    H82 3362   1.826   6.868   0.171 -1.5881  2.2677  1.1432
   42PCz     N1 3363   3.335   4.618   3.411  0.3317 -0.4756  0.3367
   42PCz     C2 3364   3.366   4.574   3.281  0.6029  0.0844  0.1516
   42PCz     C3 3365   3.314   4.469   3.200 -0.6659  0.2447 -0.3916
   42PCz     C4 3366   3.378   4.446   3.080 -0.4424  0.9255 -0.0766
   42PCz     C5 3367   3.483   4.524   3.037 -0.7403 -0.6500  0.3112
   42PCz     C6 3368   3.541   4.624   3.119  0.0832  0.4185  0.6807
   42PCz     C7 3369   3.480   4.642   3.239  0.0065  0.0514 -0.2357
   42PCz     C8 3370   3.522   4.729   3.349 -0.6577 -0.2656  0.4572
   42PCz     C9 3371   3.635   4.807   3.369 -0.1443  0.4178 -0.3044
   42PCz    C10 3372   3.654   4.868   3.499  0.0398  0.1219  0.2165
   42PCz    C11 3373   3.559   4.849   3.604  0.1721  0.6233  0.1908
   42PCz    C12 3374   3.455   4.763   3.582 -0.2072 -0.5480 -0.0429
   42PCz    C13 3375   3.429   4.710   3.450 -0.6492 -0.5427 -1.1823
   42PCz    N14 3376   3.562   4.479   2.932 -0.1583 -0.3726  0.0521
   42PCz    C15 3377   3.692   4.430   2.960  0.4904 -0.8390 -0.8274
   42PCz    C16 3378   3.747   4.379   3.075 -0.5749  0.3945  0.3073
   42PCz    C17 3379   3.883   4.341   3.071 -0.4295 -0.7182 -0.1022
   42PCz    C18 3380   3.957   4.365   2.953  0.0912  0.5130  0.5449
   42PCz    C19 3381   3.899   4.431   2.849  0.3969 -0.2122 -0.2015
   42PCz    C20 3382   3.764   4.459   2.850  0.1295 -1.3056 -0.2706
   42PCz    C21 3383   3.682   4.529   2.753 -0.0482 -0.6343  1.0260
   42PCz    C22 3384   3.717   4.589   2.623  0.3795  0.4309  0.1445
   42PCz    C23 3385   3.605   4.645   2.559  0.1903 -0.7288  0.7913
   42PCz    C24 3386   3.474   4.657   2.613  0.5772  0.6674  0.4934
   42PCz    C25 3387   3.449   4.601   2.740  0.0328  0.5188  0.0923
   42PCz    C26 3388   3.555   4.541   2.805  0.0537  0.4624 -0.8039
   42PCz    C27 3389   3.215   4.581   3.469 -0.7361  0.2114 -0.6391
   42PCz    C28 3390   3.124   4.684   3.518 -0.3794  0.5004  0.0305
   42PCz    C29 3391   3.014   4.646   3.602 -0.5141  0.0907 -0.5605
   42PCz    C30 3392   2.992   4.508   3.628 -0.1049 -0.3084  0.3556
   42PCz    C31 3393   3.072   4.409   3.574 -1.0754 -0.0146  0.4301
   42PCz    C32 3394   3.191   4.448   3.499  0.2681  0.1948 -0.7409
   42PCz    N33 3395   3.205   5.235   3.441  0.2113 -0.6896  0.2672
   42PCz    C34 3396   3.178   5.096   3.441 -0.3985  0.2069  0.9439
   42PCz    C35 3397   3.161   5.010   3.330 -0.2630 -0.0313  0.0462
   42PCz    C36 3398   3.146   4.878   3.361 -0.2520  0.1758  0.7568
   42PCz    C37 3399   3.143   4.825   3.496  0.0771 -0.5014  0.0949
   42PCz    C38 3400   3.163   4.918   3.608 -0.3055 -0.6682 -0.3911
   42PCz    C39 3401   3.175   5.056   3.575 -0.4270 -0.5980 -0.5664
   42PCz    C40 3402   3.205   5.173   3.659  0.2217 -0.0050 -0.1426
   42PCz    C41 3403   3.214   5.192   3.800  0.0352 -0.9354 -0.0515
   42PCz    C42 3404   3.243   5.324   3.842 -0.5822 -0.3239  1.0147
   42PCz    C43 3405   3.264   5.430   3.756 -1.1257  0.3540 -0.0254
   42PCz    C44 3406   3.260   5.412   3.618  0.2669  0.2963 -0.9993
   42PCz    C45 3407   3.232   5.281   3.569  0.0813  0.1150 -0.4812
   42PCz    C46 3408   3.256   5.292   3.326  0.3898  0.9598  0.8512
   42PCz    C47 3409   3.365   5.238   3.255 -0.3375  0.9272  0.1088
   42PCz    C48 3410   3.404   5.285   3.133  0.4369 -0.9030  0.2129
   42PCz    C49 3411   3.342   5.400   3.079  0.3876 -0.4737 -0.4262
   42PCz    C50 3412   3.248   5.473   3.156  0.0290  0.6396  0.3989
   42PCz    C51 3413   3.197   5.412   3.275  0.1297 -0.0585 -0.2535
   42PCz    H52 3414   3.240   4.405   3.248 -0.2895 -0.7210 -1.0878
   42PCz    H53 3415   3.340   4.370   3.012 -0.1553 -0.8580  1.6345
   42PCz    H54 3416   3.637   4.673   3.103  0.2480  1.2864  3.6897
   42PCz    H55 3417   3.712   4.797   3.293 -0.1739 -0.7192 -0.2138
   42PCz    H56 3418   3.741   4.929   3.517 -1.3216  1.8721  1.1592
   42PCz    H57 3419   3.577   4.901   3.698 -0.9995  0.1135  0.7115
   42PCz    H58 3420   3.376   4.755   3.656  0.2733 -0.3372  0.5046
   42PCz    H59 3421   3.691   4.378   3.168  0.7308 -3.1789  1.2317
   42PCz    H60 3422   3.940   4.297   3.151  0.5848  0.1632 -0.3203
   42PCz    H61 3423   4.064   4.346   2.948 -0.0741 -0.8502  1.5164
   42PCz    H62 3424   3.954   4.454   2.758  2.9724  0.1122  1.3518
   42PCz    H63 3425   3.818   4.591   2.586 -0.0705 -2.7260 -1.5608
   42PCz    H64 3426   3.623   4.698   2.466  1.2119 -2.6006 -0.1457
   42PCz    H65 3427   3.395   4.711   2.562  1.3131  2.4010  1.1089
   42PCz    H66 3428   3.350   4.601   2.784 -0.2324 -0.4194 -0.4760
   42PCz    H67 3429   2.941   4.719   3.634  0.1402 -0.5958  2.8163
   42PCz    H68 3430   2.903   4.477   3.680 -0.7331  1.6084  0.4639
   42PCz    H69 3431   3.050   4.303   3.584  0.1333 -0.5190 -1.5565
   42PCz    H70 3432   3.256   4.370   3.462  0.4862  0.9617 -2.0174
   42PCz    H71 3433   3.152   5.046   3.228  2.0217  0.0255 -0.1798
   42PCz    H72 3434   3.131   4.802   3.284  0.2297 -1.2205  1.9873
   42PCz    H73 3435   3.166   4.878   3.709 -0.0853 -0.8986 -0.4877
   42PCz    H74 3436   3.192   5.111   3.868 -1.3928  0.6219  1.4294
   42PCz    H75 3437   3.267   5.344   3.946 -2.2655 -0.1813  1.4035
   42PCz    H76 3438   3.308   5.522   3.795 -1.1736  0.2267  0.3309
   42PCz    H77 3439   3.265   5.496   3.549 -0.7676  0.7559 -0.5390
   42PCz    H78 3440   3.422   5.155   3.295  2.3708  1.7201 -1.8190
   42PCz    H79 3441   3.488   5.242   3.079 -0.0940 -0.3949 -1.0745
   42PCz    H80 3442   3.379   5.452   2.992  0.7344 -2.2528 -1.3787
   42PCz    H81 3443   3.216   5.572   3.123  0.8869  1.8150  2.8759
   42PCz    H82 3444   3.119   5.465   3.329  0.6752  1.8201 -1.1954
   43PCz     N1 3445   7.008   5.228   4.803  0.0133  0.3493 -0.2444
   43PCz     C2 3446   6.882   5.242   4.858  0.0078  0.3842 -0.0206
   43PCz     C3 3447   6.754   5.231   4.798 -0.3897  0.1347 -0.2481
   43PCz     C4 3448   6.636   5.257   4.870 -0.4936  0.4541 -0.0667
   43PCz     C5 3449   6.657   5.290   5.010  0.3972 -0.1267  0.4665
   43PCz     C6 3450   6.785   5.321   5.062  0.0598  0.8859  0.2434
   43PCz     C7 3451   6.902   5.294   4.986  0.2173 -0.3874 -0.3111
   43PCz     C8 3452   7.044   5.317   5.006 -0.1504 -0.1814  0.4670
   43PCz     C9 3453   7.124   5.353   5.115 -0.2382 -0.3041 -0.1139
   43PCz    C10 3454   7.267   5.350   5.104 -0.1820  0.0529  0.5511
   43PCz    C11 3455   7.329   5.310   4.984  0.0521 -0.8518  0.2277
   43PCz    C12 3456   7.247   5.289   4.871  0.0585  0.9968 -0.5462
   43PCz    C13 3457   7.108   5.284   4.886  0.9663  0.2065 -0.8972
   43PCz    N14 3458   6.544   5.312   5.089 -0.2870 -0.1709  0.1330
   43PCz    C15 3459   6.473   5.437   5.090  0.2595 -0.0078  0.2219
   43PCz    C16 3460   6.514   5.559   5.046 -0.1442  0.3524 -0.0268
   43PCz    C17 3461   6.434   5.674   5.082 -0.3538  0.3534  0.1229
   43PCz    C18 3462   6.315   5.652   5.155 -0.0261 -0.6371  0.8683
   43PCz    C19 3463   6.279   5.530   5.209 -0.6057  0.2865 -0.0238
   43PCz    C20 3464   6.364   5.422   5.176  0.0808  0.4915 -0.2015
   43PCz    C21 3465   6.359   5.278   5.219 -0.2130 -0.7889 -0.1790
   43PCz    C22 3466   6.267   5.207   5.301  0.0304  1.1441  0.3896
   43PCz    C23 3467   6.283   5.067   5.301 -0.3342 -0.8213 -0.0264
   43PCz    C24 3468   6.402   5.008   5.245 -0.3339  0.0349 -0.3499
   43PCz    C25 3469   6.498   5.079   5.173 -0.0572 -0.6147  1.0619
   43PCz    C26 3470   6.471   5.214   5.160  1.0613 -1.2694  0.1471
   43PCz    C27 3471   7.043   5.128   4.713  0.0523 -0.2419 -0.5122
   43PCz    C28 3472   7.074   5.000   4.769  0.0446  0.1306 -0.2719
   43PCz    C29 3473   7.146   4.917   4.678 -0.0858  0.4969  0.1539
   43PCz    C30 3474   7.161   4.946   4.541 -0.0663 -0.2307 -0.0860
   43PCz    C31 3475   7.111   5.062   4.490  0.0216 -0.3261  0.4718
   43PCz    C32 3476   7.056   5.163   4.581 -0.8294  0.0965  0.5060
   43PCz    N33 3477   7.031   4.874   5.313  0.5711 -0.3991 -0.1227
   43PCz    C34 3478   7.024   4.920   5.187  0.5536  0.4787  0.2700
   43PCz    C35 3479   6.913   4.931   5.101  0.4660  0.2941 -0.7271
   43PCz    C36 3480   6.933   4.945   4.964  0.5346  0.7907 -0.2037
   43PCz    C37 3481   7.062   4.964   4.914  0.4657 -0.1940  0.5562
   43PCz    C38 3482   7.176   4.967   5.003  0.2627 -0.0307  0.7031
   43PCz    C39 3483   7.151   4.943   5.139  0.6098  0.2400 -1.1970
   43PCz    C40 3484   7.241   4.921   5.253 -0.1295 -0.1161  0.5618
   43PCz    C41 3485   7.380   4.930   5.274  0.2894 -0.2422  0.4882
   43PCz    C42 3486   7.434   4.899   5.395  0.8851  0.9078 -0.5228
   43PCz    C43 3487   7.357   4.846   5.499  0.1234  0.3973  0.0487
   43PCz    C44 3488   7.220   4.840   5.485 -0.0061 -1.0946 -0.9144
   43PCz    C45 3489   7.166   4.873   5.361 -0.7593  0.1983  0.3812
   43PCz    C46 3490   6.920   4.823   5.382 -0.1694 -0.3417  0.5139
   43PCz    C47 3491   6.805   4.905   5.397  0.8073  0.2324 -0.0468
   43PCz    C48 3492   6.693   4.857   5.469 -0.0074  0.3460 -0.0450
   43PCz    C49 3493   6.698   4.738   5.534 -0.2519 -0.4580 -0.3908
   43PCz    C50 3494   6.809   4.645   5.510 -0.7100 -0.3605  0.1364
   43PCz    C51 3495   6.923   4.690   5.426  0.1386  0.1346 -0.1636
   43PCz    H52 3496   6.745   5.182   4.702  0.8272 -2.1537  0.7059
   43PCz    H53 3497   6.540   5.250   4.819 -0.6360 -0.3291  0.2948
   43PCz    H54 3498   6.798   5.364   5.161  1.0498  0.9915  0.0808
   43PCz    H55 3499   7.085   5.368   5.216  0.0691 -2.8483  0.4533
   43PCz    H56 3500   7.342   5.371   5.179  1.1511  0.5768 -0.8733
   43PCz    H57 3501   7.437   5.306   4.968  0.2511  1.7480  0.3695
   43PCz    H58 3502   7.294   5.264   4.777  1.1013  0.1693  0.1776
   43PCz    H59 3503   6.599   5.566   4.979 -1.1077  1.6966 -1.1691
   43PCz    H60 3504   6.465   5.773   5.052 -0.1433 -0.2399 -1.7568
   43PCz    H61 3505   6.250   5.737   5.169 -0.7618 -1.3980  2.2896
   43PCz    H62 3506   6.193   5.522   5.274 -0.6730 -1.6696 -0.3031
   43PCz    H63 3507   6.179   5.253   5.345  0.1170 -0.5615  2.5102
   43PCz    H64 3508   6.214   4.998   5.350 -0.6866 -0.5305 -0.1069
   43PCz    H65 3509   6.419   4.902   5.262  0.6679  0.4656  1.6269
   43PCz    H66 3510   6.571   5.025   5.113 -0.3704 -1.1804  1.1839
   43PCz    H67 3511   7.169   4.817   4.713 -0.7322  0.3620  0.2117
   43PCz    H68 3512   7.199   4.871   4.472  0.0651 -0.7131  0.4990
   43PCz    H69 3513   7.130   5.095   4.389  0.2658 -1.3104  0.1934
   43PCz    H70 3514   7.039   5.264   4.545 -0.4164 -0.3725 -1.1024
   43PCz    H71 3515   6.814   4.904   5.134  0.0837  0.2639 -1.8587
   43PCz    H72 3516   6.846   4.951   4.900  0.6588  1.7877 -0.2932
   43PCz    H73 3517   7.277   4.988   4.969 -0.1695  0.3173 -0.4247
   43PCz    H74 3518   7.434   4.962   5.185 -0.7536 -1.2133 -0.5282
   43PCz    H75 3519   7.543   4.897   5.397  0.8968 -0.9671 -0.8655
   43PCz    H76 3520   7.410   4.806   5.585  0.6191  1.7901  0.4235
   43PCz    H77 3521   7.166   4.776   5.553  0.0031 -0.4363 -0.2653
   43PCz    H78 3522   6.802   5.006   5.358  3.4296  0.5713  0.4036
   43PCz    H79 3523   6.603   4.918   5.477  1.0100  1.6390  3.2931
   43PCz    H80 3524   6.616   4.706   5.598  1.1639  0.8754  2.2714
   43PCz    H81 3525   6.821   4.552   5.565 -0.8123 -0.8513 -0.6553
   43PCz    H82 3526   7.018   4.640   5.410 -0.0026 -0.0635 -0.3904
   44PCz     N1 3527   5.852   6.152   1.919  0.4929  0.7106  0.2276
   44PCz     C2 3528   5.927   6.240   1.838  0.2252 -0.1356  0.0688
   44PCz     C3 3529   5.949   6.238   1.701  0.0749 -0.1763  0.3101
   44PCz     C4 3530   6.025   6.349   1.655  0.8108 -0.3764  0.1921
   44PCz     C5 3531   6.074   6.450   1.739 -0.1794  0.0386  0.9038
   44PCz     C6 3532   6.061   6.438   1.878  0.3997 -0.8510 -0.9160
   44PCz     C7 3533   5.988   6.330   1.923 -0.1346 -0.4877 -0.3618
   44PCz     C8 3534   5.958   6.286   2.061 -0.1458 -0.5149 -0.3226
   44PCz     C9 3535   5.985   6.341   2.188 -0.2678 -0.0224 -0.5876
   44PCz    C10 3536   5.935   6.271   2.304  0.1957 -0.2561  0.4556
   44PCz    C11 3537   5.850   6.163   2.291 -0.0062 -0.1714  0.5627
   44PCz    C12 3538   5.827   6.109   2.164  0.7365  0.7244 -0.5841
   44PCz    C13 3539   5.887   6.172   2.055  0.0742  0.0231 -0.2839
   44PCz    N14 3540   6.142   6.556   1.679  0.7379  0.4711  0.2339
   44PCz    C15 3541   6.279   6.562   1.681  0.2646 -0.2087 -0.4787
   44PCz    C16 3542   6.371   6.459   1.695 -0.6298 -0.4495  0.1247
   44PCz    C17 3543   6.506   6.486   1.665 -0.2038  0.0071  0.0274
   44PCz    C18 3544   6.547   6.618   1.627 -0.1303 -0.3508  0.6779
   44PCz    C19 3545   6.449   6.721   1.621 -0.3010 -0.2196 -0.3638
   44PCz    C20 3546   6.315   6.689   1.646  0.2117  0.1706  0.4100
   44PCz    C21 3547   6.192   6.765   1.624  0.3165  0.2299 -0.1880
   44PCz    C22 3548   6.177   6.897   1.599  0.0989 -0.4095 -0.3236
   44PCz    C23 3549   6.044   6.939   1.595  0.4254 -0.4195 -0.0717
   44PCz    C24 3550   5.930   6.853   1.609  0.0310 -0.1093 -0.0892
   44PCz    C25 3551   5.948   6.720   1.650 -0.2999 -0.2173  1.0291
   44PCz    C26 3552   6.085   6.680   1.652  0.6562  0.9737 -0.2390
   44PCz    C27 3553   5.724   6.126   1.879 -0.0745  0.1764  0.1513
   44PCz    C28 3554   5.630   6.230   1.881 -0.3703 -0.3947 -0.6672
   44PCz    C29 3555   5.501   6.204   1.832 -0.0945 -0.1139  0.4247
   44PCz    C30 3556   5.467   6.072   1.800  0.2412  0.2731 -0.0809
   44PCz    C31 3557   5.555   5.969   1.818 -0.1930  0.0514  0.1964
   44PCz    C32 3558   5.690   5.999   1.841 -0.3087  0.7792  1.5133
   44PCz    N33 3559   5.723   6.743   2.111 -0.0455 -0.4878  0.4623
   44PCz    C34 3560   5.713   6.622   2.036  0.7998 -0.1865  0.3604
   44PCz    C35 3561   5.692   6.603   1.900 -0.4364  0.5916 -0.3027
   44PCz    C36 3562   5.691   6.470   1.850 -0.0524 -0.2514  0.0555
   44PCz    C37 3563   5.660   6.365   1.941 -0.8368  0.5406  0.4320
   44PCz    C38 3564   5.643   6.394   2.081 -0.0621  0.0536 -0.2860
   44PCz    C39 3565   5.682   6.523   2.126  0.1098  0.3271 -0.1780
   44PCz    C40 3566   5.685   6.578   2.256 -0.3052  0.0396  0.0053
   44PCz    C41 3567   5.690   6.513   2.386 -0.0489  0.3127 -0.2632
   44PCz    C42 3568   5.729   6.587   2.497 -0.1361  0.1284  0.5005
   44PCz    C43 3569   5.754   6.727   2.485  0.5181 -0.4393  0.3905
   44PCz    C44 3570   5.749   6.790   2.358  0.2574 -0.8615 -0.7681
   44PCz    C45 3571   5.721   6.710   2.244 -0.8201  0.2157  0.0031
   44PCz    C46 3572   5.775   6.863   2.063 -0.6651  0.3453 -0.2033
   44PCz    C47 3573   5.892   6.870   1.989 -0.6992  0.0224  0.8256
   44PCz    C48 3574   5.937   6.992   1.933  0.2932  0.2429 -0.6982
   44PCz    C49 3575   5.865   7.109   1.955  0.1445  0.1155 -0.2611
   44PCz    C50 3576   5.756   7.104   2.039 -0.0349  0.0603 -0.8134
   44PCz    C51 3577   5.713   6.981   2.095  0.1484 -0.4032  0.4135
   44PCz    H52 3578   5.914   6.157   1.638  0.1884  0.2773 -0.3428
   44PCz    H53 3579   6.032   6.357   1.547 -0.5364  1.5766  0.1837
   44PCz    H54 3580   6.110   6.514   1.939  1.4773 -0.4295 -2.2533
   44PCz    H55 3581   6.050   6.426   2.206 -0.1185 -0.5419  1.5619
   44PCz    H56 3582   5.968   6.300   2.403  0.6721  0.4802  0.0877
   44PCz    H57 3583   5.817   6.099   2.372  1.1992 -4.3633 -1.9178
   44PCz    H58 3584   5.764   6.021   2.153  3.4607 -1.5773  0.7806
   44PCz    H59 3585   6.348   6.359   1.732  2.1520 -0.7380  1.3277
   44PCz    H60 3586   6.588   6.417   1.681  1.4883  1.1154 -2.9984
   44PCz    H61 3587   6.653   6.639   1.614 -0.5055  1.1893 -0.2424
   44PCz    H62 3588   6.471   6.823   1.591  0.6613 -0.4865 -0.5920
   44PCz    H63 3589   6.265   6.958   1.581  1.6454 -2.1655  0.9463
   44PCz    H64 3590   6.011   7.041   1.581 -0.0710 -0.4876  0.5604
   44PCz    H65 3591   5.834   6.901   1.595  0.4523  1.1658  1.1235
   44PCz    H66 3592   5.870   6.648   1.673  0.7630 -1.2694  1.4978
   44PCz    H67 3593   5.428   6.284   1.828 -1.9828 -1.7567  0.2421
   44PCz    H68 3594   5.368   6.045   1.767  0.2667  0.3433 -0.2142
   44PCz    H69 3595   5.525   5.866   1.799 -0.5609  0.0403  0.7988
   44PCz    H70 3596   5.770   5.926   1.855 -1.8526 -1.0948  1.0053
   44PCz    H71 3597   5.704   6.687   1.833 -0.1562  0.3004 -0.6181
   44PCz    H72 3598   5.709   6.443   1.746  0.1553 -1.4904  0.3964
   44PCz    H73 3599   5.595   6.317   2.140  0.9054  0.3339  0.9248
   44PCz    H74 3600   5.667   6.407   2.388  2.2899 -0.2682 -0.9732
   44PCz    H75 3601   5.725   6.536   2.593  1.5102 -2.2625 -0.5902
   44PCz    H76 3602   5.774   6.786   2.574 -1.6814 -0.9467  1.2657
   44PCz    H77 3603   5.779   6.894   2.345  0.8279 -1.2000 -2.5435
   44PCz    H78 3604   5.941   6.781   1.952 -1.1986  0.0967 -0.0435
   44PCz    H79 3605   6.025   6.991   1.870  1.4400  1.8923  0.7657
   44PCz    H80 3606   5.881   7.207   1.910 -3.1626  1.6077  1.5330
   44PCz    H81 3607   5.696   7.193   2.054  0.8831  0.3183  1.7353
   44PCz    H82 3608   5.625   6.986   2.157 -0.2139  0.8493 -0.1590
   45PCz     N1 3609   6.793   4.370   1.715 -0.2272 -0.8449 -0.0832
   45PCz     C2 3610   6.736   4.338   1.836  0.1378 -1.1198 -1.0074
   45PCz     C3 3611   6.762   4.233   1.928 -0.6132 -0.5404 -0.0739
   45PCz     C4 3612   6.695   4.242   2.057 -1.2763 -0.3485  0.1384
   45PCz     C5 3613   6.608   4.346   2.085  0.6367 -0.7721  0.4037
   45PCz     C6 3614   6.586   4.452   1.993 -0.5415 -0.9015 -0.3432
   45PCz     C7 3615   6.649   4.444   1.864 -0.4846  0.9328  0.3972
   45PCz     C8 3616   6.646   4.535   1.752  0.0195  0.5928  0.4105
   45PCz     C9 3617   6.557   4.640   1.729 -0.1264  0.0517 -0.3536
   45PCz    C10 3618   6.572   4.710   1.608 -0.1192 -0.2725  0.6251
   45PCz    C11 3619   6.676   4.672   1.517 -0.2282  0.4573  0.4967
   45PCz    C12 3620   6.761   4.563   1.538 -0.9616  0.3940 -0.2703
   45PCz    C13 3621   6.738   4.488   1.662 -0.4094  0.1948  1.1469
   45PCz    N14 3622   6.546   4.348   2.211  1.2579 -0.3317 -0.4039
   45PCz    C15 3623   6.451   4.256   2.255  0.8068 -0.0412 -0.6418
   45PCz    C16 3624   6.398   4.143   2.201  0.5616 -0.8455 -0.0689
   45PCz    C17 3625   6.301   4.075   2.273 -0.0495 -0.4103 -0.0769
   45PCz    C18 3626   6.254   4.119   2.400 -0.3075 -0.0417  0.6564
   45PCz    C19 3627   6.314   4.228   2.457 -0.6134  0.1707 -0.5682
   45PCz    C20 3628   6.412   4.297   2.380  0.4521 -0.4517  0.3284
   45PCz    C21 3629   6.473   4.426   2.410 -0.3689 -0.2965  0.4065
   45PCz    C22 3630   6.442   4.520   2.513  0.1990 -0.5488  0.1869
   45PCz    C23 3631   6.514   4.641   2.508 -0.6406  0.4719 -0.5616
   45PCz    C24 3632   6.602   4.665   2.400 -0.0686  0.1969 -0.1867
   45PCz    C25 3633   6.627   4.574   2.292  0.3431 -0.3213 -0.4727
   45PCz    C26 3634   6.566   4.450   2.305  0.2514  0.1862  0.2934
   45PCz    C27 3635   6.909   4.309   1.661  0.0807 -0.4775  0.2377
   45PCz    C28 3636   7.021   4.300   1.746 -0.3735  0.1890 -0.5973
   45PCz    C29 3637   7.129   4.216   1.698  0.0657 -0.4156  0.1816
   45PCz    C30 3638   7.141   4.181   1.567 -0.4079 -0.6873 -0.4661
   45PCz    C31 3639   7.025   4.197   1.483  0.7323  0.2298  0.5736
   45PCz    C32 3640   6.915   4.265   1.530  0.5787 -0.2955  0.3560
   45PCz    N33 3641   7.066   4.533   2.264  0.3644 -0.1933 -0.1828
   45PCz    C34 3642   7.067   4.460   2.144  0.1370 -0.4356 -0.2368
   45PCz    C35 3643   7.106   4.334   2.123  0.3584 -0.5868 -0.1132
   45PCz    C36 3644   7.094   4.281   1.991  0.6564 -0.5042  0.1419
   45PCz    C37 3645   7.040   4.362   1.881  0.4335 -0.3723  0.1598
   45PCz    C38 3646   6.997   4.497   1.909  0.2131 -0.4040 -0.1603
   45PCz    C39 3647   7.008   4.537   2.042  1.1084  0.3091  0.5920
   45PCz    C40 3648   6.965   4.658   2.113  0.3828  0.3731  0.0115
   45PCz    C41 3649   6.882   4.761   2.068  0.5711  0.4080  0.3616
   45PCz    C42 3650   6.838   4.858   2.154  0.3580 -0.3657 -0.1599
   45PCz    C43 3651   6.867   4.851   2.292  0.2307  0.2432 -0.1367
   45PCz    C44 3652   6.945   4.738   2.343 -0.4786  0.4766  0.8631
   45PCz    C45 3653   6.999   4.652   2.247  0.2624  0.5878 -0.2924
   45PCz    C46 3654   7.100   4.487   2.390  0.1429 -0.0820  0.5311
   45PCz    C47 3655   7.001   4.401   2.453 -0.0017  0.1074 -0.9717
   45PCz    C48 3656   7.028   4.354   2.584 -0.3828  0.5297 -0.4961
   45PCz    C49 3657   7.149   4.385   2.647  0.2514 -0.3640 -0.4342
   45PCz    C50 3658   7.248   4.454   2.582 -0.5249  0.1954 -0.3821
   45PCz    C51 3659   7.226   4.506   2.451 -0.0306 -0.6028 -0.3489
   45PCz    H52 3660   6.830   4.157   1.891  0.0019  0.1084 -0.2981
   45PCz    H53 3661   6.706   4.162   2.130 -1.0580 -0.3137  0.1458
   45PCz    H54 3662   6.524   4.538   2.014  0.1025 -0.8367  1.5120
   45PCz    H55 3663   6.487   4.667   1.808 -0.1300  0.6412 -0.5483
   45PCz    H56 3664   6.510   4.799   1.597  0.2104 -0.3013 -2.1857
   45PCz    H57 3665   6.683   4.733   1.428 -3.5863 -1.0620 -0.9955
   45PCz    H58 3666   6.833   4.527   1.466 -1.8913 -1.2840 -0.4151
   45PCz    H59 3667   6.434   4.111   2.103  2.5665 -1.3184  0.7671
   45PCz    H60 3668   6.255   3.990   2.223 -1.5603  0.9118 -1.0498
   45PCz    H61 3669   6.191   4.055   2.460  0.0431 -0.4958  0.5525
   45PCz    H62 3670   6.282   4.259   2.557 -1.4954 -1.0837 -0.4465
   45PCz    H63 3671   6.377   4.501   2.598  0.5250 -0.8115  0.3803
   45PCz    H64 3672   6.512   4.711   2.591  0.5023 -1.0693  0.8243
   45PCz    H65 3673   6.647   4.763   2.393 -0.2549  0.4896  2.0954
   45PCz    H66 3674   6.683   4.607   2.205 -0.6408 -0.7136 -1.2757
   45PCz    H67 3675   7.218   4.216   1.760 -1.3543 -0.6694  2.3118
   45PCz    H68 3676   7.225   4.122   1.532 -1.4336 -2.6829  0.2868
   45PCz    H69 3677   7.031   4.167   1.378  0.7931  0.2153  0.5812
   45PCz    H70 3678   6.831   4.279   1.463  1.5744 -1.8054 -1.2885
   45PCz    H71 3679   7.142   4.268   2.202 -0.1469  1.3052  1.7841
   45PCz    H72 3680   7.122   4.178   1.974 -0.2585 -0.5799 -1.0497
   45PCz    H73 3681   6.934   4.552   1.840  0.9388 -1.8425 -2.0303
   45PCz    H74 3682   6.847   4.766   1.965  0.0980 -0.5516  0.4599
   45PCz    H75 3683   6.779   4.942   2.117 -0.9476 -1.6584 -1.1111
   45PCz    H76 3684   6.828   4.930   2.356  1.8738  1.2539 -0.3233
   45PCz    H77 3685   6.960   4.726   2.450 -2.4490 -2.1731  0.9504
   45PCz    H78 3686   6.905   4.386   2.404  0.2003 -1.2850 -0.9949
   45PCz    H79 3687   6.954   4.289   2.629  0.3549 -1.2605 -1.7181
   45PCz    H80 3688   7.161   4.336   2.743 -0.8380 -0.2791 -0.2446
   45PCz    H81 3689   7.344   4.464   2.631 -0.5539 -0.6426 -0.1473
   45PCz    H82 3690   7.303   4.560   2.398  0.9723 -0.0262  1.6100
   46PCz     N1 3691   5.850   2.806   3.752  0.5435  0.6243 -0.0102
   46PCz     C2 3692   5.814   2.676   3.785 -0.8598 -0.4215  0.5191
   46PCz     C3 3693   5.711   2.593   3.744  0.0831 -0.6570  1.0704
   46PCz     C4 3694   5.722   2.458   3.773  0.3141  0.1602 -0.8527
   46PCz     C5 3695   5.839   2.405   3.830  0.1507  0.2109  0.0293
   46PCz     C6 3696   5.945   2.487   3.864 -0.0499 -0.8049  0.0456
   46PCz     C7 3697   5.928   2.628   3.848 -0.6998 -0.0503  0.0490
   46PCz     C8 3698   6.030   2.727   3.859  0.7824 -0.4853 -0.0563
   46PCz     C9 3699   6.169   2.726   3.895  0.1638  0.2608 -0.2135
   46PCz    C10 3700   6.239   2.853   3.881  0.7036  0.1199 -0.0880
   46PCz    C11 3701   6.179   2.971   3.826 -0.3632  0.0242  0.3016
   46PCz    C12 3702   6.044   2.967   3.783  0.8739  0.0927 -0.5119
   46PCz    C13 3703   5.977   2.845   3.797  0.0553 -0.9456 -0.6921
   46PCz    N14 3704   5.853   2.268   3.855 -0.3802  0.4334  0.4889
   46PCz    C15 3705   5.793   2.197   3.962  0.0626 -0.7584 -0.1071
   46PCz    C16 3706   5.681   2.224   4.044  0.4250  0.1971  0.5001
   46PCz    C17 3707   5.647   2.131   4.144 -0.1188  0.3150  0.4774
   46PCz    C18 3708   5.715   2.010   4.151  0.1951 -0.3988  0.0829
   46PCz    C19 3709   5.821   1.982   4.065  0.5714  0.9083  0.3777
   46PCz    C20 3710   5.864   2.077   3.974  0.0081 -0.4127 -0.3036
   46PCz    C21 3711   5.961   2.075   3.868  0.2814 -0.2304  0.0386
   46PCz    C22 3712   6.052   1.981   3.825  0.4343  0.2063 -0.6215
   46PCz    C23 3713   6.142   2.020   3.723 -0.3864  0.4131  0.0892
   46PCz    C24 3714   6.139   2.144   3.659 -0.2883 -0.6512 -0.3396
   46PCz    C25 3715   6.043   2.236   3.698  0.5027 -0.6784  0.0080
   46PCz    C26 3716   5.961   2.199   3.804 -0.2807 -0.3697  0.6045
   46PCz    C27 3717   5.773   2.891   3.669  0.4662 -0.9408 -0.0090
   46PCz    C28 3718   5.776   2.870   3.526  0.7001 -0.0007  0.6755
   46PCz    C29 3719   5.711   2.968   3.448 -0.4159 -0.0112  0.0903
   46PCz    C30 3720   5.656   3.082   3.505 -0.4561 -0.3724  1.2565
   46PCz    C31 3721   5.661   3.109   3.644 -0.0089 -0.5105  1.1587
   46PCz    C32 3722   5.724   3.011   3.725 -0.0788 -0.6264  0.7778
   46PCz    N33 3723   5.924   2.368   3.318  0.4419 -0.3210 -0.9307
   46PCz    C34 3724   5.874   2.497   3.345 -0.3793 -0.5603 -0.4376
   46PCz    C35 3725   5.744   2.550   3.325 -0.9558 -0.1792  0.2980
   46PCz    C36 3726   5.726   2.676   3.386 -0.2233  0.3612  0.3978
   46PCz    C37 3727   5.825   2.742   3.466  0.9272 -0.3467 -0.1843
   46PCz    C38 3728   5.963   2.691   3.472 -0.0472  0.0118 -0.6114
   46PCz    C39 3729   5.981   2.574   3.398 -0.4724  0.6876 -0.7586
   46PCz    C40 3730   6.098   2.486   3.386  0.1701  0.3418  0.4704
   46PCz    C41 3731   6.236   2.498   3.415  0.1188  0.2405  0.2444
   46PCz    C42 3732   6.327   2.394   3.377  0.8715 -0.2136 -1.0264
   46PCz    C43 3733   6.289   2.275   3.319 -0.1743 -0.3536 -0.3697
   46PCz    C44 3734   6.150   2.262   3.279 -0.7289  0.4238  0.4925
   46PCz    C45 3735   6.063   2.359   3.328  0.7186 -0.2273  0.8967
   46PCz    C46 3736   5.841   2.259   3.346  0.0995  0.4450 -0.5900
   46PCz    C47 3737   5.799   2.227   3.470  0.3731  0.1792 -0.3172
   46PCz    C48 3738   5.713   2.115   3.484 -0.7439  0.6339  0.8141
   46PCz    C49 3739   5.671   2.039   3.374  0.7702 -0.0332  0.5943
   46PCz    C50 3740   5.726   2.071   3.243  0.4151  0.1729  0.1223
   46PCz    C51 3741   5.810   2.185   3.237  0.0899  0.1758  0.2599
   46PCz    H52 3742   5.622   2.627   3.691  1.2237 -1.2743 -1.3358
   46PCz    H53 3743   5.639   2.393   3.748 -0.0968  1.1298 -2.1332
   46PCz    H54 3744   6.039   2.447   3.899 -0.6642 -0.0067  2.9089
   46PCz    H55 3745   6.220   2.635   3.924  1.4163 -0.0399 -3.0458
   46PCz    H56 3746   6.342   2.855   3.914 -0.2885 -1.1379  3.6518
   46PCz    H57 3747   6.245   3.057   3.817  0.4515 -0.5196  0.9717
   46PCz    H58 3748   5.994   3.047   3.730 -0.0301  2.1734  3.1435
   46PCz    H59 3749   5.620   2.313   4.028  0.0080 -0.5651 -2.9044
   46PCz    H60 3750   5.561   2.146   4.208 -0.8337 -1.0768 -0.1181
   46PCz    H61 3751   5.702   1.940   4.234 -0.3712  0.5784  0.8388
   46PCz    H62 3752   5.866   1.883   4.059 -2.1661 -0.4031  0.2724
   46PCz    H63 3753   6.064   1.883   3.871  0.0939  0.9786  1.2236
   46PCz    H64 3754   6.223   1.954   3.695  1.3047  1.5820  1.9899
   46PCz    H65 3755   6.210   2.168   3.581 -1.1996 -1.0939 -1.3388
   46PCz    H66 3756   6.036   2.335   3.652  2.3096  0.7645  2.5625
   46PCz    H67 3757   5.700   2.939   3.344 -0.8672  0.3886  0.0266
   46PCz    H68 3758   5.605   3.155   3.443 -0.6826 -2.1828 -0.7899
   46PCz    H69 3759   5.619   3.201   3.683  0.0210  0.2173 -0.4369
   46PCz    H70 3760   5.734   3.029   3.832 -2.0514  1.9954  0.6423
   46PCz    H71 3761   5.669   2.493   3.271 -0.1927 -0.8571 -0.0645
   46PCz    H72 3762   5.623   2.711   3.374 -0.7592 -1.7731 -2.0268
   46PCz    H73 3763   6.036   2.746   3.530 -0.5035  2.0068 -1.8248
   46PCz    H74 3764   6.261   2.591   3.465  0.9302 -0.7068  1.6589
   46PCz    H75 3765   6.430   2.410   3.408  0.1710  2.3456  0.2454
   46PCz    H76 3766   6.363   2.200   3.291 -0.9126 -0.6079 -1.7344
   46PCz    H77 3767   6.118   2.174   3.225  1.2820  0.7865 -1.4468
   46PCz    H78 3768   5.831   2.297   3.547 -1.1697  2.3939 -1.5597
   46PCz    H79 3769   5.681   2.072   3.579 -1.5783 -1.6873 -0.4569
   46PCz    H80 3770   5.616   1.945   3.383  0.8091  0.0952  2.4224
   46PCz    H81 3771   5.716   2.011   3.153  0.7858  0.9625 -0.4624
   46PCz    H82 3772   5.855   2.207   3.140  3.0777  0.8931  1.6987
   47PCz     N1 3773   3.862   0.472   3.617  0.1063  0.4985 -0.3556
   47PCz     C2 3774   3.767   0.382   3.571  0.5449 -0.5511  0.7752
   47PCz     C3 3775   3.751   0.245   3.614  0.1586 -0.1281 -0.5837
   47PCz     C4 3776   3.633   0.178   3.563  0.6427  0.0696 -0.5814
   47PCz     C5 3777   3.549   0.242   3.468  0.1156 -0.0406  0.2212
   47PCz     C6 3778   3.573   0.379   3.427  0.1396  0.5603  0.5656
   47PCz     C7 3779   3.686   0.448   3.478 -0.5121 -0.3352 -0.8769
   47PCz     C8 3780   3.744   0.584   3.464  0.0966  0.4772  0.4393
   47PCz     C9 3781   3.703   0.692   3.384  0.6125  0.4633 -0.2433
   47PCz    C10 3782   3.776   0.811   3.395  0.8657  0.8810 -0.2067
   47PCz    C11 3783   3.891   0.820   3.473 -0.1587  0.7994  0.0543
   47PCz    C12 3784   3.934   0.710   3.558 -0.7402 -0.4267  0.1357
   47PCz    C13 3785   3.851   0.595   3.558  0.5875 -0.3566  0.2530
   47PCz    N14 3786   3.440   0.178   3.418 -0.2547 -0.1472 -0.2122
   47PCz    C15 3787   3.420   0.142   3.279  0.2218  0.1946  0.0891
   47PCz    C16 3788   3.494   0.170   3.166 -0.4606 -0.1015  0.1096
   47PCz    C17 3789   3.433   0.155   3.037  0.8507  0.3821  0.6885
   47PCz    C18 3790   3.297   0.108   3.026  0.1071  0.0236  0.0921
   47PCz    C19 3791   3.225   0.071   3.142 -0.0935 -0.1916 -0.2608
   47PCz    C20 3792   3.286   0.099   3.269  0.4019  0.2553  0.5874
   47PCz    C21 3793   3.235   0.089   3.408  0.0001 -0.4920  0.1144
   47PCz    C22 3794   3.108   0.054   3.458 -0.4169 -0.1432 -0.4880
   47PCz    C23 3795   3.079   0.081   3.596 -0.3268 -0.3442  0.3105
   47PCz    C24 3796   3.182   0.130   3.681 -0.0778 -0.2833 -0.1884
   47PCz    C25 3797   3.311   0.162   3.633 -0.2676  0.2753 -0.1042
   47PCz    C26 3798   3.330   0.142   3.497 -0.1386 -0.1682 -0.1259
   47PCz    C27 3799   3.981   0.426   3.679 -0.7927  0.2835  0.6269
   47PCz    C28 3800   4.017   0.490   3.801  0.2876 -0.1679  0.5154
   47PCz    C29 3801   4.143   0.448   3.849  0.5632 -0.3003  0.0449
   47PCz    C30 3802   4.225   0.353   3.779  0.0228 -1.4789  0.3833
   47PCz    C31 3803   4.181   0.294   3.656 -0.2913 -0.5659 -0.1711
   47PCz    C32 3804   4.059   0.334   3.600 -0.0971 -0.0545  0.2883
   47PCz    N33 3805   3.714   0.776   4.170  0.4198 -0.1851 -0.8000
   47PCz    C34 3806   3.770   0.696   4.072  0.2769  0.6186 -0.1917
   47PCz    C35 3807   3.710   0.593   4.003  0.0561  0.8183 -0.1234
   47PCz    C36 3808   3.794   0.529   3.904  0.5870 -1.1052  0.5327
   47PCz    C37 3809   3.930   0.572   3.883 -0.2348  0.2694 -0.0514
   47PCz    C38 3810   3.983   0.677   3.958  0.6594  0.2508  0.1844
   47PCz    C39 3811   3.901   0.738   4.050 -0.6688 -0.3440 -0.2912
   47PCz    C40 3812   3.927   0.840   4.147  0.2659  0.3265  0.8364
   47PCz    C41 3813   4.050   0.892   4.194 -0.2325  0.4365  0.1798
   47PCz    C42 3814   4.047   0.980   4.300 -1.2381  0.0777 -0.2913
   47PCz    C43 3815   3.930   1.011   4.369 -0.4291 -0.5712  0.7938
   47PCz    C44 3816   3.808   0.959   4.322 -0.3112 -0.8264 -0.4464
   47PCz    C45 3817   3.807   0.874   4.212  0.4925  0.0687 -0.4093
   47PCz    C46 3818   3.605   0.728   4.248  0.3245 -0.0537  0.0305
   47PCz    C47 3819   3.472   0.763   4.215  0.7235  0.0726  0.1337
   47PCz    C48 3820   3.359   0.709   4.281 -0.3987  1.1249  0.2391
   47PCz    C49 3821   3.381   0.617   4.383  0.2136 -0.2954  0.0078
   47PCz    C50 3822   3.514   0.587   4.424 -0.0689  0.1569  0.1770
   47PCz    C51 3823   3.624   0.635   4.354 -0.4504 -0.1348 -0.4561
   47PCz    H52 3824   3.821   0.196   3.681  0.0517  0.8376  0.2556
   47PCz    H53 3825   3.621   0.074   3.593 -1.5216  0.1739 -0.9262
   47PCz    H54 3826   3.508   0.433   3.359  0.1643  0.4719  0.4711
   47PCz    H55 3827   3.620   0.687   3.314  0.9493 -1.0391 -0.5751
   47PCz    H56 3828   3.744   0.895   3.335  1.2778  1.2929  0.1484
   47PCz    H57 3829   3.963   0.902   3.467  0.7223  0.1219  1.0395
   47PCz    H58 3830   4.026   0.716   3.616 -0.1533 -2.2376 -0.5214
   47PCz    H59 3831   3.596   0.205   3.183 -0.7451  0.9104 -0.1790
   47PCz    H60 3832   3.481   0.184   2.944  1.6627  0.3271  1.0819
   47PCz    H61 3833   3.257   0.096   2.926  1.5448 -1.3900 -0.3615
   47PCz    H62 3834   3.129   0.023   3.129  0.0554 -0.3089 -0.9516
   47PCz    H63 3835   3.022   0.022   3.400 -1.3623 -1.4249  1.5105
   47PCz    H64 3836   2.977   0.073   3.631 -0.6133  3.2591  0.7270
   47PCz    H65 3837   3.150   0.152   3.783 -1.8855  0.0954 -0.7920
   47PCz    H66 3838   3.388   0.214   3.690  0.0615  1.4576 -1.5801
   47PCz    H67 3839   4.184   0.487   3.942  0.7760  0.3494 -0.3076
   47PCz    H68 3840   4.314   0.321   3.833  0.3298 -0.1541  0.6899
   47PCz    H69 3841   4.249   0.224   3.610  1.8415  0.1456  1.7009
   47PCz    H70 3842   4.019   0.283   3.513  2.3622 -0.3096 -0.7800
   47PCz    H71 3843   3.606   0.564   4.017 -0.0485  1.9717  1.7553
   47PCz    H72 3844   3.748   0.440   3.862 -0.2999 -0.2685 -0.3276
   47PCz    H73 3845   4.087   0.709   3.949  0.5397  0.1106 -2.8437
   47PCz    H74 3846   4.143   0.866   4.144 -0.8366  0.7961 -1.1778
   47PCz    H75 3847   4.142   1.009   4.344 -0.6198 -0.2534 -1.3850
   47PCz    H76 3848   3.932   1.065   4.463  1.3852  1.5230 -0.3645
   47PCz    H77 3849   3.717   0.977   4.378 -0.2496 -0.2203 -0.5363
   47PCz    H78 3850   3.447   0.819   4.125  2.8839 -2.0415 -1.9258
   47PCz    H79 3851   3.258   0.745   4.262 -0.9811  0.4714  1.9602
   47PCz    H80 3852   3.303   0.571   4.444 -1.0223 -0.9861 -2.0187
   47PCz    H81 3853   3.521   0.528   4.515 -1.0475  0.2105  0.2926
   47PCz    H82 3854   3.727   0.611   4.381 -0.0587 -0.2469 -1.9423
   48PCz     N1 3855   4.286   0.252   4.170 -0.0394 -0.0562  0.6373
   48PCz     C2 3856   4.153   0.241   4.210 -0.2114  0.4151 -0.1181
   48PCz     C3 3857   4.079   0.127   4.224  0.1605 -0.0758 -0.7074
   48PCz     C4 3858   3.939   0.144   4.262 -1.2618 -0.3382  0.4280
   48PCz     C5 3859   3.882   0.275   4.266 -0.0976  0.2726 -0.1640
   48PCz     C6 3860   3.965   0.390   4.242 -0.0157  0.1481  0.3968
   48PCz     C7 3861   4.099   0.366   4.220  0.3884 -0.1869  0.3640
   48PCz     C8 3862   4.203   0.457   4.194  0.2842  0.5225 -0.5860
   48PCz     C9 3863   4.200   0.597   4.199 -0.8999 -0.1940 -0.0765
   48PCz    C10 3864   4.322   0.663   4.183  0.2152 -0.1149  0.3140
   48PCz    C11 3865   4.437   0.592   4.138 -0.3525 -0.1775  0.2472
   48PCz    C12 3866   4.432   0.452   4.127 -0.0003  0.3909  0.3446
   48PCz    C13 3867   4.312   0.389   4.152 -0.1191 -0.4404  0.2014
   48PCz    N14 3868   3.745   0.290   4.290 -0.8009 -0.1849 -0.1053
   48PCz    C15 3869   3.651   0.236   4.198 -0.3439 -0.4888  0.2720
   48PCz    C16 3870   3.666   0.225   4.057  0.1030 -0.3197 -0.2915
   48PCz    C17 3871   3.549   0.197   3.989  0.0970 -0.0685 -0.1622
   48PCz    C18 3872   3.437   0.154   4.055 -0.1693  0.1469 -0.0753
   48PCz    C19 3873   3.427   0.154   4.195  0.5540 -0.3566  0.1584
   48PCz    C20 3874   3.542   0.192   4.272  0.1035  0.0868  0.4564
   48PCz    C21 3875   3.573   0.222   4.411  0.3547 -0.6291  0.2247
   48PCz    C22 3876   3.503   0.199   4.533 -0.6993 -0.4506 -0.1902
   48PCz    C23 3877   3.564   0.255   4.646 -0.2869 -0.1260 -0.1818
   48PCz    C24 3878   3.694   0.303   4.651 -0.4604  0.4009  0.2491
   48PCz    C25 3879   3.765   0.323   4.534 -0.1410  0.4566  0.5276
   48PCz    C26 3880   3.695   0.287   4.418 -0.3629 -0.0744  0.0255
   48PCz    C27 3881   4.385   0.169   4.222 -0.1780 -0.4176 -0.0634
   48PCz    C28 3882   4.411   0.181   4.360 -0.0917 -0.4412  0.2393
   48PCz    C29 3883   4.515   0.112   4.418  0.1965 -0.2805  0.7666
   48PCz    C30 3884   4.595   0.030   4.333  0.7691 -0.0210 -0.2056
   48PCz    C31 3885   4.579   0.026   4.196 -0.2394 -0.0824  1.0259
   48PCz    C32 3886   4.469   0.087   4.137  0.1998 -0.3766 -0.5176
   48PCz    N33 3887   4.180   0.597   4.642 -0.6999  0.1419  0.0749
   48PCz    C34 3888   4.221   0.485   4.573 -0.7103  0.2826 -0.2508
   48PCz    C35 3889   4.162   0.360   4.584  0.3892  0.0213  0.5398
   48PCz    C36 3890   4.234   0.264   4.514 -0.9504 -0.1423 -0.1738
   48PCz    C37 3891   4.353   0.290   4.448 -0.0006  0.9776  0.3424
   48PCz    C38 3892   4.420   0.416   4.457 -0.0124 -0.1281 -0.5259
   48PCz    C39 3893   4.349   0.512   4.528 -0.4361  0.2276 -0.5385
   48PCz    C40 3894   4.381   0.654   4.551 -0.5239  0.8333  0.1510
   48PCz    C41 3895   4.485   0.744   4.519 -0.3583  0.3694  0.3326
   48PCz    C42 3896   4.483   0.875   4.569 -0.8145  0.0259  0.1760
   48PCz    C43 3897   4.376   0.924   4.639 -0.9279  0.3627 -0.2882
   48PCz    C44 3898   4.269   0.841   4.666  0.6040 -0.1397  0.6409
   48PCz    C45 3899   4.278   0.704   4.635  0.0298 -0.1890  0.2867
   48PCz    C46 3900   4.054   0.626   4.676  0.7288 -0.1021  0.4597
   48PCz    C47 3901   3.976   0.707   4.592 -0.5967  0.4908  0.1643
   48PCz    C48 3902   3.836   0.721   4.623 -0.1548  0.1260 -0.2482
   48PCz    C49 3903   3.782   0.663   4.739  0.0407  0.2262  0.0993
   48PCz    C50 3904   3.864   0.577   4.815  0.6063 -0.0482  0.0962
   48PCz    C51 3905   3.998   0.562   4.783 -0.1741  0.9476  0.2118
   48PCz    H52 3906   4.120   0.027   4.207  1.0954  0.7214 -3.7427
   48PCz    H53 3907   3.887   0.050   4.276 -1.7068 -0.0769  0.5433
   48PCz    H54 3908   3.926   0.491   4.240 -0.9457 -0.2046  0.4322
   48PCz    H55 3909   4.108   0.646   4.229  0.5059  2.6044  0.0130
   48PCz    H56 3910   4.333   0.770   4.203  0.0680  0.0130 -0.2498
   48PCz    H57 3911   4.526   0.648   4.111 -0.6364  1.7673  2.9746
   48PCz    H58 3912   4.520   0.399   4.092 -1.0690 -0.0654 -1.8201
   48PCz    H59 3913   3.744   0.275   4.000 -1.2334  0.5748 -1.4020
   48PCz    H60 3914   3.560   0.216   3.882  2.4954  2.4794  0.4006
   48PCz    H61 3915   3.351   0.123   3.996  0.0107 -0.7148  0.0897
   48PCz    H62 3916   3.336   0.140   4.252  0.7261 -0.0330  0.5186
   48PCz    H63 3917   3.406   0.150   4.535 -0.5424 -1.2686 -4.6839
   48PCz    H64 3918   3.501   0.246   4.735  0.6308 -1.1958  0.3872
   48PCz    H65 3919   3.730   0.335   4.748 -1.7130  0.5056  0.6929
   48PCz    H66 3920   3.867   0.360   4.542 -0.0038  0.0996  0.4680
   48PCz    H67 3921   4.524   0.114   4.527  0.0599 -0.0726  0.7765
   48PCz    H68 3922   4.683  -0.022   4.367  0.1974 -2.5074 -2.2670
   48PCz    H69 3923   4.650  -0.026   4.132  0.7949  1.2910  1.0106
   48PCz    H70 3924   4.448   0.099   4.032 -1.7092 -0.4810 -0.1976
   48PCz    H71 3925   4.070   0.340   4.638 -0.1329  2.2541  0.6069
   48PCz    H72 3926   4.189   0.165   4.512 -2.3040  0.3635  1.8162
   48PCz    H73 3927   4.509   0.448   4.403 -1.3015  2.9753 -1.0376
   48PCz    H74 3928   4.566   0.697   4.464 -1.6387  0.7350 -2.0009
   48PCz    H75 3929   4.560   0.939   4.527 -1.8543  0.2370 -1.5249
   48PCz    H76 3930   4.377   1.027   4.674  1.4077  0.0627  0.7033
   48PCz    H77 3931   4.173   0.868   4.709 -0.9248 -1.6498 -1.5576
   48PCz    H78 3932   4.026   0.748   4.505 -0.9293 -2.5435 -1.6024
   48PCz    H79 3933   3.769   0.781   4.563  0.1178 -0.8256 -1.5542
   48PCz    H80 3934   3.679   0.680   4.766  0.4699  0.6553  1.5892
   48PCz    H81 3935   3.825   0.523   4.900 -0.2279  0.5325  0.0935
   48PCz    H82 3936   4.063   0.491   4.833  1.4356  1.6665 -0.7492
   49PCz     N1 3937   2.518   3.637   5.032 -0.4891  0.2414  0.8658
   49PCz     C2 3938   2.441   3.616   5.136  0.0914  0.2937 -0.3363
   49PCz     C3 3939   2.405   3.707   5.234 -0.8624  0.2152 -0.3886
   49PCz     C4 3940   2.306   3.656   5.319  0.3830 -1.0165 -0.5976
   49PCz     C5 3941   2.255   3.524   5.312 -0.1935  1.0789 -0.9109
   49PCz     C6 3942   2.303   3.431   5.221  0.0630  0.1500 -0.1256
   49PCz     C7 3943   2.402   3.482   5.129  0.5767  0.0200 -0.9352
   49PCz     C8 3944   2.482   3.418   5.029 -0.1452  0.1192 -0.3495
   49PCz     C9 3945   2.503   3.284   5.001 -0.3307  0.1689  0.4045
   49PCz    C10 3946   2.593   3.248   4.894 -0.3443  0.0296  0.0693
   49PCz    C11 3947   2.677   3.350   4.833  0.5774  1.0239 -0.6770
   49PCz    C12 3948   2.653   3.487   4.860  0.5264  0.0031 -0.2529
   49PCz    C13 3949   2.555   3.518   4.962  0.4437  0.3650  0.6906
   49PCz    N14 3950   2.150   3.497   5.399  0.2140  0.0760  0.0507
   49PCz    C15 3951   2.160   3.433   5.525  0.4924 -0.4343  0.2594
   49PCz    C16 3952   2.269   3.389   5.602 -0.2003  0.7592  0.4152
   49PCz    C17 3953   2.241   3.338   5.729  0.3912  0.1093  0.5734
   49PCz    C18 3954   2.110   3.331   5.778  0.3610  1.4410 -0.5750
   49PCz    C19 3955   2.005   3.388   5.702 -0.7792 -0.1002 -0.3386
   49PCz    C20 3956   2.031   3.422   5.571  0.6004 -1.0530 -0.0949
   49PCz    C21 3957   1.937   3.464   5.464  0.6446  1.6084  0.0642
   49PCz    C22 3958   1.797   3.454   5.454  0.4938 -0.2732 -0.0722
   49PCz    C23 3959   1.737   3.493   5.329 -0.4251 -0.1894  0.4693
   49PCz    C24 3960   1.817   3.552   5.223  0.0328 -0.2602  0.1332
   49PCz    C25 3961   1.955   3.558   5.240 -0.3682  0.3600  1.2289
   49PCz    C26 3962   2.013   3.501   5.353  0.0481  0.1341 -0.2177
   49PCz    C27 3963   2.590   3.755   5.016  0.5300  0.7081 -0.6854
   49PCz    C28 3964   2.536   3.859   4.938  0.5094  0.6894 -0.1743
   49PCz    C29 3965   2.602   3.985   4.935 -0.4709  0.3998  0.3506
   49PCz    C30 3966   2.720   3.996   5.009 -0.7802  0.2118 -0.0695
   49PCz    C31 3967   2.770   3.894   5.092  0.4290 -0.0705  0.6111
   49PCz    C32 3968   2.709   3.767   5.085 -0.5735 -0.1015  0.0941
   49PCz    N33 3969   2.044   3.904   4.669 -0.0665 -0.1581 -0.4266
   49PCz    C34 3970   2.157   3.864   4.739 -0.1291 -1.1680 -0.0710
   49PCz    C35 3971   2.158   3.821   4.872  0.4867 -0.4563 -0.3368
   49PCz    C36 3972   2.285   3.821   4.934  0.3828 -0.3269 -0.0312
   49PCz    C37 3973   2.404   3.853   4.867  0.0520  0.3558 -0.2412
   49PCz    C38 3974   2.404   3.887   4.731  0.8020  0.0195 -0.3060
   49PCz    C39 3975   2.273   3.897   4.672 -0.1779  0.2975  0.4988
   49PCz    C40 3976   2.219   3.973   4.553  0.3628 -0.6907  0.3092
   49PCz    C41 3977   2.290   4.044   4.457  0.0767  0.3886 -0.0699
   49PCz    C42 3978   2.216   4.126   4.365 -0.7736 -0.1557  0.2568
   49PCz    C43 3979   2.076   4.130   4.374  0.1913  0.1471  0.1445
   49PCz    C44 3980   2.009   4.061   4.472  0.3244  0.0925 -1.0830
   49PCz    C45 3981   2.080   3.983   4.562 -0.9799 -0.3259 -0.8221
   49PCz    C46 3982   1.907   3.889   4.700  0.5187  0.0224 -0.1733
   49PCz    C47 3983   1.822   3.801   4.630  0.1557  0.6554 -0.0793
   49PCz    C48 3984   1.684   3.816   4.627 -0.5357  0.6580 -0.1258
   49PCz    C49 3985   1.625   3.911   4.708  0.6823  0.5492 -0.5152
   49PCz    C50 3986   1.705   3.995   4.786  0.4612 -0.5564  0.3119
   49PCz    C51 3987   1.845   3.982   4.780  0.2147  0.2250 -0.1298
   49PCz    H52 3988   2.441   3.809   5.240  0.1817 -0.0601 -1.5442
   49PCz    H53 3989   2.262   3.729   5.387  1.2593  1.1229 -2.2049
   49PCz    H54 3990   2.272   3.327   5.215 -0.2325  0.1902  0.7326
   49PCz    H55 3991   2.453   3.204   5.054 -1.7635  0.9622  0.3071
   49PCz    H56 3992   2.619   3.143   4.879  1.5685  0.2143  1.7173
   49PCz    H57 3993   2.754   3.313   4.766  1.5629 -1.5672  1.6959
   49PCz    H58 3994   2.716   3.565   4.818  3.1651 -1.7216  0.2462
   49PCz    H59 3995   2.368   3.397   5.559  0.3818 -1.9720  1.1144
   49PCz    H60 3996   2.325   3.318   5.794  0.9291  2.1794  0.5840
   49PCz    H61 3997   2.091   3.286   5.874  1.5717  1.0010 -0.5233
   49PCz    H62 3998   1.903   3.388   5.740 -1.4690 -2.8926 -1.8590
   49PCz    H63 3999   1.745   3.416   5.541  1.1318 -1.7143 -0.2854
   49PCz    H64 4000   1.630   3.484   5.311 -0.3303  1.5258 -1.4813
   49PCz    H65 4001   1.773   3.591   5.133  0.9425 -1.7345 -1.0009
   49PCz    H66 4002   2.010   3.591   5.152  1.1899 -4.5196  0.0512
   49PCz    H67 4003   2.566   4.077   4.889  2.3280  3.1114  3.0323
   49PCz    H68 4004   2.763   4.095   5.022 -0.4015 -0.2371  2.9572
   49PCz    H69 4005   2.857   3.918   5.153 -0.1311 -1.2165  1.8933
   49PCz    H70 4006   2.740   3.688   5.151  0.6673 -0.7375 -1.1946
   49PCz    H71 4007   2.065   3.790   4.919 -0.4695 -0.3258 -2.0455
   49PCz    H72 4008   2.304   3.795   5.038  1.2009  1.7832  0.3945
   49PCz    H73 4009   2.491   3.925   4.678  0.8205  3.0527  1.6806
   49PCz    H74 4010   2.398   4.032   4.453  0.0593  0.5212 -1.5765
   49PCz    H75 4011   2.276   4.183   4.294 -0.1793  0.7463  1.4430
   49PCz    H76 4012   2.028   4.185   4.294  0.0452 -2.4252 -1.6796
   49PCz    H77 4013   1.900   4.071   4.476  0.4421  1.3084  1.8054
   49PCz    H78 4014   1.872   3.738   4.557  2.0519  2.1175 -0.1362
   49PCz    H79 4015   1.623   3.753   4.563  0.9253 -0.6151 -0.3250
   49PCz    H80 4016   1.517   3.927   4.706  0.4281 -0.5375  1.5317
   49PCz    H81 4017   1.657   4.082   4.830  0.3750  0.1650 -1.1581
   49PCz    H82 4018   1.908   4.057   4.828 -0.7378  1.2480 -0.4359
   50PCz     N1 4019   5.590   3.224   5.607 -0.0810 -0.2549  0.4072
   50PCz     C2 4020   5.697   3.316   5.598 -0.4650 -0.0884  0.1033
   50PCz     C3 4021   5.704   3.454   5.580  0.3693  0.2225 -0.1497
   50PCz     C4 4022   5.831   3.518   5.572 -0.3743 -0.8997  0.0575
   50PCz     C5 4023   5.951   3.443   5.577 -0.4735  0.3962  0.1663
   50PCz     C6 4024   5.943   3.304   5.597  1.0759  0.0457  0.5203
   50PCz     C7 4025   5.814   3.244   5.610  0.4264 -0.6367  0.2933
   50PCz     C8 4026   5.783   3.106   5.626  0.3432  0.2768 -0.8552
   50PCz     C9 4027   5.864   2.988   5.628  0.4733 -0.0921  0.2249
   50PCz    C10 4028   5.804   2.863   5.641  0.0624  0.2419  0.4330
   50PCz    C11 4029   5.662   2.850   5.625  0.7640 -0.7631 -0.0334
   50PCz    C12 4030   5.578   2.969   5.613  0.9988 -0.0209  0.3328
   50PCz    C13 4031   5.642   3.094   5.619  0.3180  0.0980 -0.0597
   50PCz    N14 4032   6.071   3.504   5.571 -0.9446  0.3571 -0.3488
   50PCz    C15 4033   6.157   3.502   5.461  0.2942 -0.0105  0.0998
   50PCz    C16 4034   6.148   3.441   5.337 -0.3957 -0.1257  0.4823
   50PCz    C17 4035   6.256   3.447   5.245 -0.5484  0.0639 -0.8563
   50PCz    C18 4036   6.375   3.511   5.292 -0.8821  0.7104 -0.0109
   50PCz    C19 4037   6.384   3.570   5.418  0.5320 -0.0838  0.0170
   50PCz    C20 4038   6.273   3.571   5.502 -0.3838  0.2894  0.3887
   50PCz    C21 4039   6.249   3.615   5.637 -0.0029  0.1890 -0.6505
   50PCz    C22 4040   6.331   3.683   5.729 -0.0256  0.3348 -0.0401
   50PCz    C23 4041   6.277   3.715   5.853  0.1723  0.2142  0.1918
   50PCz    C24 4042   6.149   3.671   5.897  0.4007  0.0915 -0.2678
   50PCz    C25 4043   6.072   3.601   5.805  0.2503  0.2741 -0.2510
   50PCz    C26 4044   6.124   3.568   5.678  0.4285  0.0111 -0.1899
   50PCz    C27 4045   5.455   3.250   5.567  0.4816 -0.4623  0.0448
   50PCz    C28 4046   5.348   3.209   5.658  0.1659  0.9310 -0.5010
   50PCz    C29 4047   5.215   3.232   5.613 -0.4809  0.1601  0.7876
   50PCz    C30 4048   5.196   3.276   5.478  0.6716 -0.1573  0.0031
   50PCz    C31 4049   5.300   3.332   5.404 -0.5743 -0.2831 -0.2192
   50PCz    C32 4050   5.434   3.316   5.445  0.0272 -0.2620 -0.2310
   50PCz    N33 4051   5.386   3.076   6.207  0.4755 -0.4091  0.3182
   50PCz    C34 4052   5.398   3.129   6.071 -0.4577 -0.7507  0.2092
   50PCz    C35 4053   5.489   3.215   6.012  0.0912 -0.3961 -0.4698
   50PCz    C36 4054   5.468   3.240   5.875  0.5078  0.0550 -0.2441
   50PCz    C37 4055   5.365   3.170   5.803  0.2173 -0.3508  0.5385
   50PCz    C38 4056   5.270   3.080   5.863  0.3329  0.6636  0.2057
   50PCz    C39 4057   5.288   3.066   6.004 -0.1828 -0.7344 -0.8141
   50PCz    C40 4058   5.200   3.005   6.099  0.1506 -0.3931  0.6975
   50PCz    C41 4059   5.073   2.944   6.083 -0.3569 -0.0807 -0.4017
   50PCz    C42 4060   5.016   2.877   6.191 -0.5638 -0.1332  0.2245
   50PCz    C43 4061   5.081   2.884   6.314 -0.1398  0.3336 -0.6970
   50PCz    C44 4062   5.205   2.950   6.333  0.3383 -0.0680  0.3990
   50PCz    C45 4063   5.268   2.999   6.221 -0.1011 -0.3558  0.1218
   50PCz    C46 4064   5.490   3.077   6.297  0.5547  0.2182 -0.5776
   50PCz    C47 4065   5.555   2.963   6.356  0.5695 -0.2847  0.3193
   50PCz    C48 4066   5.648   2.977   6.453 -0.3738  0.2771 -0.2097
   50PCz    C49 4067   5.679   3.107   6.503  0.3653 -0.5590 -0.6283
   50PCz    C50 4068   5.615   3.220   6.454 -0.4328 -0.0809 -0.6951
   50PCz    C51 4069   5.522   3.201   6.348 -0.3102 -0.9638 -0.7480
   50PCz    H52 4070   5.612   3.510   5.589 -0.5921 -1.2852 -0.1950
   50PCz    H53 4071   5.837   3.626   5.571  1.2938 -0.9548  0.8412
   50PCz    H54 4072   6.028   3.237   5.604  1.5114  0.2633 -1.7717
   50PCz    H55 4073   5.972   2.994   5.631  0.6924 -2.7542 -0.1782
   50PCz    H56 4074   5.863   2.773   5.655 -2.9471 -1.6010  2.1084
   50PCz    H57 4075   5.616   2.752   5.635 -1.2145  0.2619  1.6348
   50PCz    H58 4076   5.469   2.965   5.622  0.9800  1.4913  1.0537
   50PCz    H59 4077   6.056   3.389   5.312  0.6283 -2.1575  0.7163
   50PCz    H60 4078   6.252   3.388   5.154 -1.1902 -1.5645  0.1818
   50PCz    H61 4079   6.455   3.518   5.218 -2.0452 -3.9149 -2.1332
   50PCz    H62 4080   6.467   3.629   5.457 -0.4801  0.7613  0.9950
   50PCz    H63 4081   6.428   3.717   5.693 -0.4952  1.2838 -0.4548
   50PCz    H64 4082   6.329   3.777   5.924 -2.1049  1.7990  0.5661
   50PCz    H65 4083   6.105   3.694   5.994  0.4088  0.1848 -0.2862
   50PCz    H66 4084   5.972   3.571   5.836 -0.5192  2.5669 -0.3679
   50PCz    H67 4085   5.134   3.204   5.680 -0.7265 -1.7839 -0.2611
   50PCz    H68 4086   5.091   3.282   5.449  0.0399 -0.1729  2.0720
   50PCz    H69 4087   5.274   3.392   5.317 -0.9620 -0.6270 -0.3409
   50PCz    H70 4088   5.521   3.349   5.389  1.0338 -1.4779  0.5459
   50PCz    H71 4089   5.562   3.274   6.067  0.6897 -0.6030 -1.0303
   50PCz    H72 4090   5.543   3.304   5.829  2.0340 -1.4024  0.1268
   50PCz    H73 4091   5.191   3.027   5.811 -0.5447  2.2596 -0.1437
   50PCz    H74 4092   5.029   2.941   5.984  0.3038 -0.2914 -0.6986
   50PCz    H75 4093   4.924   2.820   6.183 -0.2659 -1.0810  2.5933
   50PCz    H76 4094   5.038   2.827   6.396  1.5326 -0.6844 -0.4859
   50PCz    H77 4095   5.257   2.959   6.427 -0.6787  0.0335  0.9639
   50PCz    H78 4096   5.522   2.864   6.326 -0.3869  0.1753 -0.2084
   50PCz    H79 4097   5.682   2.890   6.507  0.0165 -0.4472 -1.5761
   50PCz    H80 4098   5.756   3.106   6.580 -0.6891 -0.4532  0.4639
   50PCz    H81 4099   5.640   3.318   6.493  1.1663 -1.1978  1.2276
   50PCz    H82 4100   5.474   3.291   6.313  3.4893  0.9070 -1.6958
   51PCz     N1 4101   0.035   6.545   1.674  0.2333  0.0727  0.3189
   51PCz     C2 4102  -0.087   6.597   1.718  0.3198 -0.0694 -0.4108
   51PCz     C3 4103  -0.117   6.647   1.848 -0.5451  0.9217 -0.3107
   51PCz     C4 4104  -0.251   6.691   1.869  0.4395  0.3805 -0.3091
   51PCz     C5 4105  -0.348   6.677   1.760 -0.1698 -0.6421 -0.0286
   51PCz     C6 4106  -0.310   6.625   1.638  0.1394  0.0701  0.0229
   51PCz     C7 4107  -0.181   6.580   1.616  0.4089 -0.9701 -0.1349
   51PCz     C8 4108  -0.109   6.522   1.500  0.2256  0.5461 -0.8794
   51PCz     C9 4109  -0.150   6.478   1.376 -0.2593  0.6368 -0.5486
   51PCz    C10 4110  -0.054   6.420   1.286  0.4493 -0.3452  0.0640
   51PCz    C11 4111   0.076   6.396   1.326 -0.1102 -0.6001 -1.1307
   51PCz    C12 4112   0.116   6.440   1.459  0.6786  0.0033  0.6020
   51PCz    C13 4113   0.024   6.502   1.540  0.2938 -0.3024  0.5302
   51PCz    N14 4114  -0.469   6.743   1.779  0.5785  0.0264 -0.5965
   51PCz    C15 4115  -0.569   6.688   1.862 -0.7480 -0.8399 -0.2119
   51PCz    C16 4116  -0.599   6.557   1.881 -0.4972  0.4121 -0.3279
   51PCz    C17 4117  -0.707   6.526   1.959  0.0030 -0.3859 -0.0152
   51PCz    C18 4118  -0.800   6.623   1.993  0.0729 -0.1905  0.1153
   51PCz    C19 4119  -0.767   6.760   1.974 -0.6253 -0.8720 -0.1197
   51PCz    C20 4120  -0.643   6.793   1.911  1.1053  0.0514  0.4348
   51PCz    C21 4121  -0.584   6.917   1.867 -0.3075  0.8919 -0.0402
   51PCz    C22 4122  -0.612   7.055   1.891  0.6171 -0.0535  0.3372
   51PCz    C23 4123  -0.526   7.152   1.829 -0.3959 -0.1432 -0.2982
   51PCz    C24 4124  -0.412   7.115   1.759  0.1382  0.6019  0.3709
   51PCz    C25 4125  -0.385   6.972   1.734 -0.2428 -0.9629  0.2352
   51PCz    C26 4126  -0.479   6.879   1.783  0.2346 -0.5336  0.8160
   51PCz    C27 4127   0.134   6.496   1.760 -0.1772  0.8194  0.0228
   51PCz    C28 4128   0.247   6.581   1.788  0.6551  1.0673  0.1798
   51PCz    C29 4129   0.341   6.526   1.886  0.6532  0.4058 -0.0227
   51PCz    C30 4130   0.328   6.396   1.936  0.0458 -0.8973  0.4173
   51PCz    C31 4131   0.222   6.325   1.898  0.3209  0.0687  0.5637
   51PCz    C32 4132   0.121   6.373   1.815 -0.9852  0.9951 -0.4959
   51PCz    N33 4133   0.355   7.074   1.536 -0.3243 -0.2099 -0.0870
   51PCz    C34 4134   0.316   6.969   1.615  0.7242 -0.5091  0.4234
   51PCz    C35 4135   0.309   6.961   1.755 -0.2872 -0.0592  0.1507
   51PCz    C36 4136   0.277   6.836   1.810  0.4743 -0.6692  0.1905
   51PCz    C37 4137   0.276   6.718   1.729 -0.2424 -0.0669  0.4017
   51PCz    C38 4138   0.289   6.728   1.587 -0.0843  1.1860 -0.0959
   51PCz    C39 4139   0.308   6.854   1.531  0.1487 -1.0987 -0.3685
   51PCz    C40 4140   0.346   6.902   1.397  0.8515 -0.3927 -0.2780
   51PCz    C41 4141   0.357   6.831   1.276  0.7561 -0.2135 -0.8156
   51PCz    C42 4142   0.385   6.904   1.158  0.0758  0.4234  0.1834
   51PCz    C43 4143   0.415   7.043   1.161  0.2088 -0.1936  0.5272
   51PCz    C44 4144   0.403   7.110   1.288  0.4868 -0.1237 -0.0596
   51PCz    C45 4145   0.361   7.041   1.399  0.6522  0.9554  0.0742
   51PCz    C46 4146   0.342   7.210   1.567  0.4122  0.7956 -0.1859
   51PCz    C47 4147   0.234   7.283   1.522 -0.0425  0.0693 -0.0721
   51PCz    C48 4148   0.219   7.416   1.559 -0.3609 -0.5354  0.2567
   51PCz    C49 4149   0.322   7.480   1.630  0.1339  0.2877 -0.0899
   51PCz    C50 4150   0.431   7.407   1.683  0.4965  0.0604 -0.1644
   51PCz    C51 4151   0.447   7.270   1.649  0.3869 -0.3704  0.5263
   51PCz    H52 4152  -0.035   6.643   1.919  0.1110 -2.1822 -1.0980
   51PCz    H53 4153  -0.281   6.741   1.960  1.7582 -0.5505  0.6696
   51PCz    H54 4154  -0.379   6.610   1.555 -0.8743 -1.2543  1.0644
   51PCz    H55 4155  -0.255   6.485   1.351 -0.3649  0.4898 -0.1567
   51PCz    H56 4156  -0.089   6.387   1.189 -0.4701  0.0924  0.2319
   51PCz    H57 4157   0.138   6.348   1.251  0.9067 -0.3727 -0.4566
   51PCz    H58 4158   0.218   6.421   1.492  1.6910  1.1149 -1.6698
   51PCz    H59 4159  -0.535   6.479   1.841 -1.7405 -1.0057  0.3659
   51PCz    H60 4160  -0.716   6.425   1.998  0.7891 -1.2188 -1.8909
   51PCz    H61 4161  -0.889   6.599   2.050 -0.6053  1.1053 -0.3574
   51PCz    H62 4162  -0.846   6.833   1.985 -0.5887 -0.5714 -1.6563
   51PCz    H63 4163  -0.684   7.086   1.966  1.0157  0.4854  0.5034
   51PCz    H64 4164  -0.541   7.257   1.852  2.7033  0.1546  0.8515
   51PCz    H65 4165  -0.349   7.193   1.718 -0.2781  0.4056 -0.6567
   51PCz    H66 4166  -0.288   6.942   1.695  0.5298  1.2715  0.2931
   51PCz    H67 4167   0.432   6.582   1.908  2.6391 -1.5810 -2.5745
   51PCz    H68 4168   0.395   6.373   2.019  0.1041  1.7174  1.1812
   51PCz    H69 4169   0.214   6.224   1.937 -1.4209  0.0710  0.3044
   51PCz    H70 4170   0.038   6.313   1.778 -1.9720  1.3685  1.0072
   51PCz    H71 4171   0.336   7.045   1.818  2.6130 -1.6088  1.1870
   51PCz    H72 4172   0.258   6.833   1.917  1.3958 -2.7354  0.3522
   51PCz    H73 4173   0.291   6.639   1.526  0.7516  0.4918  0.9088
   51PCz    H74 4174   0.337   6.724   1.272  1.4993 -0.3606 -0.6943
   51PCz    H75 4175   0.386   6.851   1.063  0.7484  2.1117 -0.7884
   51PCz    H76 4176   0.458   7.092   1.074  0.7316 -1.2485  0.1736
   51PCz    H77 4177   0.436   7.212   1.300  0.7565 -0.4014  1.8910
   51PCz    H78 4178   0.150   7.231   1.477 -0.7233  2.5096 -1.8319
   51PCz    H79 4179   0.127   7.467   1.531  1.1038  0.8511 -2.4579
   51PCz    H80 4180   0.303   7.586   1.646 -0.9688 -0.0297  0.8228
   51PCz    H81 4181   0.509   7.466   1.731 -0.6445  0.8490  0.8004
   51PCz    H82 4182   0.530   7.217   1.696 -0.0360 -1.9575 -0.4359
   52PCz     N1 4183   5.318   3.961   2.190  0.3862  0.0270  0.4037
   52PCz     C2 4184   5.246   4.016   2.297  0.6831 -0.6120  0.6528
   52PCz     C3 4185   5.262   4.006   2.434 -0.1359 -0.4635  0.6091
   52PCz     C4 4186   5.171   4.069   2.517  0.3617  0.5000 -0.1950
   52PCz     C5 4187   5.072   4.152   2.459  0.2085  0.1584  0.2856
   52PCz     C6 4188   5.061   4.166   2.318 -0.4947 -0.2991 -0.5047
   52PCz     C7 4189   5.143   4.094   2.238 -0.9586  0.4438 -0.8273
   52PCz     C8 4190   5.159   4.089   2.091  0.1229 -0.6766  0.0657
   52PCz     C9 4191   5.095   4.157   1.986 -0.1509  0.8014 -0.0318
   52PCz    C10 4192   5.146   4.143   1.855  0.0106  0.7915 -0.0667
   52PCz    C11 4193   5.249   4.050   1.824 -0.0207  0.3307 -0.1345
   52PCz    C12 4194   5.314   3.978   1.927  0.5157  0.1492 -1.2339
   52PCz    C13 4195   5.267   3.999   2.062 -0.1597 -0.9655  0.6724
   52PCz    N14 4196   4.985   4.221   2.543  1.0058  0.4384 -0.2033
   52PCz    C15 4197   4.849   4.233   2.512 -0.4050  0.2674  0.1560
   52PCz    C16 4198   4.762   4.155   2.436 -0.5623  0.4615 -0.8565
   52PCz    C17 4199   4.628   4.197   2.420 -0.6361 -0.2030  0.2113
   52PCz    C18 4200   4.588   4.320   2.480  0.8263  0.5967  0.2494
   52PCz    C19 4201   4.678   4.402   2.557 -0.5426 -0.2164  0.2423
   52PCz    C20 4202   4.815   4.355   2.573  0.3843 -0.3281  0.2535
   52PCz    C21 4203   4.927   4.416   2.641  0.0676  0.1024  0.4622
   52PCz    C22 4204   4.944   4.527   2.730 -1.1389 -0.1259  0.4068
   52PCz    C23 4205   5.076   4.552   2.767 -0.5525  0.5564 -0.1361
   52PCz    C24 4206   5.182   4.463   2.743 -0.7783  0.5052 -0.7185
   52PCz    C25 4207   5.164   4.346   2.667 -0.0967  0.1573 -0.9505
   52PCz    C26 4208   5.033   4.324   2.620  0.1641 -0.2344  0.2123
   52PCz    C27 4209   5.422   3.868   2.208  0.2978  0.3164 -0.3560
   52PCz    C28 4210   5.553   3.903   2.167 -0.6789 -0.2944  0.2073
   52PCz    C29 4211   5.652   3.801   2.183  0.0289  0.5545  0.3829
   52PCz    C30 4212   5.613   3.677   2.238  0.2767 -0.6205  0.1784
   52PCz    C31 4213   5.489   3.647   2.292 -0.0400 -0.8113  0.1734
   52PCz    C32 4214   5.390   3.745   2.271 -0.1633  0.1332  0.7051
   52PCz    N33 4215   5.725   4.389   1.923  0.2862 -0.1887 -0.1420
   52PCz    C34 4216   5.694   4.285   2.008 -0.1343  0.0211 -0.1178
   52PCz    C35 4217   5.611   4.288   2.121 -0.2311  0.0464 -0.5295
   52PCz    C36 4218   5.570   4.162   2.171  0.4144  0.2674  0.1175
   52PCz    C37 4219   5.608   4.035   2.114 -0.3972  0.1514 -0.3722
   52PCz    C38 4220   5.682   4.037   1.991  0.0841 -0.4398  0.4115
   52PCz    C39 4221   5.720   4.164   1.947 -0.7173  0.1680  0.0227
   52PCz    C40 4222   5.772   4.200   1.814 -0.4763 -0.1909  0.3763
   52PCz    C41 4223   5.814   4.119   1.703  0.6349 -0.7241 -0.5401
   52PCz    C42 4224   5.835   4.186   1.579 -0.3369  0.1191 -0.3600
   52PCz    C43 4225   5.820   4.329   1.569  0.0532  0.5392  0.3251
   52PCz    C44 4226   5.790   4.407   1.678 -0.4800 -0.3911  0.7512
   52PCz    C45 4227   5.767   4.340   1.799 -0.1880  0.2311  0.2968
   52PCz    C46 4228   5.664   4.515   1.930  0.0030 -0.3485  0.3675
   52PCz    C47 4229   5.539   4.532   1.871  0.1016  0.6096  0.1616
   52PCz    C48 4230   5.469   4.657   1.888  0.4353  0.6264  0.1637
   52PCz    C49 4231   5.532   4.756   1.971 -1.1559 -0.6801  0.9314
   52PCz    C50 4232   5.662   4.738   2.020 -0.1823  0.4955  0.6213
   52PCz    C51 4233   5.730   4.617   1.996  0.0570  0.7660 -0.4335
   52PCz    H52 4234   5.341   3.942   2.470 -1.3445 -2.5041 -0.1884
   52PCz    H53 4235   5.165   4.049   2.624 -0.9833 -1.0818 -0.5251
   52PCz    H54 4236   4.979   4.231   2.288 -1.0437 -0.5438  0.4510
   52PCz    H55 4237   5.010   4.223   2.000  1.1781  2.4647  0.5059
   52PCz    H56 4238   5.098   4.198   1.775 -0.1491  1.2341  0.3256
   52PCz    H57 4239   5.266   4.023   1.720 -2.3050  1.4617 -0.8635
   52PCz    H58 4240   5.376   3.890   1.919  0.4629 -0.1794  1.1763
   52PCz    H59 4241   4.796   4.059   2.400 -2.4779 -0.5503 -0.1255
   52PCz    H60 4242   4.561   4.128   2.369 -0.0227 -0.4439 -0.2773
   52PCz    H61 4243   4.482   4.341   2.475  0.9449  1.0273 -0.6111
   52PCz    H62 4244   4.645   4.498   2.595 -0.2488  1.9288 -4.2901
   52PCz    H63 4245   4.867   4.600   2.755 -0.4037  1.0449 -0.6126
   52PCz    H64 4246   5.097   4.633   2.836 -0.4248  0.2608  0.1775
   52PCz    H65 4247   5.279   4.474   2.790 -0.0740 -2.7713 -1.1203
   52PCz    H66 4248   5.253   4.288   2.646  0.4497 -0.1858  1.9505
   52PCz    H67 4249   5.755   3.821   2.156 -0.3946  1.6198 -0.5117
   52PCz    H68 4250   5.688   3.601   2.254  1.0329  0.0853  0.0269
   52PCz    H69 4251   5.463   3.557   2.347 -1.8469 -0.6974 -0.4274
   52PCz    H70 4252   5.290   3.727   2.311 -0.7491  0.1816 -0.6855
   52PCz    H71 4253   5.579   4.387   2.152  0.6122  0.0644  0.3368
   52PCz    H72 4254   5.519   4.162   2.267 -0.2779 -1.6713 -0.1944
   52PCz    H73 4255   5.722   3.960   1.926  1.2916  2.0785 -2.0311
   52PCz    H74 4256   5.816   4.012   1.720 -0.4235 -0.9531 -1.6775
   52PCz    H75 4257   5.865   4.128   1.492 -0.5861  0.5972 -0.7685
   52PCz    H76 4258   5.822   4.377   1.472  2.4130  1.5413  0.8046
   52PCz    H77 4259   5.772   4.514   1.671  0.2047 -0.3710 -3.6843
   52PCz    H78 4260   5.482   4.457   1.817 -0.2999  2.4158 -2.0737
   52PCz    H79 4261   5.367   4.664   1.850  0.1370  0.4195  0.9027
   52PCz    H80 4262   5.469   4.838   2.005 -0.5316 -0.0809  0.6513
   52PCz    H81 4263   5.719   4.814   2.073  1.9017  0.5204 -1.4954
   52PCz    H82 4264   5.830   4.612   2.038 -0.1427 -0.9398 -0.1043
   53PCz     N1 4265   3.176   1.046   2.407  0.5455  0.0775  0.1885
   53PCz     C2 4266   3.165   0.970   2.525  0.4556 -0.2912  0.0345
   53PCz     C3 4267   3.256   0.934   2.630  0.6217 -0.2304 -0.1793
   53PCz     C4 4268   3.201   0.851   2.732  0.0682 -0.2146  0.1030
   53PCz     C5 4269   3.062   0.820   2.739 -0.1234 -0.3282 -0.0621
   53PCz     C6 4270   2.975   0.860   2.639 -0.0107  0.2311 -0.5084
   53PCz     C7 4271   3.027   0.941   2.537 -0.3337 -0.7160 -0.0055
   53PCz     C8 4272   2.967   0.990   2.409 -0.0494  0.7738  0.2156
   53PCz     C9 4273   2.840   0.981   2.345 -0.3580 -0.3926  0.0194
   53PCz    C10 4274   2.822   1.035   2.218  0.3848 -0.5679  0.1785
   53PCz    C11 4275   2.917   1.115   2.149  0.1129  0.3184 -0.4223
   53PCz    C12 4276   3.041   1.122   2.210  0.2726  0.2681 -0.3716
   53PCz    C13 4277   3.062   1.056   2.329 -0.1695  0.5663 -0.5623
   53PCz    N14 4278   3.012   0.783   2.861 -0.0044  0.3933  0.2560
   53PCz    C15 4279   2.999   0.650   2.907 -0.1587 -0.2391 -0.0297
   53PCz    C16 4280   3.066   0.532   2.864  0.1057 -0.6058 -1.1050
   53PCz    C17 4281   3.052   0.421   2.958  1.6086  0.3734 -0.0725
   53PCz    C18 4282   2.967   0.441   3.074  0.5527 -0.2809 -0.6550
   53PCz    C19 4283   2.914   0.570   3.111 -0.4305  0.1639  0.6883
   53PCz    C20 4284   2.914   0.674   3.019 -0.4871  0.0125  0.1279
   53PCz    C21 4285   2.884   0.815   3.036 -0.0313 -0.1426 -0.2431
   53PCz    C22 4286   2.819   0.879   3.143 -0.0515 -0.1632  0.0766
   53PCz    C23 4287   2.810   1.018   3.144  0.0588 -0.2186 -0.2296
   53PCz    C24 4288   2.870   1.090   3.039 -0.1413 -0.4356 -0.2109
   53PCz    C25 4289   2.944   1.024   2.940 -0.0594  0.2488 -0.1393
   53PCz    C26 4290   2.950   0.885   2.939  0.2596 -0.0130  0.1235
   53PCz    C27 4291   3.293   1.101   2.360 -0.2312 -0.4151  0.5430
   53PCz    C28 4292   3.336   1.210   2.442 -1.4441 -0.3064  0.4645
   53PCz    C29 4293   3.467   1.259   2.418  0.0570  1.0172 -0.0421
   53PCz    C30 4294   3.546   1.197   2.324 -0.8989 -0.2735  0.3434
   53PCz    C31 4295   3.504   1.083   2.252  0.1570  0.0332 -0.0896
   53PCz    C32 4296   3.372   1.044   2.260 -0.3626  0.2790 -0.3169
   53PCz    N33 4297   3.047   1.409   2.881  0.5361  0.5799  0.1650
   53PCz    C34 4298   3.096   1.366   2.759  0.3840  0.0118  0.7667
   53PCz    C35 4299   3.044   1.368   2.631  0.3640  0.0400  0.2663
   53PCz    C36 4300   3.129   1.314   2.531  0.2979  0.8799 -0.6535
   53PCz    C37 4301   3.259   1.273   2.555  0.2260  0.3813  0.7082
   53PCz    C38 4302   3.314   1.285   2.683 -0.2603  0.1335 -0.6094
   53PCz    C39 4303   3.229   1.323   2.788  0.1665  0.1494  0.6477
   53PCz    C40 4304   3.253   1.345   2.921 -0.1105 -0.2040 -0.3124
   53PCz    C41 4305   3.371   1.329   2.998 -0.1146  0.5251  0.1944
   53PCz    C42 4306   3.368   1.349   3.137 -0.4413 -0.2366  0.4304
   53PCz    C43 4307   3.248   1.385   3.200  0.8330  0.2201  0.1885
   53PCz    C44 4308   3.128   1.410   3.118  0.2876  0.0218 -0.4857
   53PCz    C45 4309   3.136   1.387   2.975 -0.5779  0.4411 -0.3982
   53PCz    C46 4310   2.937   1.494   2.895 -0.4471 -0.2936  0.9350
   53PCz    C47 4311   2.954   1.632   2.911  0.1433 -0.3975  0.6987
   53PCz    C48 4312   2.845   1.719   2.906 -0.3462  0.0456 -0.3785
   53PCz    C49 4313   2.718   1.667   2.873  0.4666  0.7452  0.2319
   53PCz    C50 4314   2.705   1.528   2.856  0.7444 -0.4827  0.5676
   53PCz    C51 4315   2.808   1.439   2.873  0.2318 -0.7635 -0.0715
   53PCz    H52 4316   3.363   0.952   2.618  0.7434 -0.8149  0.0375
   53PCz    H53 4317   3.264   0.822   2.816  2.5824  1.5205 -1.0547
   53PCz    H54 4318   2.869   0.844   2.652 -0.3968  3.0761  0.5427
   53PCz    H55 4319   2.757   0.931   2.394 -1.3967  1.0250 -0.2647
   53PCz    H56 4320   2.724   1.028   2.171  0.1299  2.2859  0.1236
   53PCz    H57 4321   2.892   1.157   2.052  0.8176 -1.4503 -1.4198
   53PCz    H58 4322   3.121   1.175   2.159  0.2508  0.6993  0.0306
   53PCz    H59 4323   3.129   0.527   2.776  2.4550 -1.4120  0.4938
   53PCz    H60 4324   3.088   0.324   2.928  1.1156  0.4458 -0.9359
   53PCz    H61 4325   2.961   0.363   3.150  0.8366 -0.3690 -0.7219
   53PCz    H62 4326   2.872   0.577   3.211 -0.7187 -0.2011  0.5952
   53PCz    H63 4327   2.761   0.812   3.206 -2.4856 -0.6065 -2.4316
   53PCz    H64 4328   2.757   1.074   3.221  0.1413 -0.9007  0.3308
   53PCz    H65 4329   2.864   1.198   3.047 -0.6780 -0.5814  1.9667
   53PCz    H66 4330   2.999   1.077   2.864  1.2516 -2.4691 -1.2259
   53PCz    H67 4331   3.502   1.338   2.483 -3.6214  2.5301  0.3431
   53PCz    H68 4332   3.645   1.243   2.317 -0.1839 -1.7941 -0.0407
   53PCz    H69 4333   3.569   1.049   2.172  0.3268  1.1185 -0.4263
   53PCz    H70 4334   3.332   0.957   2.208  0.4828 -0.9679  1.0503
   53PCz    H71 4335   2.946   1.407   2.608  0.8329  0.3766 -1.2759
   53PCz    H72 4336   3.088   1.310   2.431  1.6269 -3.3680 -1.2551
   53PCz    H73 4337   3.417   1.264   2.707  0.3198 -0.6298 -3.4688
   53PCz    H74 4338   3.463   1.297   2.949 -0.1615 -0.5489  0.7769
   53PCz    H75 4339   3.461   1.325   3.188 -0.0869  0.8171  0.2962
   53PCz    H76 4340   3.247   1.396   3.308 -0.6993  2.4887  0.0014
   53PCz    H77 4341   3.033   1.448   3.155  0.4316  0.8623 -0.9627
   53PCz    H78 4342   3.052   1.678   2.907 -0.0688  0.1139  1.2085
   53PCz    H79 4343   2.861   1.826   2.914 -2.1930  0.2422  1.5975
   53PCz    H80 4344   2.631   1.731   2.871  1.0020  1.4982 -1.8729
   53PCz    H81 4345   2.606   1.490   2.833  0.8986  0.4758 -1.9733
   53PCz    H82 4346   2.798   1.332   2.856 -0.1761 -0.3883 -2.5936
   54PCz     N1 4347   0.692   4.444   1.950 -0.4455  0.0034  0.1841
   54PCz     C2 4348   0.565   4.479   1.895  0.1868 -0.2755  0.0973
   54PCz     C3 4349   0.487   4.426   1.791 -0.3627 -0.1648  0.1495
   54PCz     C4 4350   0.358   4.479   1.760 -1.3592  0.2498  0.2787
   54PCz     C5 4351   0.320   4.589   1.838 -0.1735  0.5686  0.8577
   54PCz     C6 4352   0.396   4.647   1.941 -0.1568 -0.1964  0.7239
   54PCz     C7 4353   0.519   4.588   1.972 -0.3516  0.8935  0.0907
   54PCz     C8 4354   0.617   4.603   2.080 -0.1750 -0.1751 -0.1750
   54PCz     C9 4355   0.620   4.691   2.187  0.2324  0.0456 -0.3093
   54PCz    C10 4356   0.724   4.695   2.276  0.3279  0.4159 -0.0509
   54PCz    C11 4357   0.839   4.605   2.250 -0.0273  0.5396 -0.7442
   54PCz    C12 4358   0.844   4.515   2.143 -0.0665 -0.0659  0.2168
   54PCz    C13 4359   0.723   4.511   2.068  0.7143  0.5842 -0.3814
   54PCz    N14 4360   0.205   4.657   1.813 -0.3846  0.4071 -0.5204
   54PCz    C15 4361   0.161   4.692   1.680 -1.1101  0.6568 -0.9350
   54PCz    C16 4362   0.246   4.728   1.570 -0.1446  1.0322 -0.1218
   54PCz    C17 4363   0.182   4.743   1.446 -0.1983  0.2878 -0.8015
   54PCz    C18 4364   0.043   4.737   1.443  0.3444  0.1603  0.2221
   54PCz    C19 4365  -0.037   4.709   1.550 -0.1305 -0.3686 -0.0102
   54PCz    C20 4366   0.027   4.678   1.674 -0.5136 -0.2601 -0.0281
   54PCz    C21 4367  -0.024   4.639   1.805 -0.0218 -0.1839  0.4346
   54PCz    C22 4368  -0.148   4.610   1.852  0.2152 -0.7140 -0.3104
   54PCz    C23 4369  -0.161   4.569   1.991  0.3064 -0.9416 -0.3413
   54PCz    C24 4370  -0.049   4.561   2.076 -0.4119  0.6045 -0.0310
   54PCz    C25 4371   0.079   4.600   2.029  0.1393 -0.8815 -0.7216
   54PCz    C26 4372   0.087   4.641   1.892  0.2770  0.9147 -0.0667
   54PCz    C27 4373   0.798   4.398   1.870  0.3762 -0.7053 -0.2450
   54PCz    C28 4374   0.803   4.255   1.848 -0.3156 -0.2012 -0.5507
   54PCz    C29 4375   0.909   4.211   1.753  0.0967  0.1845  0.3956
   54PCz    C30 4376   0.986   4.309   1.681 -0.0361 -0.0389  0.3440
   54PCz    C31 4377   0.976   4.446   1.714 -0.7106  0.0242  0.5544
   54PCz    C32 4378   0.879   4.489   1.798  0.4617 -0.1931 -0.2389
   54PCz    N33 4379   0.511   3.832   2.110  0.1714 -0.2254  0.0492
   54PCz    C34 4380   0.579   3.923   2.029 -0.6257 -0.6623  0.2852
   54PCz    C35 4381   0.599   3.919   1.893  0.3922 -0.3054  0.0246
   54PCz    C36 4382   0.669   4.029   1.840  0.1512 -0.3176 -0.6716
   54PCz    C37 4383   0.713   4.146   1.922 -0.0981 -0.1135  0.1019
   54PCz    C38 4384   0.675   4.151   2.057 -0.3883  0.2457 -0.1591
   54PCz    C39 4385   0.595   4.042   2.101  0.7475 -0.2988 -0.6856
   54PCz    C40 4386   0.543   4.018   2.234 -0.4467 -0.0733  0.3941
   54PCz    C41 4387   0.548   4.098   2.347  0.3178 -0.6255  0.4633
   54PCz    C42 4388   0.495   4.043   2.458  0.2621  0.9107 -1.2114
   54PCz    C43 4389   0.454   3.906   2.471 -0.0066  0.7368  0.2696
   54PCz    C44 4390   0.452   3.828   2.356  0.2481  0.7661  0.6549
   54PCz    C45 4391   0.495   3.890   2.238  0.7051 -0.0997  0.7084
   54PCz    C46 4392   0.539   3.701   2.090  0.9325  0.3024 -0.5548
   54PCz    C47 4393   0.455   3.616   2.022 -0.3874 -0.1078 -0.2609
   54PCz    C48 4394   0.477   3.478   2.007  0.3591 -0.4461 -0.2788
   54PCz    C49 4395   0.581   3.420   2.083  0.1615  0.2574  0.7055
   54PCz    C50 4396   0.669   3.503   2.157 -0.0297  0.2177 -0.8047
   54PCz    C51 4397   0.652   3.644   2.150  0.1554 -0.0518 -0.3320
   54PCz    H52 4398   0.535   4.358   1.722  0.3846  1.2428 -0.7841
   54PCz    H53 4399   0.291   4.445   1.681 -0.6974 -0.2565 -0.0798
   54PCz    H54 4400   0.370   4.732   2.003 -1.4265  1.3391 -1.7474
   54PCz    H55 4401   0.543   4.767   2.196  0.3120 -0.0554  1.5917
   54PCz    H56 4402   0.722   4.762   2.361  0.7327  1.4569 -0.8395
   54PCz    H57 4403   0.925   4.605   2.315  1.6255 -0.4308 -2.8181
   54PCz    H58 4404   0.925   4.450   2.113 -1.7508 -2.9235  1.4146
   54PCz    H59 4405   0.352   4.739   1.590 -0.1407  0.0554  0.4978
   54PCz    H60 4406   0.238   4.768   1.356  0.8338  0.3239 -0.1642
   54PCz    H61 4407  -0.009   4.749   1.348 -0.5230  0.0686  0.6729
   54PCz    H62 4408  -0.146   4.709   1.543 -0.3502 -2.6220  1.9520
   54PCz    H63 4409  -0.235   4.629   1.789 -0.3422 -1.5653  0.1926
   54PCz    H64 4410  -0.261   4.562   2.034  0.9341 -0.6305  1.2399
   54PCz    H65 4411  -0.067   4.536   2.180 -1.4830 -0.4630 -0.4468
   54PCz    H66 4412   0.166   4.598   2.095 -0.6644  0.4156  0.4317
   54PCz    H67 4413   0.923   4.104   1.735 -0.2676  0.0554  0.8588
   54PCz    H68 4414   1.053   4.275   1.602 -0.1769  0.0974  0.1638
   54PCz    H69 4415   1.040   4.523   1.673 -0.8408 -0.8462 -1.3538
   54PCz    H70 4416   0.865   4.597   1.808 -0.7654 -0.1170 -2.1403
   54PCz    H71 4417   0.564   3.841   1.826 -0.6589  1.5845 -1.7381
   54PCz    H72 4418   0.706   4.034   1.738 -1.6578  4.1571 -1.3167
   54PCz    H73 4419   0.694   4.236   2.122 -3.0894 -0.5545  1.8423
   54PCz    H74 4420   0.593   4.197   2.351 -1.1715  0.0586  0.9027
   54PCz    H75 4421   0.493   4.101   2.550 -1.0589  0.7163 -1.0990
   54PCz    H76 4422   0.416   3.863   2.563  0.1944  1.3174  0.6294
   54PCz    H77 4423   0.416   3.726   2.351 -2.2746  1.6438 -0.9347
   54PCz    H78 4424   0.373   3.663   1.969 -0.2020  0.3763 -0.1227
   54PCz    H79 4425   0.414   3.424   1.937 -1.5298  1.3649 -0.0502
   54PCz    H80 4426   0.593   3.312   2.087  0.0632  0.1947 -0.3787
   54PCz    H81 4427   0.749   3.471   2.223 -1.3427  1.4061  1.4837
   54PCz    H82 4428   0.724   3.708   2.201 -1.5609 -0.5349  2.8842
   55PCz     N1 4429   5.946   3.438   8.151  0.7114  0.2940  0.5799
   55PCz     C2 4430   6.026   3.476   8.261  0.6420 -0.9983 -0.3739
   55PCz     C3 4431   6.055   3.415   8.383 -0.2648  0.6009 -0.1079
   55PCz     C4 4432   6.150   3.471   8.468  0.0950  0.1786  0.6832
   55PCz     C5 4433   6.208   3.602   8.443 -0.0403  0.3447  0.0280
   55PCz     C6 4434   6.176   3.660   8.317  0.1944 -0.5404 -1.0753
   55PCz     C7 4435   6.093   3.597   8.227 -0.0144 -0.6887  0.1638
   55PCz     C8 4436   6.047   3.638   8.093 -0.3319 -0.3580 -0.3263
   55PCz     C9 4437   6.067   3.754   8.018 -0.2671  0.0820  0.7009
   55PCz    C10 4438   5.992   3.768   7.896  0.0700  0.3300  0.3857
   55PCz    C11 4439   5.883   3.679   7.870  0.2921  0.3223 -0.3248
   55PCz    C12 4440   5.875   3.560   7.942  0.0035 -0.0666 -0.8144
   55PCz    C13 4441   5.956   3.540   8.055  0.5130  0.9011  1.2765
   55PCz    N14 4442   6.293   3.668   8.526 -0.4577 -0.0816  0.2406
   55PCz    C15 4443   6.264   3.796   8.574 -0.1609 -0.2648 -0.0780
   55PCz    C16 4444   6.148   3.867   8.578  0.0555 -0.2381  0.4620
   55PCz    C17 4445   6.159   4.006   8.609  0.3309 -0.7708 -0.7509
   55PCz    C18 4446   6.284   4.067   8.635  0.0501 -0.1083 -0.1874
   55PCz    C19 4447   6.399   3.988   8.632 -0.1908 -0.4293  0.1203
   55PCz    C20 4448   6.386   3.847   8.613  0.1266  0.2753  0.1555
   55PCz    C21 4449   6.494   3.748   8.600  0.3187  0.3765  0.4487
   55PCz    C22 4450   6.634   3.746   8.617  0.2164  0.4230  0.3274
   55PCz    C23 4451   6.707   3.636   8.568  0.0526 -0.3298  0.0131
   55PCz    C24 4452   6.644   3.536   8.492  0.6117 -0.2586  0.0437
   55PCz    C25 4453   6.508   3.536   8.480 -0.2072  0.1338 -0.4430
   55PCz    C26 4454   6.435   3.641   8.533  0.9927  0.4198 -0.4626
   55PCz    C27 4455   5.941   3.306   8.113  0.0668  0.6004 -0.2580
   55PCz    C28 4456   6.058   3.243   8.070  0.2777  0.1835 -0.0390
   55PCz    C29 4457   6.053   3.102   8.038  0.7161  0.6459 -0.0595
   55PCz    C30 4458   5.935   3.026   8.053  0.8200  0.3406 -0.4603
   55PCz    C31 4459   5.824   3.095   8.098  0.3513 -0.6332  0.0067
   55PCz    C32 4460   5.823   3.232   8.131 -0.3313  0.3026 -0.3622
   55PCz    N33 4461   6.534   3.526   8.014  0.0477 -0.0116 -0.1664
   55PCz    C34 4462   6.425   3.446   8.041  0.9243  0.3148 -0.2177
   55PCz    C35 4463   6.400   3.373   8.154 -0.5730  0.3225  0.5617
   55PCz    C36 4464   6.272   3.315   8.168  0.1583 -0.3195  0.0527
   55PCz    C37 4465   6.183   3.316   8.055  0.6571 -0.5800 -0.8668
   55PCz    C38 4466   6.210   3.382   7.939 -0.4066 -0.0533  0.2732
   55PCz    C39 4467   6.330   3.461   7.940  0.3320 -0.7346  0.4358
   55PCz    C40 4468   6.386   3.559   7.849 -0.6034  0.4026  0.8962
   55PCz    C41 4469   6.334   3.617   7.734 -1.0372 -0.3252  0.3007
   55PCz    C42 4470   6.411   3.713   7.658 -0.1960  0.3289 -0.1058
   55PCz    C43 4471   6.539   3.745   7.709 -0.9095  0.1998 -0.4941
   55PCz    C44 4472   6.585   3.697   7.831  0.0295 -0.2713 -0.3897
   55PCz    C45 4473   6.508   3.605   7.898 -0.2827  0.1855 -0.8536
   55PCz    C46 4474   6.656   3.523   8.077  0.1949 -0.5052 -0.4567
   55PCz    C47 4475   6.704   3.639   8.146 -0.0929 -0.2656  0.2773
   55PCz    C48 4476   6.829   3.629   8.217 -0.3742  0.3090 -0.1265
   55PCz    C49 4477   6.906   3.512   8.208 -0.1012 -0.0428 -0.5776
   55PCz    C50 4478   6.855   3.404   8.142 -0.3819  0.4595  0.1756
   55PCz    C51 4479   6.730   3.402   8.079 -0.0116 -0.0555  0.0356
   55PCz    H52 4480   6.017   3.315   8.403 -1.4992  1.0596 -0.1032
   55PCz    H53 4481   6.168   3.427   8.566  0.0743 -0.2445  0.5003
   55PCz    H54 4482   6.225   3.749   8.276  1.4027 -1.3684 -1.4860
   55PCz    H55 4483   6.135   3.833   8.050  0.6119 -0.8324  1.1529
   55PCz    H56 4484   6.015   3.850   7.828 -0.0908 -0.9851 -1.3128
   55PCz    H57 4485   5.820   3.696   7.783 -0.8879 -0.1315  0.4192
   55PCz    H58 4486   5.808   3.481   7.910 -0.7198  0.2875 -0.2157
   55PCz    H59 4487   6.053   3.817   8.561  0.0417  0.4716 -2.0254
   55PCz    H60 4488   6.071   4.070   8.618 -0.0290 -1.0176 -2.1771
   55PCz    H61 4489   6.285   4.175   8.649  0.5718 -0.3078  1.6520
   55PCz    H62 4490   6.496   4.029   8.657 -0.2410  0.6080 -1.2358
   55PCz    H63 4491   6.677   3.827   8.675  0.1282  1.8183 -1.4229
   55PCz    H64 4492   6.815   3.630   8.584  0.8129  1.6072 -3.3785
   55PCz    H65 4493   6.701   3.454   8.450 -1.1206 -0.9345 -1.1521
   55PCz    H66 4494   6.455   3.454   8.434 -3.0805  0.2258  2.4019
   55PCz    H67 4495   6.145   3.053   8.009 -1.0008 -2.2458 -1.0971
   55PCz    H68 4496   5.929   2.922   8.021 -0.4043  0.6715 -1.3794
   55PCz    H69 4497   5.724   3.050   8.096 -1.3150  2.7254  0.9138
   55PCz    H70 4498   5.735   3.283   8.171  0.5820  1.3345  0.4024
   55PCz    H71 4499   6.472   3.371   8.236 -1.8143 -0.6994  1.6757
   55PCz    H72 4500   6.243   3.257   8.255 -0.2438 -0.3632 -0.1123
   55PCz    H73 4501   6.134   3.385   7.861 -0.8361  3.3730  0.6276
   55PCz    H74 4502   6.230   3.597   7.708 -1.2265 -0.2065  0.9476
   55PCz    H75 4503   6.373   3.750   7.564 -0.2345 -0.6073 -0.4763
   55PCz    H76 4504   6.602   3.818   7.659 -0.1444  1.6063  2.3069
   55PCz    H77 4505   6.672   3.750   7.869 -1.4793  2.8180 -0.9026
   55PCz    H78 4506   6.638   3.725   8.149 -0.4579 -0.3595 -2.3579
   55PCz    H79 4507   6.873   3.722   8.252 -0.3336 -0.3911  1.8028
   55PCz    H80 4508   7.006   3.508   8.250  0.3552 -1.0928 -1.7035
   55PCz    H81 4509   6.922   3.318   8.138 -0.7544  0.0727  1.5735
   55PCz    H82 4510   6.702   3.313   8.024 -0.2771  0.7816 -1.2244
   56PCz     N1 4511   1.408   5.033   2.677 -0.0352 -0.1440 -0.5891
   56PCz     C2 4512   1.527   5.062   2.615  0.1269  0.0467 -0.3294
   56PCz     C3 4513   1.589   5.000   2.501  0.2385 -0.1716 -0.5080
   56PCz     C4 4514   1.712   5.054   2.463 -0.6599 -0.0825 -0.0337
   56PCz     C5 4515   1.768   5.164   2.532 -0.0928  0.6719  0.2327
   56PCz     C6 4516   1.710   5.216   2.650  0.1695 -0.0130 -0.9717
   56PCz     C7 4517   1.587   5.160   2.694 -1.2041 -0.4003  0.3633
   56PCz     C8 4518   1.501   5.204   2.800  0.2204  0.4446  0.7736
   56PCz     C9 4519   1.507   5.313   2.891  0.4022 -0.2619  0.0558
   56PCz    C10 4520   1.386   5.328   2.969  0.3055 -0.6586 -0.6831
   56PCz    C11 4521   1.274   5.246   2.955  0.1749  0.5791  0.0336
   56PCz    C12 4522   1.270   5.144   2.862  0.5907  0.0012  0.4619
   56PCz    C13 4523   1.386   5.118   2.787  0.0135 -0.5658 -0.4445
   56PCz    N14 4524   1.893   5.205   2.489 -0.1790 -0.6076  0.0867
   56PCz    C15 4525   2.015   5.143   2.521  0.8126  0.1174 -0.5054
   56PCz    C16 4526   2.034   5.039   2.608  0.6557  0.0285  0.0296
   56PCz    C17 4527   2.169   4.994   2.619  0.2093 -0.1276 -0.2448
   56PCz    C18 4528   2.275   5.051   2.543  0.2018 -0.8120 -0.0080
   56PCz    C19 4529   2.255   5.167   2.469 -0.1603 -0.0294 -0.1405
   56PCz    C20 4530   2.122   5.214   2.459  0.6444  0.3012 -0.0968
   56PCz    C21 4531   2.056   5.329   2.390  0.4653  0.2267  0.4662
   56PCz    C22 4532   2.106   5.445   2.321 -0.7557 -0.3261  0.0681
   56PCz    C23 4533   2.012   5.532   2.274  0.6071  0.1572  0.1395
   56PCz    C24 4534   1.871   5.519   2.296  0.3826  0.0536  0.2633
   56PCz    C25 4535   1.819   5.406   2.365  0.4262 -0.3630 -0.1034
   56PCz    C26 4536   1.914   5.313   2.408 -0.4582  0.1035 -0.1487
   56PCz    C27 4537   1.306   4.949   2.634 -0.0150  0.0288 -0.0910
   56PCz    C28 4538   1.258   4.966   2.501  0.0736 -0.9877 -0.1400
   56PCz    C29 4539   1.161   4.874   2.449 -0.6628 -1.3097  0.1860
   56PCz    C30 4540   1.109   4.772   2.526 -0.0860  0.4504 -0.8598
   56PCz    C31 4541   1.133   4.776   2.666  0.8953  0.1911 -0.0129
   56PCz    C32 4542   1.240   4.857   2.719 -0.0878  0.1266  0.5404
   56PCz    N33 4543   1.483   5.351   2.154  0.0948  0.4483 -0.3862
   56PCz    C34 4544   1.420   5.241   2.221  0.3501  0.6246  0.1272
   56PCz    C35 4545   1.413   5.106   2.183 -0.1462  0.2184  0.3008
   56PCz    C36 4546   1.359   5.020   2.281  0.3335 -0.3818 -0.7584
   56PCz    C37 4547   1.313   5.066   2.412 -0.4400  0.6789  0.8140
   56PCz    C38 4548   1.300   5.205   2.439 -0.0151 -0.0396 -0.1081
   56PCz    C39 4549   1.365   5.288   2.339  0.3548  0.1192 -0.3090
   56PCz    C40 4550   1.386   5.432   2.333  0.6528  0.5696  0.9436
   56PCz    C41 4551   1.321   5.531   2.406  0.2582  0.4812  0.7857
   56PCz    C42 4552   1.326   5.667   2.365 -0.3737 -0.6619 -0.2850
   56PCz    C43 4553   1.387   5.695   2.237 -0.2555 -0.2659 -0.4629
   56PCz    C44 4554   1.456   5.593   2.167 -0.3995 -0.2168 -0.1579
   56PCz    C45 4555   1.444   5.464   2.213  0.1298  0.1616 -0.5695
   56PCz    C46 4556   1.539   5.338   2.021  0.2251 -0.0377  0.5785
   56PCz    C47 4557   1.664   5.274   2.001 -0.5001 -0.1388 -0.1896
   56PCz    C48 4558   1.720   5.265   1.875 -0.2855 -0.2468 -0.0396
   56PCz    C49 4559   1.659   5.314   1.758  0.0720  0.3600 -0.3871
   56PCz    C50 4560   1.534   5.379   1.779 -0.2500 -0.3512  0.4143
   56PCz    C51 4561   1.476   5.386   1.906 -0.0553 -0.5340 -0.2845
   56PCz    H52 4562   1.549   4.910   2.455  0.3060  0.0345 -0.9774
   56PCz    H53 4563   1.759   5.009   2.377 -1.1682 -0.1056 -0.3029
   56PCz    H54 4564   1.751   5.301   2.704 -1.5284 -0.0373  0.4084
   56PCz    H55 4565   1.581   5.392   2.894  1.9723 -1.6095 -0.9163
   56PCz    H56 4566   1.384   5.407   3.044  3.2824 -1.7213  0.7026
   56PCz    H57 4567   1.185   5.264   3.015  0.4818  3.0288 -0.1551
   56PCz    H58 4568   1.178   5.088   2.848  0.6535  0.1361 -0.5317
   56PCz    H59 4569   1.953   4.979   2.649 -0.7046  1.8787  0.1686
   56PCz    H60 4570   2.186   4.906   2.680 -1.9325 -1.1561 -0.9931
   56PCz    H61 4571   2.374   5.008   2.555 -0.1360 -0.8617  3.7453
   56PCz    H62 4572   2.338   5.220   2.423 -1.0808  1.1617 -0.4971
   56PCz    H63 4573   2.211   5.465   2.303 -1.0879  1.2541 -0.3051
   56PCz    H64 4574   2.038   5.621   2.218 -5.1364  2.0688 -0.0419
   56PCz    H65 4575   1.801   5.596   2.266  0.6129  0.4834  0.8057
   56PCz    H66 4576   1.712   5.404   2.385  0.5788  1.3405  1.1081
   56PCz    H67 4577   1.116   4.892   2.352  0.1252 -0.2813 -0.0119
   56PCz    H68 4578   1.038   4.704   2.479  1.3668 -1.5287 -0.3176
   56PCz    H69 4579   1.079   4.712   2.735  0.3891 -0.4179 -0.9390
   56PCz    H70 4580   1.271   4.862   2.823  1.7240  3.0016 -0.0367
   56PCz    H71 4581   1.454   5.075   2.087  1.4789 -0.0599  1.0554
   56PCz    H72 4582   1.376   4.914   2.263  1.2274 -0.1317 -1.4351
   56PCz    H73 4583   1.254   5.245   2.529 -0.0770 -0.3051 -0.0217
   56PCz    H74 4584   1.261   5.501   2.491 -0.1207 -0.0972  0.3196
   56PCz    H75 4585   1.275   5.754   2.406  1.6130  1.2921 -1.7104
   56PCz    H76 4586   1.396   5.797   2.200  1.3939 -0.2751 -0.1683
   56PCz    H77 4587   1.518   5.615   2.080 -0.7151 -0.4015 -0.4322
   56PCz    H78 4588   1.717   5.225   2.083  1.5551  0.2037 -1.2415
   56PCz    H79 4589   1.812   5.209   1.864 -0.2083 -0.0017 -0.6406
   56PCz    H80 4590   1.708   5.304   1.662  1.9188 -0.2765  0.5653
   56PCz    H81 4591   1.480   5.424   1.696 -0.7495 -1.7054 -0.0255
   56PCz    H82 4592   1.376   5.428   1.918 -0.7699 -2.4308  0.8366
   57PCz     N1 4593   7.867   7.867   3.952 -0.0615 -0.2781  0.3392
   57PCz     C2 4594   7.905   7.823   4.084  0.5248 -0.1527  0.2539
   57PCz     C3 4595   7.902   7.696   4.131 -0.4711  0.3477 -0.3114
   57PCz     C4 4596   7.949   7.671   4.261 -0.6939 -0.7047 -0.3262
   57PCz     C5 4597   8.014   7.782   4.328 -0.3265 -0.4085 -0.5837
   57PCz     C6 4598   8.016   7.915   4.272  0.4214  0.4328  0.5375
   57PCz     C7 4599   7.948   7.934   4.151 -0.4081 -0.0347 -0.5502
   57PCz     C8 4600   7.928   8.051   4.070  0.5437  0.4978 -0.0210
   57PCz     C9 4601   7.956   8.192   4.084  0.9835 -0.4702 -0.5214
   57PCz    C10 4602   7.925   8.277   3.976 -0.0590  0.4217 -0.1693
   57PCz    C11 4603   7.868   8.228   3.856  0.5977  0.3195 -0.0055
   57PCz    C12 4604   7.850   8.092   3.839 -0.4669  0.4949  0.6819
   57PCz    C13 4605   7.868   8.007   3.948 -0.1651  0.4783  0.6999
   57PCz    N14 4606   8.072   7.768   4.451 -0.0700 -0.2928 -0.0899
   57PCz    C15 4607   8.032   7.840   4.567  0.1265  0.1927  0.5390
   57PCz    C16 4608   7.921   7.929   4.575  0.3914 -0.8637 -0.5188
   57PCz    C17 4609   7.896   7.996   4.699 -0.2994  0.8195  0.2286
   57PCz    C18 4610   7.982   7.961   4.804  0.6628  0.3069 -0.6452
   57PCz    C19 4611   8.084   7.863   4.797 -0.5760 -0.0277 -0.0081
   57PCz    C20 4612   8.112   7.804   4.674  0.2865  0.4303  0.3741
   57PCz    C21 4613   8.215   7.717   4.618 -0.4838  0.1595 -0.0943
   57PCz    C22 4614   8.324   7.647   4.676 -1.0975  0.5959  0.2081
   57PCz    C23 4615   8.419   7.584   4.587 -0.6320 -1.0791 -0.1727
   57PCz    C24 4616   8.385   7.567   4.454  0.5493  0.2302  0.3178
   57PCz    C25 4617   8.271   7.624   4.392 -0.0693 -0.6930  0.4783
   57PCz    C26 4618   8.194   7.705   4.477 -0.6585  0.6519 -0.1108
   57PCz    C27 4619   7.786   7.798   3.860 -0.4625  0.5747 -0.1356
   57PCz    C28 4620   7.844   7.748   3.741 -0.3860 -0.4393  0.5745
   57PCz    C29 4621   7.764   7.664   3.662 -0.0468  0.5929 -0.1579
   57PCz    C30 4622   7.631   7.637   3.696  0.1445  0.8709  0.6381
   57PCz    C31 4623   7.580   7.687   3.814  0.0699 -0.3434 -0.1687
   57PCz    C32 4624   7.656   7.773   3.898  1.2849  0.0367 -0.1552
   57PCz    N33 4625   8.358   7.937   3.578 -0.6246 -0.0604  0.5522
   57PCz    C34 4626   8.245   7.862   3.620 -0.1845  0.0892 -0.0530
   57PCz    C35 4627   8.228   7.753   3.709  0.4014 -0.4586 -0.0305
   57PCz    C36 4628   8.094   7.719   3.744  0.5971  0.3374 -0.5092
   57PCz    C37 4629   7.982   7.780   3.688  0.1500  0.3328  0.1482
   57PCz    C38 4630   8.005   7.889   3.597 -0.4246 -0.5401 -0.0948
   57PCz    C39 4631   8.138   7.932   3.574  0.4763  0.1002  0.3474
   57PCz    C40 4632   8.188   8.046   3.494  0.4981  0.3942  0.2018
   57PCz    C41 4633   8.119   8.138   3.414  0.0502 -0.2470  0.9881
   57PCz    C42 4634   8.195   8.225   3.331 -0.1041 -0.0988 -0.5618
   57PCz    C43 4635   8.338   8.219   3.328  0.2400 -0.0765  0.0690
   57PCz    C44 4636   8.406   8.129   3.404  0.1536  0.8808 -0.6178
   57PCz    C45 4637   8.325   8.040   3.484 -0.5334 -0.0377 -0.3338
   57PCz    C46 4638   8.482   7.903   3.622 -0.1859 -0.3592  0.7049
   57PCz    C47 4639   8.541   8.000   3.711  0.3904 -0.0995 -0.0926
   57PCz    C48 4640   8.659   7.963   3.776  0.2070  0.1419 -0.2346
   57PCz    C49 4641   8.726   7.844   3.742  0.9632  0.8832 -0.0904
   57PCz    C50 4642   8.668   7.757   3.651  0.0835  0.2386  0.5667
   57PCz    C51 4643   8.545   7.779   3.594  0.0156 -0.6007 -0.1871
   57PCz    H52 4644   7.858   7.612   4.079 -1.7621  0.9439 -0.2009
   57PCz    H53 4645   7.943   7.576   4.314  2.2021 -1.6804 -1.5094
   57PCz    H54 4646   8.068   7.996   4.322  0.2049  0.6746  0.3675
   57PCz    H55 4647   7.995   8.233   4.177 -0.5275 -1.5555  0.6596
   57PCz    H56 4648   7.931   8.382   4.001 -0.4783  0.2689  0.6240
   57PCz    H57 4649   7.830   8.294   3.779  2.5145  1.1892 -0.2841
   57PCz    H58 4650   7.811   8.062   3.743 -0.9619  0.9535  0.7340
   57PCz    H59 4651   7.854   7.951   4.492 -0.5265 -0.7580  0.2323
   57PCz    H60 4652   7.815   8.068   4.708 -2.7910 -1.7615 -0.3817
   57PCz    H61 4653   7.960   8.006   4.901  0.0051 -1.0165 -0.1573
   57PCz    H62 4654   8.145   7.853   4.886 -1.1932 -0.3477  0.3858
   57PCz    H63 4655   8.340   7.664   4.782 -3.0656  2.0904  0.3229
   57PCz    H64 4656   8.517   7.551   4.621 -0.8570 -1.9877 -0.3871
   57PCz    H65 4657   8.449   7.507   4.390  0.2806  0.5667 -0.2864
   57PCz    H66 4658   8.246   7.589   4.292  1.1484  1.6948 -0.7242
   57PCz    H67 4659   7.802   7.625   3.568 -0.9203  1.2352 -0.7909
   57PCz    H68 4660   7.576   7.572   3.628 -0.2198  1.9976 -0.1622
   57PCz    H69 4661   7.483   7.651   3.847 -1.5285  4.8753  1.8657
   57PCz    H70 4662   7.610   7.806   3.990 -0.6627 -2.1590 -0.2488
   57PCz    H71 4663   8.309   7.697   3.753 -0.2041  0.6041  2.6052
   57PCz    H72 4664   8.073   7.630   3.803 -2.4854  0.7654 -0.7795
   57PCz    H73 4665   7.925   7.947   3.552  0.9638  1.0876 -0.6013
   57PCz    H74 4666   8.011   8.132   3.404  0.2575 -0.4695 -2.1872
   57PCz    H75 4667   8.143   8.299   3.270 -0.9578  1.0982  1.5278
   57PCz    H76 4668   8.389   8.289   3.264  0.7228 -0.6788 -0.2150
   57PCz    H77 4669   8.514   8.118   3.403 -0.0593 -2.6416 -3.1532
   57PCz    H78 4670   8.483   8.091   3.725  0.9919  0.6409 -2.1070
   57PCz    H79 4671   8.693   8.043   3.841  0.6347  1.7474 -2.3118
   57PCz    H80 4672   8.822   7.825   3.790  1.1008 -1.3809 -1.1491
   57PCz    H81 4673   8.731   7.669   3.635  2.3412  1.7959  0.4507
   57PCz    H82 4674   8.499   7.711   3.523 -3.4094 -0.4444  1.6767
   58PCz     N1 4675   0.711   4.153   1.315 -0.1394 -0.0450  0.4460
   58PCz     C2 4676   0.632   4.106   1.204  0.1133 -0.6169  0.8130
   58PCz     C3 4677   0.669   4.001   1.118  0.1701 -0.1172  0.2656
   58PCz     C4 4678   0.573   3.978   1.015  0.4432  0.0601 -0.0730
   58PCz     C5 4679   0.462   4.057   1.003  0.3475 -0.2574  0.1174
   58PCz     C6 4680   0.432   4.169   1.083  0.6730 -0.2287 -0.3773
   58PCz     C7 4681   0.522   4.193   1.189 -0.8411  0.0739 -0.2259
   58PCz     C8 4682   0.543   4.305   1.283  0.6966 -0.1046 -0.1919
   58PCz     C9 4683   0.474   4.424   1.313 -0.0031 -0.4226 -0.4385
   58PCz    C10 4684   0.512   4.495   1.430 -0.5879 -0.8764  0.8699
   58PCz    C11 4685   0.627   4.457   1.509 -0.4017 -0.4345 -0.2938
   58PCz    C12 4686   0.708   4.344   1.476  0.6390 -0.4475 -0.5103
   58PCz    C13 4687   0.658   4.271   1.364  0.6242  0.2182  0.3895
   58PCz    N14 4688   0.386   4.054   0.886 -0.4424  0.1947  0.3980
   58PCz    C15 4689   0.429   4.094   0.760 -0.0092 -0.1840  0.0463
   58PCz    C16 4690   0.534   4.176   0.719  0.2308 -0.5484  0.0063
   58PCz    C17 4691   0.575   4.177   0.585  0.2265  0.4529 -0.5448
   58PCz    C18 4692   0.510   4.092   0.495 -0.2369  0.0668 -0.8528
   58PCz    C19 4693   0.406   4.003   0.538 -0.2736 -0.7677  0.2992
   58PCz    C20 4694   0.366   4.007   0.671 -0.3380  0.3041 -0.1158
   58PCz    C21 4695   0.279   3.921   0.739 -0.0623 -0.1789 -1.0547
   58PCz    C22 4696   0.204   3.809   0.698  0.3499 -0.3463  0.4364
   58PCz    C23 4697   0.132   3.738   0.796  0.1990  0.4595 -0.0260
   58PCz    C24 4698   0.147   3.766   0.932  0.4100 -0.0357 -0.1819
   58PCz    C25 4699   0.227   3.873   0.973 -0.0984  0.0708 -0.0366
   58PCz    C26 4700   0.289   3.952   0.876 -0.3956 -0.5521  0.3447
   58PCz    C27 4701   0.804   4.071   1.386  0.7444 -0.4275  0.6015
   58PCz    C28 4702   0.752   3.947   1.436  0.2462 -0.4550  0.3239
   58PCz    C29 4703   0.849   3.859   1.497  0.3697 -0.5094  0.3842
   58PCz    C30 4704   0.985   3.889   1.502 -0.3029 -0.4195  0.2270
   58PCz    C31 4705   1.027   4.012   1.448 -0.5396 -0.3748 -0.3538
   58PCz    C32 4706   0.939   4.103   1.381  0.4608  0.6561  0.5682
   58PCz    N33 4707   0.202   3.860   1.466 -0.5698  0.0937 -0.3106
   58PCz    C34 4708   0.335   3.862   1.444  0.4112 -0.1012  0.4364
   58PCz    C35 4709   0.424   3.769   1.381 -0.2014 -0.1347  0.4430
   58PCz    C36 4710   0.556   3.800   1.377 -0.5233 -0.2852  0.5625
   58PCz    C37 4711   0.607   3.914   1.447 -0.0070  0.5113  0.2285
   58PCz    C38 4712   0.521   4.003   1.512 -0.1646 -0.3140  0.1980
   58PCz    C39 4713   0.384   3.973   1.511 -0.7212 -0.1596 -0.8455
   58PCz    C40 4714   0.266   4.045   1.564 -0.4532  0.2515  0.0143
   58PCz    C41 4715   0.248   4.159   1.634  0.7028 -0.5572 -0.1594
   58PCz    C42 4716   0.121   4.202   1.674 -0.2741  0.0084  0.2808
   58PCz    C43 4717   0.009   4.125   1.655  0.5922  1.0804 -0.9805
   58PCz    C44 4718   0.021   4.001   1.588  0.2642 -0.3676 -0.0585
   58PCz    C45 4719   0.153   3.970   1.539  0.2168  0.2993 -0.2913
   58PCz    C46 4720   0.119   3.773   1.406  0.6973 -0.0165  0.8120
   58PCz    C47 4721   0.041   3.831   1.304  0.4061  0.4613  0.3625
   58PCz    C48 4722  -0.028   3.746   1.222  0.2451 -0.1177 -0.1819
   58PCz    C49 4723  -0.044   3.609   1.250  0.0949  0.3177  0.2209
   58PCz    C50 4724   0.012   3.555   1.366 -0.3235 -0.9908 -0.4128
   58PCz    C51 4725   0.102   3.638   1.441  0.2502 -0.6979  0.3480
   58PCz    H52 4726   0.762   3.945   1.124  0.5034  0.5003  1.2138
   58PCz    H53 4727   0.584   3.904   0.936 -1.1336  0.5276 -0.7679
   58PCz    H54 4728   0.346   4.229   1.054  1.0100 -0.9846 -3.2464
   58PCz    H55 4729   0.386   4.461   1.260  0.6992 -0.7288 -1.8913
   58PCz    H56 4730   0.454   4.585   1.448  0.2737 -0.0496 -0.2925
   58PCz    H57 4731   0.660   4.524   1.588 -1.5175  2.7527 -2.3167
   58PCz    H58 4732   0.791   4.310   1.537  1.0580 -0.4714 -1.0843
   58PCz    H59 4733   0.582   4.247   0.786 -0.7381 -1.3240  1.5747
   58PCz    H60 4734   0.660   4.238   0.555  1.0809  0.0928  1.0223
   58PCz    H61 4735   0.542   4.072   0.393 -0.1553 -2.1023 -0.4604
   58PCz    H62 4736   0.369   3.927   0.469 -0.2526  0.0704 -0.6620
   58PCz    H63 4737   0.209   3.782   0.593 -0.8437  0.4938  0.1392
   58PCz    H64 4738   0.068   3.658   0.758 -0.4908  0.9126  0.1579
   58PCz    H65 4739   0.095   3.705   1.005 -0.5315 -0.2091 -0.9704
   58PCz    H66 4740   0.253   3.885   1.078 -0.9013 -1.6848  0.4036
   58PCz    H67 4741   0.801   3.771   1.538 -0.7265 -0.4889 -0.7656
   58PCz    H68 4742   1.058   3.817   1.539  1.3427  1.1752  0.1921
   58PCz    H69 4743   1.132   4.038   1.442 -0.8583  1.3211  0.5354
   58PCz    H70 4744   0.976   4.188   1.324 -1.7054  1.4618  0.2971
   58PCz    H71 4745   0.383   3.687   1.323 -1.6498  2.3938 -2.4092
   58PCz    H72 4746   0.627   3.732   1.330  1.4387  0.7292  1.9094
   58PCz    H73 4747   0.544   4.093   1.567  0.3687 -0.9198  1.0006
   58PCz    H74 4748   0.332   4.212   1.677  0.5495 -0.7100  0.3419
   58PCz    H75 4749   0.113   4.294   1.731  2.9825 -0.8367  2.3767
   58PCz    H76 4750  -0.084   4.147   1.707  1.3756  0.0024  0.9547
   58PCz    H77 4751  -0.064   3.935   1.571 -0.1401  0.1787 -0.1711
   58PCz    H78 4752   0.044   3.934   1.272 -1.7470  1.2805  2.4790
   58PCz    H79 4753  -0.078   3.786   1.135 -2.5673 -2.8978 -0.0315
   58PCz    H80 4754  -0.109   3.543   1.192  1.4624  1.0617 -2.2959
   58PCz    H81 4755   0.008   3.452   1.401  0.2454 -0.0511  2.7013
   58PCz    H82 4756   0.155   3.593   1.525 -0.2527 -1.1074  0.4471
   59PCz     N1 4757   0.703   5.922   0.180  0.4546 -0.6809  0.1563
   59PCz     C2 4758   0.723   6.056   0.211  0.8976 -0.9248  0.0277
   59PCz     C3 4759   0.706   6.127   0.332 -0.0871  0.5138  0.1078
   59PCz     C4 4760   0.734   6.267   0.335  0.0376  0.2894 -0.4319
   59PCz     C5 4761   0.771   6.335   0.217 -0.5807  0.6208  0.2207
   59PCz     C6 4762   0.783   6.264   0.090 -0.1795  0.6573  0.2981
   59PCz     C7 4763   0.763   6.122   0.089 -0.6281  0.2931  0.2691
   59PCz     C8 4764   0.760   6.019  -0.020  0.6006  0.2887  0.2762
   59PCz     C9 4765   0.796   6.029  -0.153 -0.4509 -0.2152  0.0757
   59PCz    C10 4766   0.801   5.907  -0.223 -0.2078 -0.1441  0.2303
   59PCz    C11 4767   0.750   5.788  -0.167 -0.5229 -0.1179  0.1421
   59PCz    C12 4768   0.724   5.784  -0.026 -0.3248  0.1954 -0.3325
   59PCz    C13 4769   0.729   5.901   0.044 -0.1040 -0.3756 -0.2898
   59PCz    N14 4770   0.780   6.472   0.217 -0.0751 -0.0685  0.0642
   59PCz    C15 4771   0.685   6.550   0.144 -0.2236  0.1784  0.1330
   59PCz    C16 4772   0.583   6.517   0.055 -0.6456  0.8430 -0.3238
   59PCz    C17 4773   0.507   6.624  -0.002  0.1332 -0.1686 -0.8835
   59PCz    C18 4774   0.528   6.758   0.041 -0.4538  0.3816 -0.2315
   59PCz    C19 4775   0.625   6.789   0.135  0.5554  0.3894 -0.0229
   59PCz    C20 4776   0.709   6.684   0.179  0.0146 -0.1322  0.0202
   59PCz    C21 4777   0.819   6.686   0.274  0.2641 -0.3966 -0.2013
   59PCz    C22 4778   0.886   6.789   0.338 -0.0445 -0.5061  0.4190
   59PCz    C23 4779   0.970   6.752   0.446  0.0304  0.4481 -0.7995
   59PCz    C24 4780   0.999   6.615   0.480 -0.3709 -0.4376 -0.2379
   59PCz    C25 4781   0.952   6.510   0.396  0.0065  0.5054 -0.0313
   59PCz    C26 4782   0.860   6.553   0.301  0.1690 -0.5949  0.3486
   59PCz    C27 4783   0.680   5.822   0.274 -0.3352  0.1037  0.3294
   59PCz    C28 4784   0.796   5.747   0.310 -0.0846  0.2618  0.1167
   59PCz    C29 4785   0.776   5.625   0.381  0.2718 -1.1239 -0.0780
   59PCz    C30 4786   0.650   5.589   0.413 -0.0383  0.0681  0.0291
   59PCz    C31 4787   0.538   5.666   0.394  0.2391 -0.0109  0.3294
   59PCz    C32 4788   0.550   5.786   0.318 -0.4435 -0.1810  0.1403
   59PCz    N33 4789   1.331   5.881   0.201  0.2505  0.2163 -0.1612
   59PCz    C34 4790   1.202   5.866   0.240  0.1625  0.3586 -0.1586
   59PCz    C35 4791   1.120   5.958   0.306  0.3019 -0.5694  0.4565
   59PCz    C36 4792   0.990   5.906   0.321 -0.2443 -0.7756  0.6724
   59PCz    C37 4793   0.940   5.782   0.273  0.6219  0.1949  0.3522
   59PCz    C38 4794   1.026   5.686   0.214  0.1018 -0.0758  0.9953
   59PCz    C39 4795   1.156   5.739   0.193  0.7234  0.1851 -0.2728
   59PCz    C40 4796   1.266   5.687   0.115  0.0238  0.7874 -0.5579
   59PCz    C41 4797   1.279   5.579   0.029  0.0647  0.0513 -0.1653
   59PCz    C42 4798   1.407   5.562  -0.031 -1.1377 -0.1869  0.4117
   59PCz    C43 4799   1.516   5.648  -0.017  0.3971 -0.3726  0.4740
   59PCz    C44 4800   1.500   5.756   0.061  0.2887 -1.0857 -0.4904
   59PCz    C45 4801   1.377   5.768   0.134 -0.0675 -0.1883  0.0870
   59PCz    C46 4802   1.408   5.985   0.244 -0.0891  0.2019 -0.0415
   59PCz    C47 4803   1.379   6.121   0.209 -0.5803  0.5701 -0.5157
   59PCz    C48 4804   1.460   6.224   0.247 -0.4152  0.6795  0.8641
   59PCz    C49 4805   1.576   6.198   0.326  0.5140 -0.0472 -0.5778
   59PCz    C50 4806   1.596   6.069   0.379  0.0270  0.7114 -0.6879
   59PCz    C51 4807   1.511   5.964   0.339  0.2351  0.4405 -0.1289
   59PCz    H52 4808   0.683   6.079   0.427  1.7239  0.9336  0.8088
   59PCz    H53 4809   0.719   6.325   0.426  2.7135 -1.0152  0.9336
   59PCz    H54 4810   0.820   6.312  -0.000  0.8153 -0.1060  0.2913
   59PCz    H55 4811   0.835   6.126  -0.185  0.7591 -0.3976  0.8870
   59PCz    H56 4812   0.824   5.905  -0.329  1.9825  0.5710  0.6335
   59PCz    H57 4813   0.735   5.696  -0.223 -0.8133 -0.3660  0.6228
   59PCz    H58 4814   0.718   5.685   0.020  2.0734 -0.0391 -0.3938
   59PCz    H59 4815   0.568   6.412   0.031  0.0480  1.1986 -2.5686
   59PCz    H60 4816   0.434   6.607  -0.080 -0.8859  1.0524 -0.2407
   59PCz    H61 4817   0.466   6.833  -0.008 -0.4886  0.9553  0.6681
   59PCz    H62 4818   0.646   6.891   0.166  4.1923  0.3357 -1.7810
   59PCz    H63 4819   0.868   6.892   0.309 -2.1852 -0.6018  1.2177
   59PCz    H64 4820   1.012   6.831   0.509 -0.3194  1.9991 -2.4398
   59PCz    H65 4821   1.067   6.595   0.563  0.2064  0.6279 -0.4398
   59PCz    H66 4822   0.979   6.407   0.418  0.2227 -0.0285 -2.5281
   59PCz    H67 4823   0.861   5.565   0.410 -0.7457 -2.2855  0.5620
   59PCz    H68 4824   0.640   5.497   0.471 -0.8941  0.0920 -0.0763
   59PCz    H69 4825   0.440   5.643   0.435  0.9618 -1.7345  1.1712
   59PCz    H70 4826   0.459   5.836   0.286 -2.2047 -2.6281  1.0112
   59PCz    H71 4827   1.148   6.054   0.349 -0.7816 -0.6646  1.4151
   59PCz    H72 4828   0.920   5.971   0.372 -0.8972 -0.4667 -0.5798
   59PCz    H73 4829   1.003   5.594   0.162  2.0301 -0.1101  0.1145
   59PCz    H74 4830   1.197   5.512   0.008 -1.3935  1.2324  1.4462
   59PCz    H75 4831   1.427   5.479  -0.098  0.5178 -0.9675  1.7838
   59PCz    H76 4832   1.614   5.637  -0.062  0.7178 -2.0354  1.4856
   59PCz    H77 4833   1.568   5.841   0.057 -0.6476 -0.3251 -0.4905
   59PCz    H78 4834   1.300   6.141   0.137 -0.0216 -0.2518 -1.3878
   59PCz    H79 4835   1.439   6.325   0.213  1.8238  0.8020 -0.3913
   59PCz    H80 4836   1.628   6.282   0.371 -0.6147 -1.1109  2.9889
   59PCz    H81 4837   1.676   6.053   0.450  0.2686 -0.1698 -1.1500
   59PCz    H82 4838   1.539   5.867   0.379  0.0476  0.7308  0.7255
   60PCz     N1 4839   0.891   5.202   1.959 -0.4199 -0.5794  0.2198
   60PCz     C2 4840   0.761   5.191   1.922  0.5448 -0.2361 -0.6196
   60PCz     C3 4841   0.669   5.285   1.890  0.2995 -0.1960  0.0027
   60PCz     C4 4842   0.547   5.247   1.835  0.3183  0.4088  0.2002
   60PCz     C5 4843   0.525   5.108   1.809  1.2984 -0.2575 -0.1127
   60PCz     C6 4844   0.613   5.012   1.855 -0.2747 -0.0095  0.0514
   60PCz     C7 4845   0.734   5.052   1.910  0.5128 -1.1728  0.0124
   60PCz     C8 4846   0.852   4.982   1.964  0.2991 -0.7214  0.5913
   60PCz     C9 4847   0.878   4.845   1.974  0.4148 -0.0805  0.1355
   60PCz    C10 4848   1.009   4.806   2.014 -0.0298 -0.5935 -0.4447
   60PCz    C11 4849   1.116   4.905   2.044  0.3798 -0.7130  0.1994
   60PCz    C12 4850   1.076   5.040   2.030  0.6199 -0.6331 -0.2677
   60PCz    C13 4851   0.945   5.076   1.994 -0.4724  0.5004  0.0741
   60PCz    N14 4852   0.404   5.055   1.758 -0.8842  0.4772  0.6012
   60PCz    C15 4853   0.288   5.041   1.836 -0.0305 -0.1048  0.2123
   60PCz    C16 4854   0.271   4.998   1.968  0.0048 -0.0810 -0.6625
   60PCz    C17 4855   0.141   4.963   2.011 -0.6526 -0.2328  0.0907
   60PCz    C18 4856   0.028   4.984   1.927 -0.2124 -0.4397 -0.5128
   60PCz    C19 4857   0.051   5.022   1.790  0.2413 -0.0831  0.7523
   60PCz    C20 4858   0.184   5.045   1.749 -0.1508  0.0370  0.0511
   60PCz    C21 4859   0.234   5.061   1.612  0.2385 -0.1394 -0.2057
   60PCz    C22 4860   0.175   5.068   1.481  0.1289  0.5637 -0.0261
   60PCz    C23 4861   0.259   5.090   1.372  0.4970 -0.4213  0.4868
   60PCz    C24 4862   0.397   5.116   1.389  0.3828 -0.4030 -0.0939
   60PCz    C25 4863   0.456   5.101   1.517 -0.3098 -0.4861  0.1895
   60PCz    C26 4864   0.374   5.065   1.622  0.8113 -0.3467  0.2135
   60PCz    C27 4865   0.962   5.321   1.963  0.2791 -0.2425  0.4432
   60PCz    C28 4866   1.049   5.353   1.853 -0.1300 -0.2729  0.1746
   60PCz    C29 4867   1.125   5.472   1.859  0.3783  0.7525  0.5810
   60PCz    C30 4868   1.120   5.558   1.971  0.1686 -0.4740  0.6108
   60PCz    C31 4869   1.041   5.516   2.083 -0.9509 -0.7359  0.3545
   60PCz    C32 4870   0.960   5.405   2.074  0.4150 -0.4773 -0.2541
   60PCz    N33 4871   1.100   5.059   1.367 -0.3281  0.1052 -0.0073
   60PCz    C34 4872   1.071   5.137   1.481 -0.4041 -0.7516 -0.0806
   60PCz    C35 4873   0.951   5.155   1.547 -0.0424  0.8827 -0.2455
   60PCz    C36 4874   0.945   5.229   1.661 -0.4192 -0.8196  0.2287
   60PCz    C37 4875   1.060   5.277   1.724  0.1638  0.0674  0.6272
   60PCz    C38 4876   1.189   5.249   1.659 -0.2198 -0.3133  0.5856
   60PCz    C39 4877   1.191   5.176   1.537 -0.7570 -0.2109  0.2084
   60PCz    C40 4878   1.297   5.123   1.450  0.2421 -0.3412 -0.2162
   60PCz    C41 4879   1.433   5.144   1.445  0.0440 -0.0520 -0.2399
   60PCz    C42 4880   1.512   5.088   1.341  0.4007 -0.5620 -0.2241
   60PCz    C43 4881   1.453   5.006   1.240  0.2929  0.0268  0.3210
   60PCz    C44 4882   1.315   4.993   1.242 -0.1973  0.5331 -0.0518
   60PCz    C45 4883   1.237   5.053   1.344  0.2222 -0.3573  0.0132
   60PCz    C46 4884   1.017   4.948   1.342 -0.3839 -0.3672 -0.8461
   60PCz    C47 4885   0.984   4.857   1.445 -0.2654 -0.0041 -0.2964
   60PCz    C48 4886   0.899   4.747   1.425  0.0491 -0.5168  0.1981
   60PCz    C49 4887   0.860   4.722   1.293 -0.0493  0.0750  0.2537
   60PCz    C50 4888   0.906   4.806   1.188 -0.0584  0.1678 -0.0078
   60PCz    C51 4889   0.980   4.921   1.208  0.7929 -0.1124 -0.5699
   60PCz    H52 4890   0.688   5.388   1.920 -0.8626 -0.0400  0.2442
   60PCz    H53 4891   0.468   5.317   1.811  0.1297  0.6154  1.3559
   60PCz    H54 4892   0.602   4.905   1.840  0.5793 -0.1339  0.2631
   60PCz    H55 4893   0.814   4.768   1.931  1.9502 -0.8202 -0.9334
   60PCz    H56 4894   1.040   4.702   2.013  0.9786 -0.3753  1.6781
   60PCz    H57 4895   1.220   4.888   2.069  1.2188  2.2385 -0.9607
   60PCz    H58 4896   1.147   5.120   2.045 -2.9140  2.7029  0.2386
   60PCz    H59 4897   0.361   4.974   2.023 -0.5912  0.5155  0.6131
   60PCz    H60 4898   0.118   4.918   2.107  0.2171 -0.5369  0.1577
   60PCz    H61 4899  -0.073   4.958   1.956  1.2472 -4.4916  1.8555
   60PCz    H62 4900  -0.029   5.027   1.716  0.0517  0.9158  0.9966
   60PCz    H63 4901   0.068   5.059   1.470  0.0088  0.6664  0.9749
   60PCz    H64 4902   0.217   5.095   1.272 -1.2725  1.1257  1.2516
   60PCz    H65 4903   0.449   5.152   1.301 -0.7026  0.4696 -0.4054
   60PCz    H66 4904   0.564   5.108   1.530  0.2075 -1.9130 -2.6873
   60PCz    H67 4905   1.185   5.503   1.773  0.1221 -0.8186 -0.1981
   60PCz    H68 4906   1.179   5.649   1.977  1.1329 -1.1042  1.0275
   60PCz    H69 4907   1.034   5.581   2.169  0.8451  1.0216 -0.7398
   60PCz    H70 4908   0.885   5.379   2.149  0.6741 -2.5761 -0.6673
   60PCz    H71 4909   0.861   5.110   1.507  0.2314  0.0061  0.0939
   60PCz    H72 4910   0.846   5.258   1.694 -0.2093  0.1289  0.0570
   60PCz    H73 4911   1.274   5.281   1.718  2.0585 -0.8101 -2.2143
   60PCz    H74 4912   1.466   5.212   1.523 -1.7209  1.2515 -0.5682
   60PCz    H75 4913   1.618   5.112   1.343  0.4046 -0.6149  0.2632
   60PCz    H76 4914   1.508   4.955   1.161 -0.8346  0.8399 -1.0295
   60PCz    H77 4915   1.264   4.929   1.171  1.0439  0.2803 -0.7516
   60PCz    H78 4916   1.028   4.869   1.543 -1.3220 -2.2578  0.5153
   60PCz    H79 4917   0.876   4.678   1.506  0.2414 -1.5928 -0.6436
   60PCz    H80 4918   0.797   4.639   1.262  0.4285 -0.0129 -0.4884
   60PCz    H81 4919   0.867   4.790   1.088 -1.4022  1.2803  0.3013
   60PCz    H82 4920   1.000   4.992   1.128  1.4724  0.5957  0.2070
   61PCz     N1 4921   1.449   7.112   4.909 -0.1278 -0.4455 -0.8850
   61PCz     C2 4922   1.542   7.063   4.819  0.0442 -0.4365  0.6934
   61PCz     C3 4923   1.676   7.087   4.804  0.0467  0.1020  0.2512
   61PCz     C4 4924   1.742   7.000   4.716 -0.2485 -0.5360 -0.4220
   61PCz     C5 4925   1.678   6.902   4.641 -0.1458 -0.6091  0.0626
   61PCz     C6 4926   1.534   6.887   4.645 -0.9672 -0.5553  0.4525
   61PCz     C7 4927   1.466   6.976   4.731  0.3068 -0.3221  0.3670
   61PCz     C8 4928   1.329   6.967   4.781 -0.2285  0.4513 -0.4680
   61PCz     C9 4929   1.212   6.903   4.739 -0.4879 -0.1101 -0.1747
   61PCz    C10 4930   1.094   6.919   4.812 -0.1879 -0.2154  0.4198
   61PCz    C11 4931   1.091   7.004   4.923 -0.6181  0.0765 -0.9436
   61PCz    C12 4932   1.207   7.078   4.957 -0.6408  0.8669  0.6056
   61PCz    C13 4933   1.323   7.062   4.885 -0.1425 -0.4752 -0.6828
   61PCz    N14 4934   1.758   6.810   4.574  0.2455  0.2022 -0.1910
   61PCz    C15 4935   1.767   6.799   4.436  0.3346  0.3722  0.6639
   61PCz    C16 4936   1.687   6.858   4.334  0.9738  0.5454 -0.3643
   61PCz    C17 4937   1.728   6.835   4.200  0.3023  0.4523 -0.0159
   61PCz    C18 4938   1.843   6.769   4.170 -0.5070 -0.8428 -0.0068
   61PCz    C19 4939   1.923   6.711   4.273  0.0183  0.0308 -0.1605
   61PCz    C20 4940   1.883   6.722   4.409  0.1006  0.6102 -0.0830
   61PCz    C21 4941   1.942   6.689   4.544 -0.0252 -0.4828 -0.3893
   61PCz    C22 4942   2.065   6.627   4.581  0.0278 -0.4221  0.5439
   61PCz    C23 4943   2.096   6.615   4.719 -0.3807 -0.3468 -0.0246
   61PCz    C24 4944   2.010   6.665   4.817 -0.5553  0.0832  0.2523
   61PCz    C25 4945   1.889   6.716   4.778  0.4186  0.1946  0.1560
   61PCz    C26 4946   1.861   6.741   4.642  0.2967 -1.3379 -0.4832
   61PCz    C27 4947   1.482   7.185   5.020  0.3269  0.7131 -0.4197
   61PCz    C28 4948   1.539   7.116   5.135  0.7426  0.0855 -0.2463
   61PCz    C29 4949   1.581   7.200   5.242  0.1546 -0.3158  0.0856
   61PCz    C30 4950   1.548   7.336   5.247 -0.8375  0.4771  0.4155
   61PCz    C31 4951   1.487   7.395   5.140  0.1718 -0.8821  0.4196
   61PCz    C32 4952   1.457   7.325   5.021 -0.4092 -0.5237 -0.1991
   61PCz    N33 4953   1.636   6.560   5.199  0.1286  0.3981  0.0269
   61PCz    C34 4954   1.585   6.690   5.170  0.6866  0.3622  0.0357
   61PCz    C35 4955   1.452   6.739   5.172  0.7075 -0.4007  0.4996
   61PCz    C36 4956   1.441   6.877   5.153  0.2976  0.1017  0.1981
   61PCz    C37 4957   1.559   6.967   5.147  0.2191  0.5533  0.5000
   61PCz    C38 4958   1.688   6.907   5.164  0.5870 -0.6636 -0.3398
   61PCz    C39 4959   1.696   6.771   5.170  0.0056 -0.0434  0.7609
   61PCz    C40 4960   1.812   6.696   5.182 -0.9225 -0.0506 -0.1470
   61PCz    C41 4961   1.943   6.736   5.196 -0.0120 -0.8517  0.2544
   61PCz    C42 4962   2.038   6.638   5.220 -0.0648  0.1624 -0.7332
   61PCz    C43 4963   2.005   6.503   5.236  0.5382 -0.4940  0.4245
   61PCz    C44 4964   1.870   6.464   5.233  0.2901  0.1954 -0.1814
   61PCz    C45 4965   1.781   6.564   5.195  0.4672  0.0918  0.3999
   61PCz    C46 4966   1.557   6.446   5.188  0.1174 -0.1627  0.2155
   61PCz    C47 4967   1.540   6.366   5.301  0.4590 -0.2250  0.7419
   61PCz    C48 4968   1.454   6.258   5.301  0.2391  0.5961  0.2843
   61PCz    C49 4969   1.378   6.232   5.184 -0.1853 -0.9224  0.4012
   61PCz    C50 4970   1.403   6.307   5.067  0.2701  0.0039  0.0601
   61PCz    C51 4971   1.492   6.412   5.073 -0.0168 -0.1449  0.2530
   61PCz    H52 4972   1.735   7.150   4.870 -0.2290  1.9986 -1.2107
   61PCz    H53 4973   1.849   7.014   4.703  0.1341 -1.2396  1.6926
   61PCz    H54 4974   1.485   6.822   4.573  0.1226 -0.2772 -0.5732
   61PCz    H55 4975   1.211   6.841   4.650  0.1775 -0.6055  0.1588
   61PCz    H56 4976   1.006   6.860   4.793 -0.1906 -0.1739  0.3043
   61PCz    H57 4977   0.998   7.010   4.978  1.5125  0.7254  2.9481
   61PCz    H58 4978   1.194   7.130   5.052  0.9576  0.5680  1.0117
   61PCz    H59 4979   1.606   6.926   4.357  0.5645  0.2298 -0.8422
   61PCz    H60 4980   1.683   6.881   4.112 -2.0104  1.0181  1.3777
   61PCz    H61 4981   1.878   6.753   4.069  3.3893 -0.0793  1.0368
   61PCz    H62 4982   2.018   6.665   4.249  0.3785  1.0607 -0.7490
   61PCz    H63 4983   2.129   6.591   4.501 -2.1258 -0.3451 -1.3406
   61PCz    H64 4984   2.184   6.564   4.756  0.6119  2.1870  1.3472
   61PCz    H65 4985   2.042   6.662   4.921 -1.5351  2.6427  0.7152
   61PCz    H66 4986   1.826   6.756   4.858 -0.4183 -1.4822  0.3751
   61PCz    H67 4987   1.624   7.145   5.325  1.4239 -1.3311 -1.1890
   61PCz    H68 4988   1.577   7.393   5.335  0.1938  1.1806 -0.3697
   61PCz    H69 4989   1.464   7.501   5.146  1.9421 -0.3704 -0.9951
   61PCz    H70 4990   1.409   7.384   4.943 -2.2935  0.7422  1.8034
   61PCz    H71 4991   1.364   6.676   5.172  0.1113  0.4196  0.9416
   61PCz    H72 4992   1.339   6.914   5.143  0.9665  1.7298 -1.3330
   61PCz    H73 4993   1.782   6.961   5.168  0.1824  0.0999 -0.8750
   61PCz    H74 4994   1.966   6.842   5.197 -0.8857 -0.6460 -0.1417
   61PCz    H75 4995   2.141   6.668   5.232  0.0877  0.3615 -2.3267
   61PCz    H76 4996   2.084   6.433   5.262 -0.0766 -0.7187  1.7879
   61PCz    H77 4997   1.831   6.365   5.253  0.1515  0.2113 -0.3640
   61PCz    H78 4998   1.594   6.393   5.392  1.5267 -1.2788  0.4482
   61PCz    H79 4999   1.412   6.212   5.390  0.9521  0.3640  0.5059
   61PCz    H80 5000   1.304   6.153   5.185 -0.3039 -0.8520 -1.2115
   61PCz    H81 5001   1.357   6.295   4.970  3.1179  0.9442 -1.5374
   61PCz    H82 5002   1.507   6.469   4.982  0.4756 -0.4738  0.1206
   62PCz     N1 5003   3.111   5.704   0.517 -0.5841 -0.4315  0.3754
   62PCz     C2 5004   3.158   5.605   0.429  0.2770  0.2447 -0.6453
   62PCz     C3 5005   3.203   5.612   0.298 -0.4912 -0.3429  0.0465
   62PCz     C4 5006   3.238   5.489   0.229 -0.1158  0.1040 -0.0283
   62PCz     C5 5007   3.226   5.367   0.304  0.1228  0.1920  0.9099
   62PCz     C6 5008   3.187   5.366   0.435  0.4988  0.4551 -0.1761
   62PCz     C7 5009   3.139   5.483   0.494  0.5774  0.0385  0.6589
   62PCz     C8 5010   3.082   5.512   0.626  0.4506  0.0254  0.1722
   62PCz     C9 5011   3.032   5.439   0.734 -0.0177  0.1936  0.0101
   62PCz    C10 5012   2.960   5.503   0.834 -0.2274 -0.3549  0.8100
   62PCz    C11 5013   2.945   5.642   0.839 -0.6106 -0.0645 -0.6413
   62PCz    C12 5014   2.990   5.718   0.728  0.0426 -0.2802 -0.0166
   62PCz    C13 5015   3.059   5.650   0.629 -0.8689 -0.3637 -0.2428
   62PCz    N14 5016   3.270   5.252   0.243  0.5433  0.1315  0.4873
   62PCz    C15 5017   3.390   5.190   0.258 -0.0323  0.2858  0.3974
   62PCz    C16 5018   3.497   5.224   0.344  0.1988  0.1432  0.5431
   62PCz    C17 5019   3.606   5.138   0.344  0.2486  0.1454 -0.2980
   62PCz    C18 5020   3.611   5.029   0.252  0.4987  0.4438  0.5814
   62PCz    C19 5021   3.504   4.998   0.167 -0.7518  0.0769 -0.3566
   62PCz    C20 5022   3.393   5.077   0.175  0.7001 -0.5066 -1.1110
   62PCz    C21 5023   3.261   5.074   0.104  0.7557 -0.0717  0.7093
   62PCz    C22 5024   3.214   4.991  -0.002  0.2939 -0.3648  0.4589
   62PCz    C23 5025   3.084   5.018  -0.050  1.1023  0.4417  0.6451
   62PCz    C24 5026   3.006   5.117   0.011  0.0770 -0.5263 -0.0275
   62PCz    C25 5027   3.057   5.208   0.105 -0.6739 -0.2156  0.2495
   62PCz    C26 5028   3.185   5.181   0.152 -0.2203 -0.5870  0.1204
   62PCz    C27 5029   3.093   5.837   0.478 -0.2224  0.3430 -0.3172
   62PCz    C28 5030   3.202   5.920   0.516  0.6091  0.2294 -0.1238
   62PCz    C29 5031   3.216   6.042   0.448  0.2789 -0.4878 -0.0448
   62PCz    C30 5032   3.120   6.082   0.355  0.7273  0.2753  0.1263
   62PCz    C31 5033   3.003   6.004   0.333  0.4325 -0.1281  0.4167
   62PCz    C32 5034   2.988   5.881   0.396  0.5465 -0.8496 -0.2834
   62PCz    N33 5035   3.611   5.824   0.906  0.3716 -0.2628  0.6754
   62PCz    C34 5036   3.525   5.842   0.794  0.7177 -0.3188 -0.2572
   62PCz    C35 5037   3.550   5.847   0.655  0.3000 -0.6543  0.5521
   62PCz    C36 5038   3.444   5.864   0.570  0.6681 -0.2484  0.4504
   62PCz    C37 5039   3.309   5.887   0.614 -0.0116  0.2306 -0.5905
   62PCz    C38 5040   3.290   5.887   0.753  0.5706 -0.2231 -0.1004
   62PCz    C39 5041   3.397   5.862   0.842  0.1793  0.5927  0.3815
   62PCz    C40 5042   3.409   5.856   0.987 -0.4775 -0.1958  0.3658
   62PCz    C41 5043   3.311   5.878   1.089  0.5367 -0.3003  0.3857
   62PCz    C42 5044   3.362   5.892   1.221 -0.0392 -0.1285 -0.2328
   62PCz    C43 5045   3.499   5.893   1.250 -0.2530  0.1421  0.2328
   62PCz    C44 5046   3.592   5.859   1.152  0.5340 -0.3840 -0.0157
   62PCz    C45 5047   3.538   5.847   1.024  0.5891  0.1641  0.3030
   62PCz    C46 5048   3.744   5.844   0.890 -0.2977  0.4496  0.3988
   62PCz    C47 5049   3.834   5.746   0.927  0.2595  0.4606 -0.1196
   62PCz    C48 5050   3.968   5.769   0.908 -0.0454 -0.2881  0.6132
   62PCz    C49 5051   4.013   5.892   0.853  0.1605  1.0856  0.2312
   62PCz    C50 5052   3.922   5.987   0.815  0.1968  0.2561  0.4119
   62PCz    C51 5053   3.789   5.965   0.837  0.9203  0.2113 -0.0975
   62PCz    H52 5054   3.217   5.711   0.257  1.2553 -0.8396 -0.6397
   62PCz    H53 5055   3.277   5.497   0.128  2.5189  0.6541  0.9595
   62PCz    H54 5056   3.169   5.276   0.493  1.3403  1.1778  1.2615
   62PCz    H55 5057   3.048   5.331   0.726  2.4112  0.5451 -0.8130
   62PCz    H56 5058   2.920   5.442   0.914  0.4203 -1.0640  0.6053
   62PCz    H57 5059   2.891   5.691   0.920 -1.5425  0.4118 -1.5264
   62PCz    H58 5060   2.977   5.825   0.724  0.4140 -0.2414 -0.2030
   62PCz    H59 5061   3.494   5.306   0.414 -2.6500  0.0395  0.6469
   62PCz    H60 5062   3.688   5.162   0.410 -1.4194  0.3121  1.8173
   62PCz    H61 5063   3.701   4.970   0.244  0.0310 -0.2453  0.2635
   62PCz    H62 5064   3.504   4.913   0.098 -2.3526  0.5494 -0.9917
   62PCz    H63 5065   3.274   4.908  -0.039  0.5008 -0.6492  1.4166
   62PCz    H64 5066   3.039   4.961  -0.131  0.8014  0.8265  0.5352
   62PCz    H65 5067   2.902   5.134  -0.012 -0.1316 -1.7077 -0.0311
   62PCz    H66 5068   2.997   5.290   0.143  0.0395  1.0368 -1.2471
   62PCz    H67 5069   3.285   6.119   0.481 -1.0004  1.7061 -2.1404
   62PCz    H68 5070   3.120   6.183   0.316  0.0434  0.4534  0.5722
   62PCz    H69 5071   2.925   6.030   0.262  0.7713 -3.2750 -1.3054
   62PCz    H70 5072   2.911   5.812   0.362 -1.2550  1.5158 -1.2380
   62PCz    H71 5073   3.651   5.839   0.615 -0.6986  0.6413 -2.5733
   62PCz    H72 5074   3.472   5.875   0.465  0.4969  1.7340  0.5756
   62PCz    H73 5075   3.192   5.910   0.794  1.6547 -1.4226  3.6174
   62PCz    H74 5076   3.208   5.886   1.058  0.4531  1.3278  0.9689
   62PCz    H75 5077   3.300   5.926   1.305 -0.0432 -1.2669  0.2441
   62PCz    H76 5078   3.523   5.909   1.355 -0.2876 -1.9765  0.6111
   62PCz    H77 5079   3.700   5.850   1.167  0.5759 -1.9574 -0.9189
   62PCz    H78 5080   3.803   5.649   0.965  2.7604 -0.5344 -0.4360
   62PCz    H79 5081   4.044   5.702   0.947  1.8733  0.8887 -0.8787
   62PCz    H80 5082   4.120   5.908   0.844  0.2453  0.6094  0.3789
   62PCz    H81 5083   3.967   6.074   0.768 -0.7746  0.3351 -0.4095
   62PCz    H82 5084   3.714   6.042   0.819  1.8614  1.5377  1.3911
   63PCz     N1 5085   2.041   7.774   7.573 -0.4999  0.1105 -0.7306
   63PCz     C2 5086   2.158   7.703   7.556  0.3381  0.1700  0.6725
   63PCz     C3 5087   2.189   7.564   7.545  0.8411  0.0227  0.0498
   63PCz     C4 5088   2.325   7.530   7.539 -0.0890  0.1624 -0.0614
   63PCz     C5 5089   2.427   7.628   7.530  0.4827 -0.1124  0.1094
   63PCz     C6 5090   2.393   7.767   7.531 -0.4895 -0.9196 -0.0251
   63PCz     C7 5091   2.258   7.800   7.547 -1.1967 -0.1252  0.4541
   63PCz     C8 5092   2.201   7.928   7.572 -0.1630  0.2194 -1.1163
   63PCz     C9 5093   2.255   8.057   7.595  0.0715  0.1832  0.0543
   63PCz    C10 5094   2.168   8.167   7.626  0.7125 -0.0843 -0.5777
   63PCz    C11 5095   2.033   8.143   7.640  1.0523 -0.1258 -0.6897
   63PCz    C12 5096   1.975   8.011   7.630  0.1422 -0.3890  0.1870
   63PCz    C13 5097   2.061   7.908   7.594 -0.0565 -0.2906 -0.4626
   63PCz    N14 5098   2.553   7.578   7.514  0.0919 -0.0825 -0.4981
   63PCz    C15 5099   2.605   7.488   7.609 -0.7241 -0.8357 -0.1036
   63PCz    C16 5100   2.557   7.451   7.737  0.0877  0.3699  0.0965
   63PCz    C17 5101   2.642   7.361   7.810 -0.0247 -0.4049 -0.6851
   63PCz    C18 5102   2.772   7.327   7.768 -0.1425  0.7296  0.2042
   63PCz    C19 5103   2.824   7.379   7.647 -0.2343 -0.2556  0.6864
   63PCz    C20 5104   2.737   7.457   7.563  0.3692  0.8925 -0.7831
   63PCz    C21 5105   2.755   7.523   7.434  0.2125 -0.4220 -0.5733
   63PCz    C22 5106   2.852   7.517   7.336 -0.1778  0.3421 -0.0676
   63PCz    C23 5107   2.840   7.593   7.221  0.1563 -0.8078  0.9370
   63PCz    C24 5108   2.723   7.666   7.194  0.2709 -0.0231  0.4761
   63PCz    C25 5109   2.620   7.668   7.283  0.1599 -0.3928 -0.3932
   63PCz    C26 5110   2.642   7.600   7.403 -0.1672  0.5956 -0.3624
   63PCz    C27 5111   1.913   7.724   7.556 -0.7367  0.1135  0.4670
   63PCz    C28 5112   1.876   7.674   7.425 -0.2514 -0.0493  0.0463
   63PCz    C29 5113   1.756   7.603   7.421  0.2239 -0.0987 -0.7207
   63PCz    C30 5114   1.674   7.578   7.540  0.2825  0.2300 -0.5201
   63PCz    C31 5115   1.720   7.628   7.666  0.0886 -0.4833  0.6257
   63PCz    C32 5116   1.837   7.703   7.672 -0.4739  0.1722  0.2867
   63PCz    N33 5117   2.191   7.737   6.963  0.0753  0.1932  0.8545
   63PCz    C34 5118   2.107   7.700   7.070 -0.6168 -0.5507 -0.4904
   63PCz    C35 5119   2.056   7.577   7.103  0.2977 -0.0713 -0.2445
   63PCz    C36 5120   1.967   7.572   7.216 -0.1236  0.2676 -0.2584
   63PCz    C37 5121   1.958   7.687   7.300  0.0254 -0.2774 -0.4946
   63PCz    C38 5122   2.016   7.811   7.263 -0.2084  0.2530 -0.1108
   63PCz    C39 5123   2.099   7.817   7.148  0.3193  0.2206  0.1766
   63PCz    C40 5124   2.172   7.921   7.082  0.0387  0.1163 -0.7952
   63PCz    C41 5125   2.188   8.057   7.114 -0.0976 -0.8943  0.2424
   63PCz    C42 5126   2.248   8.144   7.013 -0.0181 -0.2702  0.1349
   63PCz    C43 5127   2.308   8.084   6.896  0.3053  0.4090 -0.1770
   63PCz    C44 5128   2.293   7.949   6.872 -0.3879 -0.7593 -0.1049
   63PCz    C45 5129   2.219   7.870   6.959  0.3105  0.1311  0.6515
   63PCz    C46 5130   2.281   7.650   6.908  0.0216 -0.5858 -0.3124
   63PCz    C47 5131   2.397   7.597   6.968 -1.1638  0.0788  0.0848
   63PCz    C48 5132   2.491   7.514   6.900 -0.0062 -0.0352 -0.3482
   63PCz    C49 5133   2.462   7.477   6.770 -0.0452 -0.6128  0.4590
   63PCz    C50 5134   2.352   7.536   6.705  0.0060 -0.2256  0.0996
   63PCz    C51 5135   2.253   7.616   6.775 -0.1170 -0.4402 -0.8079
   63PCz    H52 5136   2.110   7.489   7.548  1.1693 -0.3019  0.9147
   63PCz    H53 5137   2.346   7.423   7.531 -1.4622 -0.0575 -0.8696
   63PCz    H54 5138   2.472   7.840   7.537 -0.5279 -0.8023 -0.9313
   63PCz    H55 5139   2.363   8.073   7.590 -0.0195  0.4906 -2.5385
   63PCz    H56 5140   2.212   8.265   7.642  0.1439  0.0009  0.5411
   63PCz    H57 5141   1.962   8.222   7.662 -0.7128 -1.7198 -0.4029
   63PCz    H58 5142   1.868   7.993   7.639  0.3520 -1.6880  0.3802
   63PCz    H59 5143   2.464   7.497   7.771 -1.1702 -0.5943 -1.8588
   63PCz    H60 5144   2.602   7.320   7.902  0.9431 -0.9289 -0.4751
   63PCz    H61 5145   2.836   7.262   7.826 -0.1020  1.5591  1.1206
   63PCz    H62 5146   2.924   7.348   7.619 -0.9262 -2.7886  0.7712
   63PCz    H63 5147   2.946   7.467   7.357  1.2116  2.4117 -1.0529
   63PCz    H64 5148   2.926   7.606   7.157  0.4880  1.0340  1.6747
   63PCz    H65 5149   2.717   7.716   7.097  1.4447  0.1104  0.4521
   63PCz    H66 5150   2.524   7.713   7.260  0.2660 -0.0429 -0.1534
   63PCz    H67 5151   1.721   7.564   7.326 -1.2384 -1.3328  0.2661
   63PCz    H68 5152   1.584   7.519   7.549  2.0086 -2.2573  2.4176
   63PCz    H69 5153   1.671   7.605   7.760 -0.8225  0.2619  0.3448
   63PCz    H70 5154   1.882   7.726   7.768  1.5462  0.0110 -0.5577
   63PCz    H71 5155   2.071   7.496   7.032  1.4478  0.5620 -0.7639
   63PCz    H72 5156   1.929   7.472   7.239  0.5332  0.2799  0.9677
   63PCz    H73 5157   2.000   7.901   7.321  0.2730 -0.1872  0.7210
   63PCz    H74 5158   2.144   8.104   7.201 -0.7681 -0.7424 -0.1748
   63PCz    H75 5159   2.249   8.252   7.022 -0.2107 -0.2384 -0.2373
   63PCz    H76 5160   2.346   8.154   6.822 -0.1821  1.1579  0.2625
   63PCz    H77 5161   2.331   7.910   6.778 -0.9869 -0.8850 -0.3024
   63PCz    H78 5162   2.413   7.613   7.074  0.7195 -0.2744 -0.1046
   63PCz    H79 5163   2.582   7.483   6.950 -0.3663  2.0220  1.7703
   63PCz    H80 5164   2.528   7.403   6.726  0.2916 -0.4636  0.7066
   63PCz    H81 5165   2.332   7.513   6.601 -0.7826 -1.5865  0.5274
   63PCz    H82 5166   2.158   7.646   6.734  0.5940  1.2250 -1.3167
   64PCz     N1 5167   0.505   1.768   3.100  0.3208 -0.0229 -0.8124
   64PCz     C2 5168   0.641   1.796   3.086 -0.3053  0.2549 -0.0780
   64PCz     C3 5169   0.724   1.772   2.979 -0.3362  0.3340  0.7273
   64PCz     C4 5170   0.854   1.833   2.981  0.3058 -0.1207 -0.5447
   64PCz     C5 5171   0.887   1.920   3.088 -0.2769 -0.1628  0.1570
   64PCz     C6 5172   0.800   1.948   3.194  0.6001  0.4489 -0.4119
   64PCz     C7 5173   0.674   1.882   3.190  0.9391 -0.4988  0.6105
   64PCz     C8 5174   0.557   1.893   3.276 -0.4780 -0.3674 -0.0588
   64PCz     C9 5175   0.534   1.973   3.391 -0.3106  0.6344 -0.7278
   64PCz    C10 5176   0.399   1.975   3.441 -0.3394 -1.1359  0.3232
   64PCz    C11 5177   0.294   1.898   3.383 -0.5350  0.3216 -0.3781
   64PCz    C12 5178   0.323   1.820   3.269  0.1261 -0.0018 -0.1160
   64PCz    C13 5179   0.457   1.816   3.222 -0.2726  0.2027  0.2006
   64PCz    N14 5180   1.011   1.984   3.080  0.4270  0.5861 -0.3785
   64PCz    C15 5181   1.096   1.977   3.191 -0.6618  0.0138 -0.2296
   64PCz    C16 5182   1.128   1.861   3.267 -0.0057 -0.5216 -0.2129
   64PCz    C17 5183   1.235   1.868   3.364 -0.2435  0.0655 -0.1066
   64PCz    C18 5184   1.308   1.989   3.373  0.1265  0.1302  0.2646
   64PCz    C19 5185   1.283   2.100   3.294  0.1680 -0.8734  0.3385
   64PCz    C20 5186   1.175   2.090   3.201 -0.5698 -0.6104 -0.4328
   64PCz    C21 5187   1.123   2.189   3.108  0.6148 -0.0883  0.2991
   64PCz    C22 5188   1.137   2.330   3.095 -0.5077 -0.8245  0.5245
   64PCz    C23 5189   1.053   2.403   3.010  0.0443 -0.2112 -0.3899
   64PCz    C24 5190   0.949   2.332   2.943 -0.3441 -0.1758  0.8743
   64PCz    C25 5191   0.935   2.191   2.955  0.2521  0.4558 -0.3240
   64PCz    C26 5192   1.020   2.120   3.035 -0.3751 -0.4185  0.2189
   64PCz    C27 5193   0.427   1.754   2.982 -0.3110  0.8086  0.0240
   64PCz    C28 5194   0.408   1.873   2.912 -0.2476  0.4539 -0.4037
   64PCz    C29 5195   0.348   1.863   2.784  0.1719 -0.3273 -0.4797
   64PCz    C30 5196   0.312   1.738   2.734  0.3708  0.6113 -0.0628
   64PCz    C31 5197   0.323   1.621   2.822  0.3975 -0.4972  0.2361
   64PCz    C32 5198   0.398   1.624   2.937  0.0700  0.2037 -0.2723
   64PCz    N33 5199   0.507   2.368   3.162 -0.2225  0.3541 -0.8542
   64PCz    C34 5200   0.497   2.256   3.077  0.5626 -0.4234 -0.2692
   64PCz    C35 5201   0.572   2.213   2.968 -0.8660  1.2138 -0.0720
   64PCz    C36 5202   0.543   2.083   2.914 -0.5537 -1.0191 -0.9159
   64PCz    C37 5203   0.431   2.010   2.965 -0.8936 -1.0384 -0.3578
   64PCz    C38 5204   0.340   2.065   3.066 -0.4026 -0.0292 -0.0852
   64PCz    C39 5205   0.383   2.186   3.118  0.3068 -0.0012 -0.4361
   64PCz    C40 5206   0.326   2.256   3.228  0.2587  0.3366 -0.2535
   64PCz    C41 5207   0.205   2.228   3.295 -0.1421 -0.5935 -0.4896
   64PCz    C42 5208   0.164   2.313   3.398 -0.5057 -0.0310 -0.0733
   64PCz    C43 5209   0.249   2.426   3.422 -0.5929 -0.4641  0.0751
   64PCz    C44 5210   0.363   2.462   3.348  0.3569 -0.6094  0.0707
   64PCz    C45 5211   0.402   2.370   3.252 -0.0793 -0.0671 -0.5020
   64PCz    C46 5212   0.627   2.447   3.175 -0.0217  0.5791  0.2100
   64PCz    C47 5213   0.707   2.426   3.291 -0.3364  0.1844  0.0292
   64PCz    C48 5214   0.825   2.492   3.300 -0.0291 -0.0363  0.1340
   64PCz    C49 5215   0.862   2.592   3.206  0.3618 -0.6356  0.3019
   64PCz    C50 5216   0.782   2.620   3.092  0.1031  0.0524  0.3783
   64PCz    C51 5217   0.666   2.542   3.077 -0.2758  0.6780  0.4552
   64PCz    H52 5218   0.685   1.717   2.895  0.8139 -0.2089  0.5358
   64PCz    H53 5219   0.930   1.826   2.904  1.8005  2.1455  0.6017
   64PCz    H54 5220   0.818   2.035   3.257  0.7916 -0.4445  0.7981
   64PCz    H55 5221   0.602   2.048   3.431 -0.4622 -0.0900  0.9724
   64PCz    H56 5222   0.373   2.043   3.522 -0.5943  1.3201 -1.6680
   64PCz    H57 5223   0.196   1.894   3.429 -1.0433 -1.1939 -1.5374
   64PCz    H58 5224   0.241   1.762   3.226 -0.9317  0.5495  1.0889
   64PCz    H59 5225   1.083   1.762   3.256  2.1218 -1.6174  0.3951
   64PCz    H60 5226   1.273   1.779   3.414 -0.9153  0.3879  1.0224
   64PCz    H61 5227   1.391   1.989   3.443  0.1227 -0.1519  0.2704
   64PCz    H62 5228   1.341   2.192   3.298  0.6080 -0.5865 -5.1917
   64PCz    H63 5229   1.205   2.391   3.154 -2.5403  1.4789  0.6436
   64PCz    H64 5230   1.045   2.512   3.011 -1.6278 -0.2543  2.7057
   64PCz    H65 5231   0.865   2.383   2.897  0.2674  0.0158 -0.0453
   64PCz    H66 5232   0.849   2.144   2.908  1.1195 -0.2230 -1.2861
   64PCz    H67 5233   0.333   1.947   2.717 -2.4048 -1.3205 -1.2780
   64PCz    H68 5234   0.266   1.726   2.636 -0.6656 -0.5892  0.5370
   64PCz    H69 5235   0.303   1.524   2.778  0.4267 -0.5949  0.4367
   64PCz    H70 5236   0.431   1.533   2.986  0.4822  0.4756 -0.0385
   64PCz    H71 5237   0.659   2.272   2.940 -1.1935  0.9690 -1.7124
   64PCz    H72 5238   0.605   2.038   2.836  0.7042 -1.1457  0.1194
   64PCz    H73 5239   0.255   2.009   3.103 -0.8597  1.0631  0.5687
   64PCz    H74 5240   0.149   2.139   3.269  0.5254 -1.3782  0.6675
   64PCz    H75 5241   0.077   2.293   3.460  0.8159 -0.4711  1.7168
   64PCz    H76 5242   0.212   2.501   3.492 -1.3152 -0.9897  0.2702
   64PCz    H77 5243   0.423   2.550   3.370  1.5944 -1.8417  1.8855
   64PCz    H78 5244   0.676   2.351   3.363  2.5811 -1.0171  0.1618
   64PCz    H79 5245   0.893   2.456   3.377  1.1907 -1.0375 -1.3703
   64PCz    H80 5246   0.953   2.649   3.216 -0.3349  0.6401 -0.2746
   64PCz    H81 5247   0.801   2.706   3.028 -1.0159  0.0266 -0.0080
   64PCz    H82 5248   0.599   2.562   2.993  1.6817  3.6329 -0.5573
   65PCz     N1 5249   3.310   0.254   8.012  0.4189 -0.7982 -0.4540
   65PCz     C2 5250   3.316   0.124   8.061  0.3263  0.0975 -0.0629
   65PCz     C3 5251   3.227   0.051   8.138  0.5878 -0.3340 -0.4329
   65PCz     C4 5252   3.234  -0.089   8.137  0.5005  0.7749 -0.0049
   65PCz     C5 5253   3.344  -0.154   8.066  0.0577 -1.2817 -0.4601
   65PCz     C6 5254   3.435  -0.079   7.989 -0.4234  0.2312  0.0411
   65PCz     C7 5255   3.416   0.057   7.987 -1.5502 -0.1097 -0.0361
   65PCz     C8 5256   3.486   0.163   7.910  0.1863  0.4521  0.2354
   65PCz     C9 5257   3.605   0.158   7.833  0.3562 -0.1483  0.2163
   65PCz    C10 5258   3.650   0.273   7.766 -0.2615  0.4506 -0.2851
   65PCz    C11 5259   3.586   0.397   7.794  0.1437  0.5855 -0.6970
   65PCz    C12 5260   3.472   0.401   7.876 -0.0613  0.2715 -0.2500
   65PCz    C13 5261   3.413   0.278   7.920 -0.3595 -0.2833 -0.2898
   65PCz    N14 5262   3.373  -0.291   8.084 -0.4118 -0.5825  0.3708
   65PCz    C15 5263   3.488  -0.337   8.143  0.3868  0.8259 -0.0755
   65PCz    C16 5264   3.602  -0.276   8.190  0.4351  0.8290 -0.0154
   65PCz    C17 5265   3.712  -0.352   8.227  0.8770 -0.8550 -1.2362
   65PCz    C18 5266   3.713  -0.489   8.214  0.4092 -0.0359  0.0555
   65PCz    C19 5267   3.593  -0.554   8.168  0.2007 -0.6132  0.0952
   65PCz    C20 5268   3.487  -0.473   8.126  0.2319  0.7449  0.0625
   65PCz    C21 5269   3.358  -0.506   8.068  0.4326  0.3076 -0.1088
   65PCz    C22 5270   3.288  -0.624   8.061  0.1078  1.0031 -0.0592
   65PCz    C23 5271   3.151  -0.619   8.022  0.0156  0.4112  0.0876
   65PCz    C24 5272   3.086  -0.503   7.974 -0.4944 -0.6884  0.0511
   65PCz    C25 5273   3.150  -0.383   7.999 -0.8223  0.4930 -0.0123
   65PCz    C26 5274   3.285  -0.390   8.041 -0.1041  0.8640  0.2209
   65PCz    C27 5275   3.200   0.338   8.003  0.0989 -0.6231  0.4446
   65PCz    C28 5276   3.086   0.294   7.923  0.7275  1.3077 -0.0986
   65PCz    C29 5277   2.972   0.379   7.921  0.1300  0.1259  0.3287
   65PCz    C30 5278   2.975   0.497   7.986  0.5111 -0.8839  0.0833
   65PCz    C31 5279   3.082   0.545   8.065 -0.6886  0.3724  0.0969
   65PCz    C32 5280   3.196   0.463   8.068 -0.4683 -0.0084 -0.3912
   65PCz    N33 5281   3.129  -0.134   7.552 -0.4684  0.4876 -0.0818
   65PCz    C34 5282   3.097  -0.043   7.652  0.6993  0.7810  0.3226
   65PCz    C35 5283   3.000  -0.049   7.754 -0.1099  0.2319 -0.5553
   65PCz    C36 5284   3.002   0.059   7.849 -0.0988 -0.4471 -0.1532
   65PCz    C37 5285   3.095   0.169   7.840  0.5993 -0.3216  0.3332
   65PCz    C38 5286   3.189   0.172   7.733 -0.4067  1.3623 -0.1721
   65PCz    C39 5287   3.190   0.060   7.639 -0.2314  0.2731  0.3436
   65PCz    C40 5288   3.273   0.029   7.519 -0.1909 -0.1735 -0.4886
   65PCz    C41 5289   3.384   0.098   7.462 -0.8847 -0.3454 -0.1352
   65PCz    C42 5290   3.458   0.030   7.365  0.4513  0.3531  0.1884
   65PCz    C43 5291   3.412  -0.092   7.308 -0.4890  0.5880 -0.6655
   65PCz    C44 5292   3.299  -0.157   7.368  0.0939  0.0753  0.6074
   65PCz    C45 5293   3.231  -0.094   7.470 -0.7805  0.0192  0.3302
   65PCz    C46 5294   3.094  -0.267   7.558  0.5052 -0.1298 -0.0809
   65PCz    C47 5295   3.152  -0.347   7.650  0.3165  0.0845 -0.2248
   65PCz    C48 5296   3.106  -0.480   7.662 -0.0763 -0.2610  0.0330
   65PCz    C49 5297   2.990  -0.519   7.594 -0.5978  0.5840 -0.3503
   65PCz    C50 5298   2.924  -0.435   7.509  0.0355 -0.4494 -0.0416
   65PCz    C51 5299   2.982  -0.311   7.485 -0.4906 -0.5493 -0.1054
   65PCz    H52 5300   3.149   0.094   8.199 -0.4708 -3.2926  0.4910
   65PCz    H53 5301   3.169  -0.151   8.198  0.4361 -0.4098 -1.2281
   65PCz    H54 5302   3.520  -0.125   7.940 -0.1399  1.6706 -0.8662
   65PCz    H55 5303   3.657   0.063   7.828 -0.0072 -0.3105 -0.5113
   65PCz    H56 5304   3.736   0.263   7.701  0.2528  0.2757  0.4147
   65PCz    H57 5305   3.627   0.490   7.755  0.4856  0.1782 -1.3263
   65PCz    H58 5306   3.420   0.494   7.897  0.0915  0.6198 -1.3845
   65PCz    H59 5307   3.609  -0.168   8.189  1.5386  0.7756  0.4424
   65PCz    H60 5308   3.806  -0.306   8.255  0.2670  0.6851 -1.5963
   65PCz    H61 5309   3.799  -0.549   8.239  0.6524 -0.6223 -2.0121
   65PCz    H62 5310   3.587  -0.661   8.150  0.7233 -1.1539  2.7347
   65PCz    H63 5311   3.331  -0.716   8.099  0.0555  1.7090  1.8198
   65PCz    H64 5312   3.096  -0.713   8.021  1.4047 -0.4826  2.0289
   65PCz    H65 5313   2.987  -0.502   7.930  0.0085  1.7983 -1.1946
   65PCz    H66 5314   3.093  -0.292   7.992 -1.8388 -0.1053  0.3214
   65PCz    H67 5315   2.891   0.345   7.858 -0.4340 -3.2856  2.6329
   65PCz    H68 5316   2.880   0.549   7.977  0.2702 -1.4824 -0.9637
   65PCz    H69 5317   3.073   0.634   8.126 -1.2698  0.6291 -0.3482
   65PCz    H70 5318   3.283   0.496   8.125 -0.0120 -1.9338  0.0893
   65PCz    H71 5319   2.935  -0.135   7.763  2.4061 -1.8220 -0.9200
   65PCz    H72 5320   2.922   0.063   7.923 -1.7973  0.6437 -1.9665
   65PCz    H73 5321   3.256   0.254   7.707  0.1166  0.9097 -0.2642
   65PCz    H74 5322   3.414   0.198   7.492 -0.4222  0.2843 -2.4583
   65PCz    H75 5323   3.530   0.080   7.302 -0.5636  1.9375  0.2416
   65PCz    H76 5324   3.469  -0.139   7.228 -1.3555 -0.6603 -0.5675
   65PCz    H77 5325   3.264  -0.252   7.329 -0.5144  0.7075 -0.4439
   65PCz    H78 5326   3.230  -0.310   7.716 -0.7911 -1.0257  1.8045
   65PCz    H79 5327   3.157  -0.553   7.724 -0.6516 -0.8311 -0.1468
   65PCz    H80 5328   2.961  -0.623   7.589 -2.1132  0.7734  2.3231
   65PCz    H81 5329   2.830  -0.466   7.463 -0.1691 -2.0764  1.3755
   65PCz    H82 5330   2.934  -0.236   7.423  0.1029 -1.0359 -1.1962
   66PCz     N1 5331   6.361   4.904   6.207 -0.2605 -0.4758  0.2602
   66PCz     C2 5332   6.343   5.042   6.166 -0.1760 -0.5936  0.1827
   66PCz     C3 5333   6.270   5.146   6.230 -0.3626  1.1053  0.4022
   66PCz     C4 5334   6.278   5.272   6.177  0.2426 -0.1642  0.7327
   66PCz     C5 5335   6.347   5.287   6.052 -0.4667 -0.2374  0.1180
   66PCz     C6 5336   6.437   5.189   6.003  0.3847  0.6479 -0.4752
   66PCz     C7 5337   6.443   5.066   6.068  0.6972  0.0863  0.7585
   66PCz     C8 5338   6.507   4.935   6.041  0.2467 -0.2620 -0.4281
   66PCz     C9 5339   6.599   4.891   5.943 -0.6073  0.0545 -0.3506
   66PCz    C10 5340   6.616   4.743   5.939  0.4901  0.1895  0.3457
   66PCz    C11 5341   6.578   4.659   6.049 -0.2935 -0.3683 -0.0190
   66PCz    C12 5342   6.495   4.706   6.145  0.8051  0.5114  0.3358
   66PCz    C13 5343   6.465   4.842   6.138  0.0169 -0.5823 -1.1898
   66PCz    N14 5344   6.349   5.411   5.986  0.3684 -0.0886 -0.3363
   66PCz    C15 5345   6.328   5.430   5.850 -0.3431  0.2052 -0.2146
   66PCz    C16 5346   6.312   5.334   5.748  0.2579 -0.4683  0.1360
   66PCz    C17 5347   6.300   5.383   5.617  0.5180  0.3084 -0.3341
   66PCz    C18 5348   6.307   5.520   5.590  1.0604 -0.1076  0.6677
   66PCz    C19 5349   6.322   5.612   5.693  0.2693 -0.0371  0.9534
   66PCz    C20 5350   6.336   5.564   5.824  0.3232 -0.0194  0.4093
   66PCz    C21 5351   6.374   5.630   5.949  0.4710  0.2014 -0.4964
   66PCz    C22 5352   6.411   5.759   5.971 -0.0545 -0.8180  0.1365
   66PCz    C23 5353   6.456   5.792   6.103 -0.4646 -0.0692  0.3048
   66PCz    C24 5354   6.457   5.696   6.208  0.7889  0.2602 -0.3556
   66PCz    C25 5355   6.422   5.565   6.175 -0.3726 -0.4533 -0.5234
   66PCz    C26 5356   6.376   5.537   6.052 -0.7264  0.9329  0.4086
   66PCz    C27 5357   6.294   4.849   6.324  0.3429  0.2819  0.3842
   66PCz    C28 5358   6.370   4.841   6.449 -0.1982 -0.1513  0.0249
   66PCz    C29 5359   6.306   4.782   6.562 -0.4707  0.2272  0.7554
   66PCz    C30 5360   6.174   4.749   6.552  0.0663  0.1626 -0.5283
   66PCz    C31 5361   6.101   4.758   6.427 -0.2675  0.3513 -0.5698
   66PCz    C32 5362   6.166   4.796   6.310 -0.2080 -0.0189  0.1602
   66PCz    N33 5363   6.891   5.030   6.526  0.4871 -0.1033  0.7583
   66PCz    C34 5364   6.751   5.006   6.506 -0.3977 -0.2831 -0.8561
   66PCz    C35 5365   6.636   5.084   6.526  0.1232 -0.8254  0.0183
   66PCz    C36 5366   6.516   5.024   6.507 -0.1075  0.3188 -0.3928
   66PCz    C37 5367   6.506   4.890   6.462 -0.2514 -0.6018 -0.0302
   66PCz    C38 5368   6.619   4.806   6.438  0.4219  0.0140  0.2583
   66PCz    C39 5369   6.746   4.874   6.452  0.2086 -0.4457 -0.5296
   66PCz    C40 5370   6.883   4.827   6.434 -0.7737 -0.4110  0.2488
   66PCz    C41 5371   6.940   4.720   6.359  0.6967 -0.1691  0.2041
   66PCz    C42 5372   7.079   4.705   6.347 -0.0201 -0.3716 -0.1229
   66PCz    C43 5373   7.163   4.809   6.400  0.2544 -0.1070  0.5839
   66PCz    C44 5374   7.113   4.920   6.474 -0.0849 -0.1921  1.0414
   66PCz    C45 5375   6.973   4.921   6.484  0.3283 -0.3570 -0.2696
   66PCz    C46 5376   6.937   5.147   6.587 -0.2287 -0.2448 -0.0256
   66PCz    C47 5377   6.997   5.253   6.509 -0.0745  0.4637 -0.1446
   66PCz    C48 5378   7.074   5.350   6.576 -0.2026  0.3856  1.0736
   66PCz    C49 5379   7.088   5.342   6.714  0.2946 -0.1235  0.1918
   66PCz    C50 5380   7.021   5.244   6.795  0.4568  0.4300 -0.3670
   66PCz    C51 5381   6.933   5.156   6.728 -0.1991  0.4866  0.0408
   66PCz    H52 5382   6.215   5.119   6.320  0.2464  0.1595  0.5058
   66PCz    H53 5383   6.214   5.349   6.220  0.2369  0.7804 -0.8791
   66PCz    H54 5384   6.502   5.211   5.918  1.5334 -0.7805 -0.0007
   66PCz    H55 5385   6.643   4.948   5.861 -0.7206 -1.6035 -1.6388
   66PCz    H56 5386   6.662   4.696   5.853  0.1433  0.8972 -0.2400
   66PCz    H57 5387   6.586   4.551   6.048 -3.6815 -0.7059 -0.5290
   66PCz    H58 5388   6.448   4.638   6.216  1.1476 -1.6285 -1.4021
   66PCz    H59 5389   6.311   5.227   5.766  0.9230 -0.6489 -0.8191
   66PCz    H60 5390   6.276   5.312   5.538 -0.0519 -0.5211  0.5689
   66PCz    H61 5391   6.268   5.559   5.496 -2.2973  0.1316  2.0051
   66PCz    H62 5392   6.318   5.719   5.674 -0.3270 -0.2246 -0.0339
   66PCz    H63 5393   6.409   5.832   5.890  0.9755 -1.4043 -0.4425
   66PCz    H64 5394   6.489   5.891   6.133 -2.6897  0.7801  0.1673
   66PCz    H65 5395   6.491   5.714   6.310  0.7880 -3.2876  0.3875
   66PCz    H66 5396   6.439   5.482   6.243 -0.8768 -1.1835 -1.2757
   66PCz    H67 5397   6.371   4.778   6.649  1.0803 -0.6277 -0.3818
   66PCz    H68 5398   6.124   4.722   6.645  0.4776  2.7957  0.5340
   66PCz    H69 5399   5.998   4.726   6.437 -0.3917  0.8419 -0.2579
   66PCz    H70 5400   6.121   4.791   6.212  0.3571  0.3584 -0.1222
   66PCz    H71 5401   6.637   5.188   6.556  0.0884 -0.5619 -0.8638
   66PCz    H72 5402   6.420   5.074   6.521 -0.8192 -0.8058 -1.0681
   66PCz    H73 5403   6.603   4.702   6.410  1.0827  0.1751 -0.7773
   66PCz    H74 5404   6.873   4.652   6.308  2.9963 -2.3261 -0.1369
   66PCz    H75 5405   7.118   4.623   6.287 -0.4146  0.4480 -1.5713
   66PCz    H76 5406   7.269   4.797   6.383  0.3808  1.3147  0.3077
   66PCz    H77 5407   7.181   4.987   6.527 -2.2248  1.4543  1.8819
   66PCz    H78 5408   6.978   5.257   6.402 -0.2153  0.6751 -0.1119
   66PCz    H79 5409   7.112   5.438   6.526 -2.3947  1.4831  1.2300
   66PCz    H80 5410   7.149   5.423   6.752 -0.8160  0.8880 -0.1525
   66PCz    H81 5411   7.036   5.232   6.902 -1.2648  2.1909  0.1276
   66PCz    H82 5412   6.878   5.081   6.785 -1.3103  0.6034 -0.8430
   67PCz     N1 5413   4.670   5.788   7.634 -0.2254 -0.4805 -1.0133
   67PCz     C2 5414   4.639   5.756   7.764 -0.1561  0.3765 -0.0507
   67PCz     C3 5415   4.601   5.838   7.874 -0.2770  0.0723  0.0676
   67PCz     C4 5416   4.546   5.767   7.986  0.1586  0.1945 -0.2594
   67PCz     C5 5417   4.521   5.625   7.990  0.2880  0.5492 -0.1128
   67PCz     C6 5418   4.541   5.552   7.874  0.0612 -0.5633 -0.1844
   67PCz     C7 5419   4.593   5.620   7.761  0.5470 -1.0972  0.9117
   67PCz     C8 5420   4.634   5.570   7.632 -0.5884 -0.2491  0.6868
   67PCz     C9 5421   4.622   5.440   7.580  0.2609  0.3230  0.5432
   67PCz    C10 5422   4.653   5.420   7.445  0.0500  0.2632 -0.3816
   67PCz    C11 5423   4.697   5.526   7.363 -0.1668  0.1741 -0.0927
   67PCz    C12 5424   4.690   5.661   7.411 -0.6607  0.2569 -0.1091
   67PCz    C13 5425   4.666   5.676   7.550 -0.4210  0.3157  0.2184
   67PCz    N14 5426   4.450   5.569   8.090  0.2700  0.4304  0.2638
   67PCz    C15 5427   4.508   5.548   8.212 -0.0923 -0.3899  1.1611
   67PCz    C16 5428   4.625   5.597   8.267 -0.0432  0.0284 -0.5384
   67PCz    C17 5429   4.671   5.539   8.386 -0.6073 -0.3696 -0.6883
   67PCz    C18 5430   4.598   5.446   8.456  0.0509  0.7270 -0.3967
   67PCz    C19 5431   4.470   5.404   8.410 -0.2269  0.4626 -0.3985
   67PCz    C20 5432   4.433   5.457   8.284  0.4412 -0.1882 -0.7994
   67PCz    C21 5433   4.311   5.439   8.204  0.2423  0.1280 -0.2285
   67PCz    C22 5434   4.197   5.361   8.226 -0.2328  0.0611  0.0717
   67PCz    C23 5435   4.098   5.348   8.126 -0.1412 -0.2432 -0.4518
   67PCz    C24 5436   4.115   5.415   8.004 -0.6176 -0.3714 -0.4841
   67PCz    C25 5437   4.223   5.502   7.982 -0.4371 -0.4148  0.3501
   67PCz    C26 5438   4.328   5.499   8.080  0.3552 -0.2239 -0.2728
   67PCz    C27 5439   4.730   5.907   7.594 -0.8586 -0.1324 -0.1057
   67PCz    C28 5440   4.642   6.014   7.559 -0.0205 -0.1253  0.0306
   67PCz    C29 5441   4.708   6.139   7.539 -0.4708  0.2380 -0.6907
   67PCz    C30 5442   4.849   6.145   7.543 -0.1299 -0.5304  0.0912
   67PCz    C31 5443   4.931   6.037   7.568  0.3757 -0.0915 -0.4504
   67PCz    C32 5444   4.868   5.914   7.594 -0.0184 -0.0094  0.1114
   67PCz    N33 5445   4.103   5.880   7.556  0.4465  0.0737 -0.3030
   67PCz    C34 5446   4.229   5.940   7.554 -0.2418 -0.1521  0.0341
   67PCz    C35 5447   4.272   6.047   7.632 -0.6046 -0.6247 -0.2238
   67PCz    C36 5448   4.412   6.073   7.631  1.0012 -0.5207  0.2845
   67PCz    C37 5449   4.496   6.000   7.546  0.2011  0.4314 -0.8008
   67PCz    C38 5450   4.450   5.895   7.454 -0.0546  0.4358 -0.4433
   67PCz    C39 5451   4.311   5.864   7.472 -0.5352 -0.2305  0.6085
   67PCz    C40 5452   4.217   5.760   7.418  0.3149 -0.2310  0.1218
   67PCz    C41 5453   4.243   5.651   7.331 -0.5564  0.2530  0.2648
   67PCz    C42 5454   4.137   5.567   7.291  0.0343 -0.5910 -0.0672
   67PCz    C43 5455   4.006   5.584   7.340 -0.6882 -0.8281  0.1705
   67PCz    C44 5456   3.980   5.693   7.434  0.6429  0.4773  0.9035
   67PCz    C45 5457   4.089   5.771   7.468  0.2736 -0.4692  0.6805
   67PCz    C46 5458   4.026   5.876   7.671 -0.2420 -0.1404  0.5768
   67PCz    C47 5459   4.019   5.762   7.755  0.0296  0.2418 -0.0013
   67PCz    C48 5460   3.943   5.764   7.870 -0.5820 -0.0299  0.1943
   67PCz    C49 5461   3.877   5.878   7.909  1.0812 -0.1088  0.1880
   67PCz    C50 5462   3.885   5.995   7.835  1.2048 -0.1716  0.4748
   67PCz    C51 5463   3.960   5.994   7.713  0.2800 -0.2348 -0.2259
   67PCz    H52 5464   4.622   5.944   7.866 -0.8784  0.1360 -0.8483
   67PCz    H53 5465   4.518   5.815   8.080 -1.3308  0.9801 -1.0682
   67PCz    H54 5466   4.511   5.448   7.872  0.2471 -0.8191  3.1894
   67PCz    H55 5467   4.590   5.368   7.654 -0.3352 -0.1595 -0.1759
   67PCz    H56 5468   4.655   5.320   7.403 -0.4219  0.3388 -0.5993
   67PCz    H57 5469   4.716   5.507   7.258  1.5185  0.7492  0.0809
   67PCz    H58 5470   4.721   5.741   7.344  0.3196 -0.4650 -0.5271
   67PCz    H59 5471   4.678   5.674   8.212 -0.6536  0.4345 -0.5700
   67PCz    H60 5472   4.764   5.574   8.428 -2.4491  0.2465  3.3822
   67PCz    H61 5473   4.639   5.415   8.552 -1.0042  2.1592  0.5609
   67PCz    H62 5474   4.402   5.345   8.471 -0.0636  0.1641 -0.5012
   67PCz    H63 5475   4.192   5.302   8.317 -0.6752 -1.6765 -1.0532
   67PCz    H64 5476   4.018   5.278   8.149 -0.0896  0.6316  2.8398
   67PCz    H65 5477   4.035   5.416   7.930 -0.0567 -2.5365 -1.1678
   67PCz    H66 5478   4.236   5.556   7.888  0.9799 -1.1349  0.1002
   67PCz    H67 5479   4.648   6.228   7.523 -0.9442 -0.2588 -1.7930
   67PCz    H68 5480   4.893   6.237   7.504 -2.1815 -1.0784 -4.0881
   67PCz    H69 5481   5.039   6.048   7.562  0.8236 -2.4534  1.5000
   67PCz    H70 5482   4.931   5.830   7.620  0.5861  0.5167  0.3742
   67PCz    H71 5483   4.204   6.098   7.700 -0.4204  0.2390 -0.6621
   67PCz    H72 5484   4.459   6.142   7.699  0.8213  0.1445 -0.2567
   67PCz    H73 5485   4.512   5.835   7.389 -0.8396 -0.6041 -0.2502
   67PCz    H74 5486   4.342   5.624   7.294 -0.3308  0.2877  0.8241
   67PCz    H75 5487   4.154   5.467   7.252  1.6743 -0.7860  1.0306
   67PCz    H76 5488   3.932   5.512   7.305  0.2262 -1.5911 -0.2454
   67PCz    H77 5489   3.876   5.707   7.463  0.4263  0.5609  0.1092
   67PCz    H78 5490   4.075   5.672   7.732  1.7090  0.8524  1.4576
   67PCz    H79 5491   3.931   5.674   7.931 -1.2207 -0.5180 -0.6228
   67PCz    H80 5492   3.818   5.873   8.000  0.4641  2.0110 -0.0548
   67PCz    H81 5493   3.839   6.089   7.865  1.6211  1.0878 -2.4935
   67PCz    H82 5494   3.951   6.089   7.662 -2.6110  0.4213  1.2962
   68PCz     N1 5495   1.463   3.989   6.491 -0.1922  1.0286  0.0980
   68PCz     C2 5496   1.483   3.948   6.628 -0.0303 -0.0286 -0.2615
   68PCz     C3 5497   1.541   4.017   6.733 -0.3356  0.0978 -0.2158
   68PCz     C4 5498   1.564   3.937   6.845  0.4479 -0.2738  0.0614
   68PCz     C5 5499   1.517   3.804   6.852  0.2393  0.4683  0.6141
   68PCz     C6 5500   1.444   3.748   6.751 -1.4158  0.3065 -0.9662
   68PCz     C7 5501   1.435   3.818   6.631  0.4794 -0.1778  0.0394
   68PCz     C8 5502   1.385   3.785   6.501  0.2766  0.1543  0.2492
   68PCz     C9 5503   1.331   3.666   6.454  0.0635  0.1445 -0.3851
   68PCz    C10 5504   1.280   3.668   6.320  0.3197  0.2053  0.5510
   68PCz    C11 5505   1.288   3.780   6.244  0.4824 -0.2232  0.8690
   68PCz    C12 5506   1.348   3.892   6.287  0.0103 -0.4076 -0.2362
   68PCz    C13 5507   1.397   3.891   6.418 -0.3737  0.5168 -0.3891
   68PCz    N14 5508   1.517   3.744   6.980 -0.2596  0.4637  0.1255
   68PCz    C15 5509   1.641   3.732   7.047  0.1536 -0.1862 -0.2825
   68PCz    C16 5510   1.778   3.749   7.014 -0.1175  0.3175  1.1804
   68PCz    C17 5511   1.873   3.727   7.112 -0.6282  0.2041 -0.0564
   68PCz    C18 5512   1.837   3.685   7.240  0.1822 -0.4931  0.4192
   68PCz    C19 5513   1.696   3.680   7.277 -0.2970  0.6635 -0.5010
   68PCz    C20 5514   1.602   3.702   7.181  0.3476 -0.8769 -0.1867
   68PCz    C21 5515   1.459   3.721   7.201 -0.4520  0.0348  0.4009
   68PCz    C22 5516   1.377   3.730   7.312  0.9682 -0.4599 -0.2728
   68PCz    C23 5517   1.239   3.757   7.289 -0.4083 -0.5359 -0.4815
   68PCz    C24 5518   1.191   3.782   7.161  0.2090 -0.5643  0.0485
   68PCz    C25 5519   1.274   3.781   7.048  0.3747  0.0706 -0.0962
   68PCz    C26 5520   1.409   3.751   7.072  0.6482 -0.3610  0.0177
   68PCz    C27 5521   1.522   4.092   6.432  0.2341 -0.5162  0.3995
   68PCz    C28 5522   1.463   4.217   6.471 -0.0703 -0.4523 -0.2408
   68PCz    C29 5523   1.540   4.334   6.437  0.7085  0.0338  0.3553
   68PCz    C30 5524   1.657   4.325   6.369 -0.0846  0.3195 -0.2336
   68PCz    C31 5525   1.713   4.204   6.327  0.2366  0.3780  0.2446
   68PCz    C32 5526   1.644   4.085   6.362  0.0026  0.1566  0.8160
   68PCz    N33 5527   0.933   4.306   6.649 -0.4790 -0.1815 -0.4762
   68PCz    C34 5528   1.068   4.289   6.630  0.4104 -0.5713  0.7951
   68PCz    C35 5529   1.173   4.303   6.719  0.4821  0.8061  0.4445
   68PCz    C36 5530   1.304   4.279   6.658  0.5391  0.3762 -1.0256
   68PCz    C37 5531   1.324   4.228   6.527 -0.4915 -0.4821 -0.5119
   68PCz    C38 5532   1.211   4.214   6.443 -1.2528  0.3893 -0.3346
   68PCz    C39 5533   1.084   4.247   6.499 -0.4025  0.2206  0.1490
   68PCz    C40 5534   0.951   4.225   6.441 -0.2896  0.3917 -0.7031
   68PCz    C41 5535   0.904   4.165   6.318 -0.1776  0.3920 -0.9309
   68PCz    C42 5536   0.764   4.156   6.299 -0.0906  0.2894  0.4432
   68PCz    C43 5537   0.677   4.201   6.403  0.3482 -0.7930 -0.5167
   68PCz    C44 5538   0.726   4.243   6.529 -0.3481 -0.7975  0.1694
   68PCz    C45 5539   0.863   4.265   6.536 -0.5860 -0.3884  0.1477
   68PCz    C46 5540   0.874   4.402   6.730 -0.2416  0.5520  0.6569
   68PCz    C47 5541   0.778   4.359   6.826 -0.0551 -0.4132 -0.1293
   68PCz    C48 5542   0.707   4.458   6.903  1.1432  0.0157 -0.3039
   68PCz    C49 5543   0.739   4.597   6.884  0.2494  0.7119 -0.0728
   68PCz    C50 5544   0.847   4.632   6.801  0.1137  0.4779  0.2342
   68PCz    C51 5545   0.915   4.533   6.726 -0.3291 -0.2481  0.2897
   68PCz    H52 5546   1.579   4.119   6.741 -2.2089  0.8716 -0.6867
   68PCz    H53 5547   1.598   3.978   6.940  2.1937 -1.4704  0.0129
   68PCz    H54 5548   1.408   3.647   6.769  1.4622 -0.3491  1.9799
   68PCz    H55 5549   1.313   3.580   6.519 -2.6878 -0.9494 -2.3963
   68PCz    H56 5550   1.235   3.579   6.276  1.3777 -0.8374  1.5206
   68PCz    H57 5551   1.264   3.785   6.138  0.2280  1.3461  0.9753
   68PCz    H58 5552   1.348   3.984   6.229 -1.5457 -0.7746 -0.8570
   68PCz    H59 5553   1.804   3.776   6.912 -0.1907 -0.3103  0.9956
   68PCz    H60 5554   1.976   3.749   7.086 -1.3264  1.9848 -1.6208
   68PCz    H61 5555   1.917   3.674   7.313  0.4092 -0.5690  0.1610
   68PCz    H62 5556   1.671   3.661   7.381  0.7084 -0.6292 -0.4728
   68PCz    H63 5557   1.423   3.720   7.410  1.7237  0.1974 -0.5548
   68PCz    H64 5558   1.170   3.772   7.371 -0.8545  1.2946 -1.1507
   68PCz    H65 5559   1.083   3.792   7.160  0.2888  0.5534  1.1458
   68PCz    H66 5560   1.225   3.809   6.955 -0.0899  1.2891  0.4912
   68PCz    H67 5561   1.506   4.434   6.459 -0.2435 -0.2668  0.2878
   68PCz    H68 5562   1.718   4.407   6.333  1.4194 -1.3934 -1.7807
   68PCz    H69 5563   1.797   4.193   6.260 -1.5228 -0.1211 -2.0246
   68PCz    H70 5564   1.684   3.989   6.330  2.6541  1.2295  0.6534
   68PCz    H71 5565   1.151   4.345   6.817  2.2016  0.8258  0.8487
   68PCz    H72 5566   1.387   4.272   6.728 -1.3641  1.6024  1.4914
   68PCz    H73 5567   1.226   4.179   6.342  0.9079  2.5091 -0.8392
   68PCz    H74 5568   0.978   4.117   6.254 -0.0842 -1.4928  0.4991
   68PCz    H75 5569   0.723   4.106   6.211  0.6195 -1.5822  1.1283
   68PCz    H76 5570   0.570   4.196   6.387  0.0413  1.4323  0.4329
   68PCz    H77 5571   0.661   4.268   6.612  0.0589 -0.4283  0.3793
   68PCz    H78 5572   0.758   4.254   6.842 -0.6159 -0.2362  0.3703
   68PCz    H79 5573   0.638   4.436   6.984  0.3053  0.8058 -0.7768
   68PCz    H80 5574   0.686   4.669   6.946  1.4111  0.9098  0.7174
   68PCz    H81 5575   0.879   4.736   6.806 -3.0053  1.6964 -1.8797
   68PCz    H82 5576   1.007   4.562   6.675 -0.0466  1.0274  1.4677
   69PCz     N1 5577   0.553   0.638   7.441  0.7999  0.2853  1.2902
   69PCz     C2 5578   0.557   0.543   7.534  0.4005 -0.2604  0.2354
   69PCz     C3 5579   0.522   0.405   7.537  0.3023 -0.2062  0.6941
   69PCz     C4 5580   0.547   0.331   7.653  1.4310 -1.1555  0.1906
   69PCz     C5 5581   0.591   0.395   7.768  0.3400  0.0708 -0.6154
   69PCz     C6 5582   0.613   0.535   7.776  0.0805 -0.1167  0.5999
   69PCz     C7 5583   0.590   0.610   7.657  0.0685 -0.1943  0.0984
   69PCz     C8 5584   0.621   0.747   7.621  0.3684  0.2106 -0.0402
   69PCz     C9 5585   0.667   0.855   7.700 -0.2292 -0.1409 -0.0134
   69PCz    C10 5586   0.684   0.979   7.633 -0.2788  0.5424  0.1375
   69PCz    C11 5587   0.645   0.992   7.496  0.3088  0.4425  0.2170
   69PCz    C12 5588   0.599   0.882   7.419 -0.0749 -0.6745 -0.1230
   69PCz    C13 5589   0.586   0.763   7.488  0.6957 -0.0619 -0.0102
   69PCz    N14 5590   0.625   0.311   7.873 -0.5190 -0.1513 -0.5594
   69PCz    C15 5591   0.543   0.312   7.984 -0.2768  0.2808  0.6012
   69PCz    C16 5592   0.407   0.333   7.988  0.6323 -0.1722  0.5751
   69PCz    C17 5593   0.342   0.331   8.118  0.0161 -0.3102 -0.6119
   69PCz    C18 5594   0.420   0.304   8.239 -0.0033 -0.1127  0.6336
   69PCz    C19 5595   0.562   0.295   8.230  0.5589  0.7915 -0.1372
   69PCz    C20 5596   0.624   0.291   8.103 -0.0109 -0.7007 -0.1820
   69PCz    C21 5597   0.758   0.279   8.054 -0.1171  0.0914 -0.4323
   69PCz    C22 5598   0.879   0.252   8.120  0.2055 -0.0123 -0.8810
   69PCz    C23 5599   0.994   0.231   8.038 -0.5812  0.7201 -0.1106
   69PCz    C24 5600   0.988   0.244   7.902 -0.2635 -0.9670 -0.0588
   69PCz    C25 5601   0.869   0.282   7.837 -0.5409  1.0740 -0.2592
   69PCz    C26 5602   0.759   0.293   7.913  0.1820  0.4381  0.1517
   69PCz    C27 5603   0.541   0.609   7.307  0.0702  0.5641  0.6212
   69PCz    C28 5604   0.665   0.579   7.243 -0.1110 -0.4195  0.3714
   69PCz    C29 5605   0.659   0.558   7.097 -0.1608 -0.1127 -0.0023
   69PCz    C30 5606   0.535   0.542   7.030 -0.7773 -0.7338 -0.5728
   69PCz    C31 5607   0.413   0.585   7.092 -0.9163  0.9671  0.1083
   69PCz    C32 5608   0.420   0.613   7.235  1.1234  0.2084  0.2275
   69PCz    N33 5609   1.168   0.603   7.485  1.1712  0.3839  0.3082
   69PCz    C34 5610   1.044   0.570   7.431 -0.0890  0.2907  1.0678
   69PCz    C35 5611   0.970   0.448   7.430 -0.0878  0.0081 -0.3836
   69PCz    C36 5612   0.844   0.450   7.367  0.0737 -0.7562 -0.2355
   69PCz    C37 5613   0.792   0.574   7.317  0.1224 -0.3671  0.0630
   69PCz    C38 5614   0.866   0.696   7.314 -0.9703 -0.2767  0.0990
   69PCz    C39 5615   0.989   0.692   7.376 -0.6662  0.3049 -0.2400
   69PCz    C40 5616   1.081   0.798   7.419 -0.7610  0.1152  0.8613
   69PCz    C41 5617   1.097   0.935   7.381  0.2371 -0.0996 -0.4871
   69PCz    C42 5618   1.202   1.007   7.437 -0.2426  0.1386 -0.6625
   69PCz    C43 5619   1.301   0.950   7.517 -0.5320 -0.4129 -0.1995
   69PCz    C44 5620   1.299   0.814   7.537 -0.1428 -0.0827 -1.0237
   69PCz    C45 5621   1.183   0.742   7.498 -0.2043  0.1083  0.1194
   69PCz    C46 5622   1.256   0.501   7.519 -0.4360  0.2618  0.1624
   69PCz    C47 5623   1.280   0.475   7.657  0.0450  0.4306 -0.4759
   69PCz    C48 5624   1.365   0.368   7.695 -0.1065  0.0671  1.2240
   69PCz    C49 5625   1.417   0.285   7.597 -1.0613  0.0369  0.7665
   69PCz    C50 5626   1.391   0.311   7.457 -0.0993  0.7829 -0.0640
   69PCz    C51 5627   1.310   0.421   7.416  0.3625 -0.0162 -0.2177
   69PCz    H52 5628   0.477   0.353   7.452 -1.6000  1.0033  0.8981
   69PCz    H53 5629   0.525   0.225   7.658 -0.8363 -0.7399  0.3094
   69PCz    H54 5630   0.655   0.583   7.864  1.8001  0.6782 -0.5914
   69PCz    H55 5631   0.700   0.844   7.803  2.1287  0.6891 -0.6087
   69PCz    H56 5632   0.736   1.058   7.686  2.1405 -1.5013  1.0020
   69PCz    H57 5633   0.660   1.088   7.446  0.6976  1.2841  1.8653
   69PCz    H58 5634   0.572   0.889   7.314  1.2459 -1.5773 -0.5440
   69PCz    H59 5635   0.341   0.349   7.904  0.7738 -0.0147  0.4937
   69PCz    H60 5636   0.235   0.347   8.132 -1.1829 -5.9993 -0.5224
   69PCz    H61 5637   0.374   0.298   8.337 -0.2793 -2.5132  0.4169
   69PCz    H62 5638   0.622   0.275   8.318  2.5224  1.7037 -1.2066
   69PCz    H63 5639   0.883   0.248   8.228  0.3029  0.6944 -0.8554
   69PCz    H64 5640   1.092   0.218   8.084  0.1146 -1.4745 -2.0007
   69PCz    H65 5641   1.075   0.227   7.839 -0.3756 -0.8306 -0.2531
   69PCz    H66 5642   0.867   0.298   7.730  2.3037 -2.0769 -0.9358
   69PCz    H67 5643   0.748   0.550   7.035 -1.1644  1.5462 -1.7626
   69PCz    H68 5644   0.527   0.523   6.923 -0.1438 -2.1720 -0.3859
   69PCz    H69 5645   0.318   0.598   7.041 -0.8681 -0.0632 -0.2772
   69PCz    H70 5646   0.332   0.634   7.296  1.1208 -1.4235  0.8377
   69PCz    H71 5647   1.006   0.360   7.482 -1.4296 -0.3045  0.0435
   69PCz    H72 5648   0.779   0.364   7.357  0.1533 -0.9672  0.9479
   69PCz    H73 5649   0.822   0.782   7.266 -0.7021 -1.0486 -1.5880
   69PCz    H74 5650   1.019   0.974   7.316  1.8181  1.2368 -1.6894
   69PCz    H75 5651   1.212   1.111   7.407 -1.5940  0.0792 -1.3957
   69PCz    H76 5652   1.387   1.012   7.540 -0.1734 -1.3570  1.0812
   69PCz    H77 5653   1.384   0.761   7.580  0.4642  1.1794 -0.6101
   69PCz    H78 5654   1.216   0.522   7.731 -1.7527 -0.8118 -1.1434
   69PCz    H79 5655   1.395   0.347   7.798  1.3003 -0.1341  0.7987
   69PCz    H80 5656   1.483   0.205   7.629 -1.8001  0.3115  3.1562
   69PCz    H81 5657   1.419   0.233   7.386  1.1836  1.2158 -0.0598
   69PCz    H82 5658   1.286   0.435   7.312 -1.0144  1.0602  0.2185
   70PCz     N1 5659   4.962   5.697   2.815  0.0851 -0.1521  0.6556
   70PCz     C2 5660   5.000   5.695   2.949  0.5382 -0.0378 -0.6328
   70PCz     C3 5661   5.071   5.783   3.033 -0.2803 -0.3758  0.1899
   70PCz     C4 5662   5.096   5.746   3.161 -0.5284 -0.0234  0.6941
   70PCz     C5 5663   5.043   5.625   3.210  0.0992 -0.5617 -0.0424
   70PCz     C6 5664   4.971   5.538   3.130 -0.6214 -0.8368 -0.4030
   70PCz     C7 5665   4.949   5.576   3.000  0.3002 -0.2624 -0.7397
   70PCz     C8 5666   4.875   5.506   2.895 -1.1884  0.2043 -0.1309
   70PCz     C9 5667   4.798   5.390   2.896 -0.1353 -0.1292  0.3193
   70PCz    C10 5668   4.735   5.358   2.775  0.4122  0.1577 -0.4587
   70PCz    C11 5669   4.737   5.444   2.662  0.1422 -0.2481  0.6612
   70PCz    C12 5670   4.819   5.560   2.661  0.3339  0.4848 -0.3519
   70PCz    C13 5671   4.884   5.584   2.778  0.7649  0.1177  0.5361
   70PCz    N14 5672   5.053   5.599   3.351  0.5112 -0.0943  0.5948
   70PCz    C15 5673   5.154   5.521   3.399 -0.9451 -0.1637 -0.4309
   70PCz    C16 5674   5.292   5.529   3.372  0.2485 -0.2017 -0.4119
   70PCz    C17 5675   5.376   5.455   3.463  0.2172 -0.2521  0.1286
   70PCz    C18 5676   5.318   5.390   3.574  0.7497 -0.3798 -0.6541
   70PCz    C19 5677   5.178   5.380   3.589  0.8724 -0.3344  0.5544
   70PCz    C20 5678   5.094   5.461   3.511 -0.1257 -0.4757 -0.1187
   70PCz    C21 5679   4.960   5.504   3.530  0.3365 -0.5899 -0.1855
   70PCz    C22 5680   4.862   5.473   3.623  0.1243 -0.4561 -0.1654
   70PCz    C23 5681   4.732   5.531   3.606 -0.8812 -0.3879 -0.2871
   70PCz    C24 5682   4.704   5.610   3.492  0.1228  0.4294 -0.6871
   70PCz    C25 5683   4.801   5.630   3.392  0.2839 -0.1286 -0.2856
   70PCz    C26 5684   4.932   5.582   3.419 -0.4887 -0.6856  0.4919
   70PCz    C27 5685   5.019   5.791   2.726  0.6152 -0.3850 -0.3008
   70PCz    C28 5686   4.931   5.887   2.666 -0.2782  0.8016 -0.0604
   70PCz    C29 5687   4.990   5.967   2.562  0.3339 -0.2471 -0.3794
   70PCz    C30 5688   5.129   5.963   2.537 -0.1850  0.5608 -0.1732
   70PCz    C31 5689   5.213   5.870   2.604  0.0705  0.0736  0.8513
   70PCz    C32 5690   5.156   5.782   2.690 -0.4840 -0.2098 -0.1946
   70PCz    N33 5691   4.378   5.952   2.726  0.5705  0.1884  0.3230
   70PCz    C34 5692   4.513   5.923   2.738  0.5976 -1.0951  0.2100
   70PCz    C35 5693   4.595   5.910   2.849  1.0282  0.5499 -0.2069
   70PCz    C36 5694   4.733   5.901   2.819  0.9340 -0.9272 -0.0952
   70PCz    C37 5695   4.784   5.889   2.686 -0.0749 -0.6307 -0.0057
   70PCz    C38 5696   4.699   5.901   2.578 -0.1360 -0.1396 -0.7591
   70PCz    C39 5697   4.562   5.921   2.606 -0.6294  0.0051 -0.6439
   70PCz    C40 5698   4.457   5.972   2.518  0.4939  0.6649 -0.7719
   70PCz    C41 5699   4.463   6.023   2.385 -0.6921 -0.6951 -0.3928
   70PCz    C42 5700   4.354   6.098   2.338 -0.8606  0.1369 -0.4591
   70PCz    C43 5701   4.238   6.122   2.421  0.1741  0.6147  0.1719
   70PCz    C44 5702   4.230   6.068   2.550  0.0923  0.9508 -0.7576
   70PCz    C45 5703   4.348   5.999   2.600  0.0206 -0.2971  0.9322
   70PCz    C46 5704   4.285   5.889   2.808  0.0347 -0.1438 -0.0378
   70PCz    C47 5705   4.267   5.754   2.806  0.1106  0.6268 -0.4422
   70PCz    C48 5706   4.170   5.689   2.885 -0.0172 -0.1181 -0.0922
   70PCz    C49 5707   4.083   5.765   2.960  0.2401 -0.6311  0.1987
   70PCz    C50 5708   4.091   5.903   2.961  0.0676  0.0221 -0.2843
   70PCz    C51 5709   4.197   5.969   2.892  0.3966 -0.1530 -0.6302
   70PCz    H52 5710   5.110   5.877   2.996  0.7379 -0.1771  1.6811
   70PCz    H53 5711   5.158   5.803   3.230  0.8623 -2.1769  1.3037
   70PCz    H54 5712   4.921   5.448   3.167  0.1933 -0.6371  1.2661
   70PCz    H55 5713   4.776   5.336   2.988  1.8542 -0.1987  0.7965
   70PCz    H56 5714   4.675   5.270   2.758 -0.5684  0.7311 -0.0600
   70PCz    H57 5715   4.678   5.420   2.574  0.6987  0.1101  0.1846
   70PCz    H58 5716   4.809   5.633   2.581 -1.3296 -0.0255 -0.6423
   70PCz    H59 5717   5.327   5.599   3.297 -0.8985  1.1249  0.2376
   70PCz    H60 5718   5.482   5.469   3.443  0.5383  0.2953  1.9834
   70PCz    H61 5719   5.373   5.342   3.655 -1.4006 -1.2521  0.3560
   70PCz    H62 5720   5.136   5.342   3.681 -2.2871 -2.1112 -1.4238
   70PCz    H63 5721   4.884   5.406   3.705  1.4964 -0.4700 -0.5251
   70PCz    H64 5722   4.656   5.516   3.682 -0.1745  1.9252  0.9740
   70PCz    H65 5723   4.614   5.671   3.493  0.4216  0.8701  0.1435
   70PCz    H66 5724   4.782   5.689   3.303 -3.6658 -3.1125 -1.7069
   70PCz    H67 5725   4.928   6.046   2.519  1.1382  2.2724  2.7291
   70PCz    H68 5726   5.172   6.034   2.466 -0.8173  2.4151  1.2157
   70PCz    H69 5727   5.320   5.859   2.584 -0.4506 -1.3956 -1.5631
   70PCz    H70 5728   5.222   5.711   2.740  0.3778 -0.6818 -1.9249
   70PCz    H71 5729   4.558   5.894   2.950 -0.0299 -1.4694 -0.8630
   70PCz    H72 5730   4.802   5.891   2.902  0.7326  2.4175  0.6096
   70PCz    H73 5731   4.738   5.903   2.476  2.9619 -1.8245  0.2543
   70PCz    H74 5732   4.555   6.014   2.328 -0.7844  1.6106 -1.0296
   70PCz    H75 5733   4.349   6.129   2.234  2.2435 -1.7681 -1.3030
   70PCz    H76 5734   4.155   6.181   2.383  0.2409 -0.5171 -1.8246
   70PCz    H77 5735   4.151   6.085   2.622  0.0124  0.0573 -0.6184
   70PCz    H78 5736   4.331   5.700   2.737  1.0342  0.6905  0.3438
   70PCz    H79 5737   4.171   5.580   2.883  1.9448 -0.1498  0.6935
   70PCz    H80 5738   4.006   5.716   3.020 -1.1101  1.5970  0.3870
   70PCz    H81 5739   4.023   5.962   3.022 -1.6003 -2.3366  0.2527
   70PCz    H82 5740   4.204   6.077   2.886 -1.2655  0.0141 -0.1335
   71PCz     N1 5741   2.789   6.691   1.957 -0.0552  0.2720 -0.4634
   71PCz     C2 5742   2.792   6.557   1.995  0.0566  0.5268  0.2352
   71PCz     C3 5743   2.795   6.498   2.121 -0.0261  0.3602 -0.5741
   71PCz     C4 5744   2.795   6.354   2.124  0.3276 -0.7171  0.9137
   71PCz     C5 5745   2.787   6.279   2.006 -0.3766  0.2982 -0.0506
   71PCz     C6 5746   2.785   6.339   1.883 -0.2299  0.1260  0.3650
   71PCz     C7 5747   2.786   6.480   1.881  0.2809  0.2584 -0.6410
   71PCz     C8 5748   2.769   6.567   1.771 -0.5692 -0.4634  0.8667
   71PCz     C9 5749   2.752   6.541   1.635 -0.7081  0.2034  0.3705
   71PCz    C10 5750   2.712   6.652   1.550  0.2029  0.2207 -0.2222
   71PCz    C11 5751   2.687   6.777   1.604  0.1031 -0.2403 -0.7242
   71PCz    C12 5752   2.721   6.807   1.740 -0.0683 -0.0584 -0.3916
   71PCz    C13 5753   2.773   6.702   1.818 -0.3075 -0.1383 -0.1096
   71PCz    N14 5754   2.789   6.139   2.011  0.1635 -0.4828  0.0379
   71PCz    C15 5755   2.882   6.067   2.089 -0.3306 -0.3230  0.0655
   71PCz    C16 5756   2.998   6.104   2.150  0.0025 -0.0909 -0.6320
   71PCz    C17 5757   3.058   6.004   2.230 -0.8203 -0.1283 -0.8868
   71PCz    C18 5758   2.996   5.876   2.254 -0.6840  0.0777 -0.3242
   71PCz    C19 5759   2.882   5.842   2.183 -0.2275  0.1635  0.5169
   71PCz    C20 5760   2.816   5.941   2.109  0.4048 -0.0328 -0.3609
   71PCz    C21 5761   2.691   5.947   2.036 -0.1488  0.3209  0.2409
   71PCz    C22 5762   2.594   5.852   2.010  0.1036  0.4180  0.1729
   71PCz    C23 5763   2.480   5.889   1.932  0.3741 -0.3969  0.1304
   71PCz    C24 5764   2.475   6.007   1.859  0.0683 -0.3864  0.0081
   71PCz    C25 5765   2.581   6.100   1.871 -0.0773  0.0219  0.5233
   71PCz    C26 5766   2.682   6.068   1.968 -0.3757 -0.1566  0.5849
   71PCz    C27 5767   2.827   6.798   2.038 -0.1748 -0.3709 -0.1435
   71PCz    C28 5768   2.743   6.864   2.133  0.6240  0.5246  0.7716
   71PCz    C29 5769   2.797   6.971   2.210 -0.2461 -0.3888 -0.1058
   71PCz    C30 5770   2.931   7.019   2.197  0.5103 -0.3306  0.8276
   71PCz    C31 5771   3.014   6.946   2.109  0.0106  0.4631  0.2706
   71PCz    C32 5772   2.961   6.841   2.022 -0.1294 -0.1593  0.2931
   71PCz    N33 5773   2.196   6.756   2.202 -0.2760 -0.0637  0.5183
   71PCz    C34 5774   2.331   6.792   2.214  0.2214 -0.0481  0.6313
   71PCz    C35 5775   2.423   6.788   2.318  0.3660  0.3489 -0.3262
   71PCz    C36 5776   2.555   6.799   2.287 -0.4177  0.2627  0.3990
   71PCz    C37 5777   2.602   6.827   2.156 -0.6426 -0.3521 -0.5969
   71PCz    C38 5778   2.510   6.837   2.052 -0.2686 -0.7283 -0.8685
   71PCz    C39 5779   2.373   6.815   2.084  0.2159 -0.6055 -0.3778
   71PCz    C40 5780   2.260   6.805   1.992  0.4513 -0.1480 -0.4004
   71PCz    C41 5781   2.251   6.817   1.855  0.1372  0.5463 -0.0566
   71PCz    C42 5782   2.122   6.784   1.807 -0.0752  0.3454 -0.3372
   71PCz    C43 5783   2.012   6.753   1.887  0.1559  0.7817 -0.0470
   71PCz    C44 5784   2.030   6.743   2.028 -0.4124 -0.3997  0.4429
   71PCz    C45 5785   2.154   6.774   2.073  0.9340 -0.5251  0.5180
   71PCz    C46 5786   2.154   6.653   2.285 -0.0043  0.3054  0.5975
   71PCz    C47 5787   2.152   6.521   2.236 -0.1499  0.0966  0.7967
   71PCz    C48 5788   2.115   6.414   2.320  0.1817  0.3685  0.0116
   71PCz    C49 5789   2.073   6.440   2.453 -0.0728  0.0146 -0.3151
   71PCz    C50 5790   2.087   6.569   2.502 -0.0558 -0.0481 -0.0832
   71PCz    C51 5791   2.123   6.678   2.421 -0.5688  0.3614  0.4354
   71PCz    H52 5792   2.803   6.548   2.217  0.0651 -1.5285  0.4599
   71PCz    H53 5793   2.803   6.302   2.219  1.3083 -1.0962  0.6373
   71PCz    H54 5794   2.789   6.279   1.792 -2.6654 -0.0209  0.2947
   71PCz    H55 5795   2.765   6.437   1.604  2.3400  0.2386  1.1717
   71PCz    H56 5796   2.685   6.637   1.446 -0.4495  2.7029 -0.4695
[truncated: 3,112,208 more chars]
