# Supplementary material for: Confining donor conformation distributions for efficient thermally activated delayed fluorescence with fast spin-flipping
Source: Nat Commun. 2023 May 4;14:2564. doi: 10.1038/s41467-023-38197-y (PMC10160101; doi:10.1038/s41467-023-38197-y)
Supplement: Supplementary file 3 — Source Data [file 41467_2023_38197_MOESM3_ESM.zip › Theoretical Simulation Data/MD_trajectories/TBP-3aDMAc_initial.pdb]

HEADER 
TITLE     Built with Packmol                                             
REMARK   Packmol generated pdb file 
REMARK   Home-Page: http://www.ime.unicamp.br/~martinez/packmol
REMARK
CRYST1   151.49   151.50   151.55  90.00  90.00  90.00 P 1           1
HETATM    1  N       A   1      41.305 132.083  15.258                       N  
HETATM    2  C       A   1      41.277 133.459  15.483                       C  
HETATM    3  C       A   1      42.321 134.384  15.429                       C  
HETATM    4  C       A   1      42.018 135.718  15.682                       C  
HETATM    5  C       A   1      40.698 136.127  15.956                       C  
HETATM    6  C       A   1      39.654 135.200  15.987                       C  
HETATM    7  C       A   1      39.940 133.853  15.757                       C  
HETATM    8  C       A   1      39.127 132.657  15.682                       C  
HETATM    9  C       A   1      37.759 132.405  15.838                       C  
HETATM   10  C       A   1      37.292 131.106  15.672                       C  
HETATM   11  C       A   1      38.176 130.058  15.363                       C  
HETATM   12  C       A   1      39.542 130.280  15.209                       C  
HETATM   13  C       A   1      40.003 131.587  15.365                       C  
HETATM   14  N       A   1      40.429 137.500  16.198                       N  
HETATM   15  C       A   1      39.824 138.022  17.343                       C  
HETATM   16  C       A   1      39.382 137.360  18.490                       C  
HETATM   17  C       A   1      38.819 138.133  19.505                       C  
HETATM   18  C       A   1      38.702 139.529  19.384                       C  
HETATM   19  C       A   1      39.154 140.182  18.242                       C  
HETATM   20  C       A   1      39.722 139.432  17.208                       C  
HETATM   21  C       A   1      40.294 139.770  15.921                       C  
HETATM   22  C       A   1      40.472 140.971  15.226                       C  
HETATM   23  C       A   1      41.057 140.943  13.964                       C  
HETATM   24  C       A   1      41.459 139.726  13.387                       C  
HETATM   25  C       A   1      41.295 138.515  14.057                       C  
HETATM   26  C       A   1      40.717 138.552  15.327                       C  
HETATM   27  C       A   1      42.432 131.359  14.779                       C  
HETATM   28  C       A   1      42.434 130.819  13.475                       C  
HETATM   29  C       A   1      43.555 130.073  13.081                       C  
HETATM   30  C       A   1      44.649 129.900  13.927                       C  
HETATM   31  C       A   1      44.643 130.469  15.201                       C  
HETATM   32  C       A   1      43.528 131.188  15.628                       C  
HETATM   33  N       A   1      37.937 131.262  10.089                       N  
HETATM   34  C       A   1      39.063 131.358  10.908                       C  
HETATM   35  C       A   1      39.626 132.478  11.522                       C  
HETATM   36  C       A   1      40.736 132.285  12.333                       C  
HETATM   37  C       A   1      41.289 131.003  12.552                       C  
HETATM   38  C       A   1      40.719 129.894  11.921                       C  
HETATM   39  C       A   1      39.601 130.060  11.101                       C  
HETATM   40  C       A   1      38.759 129.140  10.365                       C  
HETATM   41  C       A   1      38.783 127.757  10.167                       C  
HETATM   42  C       A   1      37.806 127.172   9.367                       C  
HETATM   43  C       A   1      36.812 127.958   8.759                       C  
HETATM   44  C       A   1      36.766 129.339   8.940                       C  
HETATM   45  C       A   1      37.740 129.917   9.754                       C  
HETATM   46  C       A   1      37.112 132.344   9.692                       C  
HETATM   47  C       A   1      35.733 132.296   9.928                       C  
HETATM   48  C       A   1      34.926 133.360   9.532                       C  
HETATM   49  C       A   1      35.488 134.482   8.921                       C  
HETATM   50  C       A   1      36.864 134.532   8.697                       C  
HETATM   51  C       A   1      37.677 133.463   9.069                       C  
HETATM   52  H       A   1      43.336 134.072  15.209                       H  
HETATM   53  H       A   1      42.804 136.466  15.677                       H  
HETATM   54  H       A   1      38.641 135.538  16.173                       H  
HETATM   55  H       A   1      37.076 133.214  16.080                       H  
HETATM   56  H       A   1      36.232 130.896  15.785                       H  
HETATM   57  H       A   1      37.788 129.051  15.236                       H  
HETATM   58  H       A   1      40.223 129.474  14.964                       H  
HETATM   59  H       A   1      39.477 136.284  18.589                       H  
HETATM   60  H       A   1      38.467 137.644  20.409                       H  
HETATM   61  H       A   1      38.256 140.100  20.193                       H  
HETATM   62  H       A   1      39.069 141.262  18.152                       H  
HETATM   63  H       A   1      40.154 141.911  15.668                       H  
HETATM   64  H       A   1      41.202 141.870  13.416                       H  
HETATM   65  H       A   1      41.908 139.727  12.397                       H  
HETATM   66  H       A   1      41.599 137.576  13.606                       H  
HETATM   67  H       A   1      43.571 129.654  12.079                       H  
HETATM   68  H       A   1      45.509 129.331  13.587                       H  
HETATM   69  H       A   1      45.493 130.341  15.866                       H  
HETATM   70  H       A   1      43.483 131.609  16.627                       H  
HETATM   71  H       A   1      39.208 133.468  11.382                       H  
HETATM   72  H       A   1      41.187 133.144  12.816                       H  
HETATM   73  H       A   1      41.120 128.901  12.107                       H  
HETATM   74  H       A   1      39.556 127.149  10.629                       H  
HETATM   75  H       A   1      37.811 126.097   9.207                       H  
HETATM   76  H       A   1      36.065 127.483   8.131                       H  
HETATM   77  H       A   1      36.003 129.942   8.460                       H  
HETATM   78  H       A   1      35.311 131.432  10.430                       H  
HETATM   79  H       A   1      33.856 133.318   9.717                       H  
HETATM   80  H       A   1      34.856 135.314   8.622                       H  
HETATM   81  H       A   1      37.308 135.399   8.216                       H  
HETATM   82  H       A   1      38.744 133.480   8.874                       H  
HETATM   83  N       A   2     132.441  36.357  58.966                       N  
HETATM   84  C       A   2     131.768  36.613  60.160                       C  
HETATM   85  C       A   2     131.126  35.721  61.021                       C  
HETATM   86  C       A   2     130.538  36.240  62.171                       C  
HETATM   87  C       A   2     130.612  37.614  62.471                       C  
HETATM   88  C       A   2     131.275  38.498  61.617                       C  
HETATM   89  C       A   2     131.853  38.002  60.448                       C  
HETATM   90  C       A   2     132.624  38.604  59.380                       C  
HETATM   91  C       A   2     133.051  39.909  59.111                       C  
HETATM   92  C       A   2     133.817  40.146  57.974                       C  
HETATM   93  C       A   2     134.151  39.095  57.101                       C  
HETATM   94  C       A   2     133.732  37.790  57.342                       C  
HETATM   95  C       A   2     132.974  37.557  58.489                       C  
HETATM   96  N       A   2     130.009  38.102  63.660                       N  
HETATM   97  C       A   2     129.039  39.104  63.730                       C  
HETATM   98  C       A   2     128.429  39.819  62.697                       C  
HETATM   99  C       A   2     127.469  40.767  63.047                       C  
HETATM  100  C       A   2     127.120  40.996  64.389                       C  
HETATM  101  C       A   2     127.725  40.273  65.413                       C  
HETATM  102  C       A   2     128.692  39.315  65.090                       C  
HETATM  103  C       A   2     129.492  38.396  65.873                       C  
HETATM  104  C       A   2     129.608  38.138  67.242                       C  
HETATM  105  C       A   2     130.513  37.173  67.676                       C  
HETATM  106  C       A   2     131.306  36.468  66.754                       C  
HETATM  107  C       A   2     131.210  36.704  65.383                       C  
HETATM  108  C       A   2     130.293  37.666  64.955                       C  
HETATM  109  C       A   2     132.724  35.060  58.453                       C  
HETATM  110  C       A   2     134.047  34.570  58.436                       C  
HETATM  111  C       A   2     134.265  33.304  57.871                       C  
HETATM  112  C       A   2     133.213  32.536  57.377                       C  
HETATM  113  C       A   2     131.907  33.023  57.432                       C  
HETATM  114  C       A   2     131.667  34.290  57.960                       C  
HETATM  115  N       A   2     138.388  37.730  60.184                       N  
HETATM  116  C       A   2     137.253  36.953  59.949                       C  
HETATM  117  C       A   2     136.128  36.753  60.751                       C  
HETATM  118  C       A   2     135.107  35.955  60.251                       C  
HETATM  119  C       A   2     135.180  35.363  58.970                       C  
HETATM  120  C       A   2     136.318  35.565  58.184                       C  
HETATM  121  C       A   2     137.359  36.363  58.663                       C  
HETATM  122  C       A   2     138.616  36.808  58.097                       C  
HETATM  123  C       A   2     139.269  36.563  56.886                       C  
HETATM  124  C       A   2     140.510  37.152  56.657                       C  
HETATM  125  C       A   2     141.104  37.974  57.630                       C  
HETATM  126  C       A   2     140.473  38.233  58.845                       C  
HETATM  127  C       A   2     139.224  37.652  59.063                       C  
HETATM  128  C       A   2     138.636  38.496  61.349                       C  
HETATM  129  C       A   2     138.925  39.862  61.240                       C  
HETATM  130  C       A   2     139.171  40.611  62.390                       C  
HETATM  131  C       A   2     139.110  40.011  63.648                       C  
HETATM  132  C       A   2     138.811  38.652  63.754                       C  
HETATM  133  C       A   2     138.585  37.891  62.609                       C  
HETATM  134  H       A   2     131.076  34.662  60.796                       H  
HETATM  135  H       A   2     130.005  35.586  62.853                       H  
HETATM  136  H       A   2     131.345  39.548  61.879                       H  
HETATM  137  H       A   2     132.790  40.721  59.784                       H  
HETATM  138  H       A   2     134.160  41.152  57.756                       H  
HETATM  139  H       A   2     134.752  39.303  56.221                       H  
HETATM  140  H       A   2     133.995  36.978  56.672                       H  
HETATM  141  H       A   2     128.692  39.639  61.660                       H  
HETATM  142  H       A   2     126.979  41.337  62.263                       H  
HETATM  143  H       A   2     126.370  41.744  64.626                       H  
HETATM  144  H       A   2     127.449  40.446  66.450                       H  
HETATM  145  H       A   2     129.002  38.688  67.957                       H  
HETATM  146  H       A   2     130.610  36.963  68.737                       H  
HETATM  147  H       A   2     132.010  35.724  67.114                       H  
HETATM  148  H       A   2     131.828  36.165  64.674                       H  
HETATM  149  H       A   2     135.278  32.914  57.855                       H  
HETATM  150  H       A   2     133.412  31.553  56.961                       H  
HETATM  151  H       A   2     131.080  32.429  57.052                       H  
HETATM  152  H       A   2     130.665  34.708  57.980                       H  
HETATM  153  H       A   2     136.044  37.212  61.729                       H  
HETATM  154  H       A   2     134.227  35.788  60.861                       H  
HETATM  155  H       A   2     136.369  35.136  57.187                       H  
HETATM  156  H       A   2     138.816  35.920  56.137                       H  
HETATM  157  H       A   2     141.028  36.971  55.720                       H  
HETATM  158  H       A   2     142.076  38.414  57.435                       H  
HETATM  159  H       A   2     140.940  38.861  59.597                       H  
HETATM  160  H       A   2     138.941  40.324  60.260                       H  
HETATM  161  H       A   2     139.396  41.670  62.300                       H  
HETATM  162  H       A   2     139.294  40.600  64.543                       H  
HETATM  163  H       A   2     138.767  38.177  64.731                       H  
HETATM  164  H       A   2     138.379  36.828  62.679                       H  
HETATM  165  N       A   3      76.834  68.488 136.826                       N  
HETATM  166  C       A   3      77.413  68.939 135.639                       C  
HETATM  167  C       A   3      78.752  68.925 135.249                       C  
HETATM  168  C       A   3      79.065  69.427 133.989                       C  
HETATM  169  C       A   3      78.062  69.905 133.125                       C  
HETATM  170  C       A   3      76.720  69.895 133.512                       C  
HETATM  171  C       A   3      76.387  69.417 134.780                       C  
HETATM  172  C       A   3      75.134  69.233 135.482                       C  
HETATM  173  C       A   3      73.797  69.492 135.160                       C  
HETATM  174  C       A   3      72.807  69.166 136.082                       C  
HETATM  175  C       A   3      73.141  68.594 137.322                       C  
HETATM  176  C       A   3      74.463  68.333 137.670                       C  
HETATM  177  C       A   3      75.450  68.652 136.737                       C  
HETATM  178  N       A   3      78.421  70.399 131.843                       N  
HETATM  179  C       A   3      78.133  71.673 131.350                       C  
HETATM  180  C       A   3      77.477  72.736 131.974                       C  
HETATM  181  C       A   3      77.333  73.919 131.251                       C  
HETATM  182  C       A   3      77.830  74.043 129.942                       C  
HETATM  183  C       A   3      78.490  72.982 129.330                       C  
HETATM  184  C       A   3      78.650  71.784 130.032                       C  
HETATM  185  C       A   3      79.278  70.516 129.721                       C  
HETATM  186  C       A   3      79.941  70.014 128.597                       C  
HETATM  187  C       A   3      80.423  68.709 128.621                       C  
HETATM  188  C       A   3      80.242  67.899 129.756                       C  
HETATM  189  C       A   3      79.586  68.373 130.890                       C  
HETATM  190  C       A   3      79.115  69.687 130.862                       C  
HETATM  191  C       A   3      77.523  67.776 137.848                       C  
HETATM  192  C       A   3      77.257  66.409 138.072                       C  
HETATM  193  C       A   3      77.932  65.779 139.127                       C  
HETATM  194  C       A   3      78.864  66.462 139.907                       C  
HETATM  195  C       A   3      79.139  67.805 139.650                       C  
HETATM  196  C       A   3      78.458  68.462 138.627                       C  
HETATM  197  N       A   3      73.311  63.648 135.123                       N  
HETATM  198  C       A   3      74.388  64.345 135.673                       C  
HETATM  199  C       A   3      75.397  65.071 135.038                       C  
HETATM  200  C       A   3      76.334  65.715 135.835                       C  
HETATM  201  C       A   3      76.281  65.659 137.246                       C  
HETATM  202  C       A   3      75.270  64.918 137.865                       C  
HETATM  203  C       A   3      74.314  64.262 137.087                       C  
HETATM  204  C       A   3      73.137  63.479 137.402                       C  
HETATM  205  C       A   3      72.553  63.055 138.599                       C  
HETATM  206  C       A   3      71.398  62.279 138.549                       C  
HETATM  207  C       A   3      70.829  61.920 137.316                       C  
HETATM  208  C       A   3      71.392  62.331 136.109                       C  
HETATM  209  C       A   3      72.541  63.119 136.166                       C  
HETATM  210  C       A   3      73.027  63.526 133.740                       C  
HETATM  211  C       A   3      71.771  63.899 133.248                       C  
HETATM  212  C       A   3      71.495  63.774 131.888                       C  
HETATM  213  C       A   3      72.472  63.300 131.012                       C  
HETATM  214  C       A   3      73.727  62.939 131.503                       C  
HETATM  215  C       A   3      74.005  63.040 132.865                       C  
HETATM  216  H       A   3      79.526  68.549 135.910                       H  
HETATM  217  H       A   3      80.098  69.460 133.657                       H  
HETATM  218  H       A   3      75.959  70.243 132.823                       H  
HETATM  219  H       A   3      73.539  69.937 134.203                       H  
HETATM  220  H       A   3      71.765  69.356 135.844                       H  
HETATM  221  H       A   3      72.352  68.345 138.025                       H  
HETATM  222  H       A   3      74.721  67.885 138.623                       H  
HETATM  223  H       A   3      77.099  72.644 132.986                       H  
HETATM  224  H       A   3      76.827  74.762 131.713                       H  
HETATM  225  H       A   3      77.697  74.979 129.406                       H  
HETATM  226  H       A   3      78.880  73.083 128.320                       H  
HETATM  227  H       A   3      80.074  70.637 127.716                       H  
HETATM  228  H       A   3      80.941  68.309 127.754                       H  
HETATM  229  H       A   3      80.620  66.880 129.750                       H  
HETATM  230  H       A   3      79.441  67.744 131.761                       H  
HETATM  231  H       A   3      77.739  64.726 139.309                       H  
HETATM  232  H       A   3      79.383  65.941 140.707                       H  
HETATM  233  H       A   3      79.866  68.344 140.251                       H  
HETATM  234  H       A   3      78.626  69.517 138.430                       H  
HETATM  235  H       A   3      75.446  65.143 133.957                       H  
HETATM  236  H       A   3      77.126  66.282 135.358                       H  
HETATM  237  H       A   3      75.205  64.893 138.950                       H  
HETATM  238  H       A   3      72.998  63.323 139.553                       H  
HETATM  239  H       A   3      70.933  61.944 139.472                       H  
HETATM  240  H       A   3      69.934  61.306 137.299                       H  
HETATM  241  H       A   3      70.954  62.043 135.159                       H  
HETATM  242  H       A   3      71.028  64.294 133.933                       H  
HETATM  243  H       A   3      70.518  64.063 131.511                       H  
HETATM  244  H       A   3      72.257  63.212 129.950                       H  
HETATM  245  H       A   3      74.491  62.564 130.828                       H  
HETATM  246  H       A   3      74.968  62.737 133.261                       H  
HETATM  247  N       A   4      70.830  72.219 132.889                       N  
HETATM  248  C       A   4      71.989  72.212 132.114                       C  
HETATM  249  C       A   4      73.312  71.997 132.504                       C  
HETATM  250  C       A   4      74.292  72.027 131.516                       C  
HETATM  251  C       A   4      73.958  72.238 130.165                       C  
HETATM  252  C       A   4      72.631  72.431 129.777                       C  
HETATM  253  C       A   4      71.635  72.426 130.754                       C  
HETATM  254  C       A   4      70.193  72.557 130.714                       C  
HETATM  255  C       A   4      69.269  72.762 129.684                       C  
HETATM  256  C       A   4      67.914  72.819 129.996                       C  
HETATM  257  C       A   4      67.478  72.682 131.326                       C  
HETATM  258  C       A   4      68.377  72.484 132.370                       C  
HETATM  259  C       A   4      69.732  72.417 132.048                       C  
HETATM  260  N       A   4      74.987  72.250 129.186                       N  
HETATM  261  C       A   4      75.259  73.297 128.302                       C  
HETATM  262  C       A   4      74.637  74.541 128.186                       C  
HETATM  263  C       A   4      75.121  75.417 127.216                       C  
HETATM  264  C       A   4      76.198  75.066 126.383                       C  
HETATM  265  C       A   4      76.819  73.827 126.511                       C  
HETATM  266  C       A   4      76.354  72.929 127.476                       C  
HETATM  267  C       A   4      76.758  71.599 127.885                       C  
HETATM  268  C       A   4      77.750  70.713 127.454                       C  
HETATM  269  C       A   4      77.860  69.469 128.066                       C  
HETATM  270  C       A   4      76.985  69.100 129.102                       C  
HETATM  271  C       A   4      75.988  69.963 129.553                       C  
HETATM  272  C       A   4      75.890  71.214 128.941                       C  
HETATM  273  C       A   4      70.769  71.858 134.264                       C  
HETATM  274  C       A   4      70.135  70.663 134.663                       C  
HETATM  275  C       A   4      70.064  70.390 136.038                       C  
HETATM  276  C       A   4      70.632  71.246 136.980                       C  
HETATM  277  C       A   4      71.284  72.407 136.565                       C  
HETATM  278  C       A   4      71.341  72.716 135.207                       C  
HETATM  279  N       A   4      67.588  67.283 130.924                       N  
HETATM  280  C       A   4      68.393  68.066 131.753                       C  
HETATM  281  C       A   4      69.714  68.481 131.578                       C  
HETATM  282  C       A   4      70.270  69.305 132.548                       C  
HETATM  283  C       A   4      69.536  69.731 133.678                       C  
HETATM  284  C       A   4      68.217  69.298 133.843                       C  
HETATM  285  C       A   4      67.634  68.470 132.882                       C  
HETATM  286  C       A   4      66.311  67.903 132.724                       C  
HETATM  287  C       A   4      65.148  67.938 133.499                       C  
HETATM  288  C       A   4      64.019  67.254 133.054                       C  
HETATM  289  C       A   4      64.048  66.530 131.850                       C  
HETATM  290  C       A   4      65.195  66.479 131.060                       C  
HETATM  291  C       A   4      66.317  67.179 131.503                       C  
HETATM  292  C       A   4      67.983  66.717 129.687                       C  
HETATM  293  C       A   4      67.233  66.969 128.531                       C  
HETATM  294  C       A   4      67.624  66.407 127.317                       C  
HETATM  295  C       A   4      68.769  65.613 127.244                       C  
HETATM  296  C       A   4      69.521  65.374 128.395                       C  
HETATM  297  C       A   4      69.126  65.914 129.617                       C  
HETATM  298  H       A   4      73.569  71.825 133.543                       H  
HETATM  299  H       A   4      75.336  71.891 131.780                       H  
HETATM  300  H       A   4      72.391  72.565 128.728                       H  
HETATM  301  H       A   4      69.606  72.872 128.657                       H  
HETATM  302  H       A   4      67.185  72.973 129.207                       H  
HETATM  303  H       A   4      66.415  72.727 131.546                       H  
HETATM  304  H       A   4      68.040  72.371 133.394                       H  
HETATM  305  H       A   4      73.810  74.816 128.832                       H  
HETATM  306  H       A   4      74.655  76.392 127.104                       H  
HETATM  307  H       A   4      76.548  75.772 125.635                       H  
HETATM  308  H       A   4      77.656  73.560 125.871                       H  
HETATM  309  H       A   4      78.422  70.994 126.647                       H  
HETATM  310  H       A   4      78.628  68.773 127.740                       H  
HETATM  311  H       A   4      77.084  68.120 129.562                       H  
HETATM  312  H       A   4      75.308  69.673 130.347                       H  
HETATM  313  H       A   4      69.581  69.473 136.358                       H  
HETATM  314  H       A   4      70.575  70.999 138.036                       H  
HETATM  315  H       A   4      71.733  73.078 137.292                       H  
HETATM  316  H       A   4      71.810  73.632 134.861                       H  
HETATM  317  H       A   4      70.289  68.181 130.710                       H  
HETATM  318  H       A   4      71.296  69.636 132.429                       H  
HETATM  319  H       A   4      67.637  69.643 134.694                       H  
HETATM  320  H       A   4      65.127  68.489 134.435                       H  
HETATM  321  H       A   4      63.108  67.275 133.645                       H  
HETATM  322  H       A   4      63.160  65.996 131.527                       H  
HETATM  323  H       A   4      65.215  65.911 130.136                       H  
HETATM  324  H       A   4      66.361  67.610 128.594                       H  
HETATM  325  H       A   4      67.038  66.604 126.424                       H  
HETATM  326  H       A   4      69.075  65.185 126.293                       H  
HETATM  327  H       A   4      70.411  64.752 128.346                       H  
HETATM  328  H       A   4      69.688  65.711 130.523                       H  
HETATM  329  N       A   5      46.810 113.265  66.284                       N  
HETATM  330  C       A   5      45.903 113.508  67.315                       C  
HETATM  331  C       A   5      44.508 113.549  67.273                       C  
HETATM  332  C       A   5      43.832 113.799  68.464                       C  
HETATM  333  C       A   5      44.528 113.974  69.675                       C  
HETATM  334  C       A   5      45.922 113.909  69.714                       C  
HETATM  335  C       A   5      46.621 113.682  68.528                       C  
HETATM  336  C       A   5      48.025 113.524  68.209                       C  
HETATM  337  C       A   5      49.200 113.568  68.967                       C  
HETATM  338  C       A   5      50.419 113.347  68.332                       C  
HETATM  339  C       A   5      50.473 113.092  66.951                       C  
HETATM  340  C       A   5      49.320 113.050  66.173                       C  
HETATM  341  C       A   5      48.101 113.262  66.817                       C  
HETATM  342  N       A   5      43.800 114.215  70.869                       N  
HETATM  343  C       A   5      43.959 115.317  71.713                       C  
HETATM  344  C       A   5      44.810 116.415  71.582                       C  
HETATM  345  C       A   5      44.757 117.394  72.573                       C  
HETATM  346  C       A   5      43.879 117.286  73.665                       C  
HETATM  347  C       A   5      43.027 116.192  73.784                       C  
HETATM  348  C       A   5      43.058 115.195  72.804                       C  
HETATM  349  C       A   5      42.324 113.962  72.605                       C  
HETATM  350  C       A   5      41.326 113.302  73.328                       C  
HETATM  351  C       A   5      40.835 112.089  72.854                       C  
HETATM  352  C       A   5      41.338 111.527  71.667                       C  
HETATM  353  C       A   5      42.331 112.164  70.926                       C  
HETATM  354  C       A   5      42.811 113.385  71.402                       C  
HETATM  355  C       A   5      46.455 112.864  64.965                       C  
HETATM  356  C       A   5      46.734 111.557  64.515                       C  
HETATM  357  C       A   5      46.405 111.240  63.188                       C  
HETATM  358  C       A   5      45.787 112.167  62.350                       C  
HETATM  359  C       A   5      45.488 113.445  62.823                       C  
HETATM  360  C       A   5      45.834 113.794  64.128                       C  
HETATM  361  N       A   5      49.466 107.835  67.766                       N  
HETATM  362  C       A   5      48.639 108.741  67.102                       C  
HETATM  363  C       A   5      47.504 109.414  67.559                       C  
HETATM  364  C       A   5      46.886 110.307  66.695                       C  
HETATM  365  C       A   5      47.377 110.550  65.392                       C  
HETATM  366  C       A   5      48.508 109.859  64.946                       C  
HETATM  367  C       A   5      49.150 108.956  65.796                       C  
HETATM  368  C       A   5      50.341 108.142  65.670                       C  
HETATM  369  C       A   5      51.257 107.926  64.637                       C  
HETATM  370  C       A   5      52.313 107.043  64.845                       C  
HETATM  371  C       A   5      52.455 106.370  66.071                       C  
HETATM  372  C       A   5      51.554 106.568  67.116                       C  
HETATM  373  C       A   5      50.507 107.465  66.907                       C  
HETATM  374  C       A   5      49.297 107.390  69.101                       C  
HETATM  375  C       A   5      50.347 107.517  70.019                       C  
HETATM  376  C       A   5      50.177 107.075  71.330                       C  
HETATM  377  C       A   5      48.960 106.527  71.737                       C  
HETATM  378  C       A   5      47.912 106.412  70.823                       C  
HETATM  379  C       A   5      48.079 106.832  69.504                       C  
HETATM  380  H       A   5      43.970 113.405  66.343                       H  
HETATM  381  H       A   5      42.748 113.866  68.471                       H  
HETATM  382  H       A   5      46.439 114.020  70.661                       H  
HETATM  383  H       A   5      49.159 113.769  70.034                       H  
HETATM  384  H       A   5      51.339 113.373  68.908                       H  
HETATM  385  H       A   5      51.435 112.920  66.477                       H  
HETATM  386  H       A   5      49.361 112.847  65.109                       H  
HETATM  387  H       A   5      45.484 116.504  70.737                       H  
HETATM  388  H       A   5      45.409 118.260  72.496                       H  
HETATM  389  H       A   5      43.866 118.066  74.421                       H  
HETATM  390  H       A   5      42.343 116.113  74.625                       H  
HETATM  391  H       A   5      40.943 113.731  74.250                       H  
HETATM  392  H       A   5      40.059 111.568  73.407                       H  
HETATM  393  H       A   5      40.945 110.576  71.319                       H  
HETATM  394  H       A   5      42.723 111.725  70.015                       H  
HETATM  395  H       A   5      46.612 110.237  62.829                       H  
HETATM  396  H       A   5      45.529 111.887  61.333                       H  
HETATM  397  H       A   5      45.004 114.173  62.178                       H  
HETATM  398  H       A   5      45.646 114.793  64.508                       H  
HETATM  399  H       A   5      47.121 109.257  68.561                       H  
HETATM  400  H       A   5      46.003 110.837  67.033                       H  
HETATM  401  H       A   5      48.909 110.061  63.956                       H  
HETATM  402  H       A   5      51.143 108.438  63.686                       H  
HETATM  403  H       A   5      53.034 106.867  64.051                       H  
HETATM  404  H       A   5      53.279 105.678  66.208                       H  
HETATM  405  H       A   5      51.663 106.040  68.057                       H  
HETATM  406  H       A   5      51.278 107.971  69.700                       H  
HETATM  407  H       A   5      50.995 107.174  72.038                       H  
HETATM  408  H       A   5      48.828 106.192  72.762                       H  
HETATM  409  H       A   5      46.963 105.982  71.131                       H  
HETATM  410  H       A   5      47.280 106.721  68.779                       H  
HETATM  411  N       A   6     102.687  59.993   5.547                       N  
HETATM  412  C       A   6     102.169  60.290   6.807                       C  
HETATM  413  C       A   6     101.099  61.118   7.149                       C  
HETATM  414  C       A   6     100.772  61.231   8.497                       C  
HETATM  415  C       A   6     101.477  60.511   9.481                       C  
HETATM  416  C       A   6     102.532  59.667   9.130                       C  
HETATM  417  C       A   6     102.891  59.556   7.786                       C  
HETATM  418  C       A   6     103.882  58.774   7.076                       C  
HETATM  419  C       A   6     104.863  57.861   7.478                       C  
HETATM  420  C       A   6     105.656  57.256   6.508                       C  
HETATM  421  C       A   6     105.483  57.560   5.146                       C  
HETATM  422  C       A   6     104.519  58.470   4.722                       C  
HETATM  423  C       A   6     103.721  59.065   5.697                       C  
HETATM  424  N       A   6     101.104  60.645  10.844                       N  
HETATM  425  C       A   6     101.946  61.048  11.884                       C  
HETATM  426  C       A   6     103.288  61.429  11.838                       C  
HETATM  427  C       A   6     103.893  61.805  13.036                       C  
HETATM  428  C       A   6     103.183  61.804  14.248                       C  
HETATM  429  C       A   6     101.842  61.432  14.285                       C  
HETATM  430  C       A   6     101.209  61.050  13.098                       C  
HETATM  431  C       A   6      99.862  60.629  12.770                       C  
HETATM  432  C       A   6      98.701  60.429  13.523                       C  
HETATM  433  C       A   6      97.546  59.989  12.883                       C  
HETATM  434  C       A   6      97.543  59.743  11.499                       C  
HETATM  435  C       A   6      98.686  59.935  10.724                       C  
HETATM  436  C       A   6      99.837  60.386  11.371                       C  
HETATM  437  C       A   6     102.106  60.396   4.312                       C  
HETATM  438  C       A   6     101.498  59.447   3.464                       C  
HETATM  439  C       A   6     100.989  59.901   2.238                       C  
HETATM  440  C       A   6     101.043  61.246   1.880                       C  
HETATM  441  C       A   6     101.618  62.176   2.746                       C  
HETATM  442  C       A   6     102.159  61.746   3.956                       C  
HETATM  443  N       A   6     101.474  53.943   4.729                       N  
HETATM  444  C       A   6     101.358  55.326   4.581                       C  
HETATM  445  C       A   6     100.904  56.284   5.489                       C  
HETATM  446  C       A   6     100.935  57.616   5.097                       C  
HETATM  447  C       A   6     101.416  58.012   3.829                       C  
HETATM  448  C       A   6     101.858  57.039   2.929                       C  
HETATM  449  C       A   6     101.838  55.692   3.298                       C  
HETATM  450  C       A   6     102.264  54.473   2.643                       C  
HETATM  451  C       A   6     102.806  54.191   1.386                       C  
HETATM  452  C       A   6     103.097  52.870   1.057                       C  
HETATM  453  C       A   6     102.843  51.831   1.969                       C  
HETATM  454  C       A   6     102.303  52.086   3.228                       C  
HETATM  455  C       A   6     102.027  53.413   3.557                       C  
HETATM  456  C       A   6     101.123  53.205   5.887                       C  
HETATM  457  C       A   6     102.063  52.363   6.492                       C  
HETATM  458  C       A   6     101.711  51.637   7.628                       C  
HETATM  459  C       A   6     100.434  51.761   8.177                       C  
HETATM  460  C       A   6      99.503  52.610   7.577                       C  
HETATM  461  C       A   6      99.838  53.324   6.429                       C  
HETATM  462  H       A   6     100.549  61.666   6.392                       H  
HETATM  463  H       A   6      99.964  61.885   8.809                       H  
HETATM  464  H       A   6     103.046  59.100   9.900                       H  
HETATM  465  H       A   6     104.999  57.628   8.531                       H  
HETATM  466  H       A   6     106.417  56.541   6.804                       H  
HETATM  467  H       A   6     106.111  57.073   4.407                       H  
HETATM  468  H       A   6     104.381  58.700   3.671                       H  
HETATM  469  H       A   6     103.836  61.437  10.902                       H  
HETATM  470  H       A   6     104.937  62.106  13.029                       H  
HETATM  471  H       A   6     103.686  62.100  15.164                       H  
HETATM  472  H       A   6     101.292  61.438  15.222                       H  
HETATM  473  H       A   6      98.704  60.611  14.594                       H  
HETATM  474  H       A   6      96.637  59.832  13.457                       H  
HETATM  475  H       A   6      96.632  59.394  11.020                       H  
HETATM  476  H       A   6      98.683  59.737   9.658                       H  
HETATM  477  H       A   6     100.516  59.181   1.576                       H  
HETATM  478  H       A   6     100.625  61.570   0.931                       H  
HETATM  479  H       A   6     101.661  63.228   2.477                       H  
HETATM  480  H       A   6     102.645  62.443   4.632                       H  
HETATM  481  H       A   6     100.547  56.005   6.473                       H  
HETATM  482  H       A   6     100.584  58.374   5.789                       H  
HETATM  483  H       A   6     102.256  57.337   1.962                       H  
HETATM  484  H       A   6     102.994  54.992   0.676                       H  
HETATM  485  H       A   6     103.521  52.637   0.084                       H  
HETATM  486  H       A   6     103.068  50.807   1.688                       H  
HETATM  487  H       A   6     102.100  51.279   3.925                       H  
HETATM  488  H       A   6     103.062  52.296   6.074                       H  
HETATM  489  H       A   6     102.444  50.983   8.093                       H  
HETATM  490  H       A   6     100.167  51.200   9.068                       H  
HETATM  491  H       A   6      98.505  52.708   7.996                       H  
HETATM  492  H       A   6      99.113  53.965   5.939                       H  
HETATM  493  N       A   7     104.009  24.309  57.273                       N  
HETATM  494  C       A   7     103.464  25.037  58.330                       C  
HETATM  495  C       A   7     102.362  25.894  58.338                       C  
HETATM  496  C       A   7     102.014  26.491  59.546                       C  
HETATM  497  C       A   7     102.730  26.218  60.727                       C  
HETATM  498  C       A   7     103.818  25.343  60.718                       C  
HETATM  499  C       A   7     104.198  24.750  59.513                       C  
HETATM  500  C       A   7     105.224  23.796  59.147                       C  
HETATM  501  C       A   7     106.230  23.136  59.861                       C  
HETATM  502  C       A   7     107.056  22.241  59.188                       C  
HETATM  503  C       A   7     106.891  22.007  57.812                       C  
HETATM  504  C       A   7     105.902  22.655  57.078                       C  
HETATM  505  C       A   7     105.071  23.543  57.760                       C  
HETATM  506  N       A   7     102.335  26.839  61.941                       N  
HETATM  507  C       A   7     103.149  27.632  62.753                       C  
HETATM  508  C       A   7     104.478  28.017  62.567                       C  
HETATM  509  C       A   7     105.054  28.836  63.537                       C  
HETATM  510  C       A   7     104.328  29.263  64.662                       C  
HETATM  511  C       A   7     103.001  28.883  64.836                       C  
HETATM  512  C       A   7     102.397  28.062  63.878                       C  
HETATM  513  C       A   7     101.069  27.500  63.734                       C  
HETATM  514  C       A   7      99.906  27.554  64.507                       C  
HETATM  515  C       A   7      98.775  26.865  64.079                       C  
HETATM  516  C       A   7      98.798  26.119  62.888                       C  
HETATM  517  C       A   7      99.944  26.048  62.097                       C  
HETATM  518  C       A   7     101.071  26.750  62.528                       C  
HETATM  519  C       A   7     103.430  24.199  55.978                       C  
HETATM  520  C       A   7     102.866  22.979  55.547                       C  
HETATM  521  C       A   7     102.358  22.922  54.241                       C  
HETATM  522  C       A   7     102.371  24.037  53.405                       C  
HETATM  523  C       A   7     102.902  25.244  53.859                       C  
HETATM  524  C       A   7     103.442  25.318  55.142                       C  
HETATM  525  N       A   7     103.013  18.353  58.782                       N  
HETATM  526  C       A   7     102.852  19.575  58.127                       C  
HETATM  527  C       A   7     102.353  20.786  58.610                       C  
HETATM  528  C       A   7     102.344  21.875  57.748                       C  
HETATM  529  C       A   7     102.828  21.784  56.424                       C  
HETATM  530  C       A   7     103.315  20.561  55.953                       C  
HETATM  531  C       A   7     103.336  19.451  56.800                       C  
HETATM  532  C       A   7     103.811  18.091  56.650                       C  
HETATM  533  C       A   7     104.380  17.379  55.589                       C  
HETATM  534  C       A   7     104.720  16.043  55.779                       C  
HETATM  535  C       A   7     104.489  15.413  57.014                       C  
HETATM  536  C       A   7     103.924  16.101  58.086                       C  
HETATM  537  C       A   7     103.599  17.443  57.895                       C  
HETATM  538  C       A   7     102.672  18.090  60.132                       C  
HETATM  539  C       A   7     103.632  17.571  61.008                       C  
HETATM  540  C       A   7     103.290  17.310  62.334                       C  
HETATM  541  C       A   7     102.003  17.585  62.797                       C  
HETATM  542  C       A   7     101.051  18.113  61.924                       C  
HETATM  543  C       A   7     101.377  18.356  60.591                       C  
HETATM  544  H       A   7     101.804  26.097  57.431                       H  
HETATM  545  H       A   7     101.180  27.184  59.590                       H  
HETATM  546  H       A   7     104.340  25.125  61.643                       H  
HETATM  547  H       A   7     106.360  23.320  60.924                       H  
HETATM  548  H       A   7     107.837  21.717  59.730                       H  
HETATM  549  H       A   7     107.545  21.301  57.308                       H  
HETATM  550  H       A   7     105.771  22.470  56.018                       H  
HETATM  551  H       A   7     105.038  27.694  61.696                       H  
HETATM  552  H       A   7     106.087  29.151  63.417                       H  
HETATM  553  H       A   7     104.809  29.899  65.400                       H  
HETATM  554  H       A   7     102.438  29.220  65.703                       H  
HETATM  555  H       A   7      99.889  28.124  65.432                       H  
HETATM  556  H       A   7      97.865  26.901  64.671                       H  
HETATM  557  H       A   7      97.906  25.583  62.576                       H  
HETATM  558  H       A   7      99.962  25.466  61.183                       H  
HETATM  559  H       A   7     101.919  21.991  53.897                       H  
HETATM  560  H       A   7     101.954  23.966  52.404                       H  
HETATM  561  H       A   7     102.914  26.120  53.216                       H  
HETATM  562  H       A   7     103.896  26.235  55.506                       H  
HETATM  563  H       A   7     101.994  20.883  59.628                       H  
HETATM  564  H       A   7     101.959  22.823  58.106                       H  
HETATM  565  H       A   7     103.715  20.490  54.945                       H  
HETATM  566  H       A   7     104.549  17.862  54.631                       H  
HETATM  567  H       A   7     105.164  15.478  54.964                       H  
HETATM  568  H       A   7     104.753  14.367  57.137                       H  
HETATM  569  H       A   7     103.740  15.607  59.035                       H  
HETATM  570  H       A   7     104.638  17.388  60.646                       H  
HETATM  571  H       A   7     104.038  16.906  63.010                       H  
HETATM  572  H       A   7     101.743  17.389  63.834                       H  
HETATM  573  H       A   7     100.045  18.324  62.276                       H  
HETATM  574  H       A   7     100.637  18.741  59.898                       H  
HETATM  575  N       A   8      38.855 123.348  26.607                       N  
HETATM  576  C       A   8      37.832 123.789  27.445                       C  
HETATM  577  C       A   8      37.351 123.221  28.626                       C  
HETATM  578  C       A   8      36.318 123.879  29.288                       C  
HETATM  579  C       A   8      35.796 125.092  28.800                       C  
HETATM  580  C       A   8      36.297 125.668  27.630                       C  
HETATM  581  C       A   8      37.317 125.013  26.939                       C  
HETATM  582  C       A   8      38.077 125.325  25.746                       C  
HETATM  583  C       A   8      38.051 126.383  24.831                       C  
HETATM  584  C       A   8      38.959 126.384  23.778                       C  
HETATM  585  C       A   8      39.884 125.336  23.626                       C  
HETATM  586  C       A   8      39.926 124.268  24.517                       C  
HETATM  587  C       A   8      39.020 124.279  25.577                       C  
HETATM  588  N       A   8      34.751 125.738  29.511                       N  
HETATM  589  C       A   8      33.502 126.084  28.990                       C  
HETATM  590  C       A   8      32.986 125.864  27.712                       C  
HETATM  591  C       A   8      31.688 126.303  27.456                       C  
HETATM  592  C       A   8      30.921 126.942  28.446                       C  
HETATM  593  C       A   8      31.439 127.149  29.721                       C  
HETATM  594  C       A   8      32.739 126.718  30.005                       C  
HETATM  595  C       A   8      33.570 126.755  31.192                       C  
HETATM  596  C       A   8      33.387 127.250  32.486                       C  
HETATM  597  C       A   8      34.424 127.138  33.408                       C  
HETATM  598  C       A   8      35.643 126.539  33.045                       C  
HETATM  599  C       A   8      35.852 126.035  31.763                       C  
HETATM  600  C       A   8      34.804 126.143  30.847                       C  
HETATM  601  C       A   8      39.725 122.258  26.888                       C  
HETATM  602  C       A   8      41.084 122.487  27.191                       C  
HETATM  603  C       A   8      41.900 121.366  27.409                       C  
HETATM  604  C       A   8      41.386 120.072  27.368                       C  
HETATM  605  C       A   8      40.032 119.866  27.100                       C  
HETATM  606  C       A   8      39.207 120.961  26.849                       C  
HETATM  607  N       A   8      43.291 127.684  27.119                       N  
HETATM  608  C       A   8      42.635 126.465  27.298                       C  
HETATM  609  C       A   8      41.486 126.172  28.036                       C  
HETATM  610  C       A   8      41.012 124.867  28.007                       C  
HETATM  611  C       A   8      41.650 123.855  27.254                       C  
HETATM  612  C       A   8      42.804 124.164  26.530                       C  
HETATM  613  C       A   8      43.302 125.469  26.540                       C  
HETATM  614  C       A   8      44.411 126.119  25.874                       C  
HETATM  615  C       A   8      45.418 125.670  25.014                       C  
HETATM  616  C       A   8      46.366 126.578  24.552                       C  
HETATM  617  C       A   8      46.321 127.925  24.948                       C  
HETATM  618  C       A   8      45.328 128.398  25.804                       C  
HETATM  619  C       A   8      44.372 127.487  26.252                       C  
HETATM  620  C       A   8      42.905 128.920  27.694                       C  
HETATM  621  C       A   8      42.690 130.035  26.875                       C  
HETATM  622  C       A   8      42.315 131.250  27.445                       C  
HETATM  623  C       A   8      42.131 131.355  28.824                       C  
HETATM  624  C       A   8      42.335 130.239  29.637                       C  
HETATM  625  C       A   8      42.732 129.025  29.078                       C  
HETATM  626  H       A   8      37.758 122.292  29.008                       H  
HETATM  627  H       A   8      35.897 123.458  30.195                       H  
HETATM  628  H       A   8      35.900 126.616  27.285                       H  
HETATM  629  H       A   8      37.334 127.191  24.947                       H  
HETATM  630  H       A   8      38.955 127.202  23.063                       H  
HETATM  631  H       A   8      40.586 125.360  22.797                       H  
HETATM  632  H       A   8      40.643 123.464  24.404                       H  
HETATM  633  H       A   8      33.573 125.366  26.948                       H  
HETATM  634  H       A   8      31.261 126.145  26.469                       H  
HETATM  635  H       A   8      29.914 127.274  28.212                       H  
HETATM  636  H       A   8      30.843 127.637  30.488                       H  
HETATM  637  H       A   8      32.449 127.721  32.765                       H  
HETATM  638  H       A   8      34.293 127.518  34.417                       H  
HETATM  639  H       A   8      36.442 126.467  33.779                       H  
HETATM  640  H       A   8      36.796 125.580  31.483                       H  
HETATM  641  H       A   8      42.947 121.528  27.646                       H  
HETATM  642  H       A   8      42.039 119.225  27.558                       H  
HETATM  643  H       A   8      39.622 118.861  27.069                       H  
HETATM  644  H       A   8      38.159 120.827  26.601                       H  
HETATM  645  H       A   8      40.971 126.936  28.606                       H  
HETATM  646  H       A   8      40.123 124.620  28.576                       H  
HETATM  647  H       A   8      43.285 123.399  25.926                       H  
HETATM  648  H       A   8      45.460 124.626  24.715                       H  
HETATM  649  H       A   8      47.153 126.242  23.882                       H  
HETATM  650  H       A   8      47.076 128.615  24.584                       H  
HETATM  651  H       A   8      45.303 129.438  26.114                       H  
HETATM  652  H       A   8      42.807 129.936  25.801                       H  
HETATM  653  H       A   8      42.150 132.113  26.806                       H  
HETATM  654  H       A   8      41.829 132.301  29.264                       H  
HETATM  655  H       A   8      42.200 130.314  30.712                       H  
HETATM  656  H       A   8      42.921 128.159  29.704                       H  
HETATM  657  N       A   9      33.061  74.081  62.457                       N  
HETATM  658  C       A   9      32.755  74.340  61.121                       C  
HETATM  659  C       A   9      32.974  73.547  59.995                       C  
HETATM  660  C       A   9      32.553  74.039  58.763                       C  
HETATM  661  C       A   9      31.901  75.282  58.659                       C  
HETATM  662  C       A   9      31.663  76.062  59.793                       C  
HETATM  663  C       A   9      32.097  75.597  61.035                       C  
HETATM  664  C       A   9      31.996  76.109  62.386                       C  
HETATM  665  C       A   9      31.450  77.272  62.942                       C  
HETATM  666  C       A   9      31.504  77.448  64.321                       C  
HETATM  667  C       A   9      32.106  76.481  65.145                       C  
HETATM  668  C       A   9      32.663  75.320  64.617                       C  
HETATM  669  C       A   9      32.595  75.144  63.235                       C  
HETATM  670  N       A   9      31.476  75.743  57.385                       N  
HETATM  671  C       A   9      31.844  76.953  56.792                       C  
HETATM  672  C       A   9      32.702  77.946  57.267                       C  
HETATM  673  C       A   9      32.909  79.062  56.457                       C  
HETATM  674  C       A   9      32.283  79.185  55.205                       C  
HETATM  675  C       A   9      31.436  78.186  54.734                       C  
HETATM  676  C       A   9      31.210  77.056  55.526                       C  
HETATM  677  C       A   9      30.425  75.851  55.352                       C  
HETATM  678  C       A   9      29.588  75.380  54.336                       C  
HETATM  679  C       A   9      28.951  74.153  54.497                       C  
HETATM  680  C       A   9      29.141  73.395  55.666                       C  
HETATM  681  C       A   9      29.971  73.840  56.694                       C  
HETATM  682  C       A   9      30.613  75.067  56.521                       C  
HETATM  683  C       A   9      33.556  72.843  62.953                       C  
HETATM  684  C       A   9      32.742  72.016  63.755                       C  
HETATM  685  C       A   9      33.306  70.832  64.254                       C  
HETATM  686  C       A   9      34.613  70.461  63.941                       C  
HETATM  687  C       A   9      35.392  71.274  63.119                       C  
HETATM  688  C       A   9      34.865  72.471  62.636                       C  
HETATM  689  N       A   9      27.533  73.582  65.274                       N  
HETATM  690  C       A   9      28.746  73.188  64.706                       C  
HETATM  691  C       A   9      29.147  73.193  63.369                       C  
HETATM  692  C       A   9      30.442  72.786  63.078                       C  
HETATM  693  C       A   9      31.345  72.384  64.089                       C  
HETATM  694  C       A   9      30.923  72.375  65.421                       C  
HETATM  695  C       A   9      29.626  72.781  65.741                       C  
HETATM  696  C       A   9      28.910  72.939  66.990                       C  
HETATM  697  C       A   9      29.238  72.698  68.327                       C  
HETATM  698  C       A   9      28.286  72.950  69.312                       C  
HETATM  699  C       A   9      27.011  73.431  68.969                       C  
HETATM  700  C       A   9      26.659  73.678  67.644                       C  
HETATM  701  C       A   9      27.622  73.438  66.663                       C  
HETATM  702  C       A   9      26.413  74.078  64.563                       C  
HETATM  703  C       A   9      25.853  75.313  64.911                       C  
HETATM  704  C       A   9      24.748  75.795  64.211                       C  
HETATM  705  C       A   9      24.212  75.063  63.151                       C  
HETATM  706  C       A   9      24.779  73.838  62.799                       C  
HETATM  707  C       A   9      25.870  73.338  63.507                       C  
HETATM  708  H       A   9      33.468  72.584  60.074                       H  
HETATM  709  H       A   9      32.729  73.466  57.858                       H  
HETATM  710  H       A   9      31.136  77.005  59.696                       H  
HETATM  711  H       A   9      30.988  78.021  62.304                       H  
HETATM  712  H       A   9      31.079  78.342  64.767                       H  
HETATM  713  H       A   9      32.134  76.638  66.219                       H  
HETATM  714  H       A   9      33.120  74.571  65.253                       H  
HETATM  715  H       A   9      33.192  77.850  58.230                       H  
HETATM  716  H       A   9      33.572  79.850  56.803                       H  
HETATM  717  H       A   9      32.464  80.069  54.601                       H  
HETATM  718  H       A   9      30.958  78.280  53.762                       H  
HETATM  719  H       A   9      29.434  75.968  53.436                       H  
HETATM  720  H       A   9      28.300  73.776  53.714                       H  
HETATM  721  H       A   9      28.629  72.442  55.774                       H  
HETATM  722  H       A   9      30.109  73.258  57.598                       H  
HETATM  723  H       A   9      32.690  70.185  64.870                       H  
HETATM  724  H       A   9      35.016  69.530  64.329                       H  
HETATM  725  H       A   9      36.411  70.991  62.867                       H  
HETATM  726  H       A   9      35.463  73.140  62.026                       H  
HETATM  727  H       A   9      28.477  73.515  62.580                       H  
HETATM  728  H       A   9      30.771  72.782  62.045                       H  
HETATM  729  H       A   9      31.620  72.094  66.207                       H  
HETATM  730  H       A   9      30.220  72.317  68.592                       H  
HETATM  731  H       A   9      28.528  72.769  70.355                       H  
HETATM  732  H       A   9      26.280  73.611  69.752                       H  
HETATM  733  H       A   9      25.670  74.041  67.384                       H  
HETATM  734  H       A   9      26.296  75.888  65.718                       H  
HETATM  735  H       A   9      24.317  76.753  64.487                       H  
HETATM  736  H       A   9      23.356  75.447  62.602                       H  
HETATM  737  H       A   9      24.362  73.260  61.978                       H  
HETATM  738  H       A   9      26.300  72.373  63.259                       H  
HETATM  739  N       A  10     126.928  34.004  56.990                       N  
HETATM  740  C       A  10     126.410  34.886  57.938                       C  
HETATM  741  C       A  10     125.198  34.828  58.628                       C  
HETATM  742  C       A  10     124.926  35.840  59.545                       C  
HETATM  743  C       A  10     125.853  36.871  59.789                       C  
HETATM  744  C       A  10     127.074  36.910  59.112                       C  
HETATM  745  C       A  10     127.357  35.918  58.173                       C  
HETATM  746  C       A  10     128.502  35.633  57.333                       C  
HETATM  747  C       A  10     129.736  36.263  57.133                       C  
HETATM  748  C       A  10     130.643  35.697  56.243                       C  
HETATM  749  C       A  10     130.326  34.518  55.546                       C  
HETATM  750  C       A  10     129.103  33.876  55.722                       C  
HETATM  751  C       A  10     128.203  34.442  56.624                       C  
HETATM  752  N       A  10     125.543  37.878  60.741                       N  
HETATM  753  C       A  10     125.511  39.252  60.493                       C  
HETATM  754  C       A  10     125.736  39.940  59.300                       C  
HETATM  755  C       A  10     125.625  41.330  59.325                       C  
HETATM  756  C       A  10     125.296  42.017  60.506                       C  
HETATM  757  C       A  10     125.063  41.323  61.690                       C  
HETATM  758  C       A  10     125.167  39.928  61.693                       C  
HETATM  759  C       A  10     124.985  38.912  62.709                       C  
HETATM  760  C       A  10     124.656  38.949  64.067                       C  
HETATM  761  C       A  10     124.579  37.755  64.779                       C  
HETATM  762  C       A  10     124.833  36.526  64.146                       C  
HETATM  763  C       A  10     125.162  36.459  62.793                       C  
HETATM  764  C       A  10     125.227  37.660  62.084                       C  
HETATM  765  C       A  10     126.345  32.754  56.637                       C  
HETATM  766  C       A  10     126.967  31.544  57.010                       C  
HETATM  767  C       A  10     126.368  30.347  56.587                       C  
HETATM  768  C       A  10     125.181  30.345  55.857                       C  
HETATM  769  C       A  10     124.563  31.551  55.526                       C  
HETATM  770  C       A  10     125.154  32.754  55.907                       C  
HETATM  771  N       A  10     131.909  31.481  59.741                       N  
HETATM  772  C       A  10     130.611  31.582  59.238                       C  
HETATM  773  C       A  10     129.530  32.331  59.705                       C  
HETATM  774  C       A  10     128.347  32.286  58.980                       C  
HETATM  775  C       A  10     128.222  31.521  57.798                       C  
HETATM  776  C       A  10     129.311  30.769  57.350                       C  
HETATM  777  C       A  10     130.513  30.798  58.060                       C  
HETATM  778  C       A  10     131.813  30.197  57.845                       C  
HETATM  779  C       A  10     132.328  29.333  56.874                       C  
HETATM  780  C       A  10     133.655  28.923  56.970                       C  
HETATM  781  C       A  10     134.466  29.363  58.030                       C  
HETATM  782  C       A  10     133.977  30.225  59.010                       C  
HETATM  783  C       A  10     132.651  30.643  58.900                       C  
HETATM  784  C       A  10     132.401  32.144  60.893                       C  
HETATM  785  C       A  10     133.548  32.942  60.804                       C  
HETATM  786  C       A  10     134.030  33.589  61.941                       C  
HETATM  787  C       A  10     133.362  33.463  63.160                       C  
HETATM  788  C       A  10     132.212  32.677  63.242                       C  
HETATM  789  C       A  10     131.736  32.008  62.116                       C  
HETATM  790  H       A  10     124.487  34.030  58.448                       H  
HETATM  791  H       A  10     123.984  35.848  60.083                       H  
HETATM  792  H       A  10     127.787  37.697  59.334                       H  
HETATM  793  H       A  10     129.980  37.176  57.668                       H  
HETATM  794  H       A  10     131.606  36.171  56.081                       H  
HETATM  795  H       A  10     131.051  34.093  54.858                       H  
HETATM  796  H       A  10     128.861  32.963  55.190                       H  
HETATM  797  H       A  10     125.983  39.412  58.385                       H  
HETATM  798  H       A  10     125.795  41.890  58.411                       H  
HETATM  799  H       A  10     125.220  43.100  60.492                       H  
HETATM  800  H       A  10     124.802  41.855  62.601                       H  
HETATM  801  H       A  10     124.468  39.899  64.559                       H  
HETATM  802  H       A  10     124.322  37.772  65.834                       H  
HETATM  803  H       A  10     124.773  35.606  64.722                       H  
HETATM  804  H       A  10     125.365  35.510  62.308                       H  
HETATM  805  H       A  10     126.834  29.408  56.869                       H  
HETATM  806  H       A  10     124.733  29.402  55.558                       H  
HETATM  807  H       A  10     123.636  31.559  54.959                       H  
HETATM  808  H       A  10     124.713  33.707  55.630                       H  
HETATM  809  H       A  10     129.609  32.939  60.599                       H  
HETATM  810  H       A  10     127.496  32.860  59.330                       H  
HETATM  811  H       A  10     129.233  30.201  56.427                       H  
HETATM  812  H       A  10     131.699  28.984  56.060                       H  
HETATM  813  H       A  10     134.068  28.253  56.222                       H  
HETATM  814  H       A  10     135.495  29.023  58.092                       H  
HETATM  815  H       A  10     134.605  30.554  59.832                       H  
HETATM  816  H       A  10     134.042  33.056  59.846                       H  
HETATM  817  H       A  10     134.921  34.206  61.868                       H  
HETATM  818  H       A  10     133.736  33.977  64.041                       H  
HETATM  819  H       A  10     131.691  32.570  64.189                       H  
HETATM  820  H       A  10     130.859  31.372  62.176                       H  
HETATM  821  N       A  11     111.084 119.065  89.050                       N  
HETATM  822  C       A  11     112.423 118.691  89.163                       C  
HETATM  823  C       A  11     113.337 118.366  88.159                       C  
HETATM  824  C       A  11     114.634 118.040  88.545                       C  
HETATM  825  C       A  11     115.020 118.064  89.898                       C  
HETATM  826  C       A  11     114.107 118.411  90.896                       C  
HETATM  827  C       A  11     112.796 118.721  90.534                       C  
HETATM  828  C       A  11     111.626 119.144  91.276                       C  
HETATM  829  C       A  11     111.371 119.373  92.632                       C  
HETATM  830  C       A  11     110.106 119.806  93.015                       C  
HETATM  831  C       A  11     109.094 120.004  92.059                       C  
HETATM  832  C       A  11     109.320 119.777  90.705                       C  
HETATM  833  C       A  11     110.593 119.353  90.326                       C  
HETATM  834  N       A  11     116.356 117.735  90.249                       N  
HETATM  835  C       A  11     116.741 116.728  91.136                       C  
HETATM  836  C       A  11     115.950 115.819  91.841                       C  
HETATM  837  C       A  11     116.600 114.896  92.658                       C  
HETATM  838  C       A  11     118.001 114.874  92.771                       C  
HETATM  839  C       A  11     118.784 115.777  92.057                       C  
HETATM  840  C       A  11     118.158 116.714  91.230                       C  
HETATM  841  C       A  11     118.645 117.763  90.357                       C  
HETATM  842  C       A  11     119.919 118.240  90.033                       C  
HETATM  843  C       A  11     120.039 119.306  89.147                       C  
HETATM  844  C       A  11     118.896 119.903  88.586                       C  
HETATM  845  C       A  11     117.615 119.448  88.890                       C  
HETATM  846  C       A  11     117.503 118.371  89.771                       C  
HETATM  847  C       A  11     110.413 119.325  87.823                       C  
HETATM  848  C       A  11     110.035 120.640  87.479                       C  
HETATM  849  C       A  11     109.331 120.823  86.279                       C  
HETATM  850  C       A  11     109.045 119.753  85.433                       C  
HETATM  851  C       A  11     109.455 118.464  85.773                       C  
HETATM  852  C       A  11     110.128 118.252  86.975                       C  
HETATM  853  N       A  11     110.933 124.981  90.977                       N  
HETATM  854  C       A  11     110.917 123.898  90.098                       C  
HETATM  855  C       A  11     111.948 123.030  89.733                       C  
HETATM  856  C       A  11     111.647 121.993  88.862                       C  
HETATM  857  C       A  11     110.342 121.795  88.356                       C  
HETATM  858  C       A  11     109.323 122.679  88.723                       C  
HETATM  859  C       A  11     109.599 123.731  89.599                       C  
HETATM  860  C       A  11     108.785 124.762  90.208                       C  
HETATM  861  C       A  11     107.436 125.112  90.105                       C  
HETATM  862  C       A  11     106.962 126.199  90.835                       C  
HETATM  863  C       A  11     107.827 126.941  91.658                       C  
HETATM  864  C       A  11     109.176 126.613  91.777                       C  
HETATM  865  C       A  11     109.641 125.514  91.055                       C  
HETATM  866  C       A  11     112.063 125.442  91.697                       C  
HETATM  867  C       A  11     112.001 125.572  93.089                       C  
HETATM  868  C       A  11     113.115 126.030  93.792                       C  
HETATM  869  C       A  11     114.296 126.338  93.117                       C  
HETATM  870  C       A  11     114.359 126.197  91.730                       C  
HETATM  871  C       A  11     113.244 125.761  91.016                       C  
HETATM  872  H       A  11     113.044 118.356  87.115                       H  
HETATM  873  H       A  11     115.369 117.755  87.798                       H  
HETATM  874  H       A  11     114.430 118.450  91.931                       H  
HETATM  875  H       A  11     112.152 119.217  93.372                       H  
HETATM  876  H       A  11     109.895 119.993  94.064                       H  
HETATM  877  H       A  11     108.115 120.346  92.381                       H  
HETATM  878  H       A  11     108.542 119.936  89.966                       H  
HETATM  879  H       A  11     114.869 115.830  91.751                       H  
HETATM  880  H       A  11     116.008 114.177  93.218                       H  
HETATM  881  H       A  11     118.474 114.143  93.419                       H  
HETATM  882  H       A  11     119.867 115.754  92.140                       H  
HETATM  883  H       A  11     120.802 117.784  90.473                       H  
HETATM  884  H       A  11     121.024 119.683  88.887                       H  
HETATM  885  H       A  11     119.013 120.739  87.901                       H  
HETATM  886  H       A  11     116.735 119.915  88.461                       H  
HETATM  887  H       A  11     109.037 121.830  86.000                       H  
HETATM  888  H       A  11     108.513 119.929  84.502                       H  
HETATM  889  H       A  11     109.239 117.625  85.118                       H  
HETATM  890  H       A  11     110.425 117.254  87.281                       H  
HETATM  891  H       A  11     112.952 123.152  90.123                       H  
HETATM  892  H       A  11     112.436 121.310  88.566                       H  
HETATM  893  H       A  11     108.311 122.518  88.362                       H  
HETATM  894  H       A  11     106.768 124.545  89.462                       H  
HETATM  895  H       A  11     105.915 126.480  90.766                       H  
HETATM  896  H       A  11     107.439 127.791  92.211                       H  
HETATM  897  H       A  11     109.841 127.195  92.407                       H  
HETATM  898  H       A  11     111.088 125.302  93.607                       H  
HETATM  899  H       A  11     113.061 126.130  94.872                       H  
HETATM  900  H       A  11     115.165 126.686  93.669                       H  
HETATM  901  H       A  11     115.274 126.441  91.197                       H  
HETATM  902  H       A  11     113.273 125.675  89.935                       H  
HETATM  903  N       A  12     122.536  35.394 127.307                       N  
HETATM  904  C       A  12     123.631  35.734 126.513                       C  
HETATM  905  C       A  12     124.165  35.065 125.411                       C  
HETATM  906  C       A  12     125.267  35.634 124.779                       C  
HETATM  907  C       A  12     125.807  36.858 125.217                       C  
HETATM  908  C       A  12     125.254  37.534 126.307                       C  
HETATM  909  C       A  12     124.163  36.970 126.968                       C  
HETATM  910  C       A  12     123.339  37.395 128.081                       C  
HETATM  911  C       A  12     123.349  38.515 128.920                       C  
HETATM  912  C       A  12     122.373  38.626 129.905                       C  
HETATM  913  C       A  12     121.395  37.628 130.064                       C  
HETATM  914  C       A  12     121.368  36.501 129.248                       C  
HETATM  915  C       A  12     122.342  36.401 128.255                       C  
HETATM  916  N       A  12     126.924  37.411 124.538                       N  
HETATM  917  C       A  12     128.149  37.745 125.120                       C  
HETATM  918  C       A  12     128.569  37.598 126.443                       C  
HETATM  919  C       A  12     129.864  38.004 126.758                       C  
HETATM  920  C       A  12     130.722  38.541 125.783                       C  
HETATM  921  C       A  12     130.300  38.675 124.463                       C  
HETATM  922  C       A  12     129.005  38.275 124.119                       C  
HETATM  923  C       A  12     128.258  38.258 122.878                       C  
HETATM  924  C       A  12     128.548  38.653 121.568                       C  
HETATM  925  C       A  12     127.571  38.514 120.586                       C  
HETATM  926  C       A  12     126.306  37.989 120.904                       C  
HETATM  927  C       A  12     125.990  37.587 122.200                       C  
HETATM  928  C       A  12     126.978  37.720 123.177                       C  
HETATM  929  C       A  12     121.640  34.320 127.041                       C  
HETATM  930  C       A  12     120.316  34.578 126.629                       C  
HETATM  931  C       A  12     119.469  33.477 126.432                       C  
HETATM  932  C       A  12     119.923  32.170 126.598                       C  
HETATM  933  C       A  12     121.246  31.933 126.973                       C  
HETATM  934  C       A  12     122.098  33.010 127.205                       C  
HETATM  935  N       A  12     118.334  39.847 126.188                       N  
HETATM  936  C       A  12     118.948  38.595 126.140                       C  
HETATM  937  C       A  12     120.130  38.205 125.506                       C  
HETATM  938  C       A  12     120.544  36.889 125.657                       C  
HETATM  939  C       A  12     119.815  35.959 126.432                       C  
HETATM  940  C       A  12     118.629  36.363 127.051                       C  
HETATM  941  C       A  12     118.190  37.682 126.916                       C  
HETATM  942  C       A  12     117.067  38.420 127.457                       C  
HETATM  943  C       A  12     115.987  38.072 128.273                       C  
HETATM  944  C       A  12     115.049  39.046 128.604                       C  
HETATM  945  C       A  12     115.179  40.359 128.121                       C  
HETATM  946  C       A  12     116.246  40.731 127.305                       C  
HETATM  947  C       A  12     117.190  39.754 126.989                       C  
HETATM  948  C       A  12     118.811  41.024 125.558                       C  
HETATM  949  C       A  12     119.018  42.186 126.311                       C  
HETATM  950  C       A  12     119.483  43.341 125.686                       C  
HETATM  951  C       A  12     119.763  43.339 124.319                       C  
HETATM  952  C       A  12     119.565  42.177 123.573                       C  
HETATM  953  C       A  12     119.080  41.023 124.185                       C  
HETATM  954  H       A  12     123.745  34.126 125.067                       H  
HETATM  955  H       A  12     125.730  35.132 123.935                       H  
HETATM  956  H       A  12     125.667  38.489 126.613                       H  
HETATM  957  H       A  12     124.106  39.285 128.800                       H  
HETATM  958  H       A  12     122.364  39.492 130.560                       H  
HETATM  959  H       A  12     120.641  37.737 130.838                       H  
HETATM  960  H       A  12     120.611  35.734 129.366                       H  
HETATM  961  H       A  12     127.910  37.178 127.196                       H  
HETATM  962  H       A  12     130.216  37.901 127.781                       H  
HETATM  963  H       A  12     131.724  38.850 126.063                       H  
HETATM  964  H       A  12     130.967  39.084 123.708                       H  
HETATM  965  H       A  12     129.522  39.066 121.324                       H  
HETATM  966  H       A  12     127.786  38.815 119.565                       H  
HETATM  967  H       A  12     125.556  37.895 120.123                       H  
HETATM  968  H       A  12     125.011  37.190 122.444                       H  
HETATM  969  H       A  12     118.448  33.661 126.112                       H  
HETATM  970  H       A  12     119.248  31.338 126.421                       H  
HETATM  971  H       A  12     121.609  30.917 127.102                       H  
HETATM  972  H       A  12     123.121  32.854 127.535                       H  
HETATM  973  H       A  12     120.714  38.907 124.922                       H  
HETATM  974  H       A  12     121.459  36.569 125.171                       H  
HETATM  975  H       A  12     118.077  35.662 127.672                       H  
HETATM  976  H       A  12     115.880  37.055 128.640                       H  
HETATM  977  H       A  12     114.206  38.790 129.239                       H  
HETATM  978  H       A  12     114.431  41.101 128.383                       H  
HETATM  979  H       A  12     116.337  41.744 126.927                       H  
HETATM  980  H       A  12     118.825  42.168 127.378                       H  
HETATM  981  H       A  12     119.641  44.241 126.274                       H  
HETATM  982  H       A  12     120.134  44.240 123.837                       H  
HETATM  983  H       A  12     119.776  42.170 122.507                       H  
HETATM  984  H       A  12     118.897  40.122 123.609                       H  
HETATM  985  N       A  13      48.001 109.462  99.504                       N  
HETATM  986  C       A  13      46.713 109.876  99.844                       C  
HETATM  987  C       A  13      45.912 109.479 100.916                       C  
HETATM  988  C       A  13      44.656 110.066 101.038                       C  
HETATM  989  C       A  13      44.219 111.048 100.129                       C  
HETATM  990  C       A  13      45.034 111.458  99.071                       C  
HETATM  991  C       A  13      46.289 110.866  98.918                       C  
HETATM  992  C       A  13      47.379 111.061  97.985                       C  
HETATM  993  C       A  13      47.567 111.896  96.877                       C  
HETATM  994  C       A  13      48.779 111.845  96.195                       C  
HETATM  995  C       A  13      49.797 110.965  96.603                       C  
HETATM  996  C       A  13      49.632 110.119  97.696                       C  
HETATM  997  C       A  13      48.420 110.183  98.382                       C  
HETATM  998  N       A  13      42.935 111.631 100.295                       N  
HETATM  999  C       A  13      41.916 111.644  99.341                       C  
HETATM 1000  C       A  13      41.896 111.088  98.061                       C  
HETATM 1001  C       A  13      40.730 111.235  97.311                       C  
HETATM 1002  C       A  13      39.610 111.915  97.822                       C  
HETATM 1003  C       A  13      39.634 112.458  99.104                       C  
HETATM 1004  C       A  13      40.791 112.325  99.877                       C  
HETATM 1005  C       A  13      41.154 112.741 101.217                       C  
HETATM 1006  C       A  13      40.490 113.445 102.226                       C  
HETATM 1007  C       A  13      41.151 113.699 103.423                       C  
HETATM 1008  C       A  13      42.472 113.261 103.620                       C  
HETATM 1009  C       A  13      43.158 112.557 102.632                       C  
HETATM 1010  C       A  13      42.485 112.296 101.438                       C  
HETATM 1011  C       A  13      48.822 108.617 100.302                       C  
HETATM 1012  C       A  13      49.964 109.134 100.950                       C  
HETATM 1013  C       A  13      50.759 108.239 101.681                       C  
HETATM 1014  C       A  13      50.419 106.893 101.800                       C  
HETATM 1015  C       A  13      49.267 106.406 101.180                       C  
HETATM 1016  C       A  13      48.478 107.269 100.423                       C  
HETATM 1017  N       A  13      51.545 114.516 100.298                       N  
HETATM 1018  C       A  13      50.988 113.262 100.556                       C  
HETATM 1019  C       A  13      49.691 112.926 100.945                       C  
HETATM 1020  C       A  13      49.384 111.580 101.091                       C  
HETATM 1021  C       A  13      50.338 110.565 100.849                       C  
HETATM 1022  C       A  13      51.635 110.919 100.470                       C  
HETATM 1023  C       A  13      51.969 112.266 100.315                       C  
HETATM 1024  C       A  13      53.172 112.954  99.891                       C  
HETATM 1025  C       A  13      54.452 112.524  99.528                       C  
HETATM 1026  C       A  13      55.409 113.473  99.178                       C  
HETATM 1027  C       A  13      55.099 114.843  99.196                       C  
HETATM 1028  C       A  13      53.831 115.297  99.555                       C  
HETATM 1029  C       A  13      52.872 114.341  99.890                       C  
HETATM 1030  C       A  13      50.866 115.756 100.400                       C  
HETATM 1031  C       A  13      50.840 116.631  99.308                       C  
HETATM 1032  C       A  13      50.174 117.851  99.415                       C  
HETATM 1033  C       A  13      49.517 118.194 100.597                       C  
HETATM 1034  C       A  13      49.536 117.315 101.681                       C  
HETATM 1035  C       A  13      50.217 116.102 101.590                       C  
HETATM 1036  H       A  13      46.251 108.729 101.622                       H  
HETATM 1037  H       A  13      43.991 109.767 101.841                       H  
HETATM 1038  H       A  13      44.691 112.235  98.397                       H  
HETATM 1039  H       A  13      46.780 112.573  96.560                       H  
HETATM 1040  H       A  13      48.942 112.490  95.338                       H  
HETATM 1041  H       A  13      50.735 110.944  96.057                       H  
HETATM 1042  H       A  13      50.419 109.445  98.015                       H  
HETATM 1043  H       A  13      42.756 110.557  97.667                       H  
HETATM 1044  H       A  13      40.687 110.812  96.312                       H  
HETATM 1045  H       A  13      38.719 112.013  97.210                       H  
HETATM 1046  H       A  13      38.766 112.977  99.500                       H  
HETATM 1047  H       A  13      39.471 113.791 102.072                       H  
HETATM 1048  H       A  13      40.643 114.244 104.215                       H  
HETATM 1049  H       A  13      42.972 113.477 104.560                       H  
HETATM 1050  H       A  13      44.180 112.226 102.783                       H  
HETATM 1051  H       A  13      51.640 108.624 102.186                       H  
HETATM 1052  H       A  13      51.046 106.228 102.387                       H  
HETATM 1053  H       A  13      48.993 105.359 101.271                       H  
HETATM 1054  H       A  13      47.597 106.907  99.900                       H  
HETATM 1055  H       A  13      48.939 113.687 101.119                       H  
HETATM 1056  H       A  13      48.382 111.301 101.395                       H  
HETATM 1057  H       A  13      52.366 110.145 100.254                       H  
HETATM 1058  H       A  13      54.695 111.465  99.524                       H  
HETATM 1059  H       A  13      56.406 113.153  98.892                       H  
HETATM 1060  H       A  13      55.863 115.567  98.929                       H  
HETATM 1061  H       A  13      53.600 116.357  99.576                       H  
HETATM 1062  H       A  13      51.329 116.342  98.384                       H  
HETATM 1063  H       A  13      50.158 118.527  98.565                       H  
HETATM 1064  H       A  13      48.992 119.142 100.673                       H  
HETATM 1065  H       A  13      49.032 117.578 102.606                       H  
HETATM 1066  H       A  13      50.261 115.424 102.436                       H  
HETATM 1067  N       A  14      47.951 108.905  32.919                       N  
HETATM 1068  C       A  14      48.915 107.924  33.151                       C  
HETATM 1069  C       A  14      49.951 107.491  32.322                       C  
HETATM 1070  C       A  14      50.795 106.496  32.806                       C  
HETATM 1071  C       A  14      50.628 105.964  34.099                       C  
HETATM 1072  C       A  14      49.604 106.417  34.932                       C  
HETATM 1073  C       A  14      48.733 107.399  34.458                       C  
HETATM 1074  C       A  14      47.612 108.108  35.041                       C  
HETATM 1075  C       A  14      46.972 108.051  36.284                       C  
HETATM 1076  C       A  14      45.908 108.912  36.532                       C  
HETATM 1077  C       A  14      45.473 109.819  35.550                       C  
HETATM 1078  C       A  14      46.088 109.890  34.303                       C  
HETATM 1079  C       A  14      47.161 109.033  34.064                       C  
HETATM 1080  N       A  14      51.518 104.957  34.559                       N  
HETATM 1081  C       A  14      51.149 103.690  35.016                       C  
HETATM 1082  C       A  14      49.880 103.115  35.100                       C  
HETATM 1083  C       A  14      49.793 101.811  35.585                       C  
HETATM 1084  C       A  14      50.938 101.095  35.974                       C  
HETATM 1085  C       A  14      52.201 101.672  35.878                       C  
HETATM 1086  C       A  14      52.318 102.979  35.394                       C  
HETATM 1087  C       A  14      53.441 103.862  35.154                       C  
HETATM 1088  C       A  14      54.822 103.742  35.333                       C  
HETATM 1089  C       A  14      55.644 104.818  35.009                       C  
HETATM 1090  C       A  14      55.096 106.014  34.513                       C  
HETATM 1091  C       A  14      53.723 106.160  34.323                       C  
HETATM 1092  C       A  14      52.907 105.073  34.640                       C  
HETATM 1093  C       A  14      47.931 109.776  31.794                       C  
HETATM 1094  C       A  14      48.216 111.149  31.947                       C  
HETATM 1095  C       A  14      48.130 111.964  30.808                       C  
HETATM 1096  C       A  14      47.811 111.436  29.558                       C  
HETATM 1097  C       A  14      47.564 110.070  29.420                       C  
HETATM 1098  C       A  14      47.613 109.245  30.542                       C  
HETATM 1099  N       A  14      49.259 113.400  37.020                       N  
HETATM 1100  C       A  14      49.178 112.741  35.793                       C  
HETATM 1101  C       A  14      49.879 111.624  35.334                       C  
HETATM 1102  C       A  14      49.568 111.137  34.071                       C  
HETATM 1103  C       A  14      48.572 111.731  33.264                       C  
HETATM 1104  C       A  14      47.887 112.855  33.735                       C  
HETATM 1105  C       A  14      48.179 113.364  35.002                       C  
HETATM 1106  C       A  14      47.633 114.449  35.791                       C  
HETATM 1107  C       A  14      46.648 115.412  35.556                       C  
HETATM 1108  C       A  14      46.367 116.347  36.548                       C  
HETATM 1109  C       A  14      47.069 116.333  37.766                       C  
HETATM 1110  C       A  14      48.056 115.383  38.025                       C  
HETATM 1111  C       A  14      48.322 114.440  37.033                       C  
HETATM 1112  C       A  14      50.123 113.052  38.088                       C  
HETATM 1113  C       A  14      49.598 112.811  39.363                       C  
HETATM 1114  C       A  14      50.453 112.473  40.411                       C  
HETATM 1115  C       A  14      51.825 112.352  40.190                       C  
HETATM 1116  C       A  14      52.345 112.582  38.915                       C  
HETATM 1117  C       A  14      51.501 112.942  37.867                       C  
HETATM 1118  H       A  14      50.087 107.906  31.329                       H  
HETATM 1119  H       A  14      51.597 106.111  32.184                       H  
HETATM 1120  H       A  14      49.508 106.014  35.935                       H  
HETATM 1121  H       A  14      47.305 107.348  37.042                       H  
HETATM 1122  H       A  14      45.405 108.883  37.494                       H  
HETATM 1123  H       A  14      44.642 110.483  35.767                       H  
HETATM 1124  H       A  14      45.758 110.594  33.548                       H  
HETATM 1125  H       A  14      48.995 103.663  34.794                       H  
HETATM 1126  H       A  14      48.817 101.340  35.661                       H  
HETATM 1127  H       A  14      50.834 100.082  36.350                       H  
HETATM 1128  H       A  14      53.087 101.115  36.172                       H  
HETATM 1129  H       A  14      55.246 102.821  35.724                       H  
HETATM 1130  H       A  14      56.719 104.735  35.143                       H  
HETATM 1131  H       A  14      55.755 106.843  34.273                       H  
HETATM 1132  H       A  14      53.302 107.086  33.947                       H  
HETATM 1133  H       A  14      48.350 113.022  30.911                       H  
HETATM 1134  H       A  14      47.768 112.089  28.692                       H  
HETATM 1135  H       A  14      47.318 109.649  28.449                       H  
HETATM 1136  H       A  14      47.389 108.185  30.468                       H  
HETATM 1137  H       A  14      50.634 111.142  35.943                       H  
HETATM 1138  H       A  14      50.103 110.271  33.697                       H  
HETATM 1139  H       A  14      47.100 113.300  33.133                       H  
HETATM 1140  H       A  14      46.112 115.431  34.612                       H  
HETATM 1141  H       A  14      45.602 117.100  36.380                       H  
HETATM 1142  H       A  14      46.841 117.077  38.522                       H  
HETATM 1143  H       A  14      48.601 115.382  38.963                       H  
HETATM 1144  H       A  14      48.527 112.879  39.518                       H  
HETATM 1145  H       A  14      50.041 112.288  41.399                       H  
HETATM 1146  H       A  14      52.487 112.079  41.007                       H  
HETATM 1147  H       A  14      53.413 112.495  38.737                       H  
HETATM 1148  H       A  14      51.897 113.150  36.878                       H  
HETATM 1149  N       A  15      89.314 112.234  83.603                       N  
HETATM 1150  C       A  15      89.935 111.571  82.545                       C  
HETATM 1151  C       A  15      90.776 110.458  82.573                       C  
HETATM 1152  C       A  15      91.255 109.977  81.358                       C  
HETATM 1153  C       A  15      90.881 110.575  80.139                       C  
HETATM 1154  C       A  15      90.021 111.675  80.116                       C  
HETATM 1155  C       A  15      89.547 112.186  81.325                       C  
HETATM 1156  C       A  15      88.641 113.263  81.669                       C  
HETATM 1157  C       A  15      87.928 114.204  80.918                       C  
HETATM 1158  C       A  15      87.107 115.111  81.582                       C  
HETATM 1159  C       A  15      87.000 115.091  82.984                       C  
HETATM 1160  C       A  15      87.704 114.169  83.753                       C  
HETATM 1161  C       A  15      88.516 113.256  83.082                       C  
HETATM 1162  N       A  15      91.383 110.047  78.920                       N  
HETATM 1163  C       A  15      92.105 110.759  77.960                       C  
HETATM 1164  C       A  15      92.519 112.092  77.973                       C  
HETATM 1165  C       A  15      93.250 112.551  76.878                       C  
HETATM 1166  C       A  15      93.564 111.707  75.799                       C  
HETATM 1167  C       A  15      93.156 110.376  75.798                       C  
HETATM 1168  C       A  15      92.422 109.888  76.884                       C  
HETATM 1169  C       A  15      91.862 108.594  77.215                       C  
HETATM 1170  C       A  15      91.833 107.357  76.563                       C  
HETATM 1171  C       A  15      91.175 106.289  77.166                       C  
HETATM 1172  C       A  15      90.543 106.447  78.412                       C  
HETATM 1173  C       A  15      90.557 107.668  79.084                       C  
HETATM 1174  C       A  15      91.227 108.732  78.477                       C  
HETATM 1175  C       A  15      89.318 111.792  84.956                       C  
HETATM 1176  C       A  15      88.139 111.299  85.552                       C  
HETATM 1177  C       A  15      88.198 110.926  86.903                       C  
HETATM 1178  C       A  15      89.386 111.002  87.628                       C  
HETATM 1179  C       A  15      90.551 111.462  87.013                       C  
HETATM 1180  C       A  15      90.511 111.867  85.680                       C  
HETATM 1181  N       A  15      83.234 111.206  82.754                       N  
HETATM 1182  C       A  15      84.509 111.089  83.308                       C  
HETATM 1183  C       A  15      85.666 110.520  82.770                       C  
HETATM 1184  C       A  15      86.829 110.578  83.526                       C  
HETATM 1185  C       A  15      86.867 111.195  84.796                       C  
HETATM 1186  C       A  15      85.698 111.750  85.324                       C  
HETATM 1187  C       A  15      84.514 111.707  84.585                       C  
HETATM 1188  C       A  15      83.179 112.222  84.809                       C  
HETATM 1189  C       A  15      82.574 112.908  85.865                       C  
HETATM 1190  C       A  15      81.229 113.253  85.765                       C  
HETATM 1191  C       A  15      80.485 112.911  84.623                       C  
HETATM 1192  C       A  15      81.065 112.227  83.556                       C  
HETATM 1193  C       A  15      82.416 111.897  83.656                       C  
HETATM 1194  C       A  15      82.843 110.735  81.476                       C  
HETATM 1195  C       A  15      82.255 111.611  80.557                       C  
HETATM 1196  C       A  15      81.869 111.142  79.303                       C  
HETATM 1197  C       A  15      82.086 109.809  78.952                       C  
HETATM 1198  C       A  15      82.684 108.940  79.866                       C  
HETATM 1199  C       A  15      83.053 109.395  81.130                       C  
HETATM 1200  H       A  15      91.058 109.990  83.510                       H  
HETATM 1201  H       A  15      91.933 109.130  81.336                       H  
HETATM 1202  H       A  15      89.723 112.105  79.166                       H  
HETATM 1203  H       A  15      88.013 114.222  79.835                       H  
HETATM 1204  H       A  15      86.543 115.843  81.013                       H  
HETATM 1205  H       A  15      86.351 115.806  83.480                       H  
HETATM 1206  H       A  15      87.617 114.149  84.834                       H  
HETATM 1207  H       A  15      92.284 112.744  78.807                       H  
HETATM 1208  H       A  15      93.585 113.585  76.862                       H  
HETATM 1209  H       A  15      94.133 112.098  74.961                       H  
HETATM 1210  H       A  15      93.405 109.722  74.967                       H  
HETATM 1211  H       A  15      92.314 107.235  75.597                       H  
HETATM 1212  H       A  15      91.147 105.323  76.670                       H  
HETATM 1213  H       A  15      90.030 105.602  78.862                       H  
HETATM 1214  H       A  15      90.062 107.790  80.041                       H  
HETATM 1215  H       A  15      87.298 110.542  87.373                       H  
HETATM 1216  H       A  15      89.404 110.691  88.668                       H  
HETATM 1217  H       A  15      91.482 111.521  87.569                       H  
HETATM 1218  H       A  15      91.394 112.263  85.189                       H  
HETATM 1219  H       A  15      85.664 110.057  81.791                       H  
HETATM 1220  H       A  15      87.736 110.140  83.125                       H  
HETATM 1221  H       A  15      85.725 112.252  86.288                       H  
HETATM 1222  H       A  15      83.145 113.164  86.753                       H  
HETATM 1223  H       A  15      80.747 113.788  86.578                       H  
HETATM 1224  H       A  15      79.435 113.180  84.569                       H  
HETATM 1225  H       A  15      80.483 111.957  82.680                       H  
HETATM 1226  H       A  15      82.116 112.652  80.829                       H  
HETATM 1227  H       A  15      81.411 111.825  78.594                       H  
HETATM 1228  H       A  15      81.793 109.449  77.969                       H  
HETATM 1229  H       A  15      82.851 107.900  79.601                       H  
HETATM 1230  H       A  15      83.493 108.722  81.858                       H  
HETATM 1231  N       A  16      87.103  60.915  61.323                       N  
HETATM 1232  C       A  16      87.543  62.207  61.035                       C  
HETATM 1233  C       A  16      88.307  62.661  59.959                       C  
HETATM 1234  C       A  16      88.597  64.020  59.898                       C  
HETATM 1235  C       A  16      88.112  64.914  60.872                       C  
HETATM 1236  C       A  16      87.329  64.458  61.934                       C  
HETATM 1237  C       A  16      87.044  63.095  62.026                       C  
HETATM 1238  C       A  16      86.260  62.297  62.945                       C  
HETATM 1239  C       A  16      85.520  62.593  64.095                       C  
HETATM 1240  C       A  16      84.849  61.563  64.747                       C  
HETATM 1241  C       A  16      84.918  60.243  64.267                       C  
HETATM 1242  C       A  16      85.653  59.921  63.130                       C  
HETATM 1243  C       A  16      86.314  60.959  62.475                       C  
HETATM 1244  N       A  16      88.422  66.295  60.767                       N  
HETATM 1245  C       A  16      89.061  67.064  61.742                       C  
HETATM 1246  C       A  16      89.559  66.677  62.987                       C  
HETATM 1247  C       A  16      90.174  67.654  63.769                       C  
HETATM 1248  C       A  16      90.294  68.981  63.322                       C  
HETATM 1249  C       A  16      89.805  69.357  62.075                       C  
HETATM 1250  C       A  16      89.183  68.398  61.270                       C  
HETATM 1251  C       A  16      88.588  68.430  59.949                       C  
HETATM 1252  C       A  16      88.398  69.437  58.998                       C  
HETATM 1253  C       A  16      87.754  69.128  57.803                       C  
HETATM 1254  C       A  16      87.295  67.822  57.554                       C  
HETATM 1255  C       A  16      87.472  66.800  58.484                       C  
HETATM 1256  C       A  16      88.128  67.115  59.675                       C  
HETATM 1257  C       A  16      87.250  59.794  60.459                       C  
HETATM 1258  C       A  16      86.125  59.232  59.819                       C  
HETATM 1259  C       A  16      86.330  58.097  59.020                       C  
HETATM 1260  C       A  16      87.602  57.561  58.829                       C  
HETATM 1261  C       A  16      88.707  58.150  59.444                       C  
HETATM 1262  C       A  16      88.526  59.259  60.267                       C  
HETATM 1263  N       A  16      80.912  61.192  60.749                       N  
HETATM 1264  C       A  16      82.236  60.891  60.431                       C  
HETATM 1265  C       A  16      83.277  61.740  60.050                       C  
HETATM 1266  C       A  16      84.528  61.178  59.833                       C  
HETATM 1267  C       A  16      84.765  59.794  59.995                       C  
HETATM 1268  C       A  16      83.709  58.956  60.366                       C  
HETATM 1269  C       A  16      82.442  59.496  60.593                       C  
HETATM 1270  C       A  16      81.181  58.933  61.030                       C  
HETATM 1271  C       A  16      80.759  57.637  61.340                       C  
HETATM 1272  C       A  16      79.437  57.431  61.724                       C  
HETATM 1273  C       A  16      78.535  58.506  61.793                       C  
HETATM 1274  C       A  16      78.931  59.807  61.489                       C  
HETATM 1275  C       A  16      80.260  60.010  61.119                       C  
HETATM 1276  C       A  16      80.334  62.486  60.734                       C  
HETATM 1277  C       A  16      79.692  62.979  61.876                       C  
HETATM 1278  C       A  16      79.121  64.250  61.855                       C  
HETATM 1279  C       A  16      79.207  65.042  60.709                       C  
HETATM 1280  C       A  16      79.858  64.552  59.576                       C  
HETATM 1281  C       A  16      80.412  63.274  59.581                       C  
HETATM 1282  H       A  16      88.674  61.975  59.203                       H  
HETATM 1283  H       A  16      89.212  64.411  59.092                       H  
HETATM 1284  H       A  16      86.942  65.165  62.659                       H  
HETATM 1285  H       A  16      85.469  63.612  64.468                       H  
HETATM 1286  H       A  16      84.266  61.779  65.637                       H  
HETATM 1287  H       A  16      84.383  59.456  64.791                       H  
HETATM 1288  H       A  16      85.701  58.905  62.756                       H  
HETATM 1289  H       A  16      89.472  65.652  63.331                       H  
HETATM 1290  H       A  16      90.569  67.380  64.743                       H  
HETATM 1291  H       A  16      90.777  69.718  63.958                       H  
HETATM 1292  H       A  16      89.905  70.383  61.728                       H  
HETATM 1293  H       A  16      88.745  70.448  59.194                       H  
HETATM 1294  H       A  16      87.602  69.901  57.056                       H  
HETATM 1295  H       A  16      86.789  67.604  56.617                       H  
HETATM 1296  H       A  16      87.111  65.795  58.292                       H  
HETATM 1297  H       A  16      85.474  57.656  58.519                       H  
HETATM 1298  H       A  16      87.731  56.691  58.191                       H  
HETATM 1299  H       A  16      89.703  57.740  59.298                       H  
HETATM 1300  H       A  16      89.364  59.714  60.786                       H  
HETATM 1301  H       A  16      83.122  62.807  59.937                       H  
HETATM 1302  H       A  16      85.347  61.822  59.534                       H  
HETATM 1303  H       A  16      83.889  57.896  60.521                       H  
HETATM 1304  H       A  16      81.453  56.804  61.278                       H  
HETATM 1305  H       A  16      79.096  56.429  61.970                       H  
HETATM 1306  H       A  16      77.506  58.322  62.085                       H  
HETATM 1307  H       A  16      78.227  60.633  61.535                       H  
HETATM 1308  H       A  16      79.656  62.367  62.771                       H  
HETATM 1309  H       A  16      78.623  64.628  62.743                       H  
HETATM 1310  H       A  16      78.770  66.037  60.700                       H  
HETATM 1311  H       A  16      79.923  65.161  58.679                       H  
HETATM 1312  H       A  16      80.896  62.873  58.696                       H  
HETATM 1313  N       A  17      40.000  47.997 123.545                       N  
HETATM 1314  C       A  17      40.700  48.735 124.499                       C  
HETATM 1315  C       A  17      41.647  48.303 125.429                       C  
HETATM 1316  C       A  17      42.215  49.258 126.266                       C  
HETATM 1317  C       A  17      41.869  50.619 126.160                       C  
HETATM 1318  C       A  17      40.938  51.049 125.212                       C  
HETATM 1319  C       A  17      40.340  50.104 124.378                       C  
HETATM 1320  C       A  17      39.386  50.191 123.291                       C  
HETATM 1321  C       A  17      38.691  51.249 122.696                       C  
HETATM 1322  C       A  17      37.842  50.980 121.626                       C  
HETATM 1323  C       A  17      37.675  49.666 121.155                       C  
HETATM 1324  C       A  17      38.349  48.595 121.735                       C  
HETATM 1325  C       A  17      39.206  48.872 122.799                       C  
HETATM 1326  N       A  17      42.480  51.564 127.026                       N  
HETATM 1327  C       A  17      41.809  52.435 127.887                       C  
HETATM 1328  C       A  17      40.439  52.565 128.121                       C  
HETATM 1329  C       A  17      40.031  53.516 129.055                       C  
HETATM 1330  C       A  17      40.962  54.315 129.742                       C  
HETATM 1331  C       A  17      42.327  54.172 129.510                       C  
HETATM 1332  C       A  17      42.764  53.226 128.578                       C  
HETATM 1333  C       A  17      44.070  52.810 128.109                       C  
HETATM 1334  C       A  17      45.376  53.213 128.401                       C  
HETATM 1335  C       A  17      46.438  52.602 127.739                       C  
HETATM 1336  C       A  17      46.204  51.596 126.785                       C  
HETATM 1337  C       A  17      44.912  51.174 126.476                       C  
HETATM 1338  C       A  17      43.854  51.784 127.151                       C  
HETATM 1339  C       A  17      40.233  46.626 123.244                       C  
HETATM 1340  C       A  17      40.819  46.253 122.016                       C  
HETATM 1341  C       A  17      40.976  44.883 121.759                       C  
HETATM 1342  C       A  17      40.605  43.919 122.694                       C  
HETATM 1343  C       A  17      40.058  44.308 123.917                       C  
HETATM 1344  C       A  17      39.862  45.662 124.184                       C  
HETATM 1345  N       A  17      42.109  50.086 118.075                       N  
HETATM 1346  C       A  17      41.937  49.229 119.162                       C  
HETATM 1347  C       A  17      42.383  49.359 120.479                       C  
HETATM 1348  C       A  17      42.029  48.369 121.385                       C  
HETATM 1349  C       A  17      41.236  47.261 121.011                       C  
HETATM 1350  C       A  17      40.806  47.141 119.687                       C  
HETATM 1351  C       A  17      41.147  48.124 118.755                       C  
HETATM 1352  C       A  17      40.828  48.326 117.357                       C  
HETATM 1353  C       A  17      40.102  47.589 116.416                       C  
HETATM 1354  C       A  17      39.998  48.073 115.115                       C  
HETATM 1355  C       A  17      40.618  49.278 114.746                       C  
HETATM 1356  C       A  17      41.347  50.031 115.665                       C  
HETATM 1357  C       A  17      41.436  49.549 116.971                       C  
HETATM 1358  C       A  17      42.818  51.313 118.096                       C  
HETATM 1359  C       A  17      42.192  52.491 117.671                       C  
HETATM 1360  C       A  17      42.895  53.694 117.690                       C  
HETATM 1361  C       A  17      44.212  53.734 118.150                       C  
HETATM 1362  C       A  17      44.830  52.560 118.583                       C  
HETATM 1363  C       A  17      44.142  51.348 118.547                       C  
HETATM 1364  H       A  17      41.921  47.257 125.506                       H  
HETATM 1365  H       A  17      42.935  48.961 127.022                       H  
HETATM 1366  H       A  17      40.704  52.104 125.128                       H  
HETATM 1367  H       A  17      38.817  52.264 123.062                       H  
HETATM 1368  H       A  17      37.301  51.792 121.150                       H  
HETATM 1369  H       A  17      37.010  49.480 120.317                       H  
HETATM 1370  H       A  17      38.225  47.582 121.367                       H  
HETATM 1371  H       A  17      39.719  51.945 127.597                       H  
HETATM 1372  H       A  17      38.971  53.638 129.257                       H  
HETATM 1373  H       A  17      40.610  55.048 130.462                       H  
HETATM 1374  H       A  17      43.046  54.786 130.047                       H  
HETATM 1375  H       A  17      45.558  53.996 129.132                       H  
HETATM 1376  H       A  17      47.457  52.906 127.959                       H  
HETATM 1377  H       A  17      47.047  51.137 126.276                       H  
HETATM 1378  H       A  17      44.734  50.404 125.734                       H  
HETATM 1379  H       A  17      41.429  44.582 120.819                       H  
HETATM 1380  H       A  17      40.755  42.867 122.473                       H  
HETATM 1381  H       A  17      39.768  43.563 124.654                       H  
HETATM 1382  H       A  17      39.404  45.989 125.112                       H  
HETATM 1383  H       A  17      42.978  50.210 120.792                       H  
HETATM 1384  H       A  17      42.368  48.453 122.412                       H  
HETATM 1385  H       A  17      40.172  46.307 119.397                       H  
HETATM 1386  H       A  17      39.631  46.652 116.698                       H  
HETATM 1387  H       A  17      39.435  47.511 114.375                       H  
HETATM 1388  H       A  17      40.533  49.632 113.724                       H  
HETATM 1389  H       A  17      41.832  50.957 115.373                       H  
HETATM 1390  H       A  17      41.159  52.454 117.343                       H  
HETATM 1391  H       A  17      42.405  54.605 117.359                       H  
HETATM 1392  H       A  17      44.753  54.675 118.172                       H  
HETATM 1393  H       A  17      45.857  52.582 118.937                       H  
HETATM 1394  H       A  17      44.623  50.426 118.855                       H  
HETATM 1395  N       A  18     101.244 123.546 108.126                       N  
HETATM 1396  C       A  18     101.381 124.787 108.747                       C  
HETATM 1397  C       A  18     102.319 125.794 108.511                       C  
HETATM 1398  C       A  18     102.224 126.958 109.268                       C  
HETATM 1399  C       A  18     101.201 127.127 110.219                       C  
HETATM 1400  C       A  18     100.252 126.125 110.436                       C  
HETATM 1401  C       A  18     100.342 124.941 109.703                       C  
HETATM 1402  C       A  18      99.537 123.739 109.643                       C  
HETATM 1403  C       A  18      98.388 123.309 110.316                       C  
HETATM 1404  C       A  18      97.843 122.070 109.993                       C  
HETATM 1405  C       A  18      98.438 121.257 109.013                       C  
HETATM 1406  C       A  18      99.585 121.658 108.334                       C  
HETATM 1407  C       A  18     100.120 122.905 108.654                       C  
HETATM 1408  N       A  18     101.132 128.334 110.963                       N  
HETATM 1409  C       A  18     101.149 128.436 112.356                       C  
HETATM 1410  C       A  18     101.262 127.428 113.315                       C  
HETATM 1411  C       A  18     101.267 127.810 114.656                       C  
HETATM 1412  C       A  18     101.166 129.160 115.034                       C  
HETATM 1413  C       A  18     101.063 130.160 114.072                       C  
HETATM 1414  C       A  18     101.056 129.805 112.719                       C  
HETATM 1415  C       A  18     100.979 130.561 111.485                       C  
HETATM 1416  C       A  18     100.866 131.922 111.189                       C  
HETATM 1417  C       A  18     100.796 132.324 109.859                       C  
HETATM 1418  C       A  18     100.834 131.375 108.821                       C  
HETATM 1419  C       A  18     100.948 130.012 109.087                       C  
HETATM 1420  C       A  18     101.027 129.618 110.424                       C  
HETATM 1421  C       A  18     101.989 123.116 106.992                       C  
HETATM 1422  C       A  18     101.364 122.980 105.735                       C  
HETATM 1423  C       A  18     102.142 122.503 104.669                       C  
HETATM 1424  C       A  18     103.495 122.210 104.829                       C  
HETATM 1425  C       A  18     104.104 122.382 106.072                       C  
HETATM 1426  C       A  18     103.345 122.824 107.154                       C  
HETATM 1427  N       A  18      95.832 123.902 105.072                       N  
HETATM 1428  C       A  18      97.212 123.876 105.277                       C  
HETATM 1429  C       A  18      98.042 124.824 105.878                       C  
HETATM 1430  C       A  18      99.393 124.524 105.995                       C  
HETATM 1431  C       A  18      99.930 123.300 105.537                       C  
HETATM 1432  C       A  18      99.086 122.366 104.928                       C  
HETATM 1433  C       A  18      97.724 122.643 104.798                       C  
HETATM 1434  C       A  18      96.598 121.891 104.283                       C  
HETATM 1435  C       A  18      96.470 120.635 103.684                       C  
HETATM 1436  C       A  18      95.209 120.206 103.278                       C  
HETATM 1437  C       A  18      94.081 121.024 103.459                       C  
HETATM 1438  C       A  18      94.183 122.280 104.053                       C  
HETATM 1439  C       A  18      95.446 122.699 104.470                       C  
HETATM 1440  C       A  18      94.963 124.958 105.443                       C  
HETATM 1441  C       A  18      93.851 124.698 106.252                       C  
HETATM 1442  C       A  18      92.997 125.739 106.611                       C  
HETATM 1443  C       A  18      93.258 127.043 106.187                       C  
HETATM 1444  C       A  18      94.375 127.301 105.390                       C  
HETATM 1445  C       A  18      95.221 126.263 105.008                       C  
HETATM 1446  H       A  18     103.102 125.669 107.771                       H  
HETATM 1447  H       A  18     102.949 127.754 109.135                       H  
HETATM 1448  H       A  18      99.455 126.285 111.154                       H  
HETATM 1449  H       A  18      97.930 123.935 111.076                       H  
HETATM 1450  H       A  18      96.949 121.725 110.503                       H  
HETATM 1451  H       A  18      97.994 120.295 108.775                       H  
HETATM 1452  H       A  18     100.041 121.034 107.573                       H  
HETATM 1453  H       A  18     101.347 126.386 113.026                       H  
HETATM 1454  H       A  18     101.354 127.045 115.423                       H  
HETATM 1455  H       A  18     101.170 129.422 116.088                       H  
HETATM 1456  H       A  18     100.992 131.204 114.365                       H  
HETATM 1457  H       A  18     100.828 132.656 111.990                       H  
HETATM 1458  H       A  18     100.710 133.379 109.617                       H  
HETATM 1459  H       A  18     100.772 131.710 107.789                       H  
HETATM 1460  H       A  18     100.969 129.281 108.286                       H  
HETATM 1461  H       A  18     101.674 122.396 103.695                       H  
HETATM 1462  H       A  18     104.075 121.859 103.981                       H  
HETATM 1463  H       A  18     105.159 122.159 106.205                       H  
HETATM 1464  H       A  18     103.786 122.931 108.140                       H  
HETATM 1465  H       A  18      97.649 125.762 106.252                       H  
HETATM 1466  H       A  18     100.052 125.250 106.458                       H  
HETATM 1467  H       A  18      99.486 121.411 104.599                       H  
HETATM 1468  H       A  18      97.343 120.005 103.535                       H  
HETATM 1469  H       A  18      95.095 119.231 102.813                       H  
HETATM 1470  H       A  18      93.109 120.674 103.126                       H  
HETATM 1471  H       A  18      93.310 122.912 104.182                       H  
HETATM 1472  H       A  18      93.673 123.686 106.600                       H  
HETATM 1473  H       A  18      92.134 125.532 107.237                       H  
HETATM 1474  H       A  18      92.596 127.854 106.477                       H  
HETATM 1475  H       A  18      94.581 128.313 105.052                       H  
HETATM 1476  H       A  18      96.076 126.449 104.366                       H  
HETATM 1477  N       A  19      31.915 107.348  91.020                       N  
HETATM 1478  C       A  19      30.975 106.405  91.436                       C  
HETATM 1479  C       A  19      30.857 105.759  92.668                       C  
HETATM 1480  C       A  19      29.805 104.863  92.832                       C  
HETATM 1481  C       A  19      28.874 104.636  91.801                       C  
HETATM 1482  C       A  19      28.983 105.302  90.578                       C  
HETATM 1483  C       A  19      30.043 106.189  90.385                       C  
HETATM 1484  C       A  19      30.439 107.052  89.292                       C  
HETATM 1485  C       A  19      29.920 107.296  88.015                       C  
HETATM 1486  C       A  19      30.550 108.232  87.201                       C  
HETATM 1487  C       A  19      31.695 108.916  87.645                       C  
HETATM 1488  C       A  19      32.235 108.686  88.907                       C  
HETATM 1489  C       A  19      31.593 107.756  89.723                       C  
HETATM 1490  N       A  19      27.808 103.722  92.012                       N  
HETATM 1491  C       A  19      27.527 102.602  91.226                       C  
HETATM 1492  C       A  19      28.208 102.110  90.111                       C  
HETATM 1493  C       A  19      27.717 100.950  89.515                       C  
HETATM 1494  C       A  19      26.579 100.293  90.016                       C  
HETATM 1495  C       A  19      25.911 100.784  91.134                       C  
HETATM 1496  C       A  19      26.382 101.947  91.752                       C  
HETATM 1497  C       A  19      25.957 102.710  92.908                       C  
HETATM 1498  C       A  19      24.908 102.579  93.822                       C  
HETATM 1499  C       A  19      24.768 103.523  94.834                       C  
HETATM 1500  C       A  19      25.665 104.601  94.938                       C  
HETATM 1501  C       A  19      26.721 104.756  94.041                       C  
HETATM 1502  C       A  19      26.860 103.799  93.035                       C  
HETATM 1503  C       A  19      32.891 107.950  91.862                       C  
HETATM 1504  C       A  19      32.787 109.311  92.219                       C  
HETATM 1505  C       A  19      33.810 109.856  93.010                       C  
HETATM 1506  C       A  19      34.874 109.079  93.463                       C  
HETATM 1507  C       A  19      34.943 107.726  93.127                       C  
HETATM 1508  C       A  19      33.956 107.168  92.316                       C  
HETATM 1509  N       A  19      28.646 112.582  90.211                       N  
HETATM 1510  C       A  19      29.520 111.672  90.807                       C  
HETATM 1511  C       A  19      29.247 110.455  91.434                       C  
HETATM 1512  C       A  19      30.322 109.714  91.908                       C  
HETATM 1513  C       A  19      31.657 110.153  91.762                       C  
HETATM 1514  C       A  19      31.911 111.380  91.141                       C  
HETATM 1515  C       A  19      30.848 112.144  90.654                       C  
HETATM 1516  C       A  19      30.770 113.397  89.932                       C  
HETATM 1517  C       A  19      31.724 114.322  89.498                       C  
HETATM 1518  C       A  19      31.299 115.464  88.824                       C  
HETATM 1519  C       A  19      29.933 115.690  88.588                       C  
HETATM 1520  C       A  19      28.962 114.784  89.010                       C  
HETATM 1521  C       A  19      29.395 113.635  89.672                       C  
HETATM 1522  C       A  19      27.237 112.444  90.135                       C  
HETATM 1523  C       A  19      26.594 112.511  88.894                       C  
HETATM 1524  C       A  19      25.208 112.379  88.826                       C  
HETATM 1525  C       A  19      24.463 112.159  89.984                       C  
HETATM 1526  C       A  19      25.108 112.081  91.219                       C  
HETATM 1527  C       A  19      26.491 112.234  91.300                       C  
HETATM 1528  H       A  19      31.569 105.940  93.466                       H  
HETATM 1529  H       A  19      29.693 104.319  93.764                       H  
HETATM 1530  H       A  19      28.240 105.134  89.806                       H  
HETATM 1531  H       A  19      29.038 106.765  87.670                       H  
HETATM 1532  H       A  19      30.156 108.436  86.210                       H  
HETATM 1533  H       A  19      32.169 109.644  86.993                       H  
HETATM 1534  H       A  19      33.114 109.219  89.253                       H  
HETATM 1535  H       A  19      29.089 102.612  89.727                       H  
HETATM 1536  H       A  19      28.227 100.546  88.646                       H  
HETATM 1537  H       A  19      26.222  99.393  89.526                       H  
HETATM 1538  H       A  19      25.036 100.271  91.525                       H  
HETATM 1539  H       A  19      24.209 101.751  93.738                       H  
HETATM 1540  H       A  19      23.957 103.430  95.551                       H  
HETATM 1541  H       A  19      25.534 105.331  95.732                       H  
HETATM 1542  H       A  19      27.407 105.592  94.118                       H  
HETATM 1543  H       A  19      33.741 110.902  93.295                       H  
HETATM 1544  H       A  19      35.641 109.526  94.088                       H  
HETATM 1545  H       A  19      35.767 107.112  93.478                       H  
HETATM 1546  H       A  19      34.006 106.128  92.010                       H  
HETATM 1547  H       A  19      28.233 110.090  91.541                       H  
HETATM 1548  H       A  19      30.129 108.766  92.399                       H  
HETATM 1549  H       A  19      32.936 111.712  90.999                       H  
HETATM 1550  H       A  19      32.780 114.153  89.689                       H  
HETATM 1551  H       A  19      32.030 116.190  88.479                       H  
HETATM 1552  H       A  19      29.623 116.592  88.069                       H  
HETATM 1553  H       A  19      27.908 114.968  88.833                       H  
HETATM 1554  H       A  19      27.185 112.654  87.997                       H  
HETATM 1555  H       A  19      24.713 112.433  87.860                       H  
HETATM 1556  H       A  19      23.383 112.047  89.925                       H  
HETATM 1557  H       A  19      24.534 111.916  92.126                       H  
HETATM 1558  H       A  19      27.000 112.203  92.258                       H  
HETATM 1559  N       A  20     115.780  75.464  72.710                       N  
HETATM 1560  C       A  20     115.475  76.481  71.806                       C  
HETATM 1561  C       A  20     114.474  76.529  70.834                       C  
HETATM 1562  C       A  20     114.373  77.684  70.065                       C  
HETATM 1563  C       A  20     115.231  78.780  70.278                       C  
HETATM 1564  C       A  20     116.215  78.735  71.267                       C  
HETATM 1565  C       A  20     116.349  77.578  72.035                       C  
HETATM 1566  C       A  20     117.211  77.202  73.136                       C  
HETATM 1567  C       A  20     118.246  77.850  73.819                       C  
HETATM 1568  C       A  20     118.870  77.193  74.875                       C  
HETATM 1569  C       A  20     118.476  75.896  75.248                       C  
HETATM 1570  C       A  20     117.454  75.227  74.580                       C  
HETATM 1571  C       A  20     116.825  75.895  73.530                       C  
HETATM 1572  N       A  20     115.087  79.944  69.479                       N  
HETATM 1573  C       A  20     116.087  80.524  68.694                       C  
HETATM 1574  C       A  20     117.403  80.105  68.488                       C  
HETATM 1575  C       A  20     118.196  80.869  67.633                       C  
HETATM 1576  C       A  20     117.694  82.018  66.997                       C  
HETATM 1577  C       A  20     116.378  82.423  67.201                       C  
HETATM 1578  C       A  20     115.560  81.676  68.053                       C  
HETATM 1579  C       A  20     114.178  81.792  68.473                       C  
HETATM 1580  C       A  20     113.156  82.706  68.196                       C  
HETATM 1581  C       A  20     111.912  82.534  68.797                       C  
HETATM 1582  C       A  20     111.683  81.460  69.675                       C  
HETATM 1583  C       A  20     112.682  80.534  69.967                       C  
HETATM 1584  C       A  20     113.924  80.707  69.353                       C  
HETATM 1585  C       A  20     115.003  74.288  72.903                       C  
HETATM 1586  C       A  20     114.266  74.104  74.092                       C  
HETATM 1587  C       A  20     113.561  72.900  74.242                       C  
HETATM 1588  C       A  20     113.554  71.931  73.241                       C  
HETATM 1589  C       A  20     114.262  72.144  72.058                       C  
HETATM 1590  C       A  20     114.995  73.318  71.897                       C  
HETATM 1591  N       A  20     114.458  77.870  78.296                       N  
HETATM 1592  C       A  20     114.317  77.088  77.149                       C  
HETATM 1593  C       A  20     114.017  77.471  75.840                       C  
HETATM 1594  C       A  20     113.981  76.483  74.866                       C  
HETATM 1595  C       A  20     114.247  75.128  75.164                       C  
HETATM 1596  C       A  20     114.536  74.759  76.481                       C  
HETATM 1597  C       A  20     114.580  75.734  77.481                       C  
HETATM 1598  C       A  20     114.894  75.700  78.894                       C  
HETATM 1599  C       A  20     115.223  74.675  79.785                       C  
HETATM 1600  C       A  20     115.458  74.990  81.120                       C  
HETATM 1601  C       A  20     115.359  76.317  81.572                       C  
HETATM 1602  C       A  20     115.032  77.357  80.704                       C  
HETATM 1603  C       A  20     114.812  77.037  79.364                       C  
HETATM 1604  C       A  20     114.303  79.277  78.359                       C  
HETATM 1605  C       A  20     115.331  80.072  78.879                       C  
HETATM 1606  C       A  20     115.171  81.455  78.943                       C  
HETATM 1607  C       A  20     114.002  82.052  78.471                       C  
HETATM 1608  C       A  20     112.983  81.257  77.943                       C  
HETATM 1609  C       A  20     113.125  79.872  77.895                       C  
HETATM 1610  H       A  20     113.806  75.689  70.675                       H  
HETATM 1611  H       A  20     113.626  77.752  69.280                       H  
HETATM 1612  H       A  20     116.849  79.599  71.434                       H  
HETATM 1613  H       A  20     118.553  78.851  73.529                       H  
HETATM 1614  H       A  20     119.671  77.686  75.418                       H  
HETATM 1615  H       A  20     118.975  75.404  76.077                       H  
HETATM 1616  H       A  20     117.145  74.230  74.871                       H  
HETATM 1617  H       A  20     117.790  79.216  68.972                       H  
HETATM 1618  H       A  20     119.224  80.566  67.455                       H  
HETATM 1619  H       A  20     118.340  82.591  66.340                       H  
HETATM 1620  H       A  20     115.989  83.308  66.703                       H  
HETATM 1621  H       A  20     113.335  83.541  67.525                       H  
HETATM 1622  H       A  20     111.111  83.237  68.588                       H  
HETATM 1623  H       A  20     110.706  81.348  70.137                       H  
HETATM 1624  H       A  20     112.505  79.711  70.651                       H  
HETATM 1625  H       A  20     112.987  72.747  75.151                       H  
HETATM 1626  H       A  20     112.985  71.016  73.380                       H  
HETATM 1627  H       A  20     114.259  71.395  71.271                       H  
HETATM 1628  H       A  20     115.584  73.492  71.002                       H  
HETATM 1629  H       A  20     113.827  78.507  75.585                       H  
HETATM 1630  H       A  20     113.747  76.762  73.844                       H  
HETATM 1631  H       A  20     114.770  73.724  76.715                       H  
HETATM 1632  H       A  20     115.290  73.647  79.439                       H  
HETATM 1633  H       A  20     115.717  74.203  81.823                       H  
HETATM 1634  H       A  20     115.537  76.540  82.619                       H  
HETATM 1635  H       A  20     114.948  78.379  81.059                       H  
HETATM 1636  H       A  20     116.248  79.601  79.216                       H  
HETATM 1637  H       A  20     115.972  82.068  79.348                       H  
HETATM 1638  H       A  20     113.885  83.131  78.514                       H  
HETATM 1639  H       A  20     112.067  81.715  77.579                       H  
HETATM 1640  H       A  20     112.328  79.244  77.512                       H  
HETATM 1641  N       A  21      71.954  72.278 117.818                       N  
HETATM 1642  C       A  21      70.977  73.170 118.258                       C  
HETATM 1643  C       A  21      70.097  73.054 119.335                       C  
HETATM 1644  C       A  21      69.220  74.109 119.572                       C  
HETATM 1645  C       A  21      69.240  75.266 118.770                       C  
HETATM 1646  C       A  21      70.138  75.386 117.708                       C  
HETATM 1647  C       A  21      71.011  74.331 117.440                       C  
HETATM 1648  C       A  21      72.067  74.127 116.470                       C  
HETATM 1649  C       A  21      72.584  74.903 115.426                       C  
HETATM 1650  C       A  21      73.645  74.402 114.678                       C  
HETATM 1651  C       A  21      74.187  73.135 114.958                       C  
HETATM 1652  C       A  21      73.686  72.342 115.986                       C  
HETATM 1653  C       A  21      72.629  72.853 116.738                       C  
HETATM 1654  N       A  21      68.337  76.325 119.052                       N  
HETATM 1655  C       A  21      67.411  76.867 118.157                       C  
HETATM 1656  C       A  21      67.136  76.500 116.839                       C  
HETATM 1657  C       A  21      66.139  77.206 116.167                       C  
HETATM 1658  C       A  21      65.431  78.247 116.790                       C  
HETATM 1659  C       A  21      65.704  78.601 118.109                       C  
HETATM 1660  C       A  21      66.699  77.910 118.806                       C  
HETATM 1661  C       A  21      67.223  77.998 120.154                       C  
HETATM 1662  C       A  21      66.941  78.818 121.251                       C  
HETATM 1663  C       A  21      67.662  78.647 122.429                       C  
HETATM 1664  C       A  21      68.667  77.667 122.518                       C  
HETATM 1665  C       A  21      68.968  76.835 121.441                       C  
HETATM 1666  C       A  21      68.233  77.005 120.267                       C  
HETATM 1667  C       A  21      72.339  71.089 118.500                       C  
HETATM 1668  C       A  21      73.600  71.000 119.126                       C  
HETATM 1669  C       A  21      73.939  69.784 119.738                       C  
HETATM 1670  C       A  21      73.051  68.710 119.765                       C  
HETATM 1671  C       A  21      71.795  68.828 119.170                       C  
HETATM 1672  C       A  21      71.447  70.015 118.528                       C  
HETATM 1673  N       A  21      77.346  75.216 118.833                       N  
HETATM 1674  C       A  21      76.305  74.304 119.017                       C  
HETATM 1675  C       A  21      74.995  74.523 119.446                       C  
HETATM 1676  C       A  21      74.138  73.431 119.497                       C  
HETATM 1677  C       A  21      74.555  72.134 119.122                       C  
HETATM 1678  C       A  21      75.873  71.931 118.705                       C  
HETATM 1679  C       A  21      76.755  73.012 118.643                       C  
HETATM 1680  C       A  21      78.131  73.153 118.214                       C  
HETATM 1681  C       A  21      79.095  72.253 117.750                       C  
HETATM 1682  C       A  21      80.363  72.727 117.428                       C  
HETATM 1683  C       A  21      80.678  74.089 117.574                       C  
HETATM 1684  C       A  21      79.735  75.007 118.035                       C  
HETATM 1685  C       A  21      78.462  74.528 118.342                       C  
HETATM 1686  C       A  21      77.272  76.611 119.072                       C  
HETATM 1687  C       A  21      77.613  77.513 118.058                       C  
HETATM 1688  C       A  21      77.543  78.884 118.299                       C  
HETATM 1689  C       A  21      77.114  79.360 119.539                       C  
HETATM 1690  C       A  21      76.764  78.458 120.544                       C  
HETATM 1691  C       A  21      76.852  77.086 120.319                       C  
HETATM 1692  H       A  21      70.087  72.167 119.959                       H  
HETATM 1693  H       A  21      68.501  74.048 120.382                       H  
HETATM 1694  H       A  21      70.156  76.297 117.119                       H  
HETATM 1695  H       A  21      72.163  75.880 115.207                       H  
HETATM 1696  H       A  21      74.061  74.995 113.869                       H  
HETATM 1697  H       A  21      75.017  72.767 114.363                       H  
HETATM 1698  H       A  21      74.108  71.368 116.206                       H  
HETATM 1699  H       A  21      67.677  75.692 116.357                       H  
HETATM 1700  H       A  21      65.905  76.941 115.140                       H  
HETATM 1701  H       A  21      64.662  78.778 116.237                       H  
HETATM 1702  H       A  21      65.151  79.402 118.592                       H  
HETATM 1703  H       A  21      66.171  79.581 121.180                       H  
HETATM 1704  H       A  21      67.451  79.277 123.288                       H  
HETATM 1705  H       A  21      69.222  77.554 123.445                       H  
HETATM 1706  H       A  21      69.748  76.084 121.510                       H  
HETATM 1707  H       A  21      74.905  69.702 120.226                       H  
HETATM 1708  H       A  21      73.336  67.787 120.261                       H  
HETATM 1709  H       A  21      71.095  67.997 119.189                       H  
HETATM 1710  H       A  21      70.490  70.119 118.025                       H  
HETATM 1711  H       A  21      74.649  75.512 119.721                       H  
HETATM 1712  H       A  21      73.117  73.582 119.830                       H  
HETATM 1713  H       A  21      76.194  70.943 118.388                       H  
HETATM 1714  H       A  21      78.856  71.198 117.646                       H  
HETATM 1715  H       A  21      81.121  72.039 117.064                       H  
HETATM 1716  H       A  21      81.676  74.436 117.327                       H  
HETATM 1717  H       A  21      79.986  76.056 118.155                       H  
HETATM 1718  H       A  21      77.917  77.133 117.089                       H  
HETATM 1719  H       A  21      77.810  79.581 117.509                       H  
HETATM 1720  H       A  21      77.051  80.430 119.720                       H  
HETATM 1721  H       A  21      76.435  78.822 121.514                       H  
HETATM 1722  H       A  21      76.609  76.376 121.103                       H  
HETATM 1723  N       A  22     128.701 107.658  21.158                       N  
HETATM 1724  C       A  22     128.984 108.985  20.835                       C  
HETATM 1725  C       A  22     128.893 110.126  21.633                       C  
HETATM 1726  C       A  22     129.256 111.344  21.066                       C  
HETATM 1727  C       A  22     129.727 111.419  19.741                       C  
HETATM 1728  C       A  22     129.837 110.271  18.954                       C  
HETATM 1729  C       A  22     129.458 109.043  19.497                       C  
HETATM 1730  C       A  22     129.469 107.683  18.999                       C  
HETATM 1731  C       A  22     129.838 107.102  17.780                       C  
HETATM 1732  C       A  22     129.742 105.721  17.637                       C  
HETATM 1733  C       A  22     129.273 104.920  18.693                       C  
HETATM 1734  C       A  22     128.893 105.474  19.912                       C  
HETATM 1735  C       A  22     129.002 106.857  20.053                       C  
HETATM 1736  N       A  22     130.098 112.680  19.203                       N  
HETATM 1737  C       A  22     129.570 113.260  18.047                       C  
HETATM 1738  C       A  22     128.574 112.783  17.193                       C  
HETATM 1739  C       A  22     128.221 113.579  16.105                       C  
HETATM 1740  C       A  22     128.839 114.820  15.873                       C  
HETATM 1741  C       A  22     129.824 115.294  16.734                       C  
HETATM 1742  C       A  22     130.198 114.516  17.834                       C  
HETATM 1743  C       A  22     131.149 114.696  18.913                       C  
HETATM 1744  C       A  22     132.057 115.706  19.244                       C  
HETATM 1745  C       A  22     132.858 115.554  20.371                       C  
HETATM 1746  C       A  22     132.764 114.399  21.168                       C  
HETATM 1747  C       A  22     131.866 113.378  20.862                       C  
HETATM 1748  C       A  22     131.059 113.542  19.735                       C  
HETATM 1749  C       A  22     128.380 107.188  22.462                       C  
HETATM 1750  C       A  22     129.293 106.387  23.179                       C  
HETATM 1751  C       A  22     128.896 105.914  24.439                       C  
HETATM 1752  C       A  22     127.659 106.252  24.986                       C  
HETATM 1753  C       A  22     126.782 107.073  24.277                       C  
HETATM 1754  C       A  22     127.141 107.529  23.010                       C  
HETATM 1755  N       A  22     134.208 104.767  20.918                       N  
HETATM 1756  C       A  22     133.071 105.359  21.470                       C  
HETATM 1757  C       A  22     132.689 106.701  21.499                       C  
HETATM 1758  C       A  22     131.469 107.017  22.080                       C  
HETATM 1759  C       A  22     130.619 106.027  22.623                       C  
HETATM 1760  C       A  22     131.022 104.688  22.595                       C  
HETATM 1761  C       A  22     132.244 104.343  22.015                       C  
HETATM 1762  C       A  22     132.915 103.082  21.778                       C  
HETATM 1763  C       A  22     132.608 101.753  22.085                       C  
HETATM 1764  C       A  22     133.502 100.751  21.718                       C  
HETATM 1765  C       A  22     134.700 101.067  21.056                       C  
HETATM 1766  C       A  22     135.029 102.384  20.739                       C  
HETATM 1767  C       A  22     134.123 103.381  21.096                       C  
HETATM 1768  C       A  22     135.256 105.454  20.256                       C  
HETATM 1769  C       A  22     135.630 105.079  18.960                       C  
HETATM 1770  C       A  22     136.664 105.755  18.316                       C  
HETATM 1771  C       A  22     137.312 106.818  18.946                       C  
HETATM 1772  C       A  22     136.929 107.197  20.233                       C  
HETATM 1773  C       A  22     135.911 106.513  20.894                       C  
HETATM 1774  H       A  22     128.540 110.069  22.657                       H  
HETATM 1775  H       A  22     129.175 112.260  21.642                       H  
HETATM 1776  H       A  22     130.227 110.345  17.945                       H  
HETATM 1777  H       A  22     130.197 107.721  16.963                       H  
HETATM 1778  H       A  22     130.030 105.255  16.700                       H  
HETATM 1779  H       A  22     129.209 103.844  18.560                       H  
HETATM 1780  H       A  22     128.538 104.856  20.729                       H  
HETATM 1781  H       A  22     128.091 111.829  17.374                       H  
HETATM 1782  H       A  22     127.448 113.232  15.425                       H  
HETATM 1783  H       A  22     128.542 115.414  15.014                       H  
HETATM 1784  H       A  22     130.297 116.257  16.557                       H  
HETATM 1785  H       A  22     132.137 116.595  18.624                       H  
HETATM 1786  H       A  22     133.567 116.333  20.639                       H  
HETATM 1787  H       A  22     133.404 114.298  22.040                       H  
HETATM 1788  H       A  22     131.800 112.484  21.473                       H  
HETATM 1789  H       A  22     129.590 105.298  25.002                       H  
HETATM 1790  H       A  22     127.387 105.884  25.971                       H  
HETATM 1791  H       A  22     125.818 107.343  24.698                       H  
HETATM 1792  H       A  22     126.462 108.139  22.422                       H  
HETATM 1793  H       A  22     133.317 107.475  21.072                       H  
HETATM 1794  H       A  22     131.157 108.055  22.113                       H  
HETATM 1795  H       A  22     130.362 103.917  22.984                       H  
HETATM 1796  H       A  22     131.686 101.508  22.606                       H  
HETATM 1797  H       A  22     133.275  99.714  21.949                       H  
HETATM 1798  H       A  22     135.388 100.271  20.788                       H  
HETATM 1799  H       A  22     135.961 102.623  20.236                       H  
HETATM 1800  H       A  22     135.101 104.270  18.468                       H  
HETATM 1801  H       A  22     136.952 105.459  17.311                       H  
HETATM 1802  H       A  22     138.112 107.349  18.436                       H  
HETATM 1803  H       A  22     137.433 108.020  20.732                       H  
HETATM 1804  H       A  22     135.625 106.782  21.906                       H  
HETATM 1805  N       A  23      69.262  72.825  60.672                       N  
HETATM 1806  C       A  23      67.985  72.587  60.165                       C  
HETATM 1807  C       A  23      66.987  71.739  60.648                       C  
HETATM 1808  C       A  23      65.781  71.698  59.955                       C  
HETATM 1809  C       A  23      65.563  72.505  58.822                       C  
HETATM 1810  C       A  23      66.557  73.368  58.357                       C  
HETATM 1811  C       A  23      67.782  73.409  59.024                       C  
HETATM 1812  C       A  23      68.993  74.184  58.847                       C  
HETATM 1813  C       A  23      69.391  75.159  57.926                       C  
HETATM 1814  C       A  23      70.651  75.734  58.057                       C  
HETATM 1815  C       A  23      71.517  75.339  59.093                       C  
HETATM 1816  C       A  23      71.147  74.366  60.017                       C  
HETATM 1817  C       A  23      69.879  73.801  59.886                       C  
HETATM 1818  N       A  23      64.314  72.442  58.150                       N  
HETATM 1819  C       A  23      64.130  72.139  56.799                       C  
HETATM 1820  C       A  23      65.078  71.809  55.829                       C  
HETATM 1821  C       A  23      64.616  71.534  54.543                       C  
HETATM 1822  C       A  23      63.247  71.582  54.229                       C  
HETATM 1823  C       A  23      62.307  71.902  55.204                       C  
HETATM 1824  C       A  23      62.742  72.183  56.503                       C  
HETATM 1825  C       A  23      62.062  72.529  57.734                       C  
HETATM 1826  C       A  23      60.721  72.729  58.077                       C  
HETATM 1827  C       A  23      60.401  73.080  59.385                       C  
HETATM 1828  C       A  23      61.409  73.240  60.352                       C  
HETATM 1829  C       A  23      62.753  73.045  60.038                       C  
HETATM 1830  C       A  23      63.066  72.682  58.727                       C  
HETATM 1831  C       A  23      69.753  72.323  61.910                       C  
HETATM 1832  C       A  23      69.969  73.192  63.000                       C  
HETATM 1833  C       A  23      70.502  72.643  64.176                       C  
HETATM 1834  C       A  23      70.774  71.280  64.284                       C  
HETATM 1835  C       A  23      70.523  70.430  63.207                       C  
HETATM 1836  C       A  23      70.024  70.957  62.018                       C  
HETATM 1837  N       A  23      69.131  78.758  62.548                       N  
HETATM 1838  C       A  23      69.134  77.366  62.634                       C  
HETATM 1839  C       A  23      68.145  76.448  62.273                       C  
HETATM 1840  C       A  23      68.428  75.097  62.423                       C  
HETATM 1841  C       A  23      69.672  74.642  62.913                       C  
HETATM 1842  C       A  23      70.648  75.574  63.279                       C  
HETATM 1843  C       A  23      70.390  76.939  63.137                       C  
HETATM 1844  C       A  23      71.180  78.132  63.364                       C  
HETATM 1845  C       A  23      72.471  78.357  63.851                       C  
HETATM 1846  C       A  23      72.933  79.665  63.960                       C  
HETATM 1847  C       A  23      72.115  80.747  63.595                       C  
HETATM 1848  C       A  23      70.824  80.550  63.107                       C  
HETATM 1849  C       A  23      70.372  79.237  62.986                       C  
HETATM 1850  C       A  23      68.062  79.552  62.064                       C  
HETATM 1851  C       A  23      68.283  80.468  61.028                       C  
HETATM 1852  C       A  23      67.229  81.249  60.559                       C  
HETATM 1853  C       A  23      65.951  81.108  61.101                       C  
HETATM 1854  C       A  23      65.731  80.187  62.126                       C  
HETATM 1855  C       A  23      66.784  79.417  62.617                       C  
HETATM 1856  H       A  23      67.150  71.124  61.526                       H  
HETATM 1857  H       A  23      64.988  71.033  60.281                       H  
HETATM 1858  H       A  23      66.362  74.002  57.498                       H  
HETATM 1859  H       A  23      68.724  75.462  57.124                       H  
HETATM 1860  H       A  23      70.972  76.496  57.354                       H  
HETATM 1861  H       A  23      72.495  75.803  59.178                       H  
HETATM 1862  H       A  23      71.812  74.066  60.819                       H  
HETATM 1863  H       A  23      66.134  71.765  56.070                       H  
HETATM 1864  H       A  23      65.333  71.275  53.769                       H  
HETATM 1865  H       A  23      62.922  71.365  53.216                       H  
HETATM 1866  H       A  23      61.248  71.932  54.961                       H  
HETATM 1867  H       A  23      59.942  72.614  57.328                       H  
HETATM 1868  H       A  23      59.362  73.237  59.662                       H  
HETATM 1869  H       A  23      61.137  73.521  61.365                       H  
HETATM 1870  H       A  23      63.530  73.176  60.784                       H  
HETATM 1871  H       A  23      70.670  73.300  65.023                       H  
HETATM 1872  H       A  23      71.171  70.882  65.214                       H  
HETATM 1873  H       A  23      70.730  69.366  63.284                       H  
HETATM 1874  H       A  23      69.855  70.323  61.153                       H  
HETATM 1875  H       A  23      67.190  76.775  61.879                       H  
HETATM 1876  H       A  23      67.670  74.371  62.149                       H  
HETATM 1877  H       A  23      71.618  75.233  63.629                       H  
HETATM 1878  H       A  23      73.101  77.521  64.143                       H  
HETATM 1879  H       A  23      73.935  79.854  64.335                       H  
HETATM 1880  H       A  23      72.492  81.760  63.697                       H  
HETATM 1881  H       A  23      70.193  81.390  62.835                       H  
HETATM 1882  H       A  23      69.273  80.549  60.594                       H  
HETATM 1883  H       A  23      67.406  81.959  59.756                       H  
HETATM 1884  H       A  23      65.129  81.712  60.726                       H  
HETATM 1885  H       A  23      64.740  80.075  62.557                       H  
HETATM 1886  H       A  23      66.630  78.717  63.432                       H  
HETATM 1887  N       A  24      59.725  57.885  47.751                       N  
HETATM 1888  C       A  24      60.817  57.097  47.387                       C  
HETATM 1889  C       A  24      60.931  56.173  46.347                       C  
HETATM 1890  C       A  24      62.152  55.524  46.189                       C  
HETATM 1891  C       A  24      63.244  55.810  47.030                       C  
HETATM 1892  C       A  24      63.131  56.752  48.054                       C  
HETATM 1893  C       A  24      61.909  57.399  48.244                       C  
HETATM 1894  C       A  24      61.452  58.425  49.158                       C  
HETATM 1895  C       A  24      62.058  59.128  50.205                       C  
HETATM 1896  C       A  24      61.319  60.091  50.885                       C  
HETATM 1897  C       A  24      59.982  60.350  50.536                       C  
HETATM 1898  C       A  24      59.354  59.659  49.504                       C  
HETATM 1899  C       A  24      60.103  58.704  48.819                       C  
HETATM 1900  N       A  24      64.476  55.134  46.828                       N  
HETATM 1901  C       A  24      65.155  54.373  47.782                       C  
HETATM 1902  C       A  24      64.794  54.077  49.097                       C  
HETATM 1903  C       A  24      65.657  53.272  49.838                       C  
HETATM 1904  C       A  24      66.848  52.770  49.285                       C  
HETATM 1905  C       A  24      67.197  53.062  47.970                       C  
HETATM 1906  C       A  24      66.349  53.867  47.203                       C  
HETATM 1907  C       A  24      66.388  54.348  45.837                       C  
HETATM 1908  C       A  24      67.296  54.201  44.785                       C  
HETATM 1909  C       A  24      67.034  54.827  43.570                       C  
HETATM 1910  C       A  24      65.875  55.605  43.400                       C  
HETATM 1911  C       A  24      64.952  55.768  44.432                       C  
HETATM 1912  C       A  24      65.217  55.128  45.644                       C  
HETATM 1913  C       A  24      58.515  57.992  47.009                       C  
HETATM 1914  C       A  24      58.199  59.184  46.325                       C  
HETATM 1915  C       A  24      56.968  59.243  45.654                       C  
HETATM 1916  C       A  24      56.100  58.153  45.629                       C  
HETATM 1917  C       A  24      56.444  56.971  46.284                       C  
HETATM 1918  C       A  24      57.648  56.898  46.983                       C  
HETATM 1919  N       A  24      61.545  63.725  46.600                       N  
HETATM 1920  C       A  24      60.874  62.513  46.431                       C  
HETATM 1921  C       A  24      61.374  61.260  46.069                       C  
HETATM 1922  C       A  24      60.483  60.196  46.017                       C  
HETATM 1923  C       A  24      59.113  60.352  46.326                       C  
HETATM 1924  C       A  24      58.628  61.615  46.676                       C  
HETATM 1925  C       A  24      59.502  62.701  46.737                       C  
HETATM 1926  C       A  24      59.341  64.092  47.108                       C  
HETATM 1927  C       A  24      58.243  64.866  47.496                       C  
HETATM 1928  C       A  24      58.434  66.216  47.777                       C  
HETATM 1929  C       A  24      59.708  66.798  47.666                       C  
HETATM 1930  C       A  24      60.818  66.048  47.281                       C  
HETATM 1931  C       A  24      60.623  64.693  47.015                       C  
HETATM 1932  C       A  24      62.935  63.931  46.415                       C  
HETATM 1933  C       A  24      63.703  64.486  47.445                       C  
HETATM 1934  C       A  24      65.069  64.691  47.256                       C  
HETATM 1935  C       A  24      65.677  64.323  46.055                       C  
HETATM 1936  C       A  24      64.911  63.759  45.035                       C  
HETATM 1937  C       A  24      63.541  63.572  45.206                       C  
HETATM 1938  H       A  24      60.093  55.958  45.693                       H  
HETATM 1939  H       A  24      62.275  54.778  45.410                       H  
HETATM 1940  H       A  24      63.991  56.979  48.674                       H  
HETATM 1941  H       A  24      63.090  58.926  50.478                       H  
HETATM 1942  H       A  24      61.778  60.649  51.696                       H  
HETATM 1943  H       A  24      59.426  61.108  51.079                       H  
HETATM 1944  H       A  24      58.325  59.864  49.229                       H  
HETATM 1945  H       A  24      63.872  54.458  49.524                       H  
HETATM 1946  H       A  24      65.400  53.026  50.865                       H  
HETATM 1947  H       A  24      67.499  52.148  49.892                       H  
HETATM 1948  H       A  24      68.114  52.667  47.541                       H  
HETATM 1949  H       A  24      68.197  53.607  44.918                       H  
HETATM 1950  H       A  24      67.732  54.719  42.745                       H  
HETATM 1951  H       A  24      65.694  56.091  42.446                       H  
HETATM 1952  H       A  24      64.062  56.374  44.301                       H  
HETATM 1953  H       A  24      56.713  60.154  45.121                       H  
HETATM 1954  H       A  24      55.161  58.224  45.087                       H  
HETATM 1955  H       A  24      55.775  56.115  46.267                       H  
HETATM 1956  H       A  24      57.922  56.003  47.532                       H  
HETATM 1957  H       A  24      62.424  61.115  45.846                       H  
HETATM 1958  H       A  24      60.854  59.217  45.737                       H  
HETATM 1959  H       A  24      57.581  61.737  46.942                       H  
HETATM 1960  H       A  24      57.255  64.420  47.573                       H  
HETATM 1961  H       A  24      57.590  66.828  48.081                       H  
HETATM 1962  H       A  24      59.834  67.854  47.880                       H  
HETATM 1963  H       A  24      61.799  66.504  47.188                       H  
HETATM 1964  H       A  24      63.226  64.742  48.385                       H  
HETATM 1965  H       A  24      65.661  65.124  48.058                       H  
HETATM 1966  H       A  24      66.744  64.475  45.916                       H  
HETATM 1967  H       A  24      65.377  63.476  44.095                       H  
HETATM 1968  H       A  24      62.931  63.159  44.409                       H  
HETATM 1969  N       A  25      47.411  66.806 143.898                       N  
HETATM 1970  C       A  25      47.267  67.448 142.668                       C  
HETATM 1971  C       A  25      47.463  68.791 142.344                       C  
HETATM 1972  C       A  25      47.265  69.174 141.021                       C  
HETATM 1973  C       A  25      46.907  68.234 140.036                       C  
HETATM 1974  C       A  25      46.734  66.887 140.362                       C  
HETATM 1975  C       A  25      46.906  66.486 141.687                       C  
HETATM 1976  C       A  25      46.842  65.205 142.361                       C  
HETATM 1977  C       A  25      46.558  63.902 141.937                       C  
HETATM 1978  C       A  25      46.606  62.867 142.866                       C  
HETATM 1979  C       A  25      46.925  63.123 144.211                       C  
HETATM 1980  C       A  25      47.204  64.411 144.659                       C  
HETATM 1981  C       A  25      47.166  65.442 143.721                       C  
HETATM 1982  N       A  25      46.726  68.663 138.695                       N  
HETATM 1983  C       A  25      45.568  68.492 137.933                       C  
HETATM 1984  C       A  25      44.350  67.911 138.293                       C  
HETATM 1985  C       A  25      43.340  67.881 137.333                       C  
HETATM 1986  C       A  25      43.534  68.418 136.048                       C  
HETATM 1987  C       A  25      44.748  69.004 135.700                       C  
HETATM 1988  C       A  25      45.778  69.047 136.644                       C  
HETATM 1989  C       A  25      47.127  69.577 136.631                       C  
HETATM 1990  C       A  25      47.904  70.224 135.666                       C  
HETATM 1991  C       A  25      49.207  70.596 135.982                       C  
HETATM 1992  C       A  25      49.742  70.322 137.254                       C  
HETATM 1993  C       A  25      48.989  69.680 138.235                       C  
HETATM 1994  C       A  25      47.680  69.319 137.914                       C  
HETATM 1995  C       A  25      47.938  67.410 145.074                       C  
HETATM 1996  C       A  25      49.203  67.027 145.569                       C  
HETATM 1997  C       A  25      49.644  67.623 146.760                       C  
HETATM 1998  C       A  25      48.883  68.589 147.416                       C  
HETATM 1999  C       A  25      47.649  68.979 146.894                       C  
HETATM 2000  C       A  25      47.175  68.379 145.729                       C  
HETATM 2001  N       A  25      52.223  62.940 143.107                       N  
HETATM 2002  C       A  25      51.508  64.057 143.542                       C  
HETATM 2003  C       A  25      51.011  65.137 142.810                       C  
HETATM 2004  C       A  25      50.285  66.104 143.492                       C  
HETATM 2005  C       A  25      50.036  66.013 144.880                       C  
HETATM 2006  C       A  25      50.550  64.930 145.599                       C  
HETATM 2007  C       A  25      51.283  63.943 144.937                       C  
HETATM 2008  C       A  25      51.890  62.699 145.362                       C  
HETATM 2009  C       A  25      52.006  62.053 146.597                       C  
HETATM 2010  C       A  25      52.686  60.840 146.664                       C  
HETATM 2011  C       A  25      53.255  60.273 145.511                       C  
HETATM 2012  C       A  25      53.153  60.896 144.268                       C  
HETATM 2013  C       A  25      52.459  62.104 144.205                       C  
HETATM 2014  C       A  25      52.614  62.680 141.770                       C  
HETATM 2015  C       A  25      52.261  61.470 141.160                       C  
HETATM 2016  C       A  25      52.651  61.218 139.846                       C  
HETATM 2017  C       A  25      53.373  62.174 139.130                       C  
HETATM 2018  C       A  25      53.714  63.383 139.737                       C  
HETATM 2019  C       A  25      53.347  63.635 141.057                       C  
HETATM 2020  H       A  25      47.748  69.515 143.100                       H  
HETATM 2021  H       A  25      47.381  70.214 140.732                       H  
HETATM 2022  H       A  25      46.485  66.173 139.584                       H  
HETATM 2023  H       A  25      46.308  63.704 140.898                       H  
HETATM 2024  H       A  25      46.393  61.850 142.551                       H  
HETATM 2025  H       A  25      46.959  62.300 144.918                       H  
HETATM 2026  H       A  25      47.457  64.608 145.695                       H  
HETATM 2027  H       A  25      44.196  67.503 139.286                       H  
HETATM 2028  H       A  25      42.383  67.435 137.587                       H  
HETATM 2029  H       A  25      42.727  68.375 135.324                       H  
HETATM 2030  H       A  25      44.894  69.424 134.708                       H  
HETATM 2031  H       A  25      47.494  70.428 134.680                       H  
HETATM 2032  H       A  25      49.819  71.100 135.240                       H  
HETATM 2033  H       A  25      50.764  70.616 137.477                       H  
HETATM 2034  H       A  25      49.406  69.463 139.213                       H  
HETATM 2035  H       A  25      50.617  67.340 147.150                       H  
HETATM 2036  H       A  25      49.259  69.044 148.327                       H  
HETATM 2037  H       A  25      47.051  69.733 147.398                       H  
HETATM 2038  H       A  25      46.202  68.638 145.323                       H  
HETATM 2039  H       A  25      51.175  65.217 141.742                       H  
HETATM 2040  H       A  25      49.893  66.951 142.940                       H  
HETATM 2041  H       A  25      50.340  64.838 146.661                       H  
HETATM 2042  H       A  25      51.575  62.496 147.491                       H  
HETATM 2043  H       A  25      52.781  60.327 147.616                       H  
HETATM 2044  H       A  25      53.789  59.331 145.587                       H  
HETATM 2045  H       A  25      53.603  60.459 143.383                       H  
HETATM 2046  H       A  25      51.675  60.747 141.716                       H  
HETATM 2047  H       A  25      52.376  60.277 139.378                       H  
HETATM 2048  H       A  25      53.667  61.977 138.102                       H  
HETATM 2049  H       A  25      54.280  64.129 139.186                       H  
HETATM 2050  H       A  25      53.631  64.560 141.547                       H  
HETATM 2051  N       A  26      19.234  74.474  98.950                       N  
HETATM 2052  C       A  26      18.751  74.162 100.220                       C  
HETATM 2053  C       A  26      17.768  73.242 100.590                       C  
HETATM 2054  C       A  26      17.482  73.110 101.945                       C  
HETATM 2055  C       A  26      18.179  73.857 102.914                       C  
HETATM 2056  C       A  26      19.177  74.759 102.540                       C  
HETATM 2057  C       A  26      19.465  74.923 101.184                       C  
HETATM 2058  C       A  26      20.430  75.720 100.456                       C  
HETATM 2059  C       A  26      21.411  76.641 100.840                       C  
HETATM 2060  C       A  26      22.203  77.228  99.858                       C  
HETATM 2061  C       A  26      22.019  76.912  98.501                       C  
HETATM 2062  C       A  26      21.045  76.005  98.092                       C  
HETATM 2063  C       A  26      20.262  75.411  99.081                       C  
HETATM 2064  N       A  26      17.865  73.684 104.287                       N  
HETATM 2065  C       A  26      17.465  74.694 105.166                       C  
HETATM 2066  C       A  26      17.257  76.052 104.916                       C  
HETATM 2067  C       A  26      16.840  76.847 105.982                       C  
HETATM 2068  C       A  26      16.632  76.307 107.263                       C  
HETATM 2069  C       A  26      16.832  74.950 107.502                       C  
HETATM 2070  C       A  26      17.251  74.129 106.450                       C  
HETATM 2071  C       A  26      17.535  72.713 106.337                       C  
HETATM 2072  C       A  26      17.515  71.646 107.241                       C  
HETATM 2073  C       A  26      17.872  70.376 106.798                       C  
HETATM 2074  C       A  26      18.254  70.164 105.462                       C  
HETATM 2075  C       A  26      18.282  71.208 104.540                       C  
HETATM 2076  C       A  26      17.912  72.477 104.988                       C  
HETATM 2077  C       A  26      18.889  73.782  97.755                       C  
HETATM 2078  C       A  26      19.838  72.968  97.100                       C  
HETATM 2079  C       A  26      19.450  72.354  95.900                       C  
HETATM 2080  C       A  26      18.164  72.506  95.386                       C  
HETATM 2081  C       A  26      17.229  73.288  96.064                       C  
HETATM 2082  C       A  26      17.599  73.934  97.242                       C  
HETATM 2083  N       A  26      25.141  72.514  98.984                       N  
HETATM 2084  C       A  26      23.777  72.530  98.693                       C  
HETATM 2085  C       A  26      22.684  72.307  99.533                       C  
HETATM 2086  C       A  26      21.412  72.430  98.989                       C  
HETATM 2087  C       A  26      21.207  72.780  97.636                       C  
HETATM 2088  C       A  26      22.313  72.990  96.807                       C  
HETATM 2089  C       A  26      23.603  72.874  97.328                       C  
HETATM 2090  C       A  26      24.925  73.074  96.772                       C  
HETATM 2091  C       A  26      25.396  73.412  95.500                       C  
HETATM 2092  C       A  26      26.769  73.512  95.293                       C  
HETATM 2093  C       A  26      27.672  73.270  96.342                       C  
HETATM 2094  C       A  26      27.228  72.931  97.619                       C  
HETATM 2095  C       A  26      25.851  72.847  97.824                       C  
HETATM 2096  C       A  26      25.711  72.241 100.253                       C  
HETATM 2097  C       A  26      26.596  73.156 100.835                       C  
HETATM 2098  C       A  26      27.157  72.880 102.081                       C  
HETATM 2099  C       A  26      26.822  71.708 102.760                       C  
HETATM 2100  C       A  26      25.931  70.803 102.182                       C  
HETATM 2101  C       A  26      25.382  71.060 100.927                       C  
HETATM 2102  H       A  26      17.236  72.660  99.845                       H  
HETATM 2103  H       A  26      16.705  72.427 102.274                       H  
HETATM 2104  H       A  26      19.722  75.305 103.302                       H  
HETATM 2105  H       A  26      21.552  76.889 101.888                       H  
HETATM 2106  H       A  26      22.973  77.940 100.142                       H  
HETATM 2107  H       A  26      22.651  77.380  97.753                       H  
HETATM 2108  H       A  26      20.907  75.755  97.046                       H  
HETATM 2109  H       A  26      17.411  76.470 103.927                       H  
HETATM 2110  H       A  26      16.671  77.907 105.816                       H  
HETATM 2111  H       A  26      16.310  76.956 108.072                       H  
HETATM 2112  H       A  26      16.664  74.533 108.491                       H  
HETATM 2113  H       A  26      17.228  71.811 108.276                       H  
HETATM 2114  H       A  26      17.859  69.540 107.491                       H  
HETATM 2115  H       A  26      18.535  69.165 105.139                       H  
HETATM 2116  H       A  26      18.584  71.044 103.511                       H  
HETATM 2117  H       A  26      20.170  71.722  95.387                       H  
HETATM 2118  H       A  26      17.889  72.004  94.463                       H  
HETATM 2119  H       A  26      16.223  73.409  95.672                       H  
HETATM 2120  H       A  26      16.902  74.578  97.770                       H  
HETATM 2121  H       A  26      22.818  72.055 100.578                       H  
HETATM 2122  H       A  26      20.551  72.258  99.626                       H  
HETATM 2123  H       A  26      22.164  73.287  95.772                       H  
HETATM 2124  H       A  26      24.700  73.590  94.686                       H  
HETATM 2125  H       A  26      27.149  73.776  94.310                       H  
HETATM 2126  H       A  26      28.739  73.343  96.157                       H  
HETATM 2127  H       A  26      27.929  72.736  98.424                       H  
HETATM 2128  H       A  26      26.827  74.077 100.311                       H  
HETATM 2129  H       A  26      27.845  73.592 102.527                       H  
HETATM 2130  H       A  26      27.254  71.501 103.735                       H  
HETATM 2131  H       A  26      25.670  69.885 102.703                       H  
HETATM 2132  H       A  26      24.710  70.350 100.458                       H  
HETATM 2133  N       A  27      71.185  29.547  50.147                       N  
HETATM 2134  C       A  27      70.420  30.662  50.490                       C  
HETATM 2135  C       A  27      69.759  30.945  51.685                       C  
HETATM 2136  C       A  27      69.071  32.152  51.775                       C  
HETATM 2137  C       A  27      69.065  33.069  50.706                       C  
HETATM 2138  C       A  27      69.747  32.789  49.521                       C  
HETATM 2139  C       A  27      70.426  31.576  49.402                       C  
HETATM 2140  C       A  27      71.242  30.984  48.363                       C  
HETATM 2141  C       A  27      71.631  31.398  47.084                       C  
HETATM 2142  C       A  27      72.463  30.573  46.333                       C  
HETATM 2143  C       A  27      72.901  29.338  46.844                       C  
HETATM 2144  C       A  27      72.523  28.900  48.110                       C  
HETATM 2145  C       A  27      71.698  29.736  48.862                       C  
HETATM 2146  N       A  27      68.360  34.294  50.842                       N  
HETATM 2147  C       A  27      67.346  34.749  49.997                       C  
HETATM 2148  C       A  27      66.780  34.129  48.881                       C  
HETATM 2149  C       A  27      65.758  34.804  48.217                       C  
HETATM 2150  C       A  27      65.308  36.063  48.651                       C  
HETATM 2151  C       A  27      65.870  36.670  49.770                       C  
HETATM 2152  C       A  27      66.897  36.015  50.456                       C  
HETATM 2153  C       A  27      67.680  36.334  51.632                       C  
HETATM 2154  C       A  27      67.711  37.425  52.507                       C  
HETATM 2155  C       A  27      68.624  37.425  53.558                       C  
HETATM 2156  C       A  27      69.508  36.347  53.739                       C  
HETATM 2157  C       A  27      69.498  35.247  52.883                       C  
HETATM 2158  C       A  27      68.573  35.249  51.838                       C  
HETATM 2159  C       A  27      71.558  28.508  51.046                       C  
HETATM 2160  C       A  27      72.898  28.370  51.463                       C  
HETATM 2161  C       A  27      73.209  27.295  52.310                       C  
HETATM 2162  C       A  27      72.228  26.414  52.758                       C  
HETATM 2163  C       A  27      70.901  26.585  52.361                       C  
HETATM 2164  C       A  27      70.572  27.627  51.495                       C  
HETATM 2165  N       A  27      76.969  31.747  49.485                       N  
HETATM 2166  C       A  27      75.888  31.082  50.064                       C  
HETATM 2167  C       A  27      74.719  31.601  50.625                       C  
HETATM 2168  C       A  27      73.770  30.703  51.096                       C  
HETATM 2169  C       A  27      73.957  29.305  51.011                       C  
HETATM 2170  C       A  27      75.137  28.802  50.457                       C  
HETATM 2171  C       A  27      76.107  29.683  49.974                       C  
HETATM 2172  C       A  27      77.380  29.499  49.309                       C  
HETATM 2173  C       A  27      78.126  28.373  48.949                       C  
HETATM 2174  C       A  27      79.353  28.550  48.316                       C  
HETATM 2175  C       A  27      79.843  29.840  48.049                       C  
HETATM 2176  C       A  27      79.118  30.978  48.399                       C  
HETATM 2177  C       A  27      77.883  30.794  49.019                       C  
HETATM 2178  C       A  27      77.103  33.152  49.360                       C  
HETATM 2179  C       A  27      77.340  33.723  48.104                       C  
HETATM 2180  C       A  27      77.474  35.106  47.987                       C  
HETATM 2181  C       A  27      77.351  35.923  49.111                       C  
HETATM 2182  C       A  27      77.103  35.352  50.360                       C  
HETATM 2183  C       A  27      76.990  33.969  50.490                       C  
HETATM 2184  H       A  27      69.770  30.244  52.513                       H  
HETATM 2185  H       A  27      68.521  32.400  52.677                       H  
HETATM 2186  H       A  27      69.754  33.520  48.719                       H  
HETATM 2187  H       A  27      71.290  32.350  46.687                       H  
HETATM 2188  H       A  27      72.778  30.883  45.342                       H  
HETATM 2189  H       A  27      73.553  28.712  46.242                       H  
HETATM 2190  H       A  27      72.866  27.952  48.507                       H  
HETATM 2191  H       A  27      67.122  33.155  48.548                       H  
HETATM 2192  H       A  27      65.300  34.345  47.345                       H  
HETATM 2193  H       A  27      64.511  36.563  48.108                       H  
HETATM 2194  H       A  27      65.516  37.641  50.109                       H  
HETATM 2195  H       A  27      67.034  38.262  52.363                       H  
HETATM 2196  H       A  27      68.656  38.266  54.244                       H  
HETATM 2197  H       A  27      70.217  36.370  54.562                       H  
HETATM 2198  H       A  27      70.186  34.420  53.020                       H  
HETATM 2199  H       A  27      74.237  27.179  52.641                       H  
HETATM 2200  H       A  27      72.497  25.601  53.426                       H  
HETATM 2201  H       A  27      70.129  25.904  52.708                       H  
HETATM 2202  H       A  27      69.554  27.760  51.142                       H  
HETATM 2203  H       A  27      74.548  32.669  50.683                       H  
HETATM 2204  H       A  27      72.858  31.088  51.536                       H  
HETATM 2205  H       A  27      75.276  27.729  50.362                       H  
HETATM 2206  H       A  27      77.753  27.375  49.163                       H  
HETATM 2207  H       A  27      79.942  27.683  48.029                       H  
HETATM 2208  H       A  27      80.807  29.956  47.564                       H  
HETATM 2209  H       A  27      79.505  31.972  48.199                       H  
HETATM 2210  H       A  27      77.404  33.081  47.233                       H  
HETATM 2211  H       A  27      77.659  35.544  47.011                       H  
HETATM 2212  H       A  27      77.447  37.001  49.014                       H  
HETATM 2213  H       A  27      77.012  35.982  51.240                       H  
HETATM 2214  H       A  27      76.825  33.513  51.461                       H  
HETATM 2215  N       A  28      45.746  54.748  99.043                       N  
HETATM 2216  C       A  28      44.419  54.521  98.682                       C  
HETATM 2217  C       A  28      43.349  54.095  99.471                       C  
HETATM 2218  C       A  28      42.106  53.962  98.861                       C  
HETATM 2219  C       A  28      41.925  54.274  97.500                       C  
HETATM 2220  C       A  28      42.994  54.722  96.720                       C  
HETATM 2221  C       A  28      44.254  54.841  97.308                       C  
HETATM 2222  C       A  28      45.543  55.292  96.826                       C  
HETATM 2223  C       A  28      46.008  55.748  95.587                       C  
HETATM 2224  C       A  28      47.340  56.133  95.469                       C  
HETATM 2225  C       A  28      48.210  56.058  96.571                       C  
HETATM 2226  C       A  28      47.775  55.600  97.811                       C  
HETATM 2227  C       A  28      46.436  55.227  97.926                       C  
HETATM 2228  N       A  28      40.638  54.136  96.917                       N  
HETATM 2229  C       A  28      40.326  53.352  95.805                       C  
HETATM 2230  C       A  28      41.156  52.526  95.044                       C  
HETATM 2231  C       A  28      40.579  51.834  93.981                       C  
HETATM 2232  C       A  28      39.211  51.957  93.682                       C  
HETATM 2233  C       A  28      38.387  52.775  94.451                       C  
HETATM 2234  C       A  28      38.940  53.481  95.524                       C  
HETATM 2235  C       A  28      38.395  54.386  96.515                       C  
HETATM 2236  C       A  28      37.119  54.903  96.756                       C  
HETATM 2237  C       A  28      36.935  55.790  97.812                       C  
HETATM 2238  C       A  28      38.016  56.168  98.627                       C  
HETATM 2239  C       A  28      39.298  55.667  98.411                       C  
HETATM 2240  C       A  28      39.473  54.770  97.356                       C  
HETATM 2241  C       A  28      46.245  54.713 100.375                       C  
HETATM 2242  C       A  28      46.647  55.901 101.021                       C  
HETATM 2243  C       A  28      47.177  55.792 102.315                       C  
HETATM 2244  C       A  28      47.271  54.561 102.962                       C  
HETATM 2245  C       A  28      46.838  53.400 102.321                       C  
HETATM 2246  C       A  28      46.336  53.478 101.023                       C  
HETATM 2247  N       A  28      46.537  60.884  98.367                       N  
HETATM 2248  C       A  28      46.359  59.657  99.007                       C  
HETATM 2249  C       A  28      45.234  58.831  99.053                       C  
HETATM 2250  C       A  28      45.341  57.626  99.733                       C  
HETATM 2251  C       A  28      46.543  57.223 100.358                       C  
HETATM 2252  C       A  28      47.656  58.067 100.311                       C  
HETATM 2253  C       A  28      47.576  59.284  99.633                       C  
HETATM 2254  C       A  28      48.532  60.336  99.355                       C  
HETATM 2255  C       A  28      49.870  60.540  99.702                       C  
HETATM 2256  C       A  28      50.511  61.699  99.272                       C  
HETATM 2257  C       A  28      49.823  62.656  98.506                       C  
HETATM 2258  C       A  28      48.488  62.476  98.147                       C  
HETATM 2259  C       A  28      47.857  61.306  98.568                       C  
HETATM 2260  C       A  28      45.555  61.570  97.610                       C  
HETATM 2261  C       A  28      45.829  61.954  96.292                       C  
HETATM 2262  C       A  28      44.860  62.632  95.554                       C  
HETATM 2263  C       A  28      43.613  62.910  96.114                       C  
HETATM 2264  C       A  28      43.340  62.517  97.425                       C  
HETATM 2265  C       A  28      44.309  61.858  98.178                       C  
HETATM 2266  H       A  28      43.485  53.863 100.522                       H  
HETATM 2267  H       A  28      41.254  53.608  99.432                       H  
HETATM 2268  H       A  28      42.829  54.983  95.681                       H  
HETATM 2269  H       A  28      45.337  55.803  94.735                       H  
HETATM 2270  H       A  28      47.713  56.495  94.516                       H  
HETATM 2271  H       A  28      49.245  56.366  96.455                       H  
HETATM 2272  H       A  28      48.444  55.549  98.662                       H  
HETATM 2273  H       A  28      42.211  52.424  95.277                       H  
HETATM 2274  H       A  28      41.202  51.184  93.373                       H  
HETATM 2275  H       A  28      38.794  51.405  92.845                       H  
HETATM 2276  H       A  28      37.328  52.864  94.223                       H  
HETATM 2277  H       A  28      36.284  54.618  96.122                       H  
HETATM 2278  H       A  28      35.947  56.197  98.009                       H  
HETATM 2279  H       A  28      37.851  56.867  99.443                       H  
HETATM 2280  H       A  28      40.133  55.966  99.036                       H  
HETATM 2281  H       A  28      47.487  56.699 102.825                       H  
HETATM 2282  H       A  28      47.670  54.511 103.971                       H  
HETATM 2283  H       A  28      46.904  52.437 102.819                       H  
HETATM 2284  H       A  28      46.028  52.585 100.488                       H  
HETATM 2285  H       A  28      44.308  59.112  98.566                       H  
HETATM 2286  H       A  28      44.477  56.972  99.780                       H  
HETATM 2287  H       A  28      48.593  57.752 100.764                       H  
HETATM 2288  H       A  28      50.400  59.806 100.302                       H  
HETATM 2289  H       A  28      51.551  61.869  99.533                       H  
HETATM 2290  H       A  28      50.338  63.557  98.189                       H  
HETATM 2291  H       A  28      47.959  63.222  97.563                       H  
HETATM 2292  H       A  28      46.790  61.707  95.856                       H  
HETATM 2293  H       A  28      45.078  62.928  94.531                       H  
HETATM 2294  H       A  28      42.858  63.431  95.532                       H  
HETATM 2295  H       A  28      42.373  62.736  97.869                       H  
HETATM 2296  H       A  28      44.116  61.573  99.207                       H  
HETATM 2297  N       A  29     114.116 111.590  37.635                       N  
HETATM 2298  C       A  29     113.176 111.927  36.660                       C  
HETATM 2299  C       A  29     113.211 112.955  35.718                       C  
HETATM 2300  C       A  29     112.139 113.064  34.837                       C  
HETATM 2301  C       A  29     111.069 112.151  34.876                       C  
HETATM 2302  C       A  29     111.050 111.110  35.806                       C  
HETATM 2303  C       A  29     112.105 110.996  36.713                       C  
HETATM 2304  C       A  29     112.423 110.050  37.763                       C  
HETATM 2305  C       A  29     111.779 108.918  38.273                       C  
HETATM 2306  C       A  29     112.388 108.203  39.300                       C  
HETATM 2307  C       A  29     113.627 108.613  39.825                       C  
HETATM 2308  C       A  29     114.284 109.740  39.340                       C  
HETATM 2309  C       A  29     113.674 110.446  38.303                       C  
HETATM 2310  N       A  29     109.999 112.290  33.953                       N  
HETATM 2311  C       A  29     108.650 112.433  34.283                       C  
HETATM 2312  C       A  29     108.050 112.503  35.542                       C  
HETATM 2313  C       A  29     106.667 112.665  35.590                       C  
HETATM 2314  C       A  29     105.898 112.758  34.417                       C  
HETATM 2315  C       A  29     106.504 112.697  33.165                       C  
HETATM 2316  C       A  29     107.891 112.536  33.088                       C  
HETATM 2317  C       A  29     108.830 112.448  31.988                       C  
HETATM 2318  C       A  29     108.696 112.475  30.596                       C  
HETATM 2319  C       A  29     109.832 112.345  29.803                       C  
HETATM 2320  C       A  29     111.100 112.183  30.389                       C  
HETATM 2321  C       A  29     111.263 112.154  31.773                       C  
HETATM 2322  C       A  29     110.120 112.295  32.562                       C  
HETATM 2323  C       A  29     115.403 112.182  37.763                       C  
HETATM 2324  C       A  29     116.564 111.443  37.452                       C  
HETATM 2325  C       A  29     117.806 112.068  37.648                       C  
HETATM 2326  C       A  29     117.896 113.384  38.096                       C  
HETATM 2327  C       A  29     116.736 114.111  38.367                       C  
HETATM 2328  C       A  29     115.492 113.502  38.210                       C  
HETATM 2329  N       A  29     116.285 106.027  35.879                       N  
HETATM 2330  C       A  29     116.257 107.406  36.090                       C  
HETATM 2331  C       A  29     115.503 108.391  35.449                       C  
HETATM 2332  C       A  29     115.635 109.700  35.891                       C  
HETATM 2333  C       A  29     116.493 110.047  36.960                       C  
HETATM 2334  C       A  29     117.248 109.050  37.583                       C  
HETATM 2335  C       A  29     117.133 107.725  37.160                       C  
HETATM 2336  C       A  29     117.715 106.478  37.613                       C  
HETATM 2337  C       A  29     118.638 106.151  38.610                       C  
HETATM 2338  C       A  29     119.005 104.819  38.780                       C  
HETATM 2339  C       A  29     118.462 103.816  37.959                       C  
HETATM 2340  C       A  29     117.540 104.116  36.958                       C  
HETATM 2341  C       A  29     117.166 105.451  36.802                       C  
HETATM 2342  C       A  29     115.521 105.325  34.914                       C  
HETATM 2343  C       A  29     114.703 104.260  35.309                       C  
HETATM 2344  C       A  29     113.957 103.570  34.354                       C  
HETATM 2345  C       A  29     114.005 103.950  33.013                       C  
HETATM 2346  C       A  29     114.813 105.019  32.624                       C  
HETATM 2347  C       A  29     115.579 105.701  33.568                       C  
HETATM 2348  H       A  29     114.040 113.654  35.681                       H  
HETATM 2349  H       A  29     112.114 113.866  34.106                       H  
HETATM 2350  H       A  29     110.230 110.400  35.803                       H  
HETATM 2351  H       A  29     110.821 108.602  37.870                       H  
HETATM 2352  H       A  29     111.903 107.319  39.703                       H  
HETATM 2353  H       A  29     114.084 108.038  40.624                       H  
HETATM 2354  H       A  29     115.242 110.053  39.739                       H  
HETATM 2355  H       A  29     108.642 112.438  36.449                       H  
HETATM 2356  H       A  29     106.175 112.722  36.557                       H  
HETATM 2357  H       A  29     104.822 112.881  34.490                       H  
HETATM 2358  H       A  29     105.910 112.776  32.259                       H  
HETATM 2359  H       A  29     107.716 112.592  30.143                       H  
HETATM 2360  H       A  29     109.740 112.366  28.721                       H  
HETATM 2361  H       A  29     111.973 112.076  29.751                       H  
HETATM 2362  H       A  29     112.241 112.021  32.222                       H  
HETATM 2363  H       A  29     118.707 111.512  37.410                       H  
HETATM 2364  H       A  29     118.871 113.846  38.222                       H  
HETATM 2365  H       A  29     116.797 115.138  38.714                       H  
HETATM 2366  H       A  29     114.575 114.033  38.450                       H  
HETATM 2367  H       A  29     114.826 108.145  34.640                       H  
HETATM 2368  H       A  29     115.058 110.478  35.404                       H  
HETATM 2369  H       A  29     117.889 109.303  38.424                       H  
HETATM 2370  H       A  29     119.066 106.926  39.239                       H  
HETATM 2371  H       A  29     119.720 104.550  39.552                       H  
HETATM 2372  H       A  29     118.769 102.784  38.102                       H  
HETATM 2373  H       A  29     117.131 103.339  36.320                       H  
HETATM 2374  H       A  29     114.651 103.991  36.358                       H  
HETATM 2375  H       A  29     113.325 102.743  34.665                       H  
HETATM 2376  H       A  29     113.415 103.416  32.273                       H  
HETATM 2377  H       A  29     114.860 105.317  31.580                       H  
HETATM 2378  H       A  29     116.232 106.516  33.272                       H  
HETATM 2379  N       A  30      33.818 118.099  76.974                       N  
HETATM 2380  C       A  30      34.142 119.293  77.619                       C  
HETATM 2381  C       A  30      34.029 120.605  77.158                       C  
HETATM 2382  C       A  30      34.411 121.629  78.019                       C  
HETATM 2383  C       A  30      34.868 121.354  79.322                       C  
HETATM 2384  C       A  30      34.957 120.040  79.787                       C  
HETATM 2385  C       A  30      34.600 118.997  78.931                       C  
HETATM 2386  C       A  30      34.537 117.558  79.082                       C  
HETATM 2387  C       A  30      34.837 116.680  80.130                       C  
HETATM 2388  C       A  30      34.637 115.316  79.943                       C  
HETATM 2389  C       A  30      34.151 114.822  78.719                       C  
HETATM 2390  C       A  30      33.852 115.673  77.659                       C  
HETATM 2391  C       A  30      34.044 117.040  77.856                       C  
HETATM 2392  N       A  30      35.237 122.429  80.174                       N  
HETATM 2393  C       A  30      36.479 122.591  80.790                       C  
HETATM 2394  C       A  30      37.621 121.793  80.702                       C  
HETATM 2395  C       A  30      38.748 122.196  81.417                       C  
HETATM 2396  C       A  30      38.741 123.365  82.198                       C  
HETATM 2397  C       A  30      37.601 124.161  82.273                       C  
HETATM 2398  C       A  30      36.457 123.780  81.566                       C  
HETATM 2399  C       A  30      35.138 124.358  81.407                       C  
HETATM 2400  C       A  30      34.514 125.501  81.917                       C  
HETATM 2401  C       A  30      33.192 125.763  81.570                       C  
HETATM 2402  C       A  30      32.487 124.891  80.723                       C  
HETATM 2403  C       A  30      33.084 123.746  80.199                       C  
HETATM 2404  C       A  30      34.414 123.495  80.543                       C  
HETATM 2405  C       A  30      33.158 118.007  75.717                       C  
HETATM 2406  C       A  30      31.829 117.541  75.639                       C  
HETATM 2407  C       A  30      31.252 117.426  74.365                       C  
HETATM 2408  C       A  30      31.948 117.794  73.215                       C  
HETATM 2409  C       A  30      33.251 118.284  73.314                       C  
HETATM 2410  C       A  30      33.857 118.378  74.565                       C  
HETATM 2411  N       A  30      29.041 115.791  80.228                       N  
HETATM 2412  C       A  30      29.725 116.411  79.181                       C  
HETATM 2413  C       A  30      30.345 117.661  79.138                       C  
HETATM 2414  C       A  30      31.003 118.019  77.969                       C  
HETATM 2415  C       A  30      31.064 117.158  76.850                       C  
HETATM 2416  C       A  30      30.429 115.914  76.906                       C  
HETATM 2417  C       A  30      29.761 115.529  78.070                       C  
HETATM 2418  C       A  30      29.067 114.322  78.469                       C  
HETATM 2419  C       A  30      28.770 113.120  77.819                       C  
HETATM 2420  C       A  30      28.053 112.142  78.502                       C  
HETATM 2421  C       A  30      27.624 112.359  79.823                       C  
HETATM 2422  C       A  30      27.907 113.548  80.492                       C  
HETATM 2423  C       A  30      28.638 114.518  79.808                       C  
HETATM 2424  C       A  30      28.822 116.347  81.513                       C  
HETATM 2425  C       A  30      29.217 115.642  82.656                       C  
HETATM 2426  C       A  30      28.996 116.192  83.918                       C  
HETATM 2427  C       A  30      28.403 117.448  84.045                       C  
HETATM 2428  C       A  30      28.021 118.153  82.903                       C  
HETATM 2429  C       A  30      28.218 117.602  81.639                       C  
HETATM 2430  H       A  30      33.669 120.819  76.158                       H  
HETATM 2431  H       A  30      34.365 122.663  77.691                       H  
HETATM 2432  H       A  30      35.286 119.850  80.802                       H  
HETATM 2433  H       A  30      35.215 117.061  81.074                       H  
HETATM 2434  H       A  30      34.859 114.623  80.749                       H  
HETATM 2435  H       A  30      34.000 113.754  78.597                       H  
HETATM 2436  H       A  30      33.471 115.293  76.718                       H  
HETATM 2437  H       A  30      37.631 120.894  80.095                       H  
HETATM 2438  H       A  30      39.650 121.593  81.366                       H  
HETATM 2439  H       A  30      39.635 123.649  82.745                       H  
HETATM 2440  H       A  30      37.600 125.069  82.871                       H  
HETATM 2441  H       A  30      35.056 126.171  82.579                       H  
HETATM 2442  H       A  30      32.698 126.648  81.960                       H  
HETATM 2443  H       A  30      31.453 125.111  80.470                       H  
HETATM 2444  H       A  30      32.536 123.070  79.551                       H  
HETATM 2445  H       A  30      30.229 117.071  74.291                       H  
HETATM 2446  H       A  30      31.469 117.709  72.244                       H  
HETATM 2447  H       A  30      33.800 118.576  72.423                       H  
HETATM 2448  H       A  30      34.882 118.721  74.666                       H  
HETATM 2449  H       A  30      30.326 118.329  79.990                       H  
HETATM 2450  H       A  30      31.489 118.987  77.917                       H  
HETATM 2451  H       A  30      30.495 115.235  76.061                       H  
HETATM 2452  H       A  30      29.092 112.955  76.795                       H  
HETATM 2453  H       A  30      27.817 111.203  78.010                       H  
HETATM 2454  H       A  30      27.057 111.587  80.334                       H  
HETATM 2455  H       A  30      27.565 113.714  81.509                       H  
HETATM 2456  H       A  30      29.703 114.679  82.545                       H  
HETATM 2457  H       A  30      29.303 115.640  84.802                       H  
HETATM 2458  H       A  30      28.242 117.877  85.031                       H  
HETATM 2459  H       A  30      27.554 119.130  82.996                       H  
HETATM 2460  H       A  30      27.899 118.130  80.746                       H  
HETATM 2461  N       A  31      90.576 128.484  92.950                       N  
HETATM 2462  C       A  31      90.399 129.867  92.913                       C  
HETATM 2463  C       A  31      91.162 130.838  92.262                       C  
HETATM 2464  C       A  31      90.754 132.164  92.373                       C  
HETATM 2465  C       A  31      89.596 132.512  93.093                       C  
HETATM 2466  C       A  31      88.824 131.534  93.723                       C  
HETATM 2467  C       A  31      89.227 130.201  93.643                       C  
HETATM 2468  C       A  31      88.670 128.956  94.131                       C  
HETATM 2469  C       A  31      87.537 128.634  94.886                       C  
HETATM 2470  C       A  31      87.275 127.297  95.169                       C  
HETATM 2471  C       A  31      88.138 126.284  94.714                       C  
HETATM 2472  C       A  31      89.275 126.579  93.968                       C  
HETATM 2473  C       A  31      89.526 127.919  93.678                       C  
HETATM 2474  N       A  31      89.208 133.876  93.173                       N  
HETATM 2475  C       A  31      89.013 134.601  94.350                       C  
HETATM 2476  C       A  31      89.174 134.194  95.676                       C  
HETATM 2477  C       A  31      88.925 135.134  96.674                       C  
HETATM 2478  C       A  31      88.529 136.446  96.363                       C  
HETATM 2479  C       A  31      88.381 136.848  95.039                       C  
HETATM 2480  C       A  31      88.624 135.925  94.017                       C  
HETATM 2481  C       A  31      88.582 135.997  92.571                       C  
HETATM 2482  C       A  31      88.266 137.010  91.661                       C  
HETATM 2483  C       A  31      88.309 136.735  90.297                       C  
HETATM 2484  C       A  31      88.661 135.454  89.836                       C  
HETATM 2485  C       A  31      88.982 134.426  90.720                       C  
HETATM 2486  C       A  31      88.947 134.713  92.086                       C  
HETATM 2487  C       A  31      91.536 127.765  92.183                       C  
HETATM 2488  C       A  31      91.125 126.935  91.119                       C  
HETATM 2489  C       A  31      92.116 126.215  90.435                       C  
HETATM 2490  C       A  31      93.464 126.339  90.764                       C  
HETATM 2491  C       A  31      93.855 127.190  91.798                       C  
HETATM 2492  C       A  31      92.887 127.893  92.513                       C  
HETATM 2493  N       A  31      85.663 126.184  89.899                       N  
HETATM 2494  C       A  31      86.983 126.565  90.141                       C  
HETATM 2495  C       A  31      87.536 127.842  90.250                       C  
HETATM 2496  C       A  31      88.890 127.941  90.545                       C  
HETATM 2497  C       A  31      89.698 126.798  90.742                       C  
HETATM 2498  C       A  31      89.130 125.527  90.618                       C  
HETATM 2499  C       A  31      87.771 125.400  90.324                       C  
HETATM 2500  C       A  31      86.883 124.265  90.185                       C  
HETATM 2501  C       A  31      87.068 122.881  90.250                       C  
HETATM 2502  C       A  31      85.974 122.043  90.051                       C  
HETATM 2503  C       A  31      84.703 122.576  89.781                       C  
HETATM 2504  C       A  31      84.492 123.952  89.712                       C  
HETATM 2505  C       A  31      85.588 124.786  89.926                       C  
HETATM 2506  C       A  31      84.574 127.068  89.693                       C  
HETATM 2507  C       A  31      83.427 126.960  90.488                       C  
HETATM 2508  C       A  31      82.357 127.829  90.279                       C  
HETATM 2509  C       A  31      82.433 128.818  89.298                       C  
HETATM 2510  C       A  31      83.583 128.930  88.515                       C  
HETATM 2511  C       A  31      84.649 128.051  88.701                       C  
HETATM 2512  H       A  31      92.049 130.570  91.699                       H  
HETATM 2513  H       A  31      91.334 132.953  91.905                       H  
HETATM 2514  H       A  31      87.920 131.820  94.251                       H  
HETATM 2515  H       A  31      86.872 129.416  95.241                       H  
HETATM 2516  H       A  31      86.397 127.031  95.749                       H  
HETATM 2517  H       A  31      87.912 125.247  94.945                       H  
HETATM 2518  H       A  31      89.936 125.798  93.611                       H  
HETATM 2519  H       A  31      89.486 133.183  95.918                       H  
HETATM 2520  H       A  31      89.042 134.844  97.715                       H  
HETATM 2521  H       A  31      88.341 137.153  97.166                       H  
HETATM 2522  H       A  31      88.081 137.865  94.800                       H  
HETATM 2523  H       A  31      87.986 137.998  92.017                       H  
HETATM 2524  H       A  31      88.066 137.514  89.581                       H  
HETATM 2525  H       A  31      88.682 135.259  88.767                       H  
HETATM 2526  H       A  31      89.246 133.437  90.362                       H  
HETATM 2527  H       A  31      91.814 125.574  89.612                       H  
HETATM 2528  H       A  31      94.210 125.781  90.206                       H  
HETATM 2529  H       A  31      94.905 127.296  92.060                       H  
HETATM 2530  H       A  31      93.161 128.533  93.346                       H  
HETATM 2531  H       A  31      86.931 128.732  90.121                       H  
HETATM 2532  H       A  31      89.337 128.925  90.632                       H  
HETATM 2533  H       A  31      89.738 124.644  90.796                       H  
HETATM 2534  H       A  31      88.053 122.467  90.448                       H  
HETATM 2535  H       A  31      86.104 120.966  90.100                       H  
HETATM 2536  H       A  31      83.865 121.905  89.619                       H  
HETATM 2537  H       A  31      83.509 124.358  89.494                       H  
HETATM 2538  H       A  31      83.389 126.207  91.267                       H  
HETATM 2539  H       A  31      81.468 127.741  90.898                       H  
HETATM 2540  H       A  31      81.601 129.500  89.145                       H  
HETATM 2541  H       A  31      83.647 129.694  87.745                       H  
HETATM 2542  H       A  31      85.536 128.112  88.079                       H  
HETATM 2543  N       A  32     124.048  38.965 113.688                       N  
HETATM 2544  C       A  32     125.430  39.093 113.825                       C  
HETATM 2545  C       A  32     126.450  38.544 113.046                       C  
HETATM 2546  C       A  32     127.764  38.846 113.392                       C  
HETATM 2547  C       A  32     128.055  39.699 114.473                       C  
HETATM 2548  C       A  32     127.030  40.264 115.235                       C  
HETATM 2549  C       A  32     125.706  39.957 114.918                       C  
HETATM 2550  C       A  32     124.427  40.374 115.454                       C  
HETATM 2551  C       A  32     124.046  41.218 116.504                       C  
HETATM 2552  C       A  32     122.691  41.424 116.744                       C  
HETATM 2553  C       A  32     121.717  40.790 115.953                       C  
HETATM 2554  C       A  32     122.069  39.941 114.907                       C  
HETATM 2555  C       A  32     123.429  39.747 114.665                       C  
HETATM 2556  N       A  32     129.408  39.992 114.787                       N  
HETATM 2557  C       A  32     130.025  39.772 116.021                       C  
HETATM 2558  C       A  32     129.499  39.211 117.185                       C  
HETATM 2559  C       A  32     130.346  39.093 118.285                       C  
HETATM 2560  C       A  32     131.685  39.519 118.229                       C  
HETATM 2561  C       A  32     132.205  40.069 117.061                       C  
HETATM 2562  C       A  32     131.377  40.199 115.942                       C  
HETATM 2563  C       A  32     131.580  40.698 114.597                       C  
HETATM 2564  C       A  32     132.674  41.252 113.925                       C  
HETATM 2565  C       A  32     132.523  41.657 112.602                       C  
HETATM 2566  C       A  32     131.287  41.518 111.947                       C  
HETATM 2567  C       A  32     130.181  40.969 112.592                       C  
HETATM 2568  C       A  32     130.343  40.555 113.916                       C  
HETATM 2569  C       A  32     123.395  38.328 112.596                       C  
HETATM 2570  C       A  32     122.668  39.087 111.655                       C  
HETATM 2571  C       A  32     122.004  38.394 110.631                       C  
HETATM 2572  C       A  32     122.088  37.007 110.518                       C  
HETATM 2573  C       A  32     122.838  36.276 111.439                       C  
HETATM 2574  C       A  32     123.481  36.938 112.483                       C  
HETATM 2575  N       A  32     122.074  44.676 112.199                       N  
HETATM 2576  C       A  32     122.421  43.335 112.034                       C  
HETATM 2577  C       A  32     123.678  42.729 112.066                       C  
HETATM 2578  C       A  32     123.739  41.350 111.917                       C  
HETATM 2579  C       A  32     122.577  40.564 111.747                       C  
HETATM 2580  C       A  32     121.327  41.187 111.707                       C  
HETATM 2581  C       A  32     121.238  42.573 111.856                       C  
HETATM 2582  C       A  32     120.127  43.500 111.917                       C  
HETATM 2583  C       A  32     118.741  43.355 111.803                       C  
HETATM 2584  C       A  32     117.933  44.484 111.897                       C  
HETATM 2585  C       A  32     118.499  45.755 112.096                       C  
HETATM 2586  C       A  32     119.877  45.927 112.213                       C  
HETATM 2587  C       A  32     120.680  44.789 112.133                       C  
HETATM 2588  C       A  32     122.981  45.740 112.429                       C  
HETATM 2589  C       A  32     122.811  46.577 113.539                       C  
HETATM 2590  C       A  32     123.704  47.624 113.759                       C  
HETATM 2591  C       A  32     124.777  47.830 112.891                       C  
HETATM 2592  C       A  32     124.950  46.987 111.792                       C  
HETATM 2593  C       A  32     124.050  45.951 111.552                       C  
HETATM 2594  H       A  32     126.227  37.893 112.207                       H  
HETATM 2595  H       A  32     128.587  38.418 112.830                       H  
HETATM 2596  H       A  32     127.273  40.941 116.047                       H  
HETATM 2597  H       A  32     124.798  41.705 117.118                       H  
HETATM 2598  H       A  32     122.380  42.080 117.551                       H  
HETATM 2599  H       A  32     120.665  40.968 116.156                       H  
HETATM 2600  H       A  32     121.318  39.457 114.293                       H  
HETATM 2601  H       A  32     128.468  38.875 117.229                       H  
HETATM 2602  H       A  32     129.962  38.660 119.205                       H  
HETATM 2603  H       A  32     132.317  39.415 119.105                       H  
HETATM 2604  H       A  32     133.242  40.391 117.016                       H  
HETATM 2605  H       A  32     133.628  41.367 114.433                       H  
HETATM 2606  H       A  32     133.367  42.087 112.070                       H  
HETATM 2607  H       A  32     131.189  41.847 110.916                       H  
HETATM 2608  H       A  32     129.226  40.870 112.087                       H  
HETATM 2609  H       A  32     121.443  38.966 109.899                       H  
HETATM 2610  H       A  32     121.577  36.501 109.705                       H  
HETATM 2611  H       A  32     122.912  35.195 111.356                       H  
HETATM 2612  H       A  32     124.041  36.388 113.234                       H  
HETATM 2613  H       A  32     124.581  43.311 112.213                       H  
HETATM 2614  H       A  32     124.708  40.863 111.937                       H  
HETATM 2615  H       A  32     120.426  40.588 111.605                       H  
HETATM 2616  H       A  32     118.303  42.374 111.638                       H  
HETATM 2617  H       A  32     116.855  44.386 111.812                       H  
HETATM 2618  H       A  32     117.852  46.624 112.157                       H  
HETATM 2619  H       A  32     120.309  46.912 112.358                       H  
HETATM 2620  H       A  32     121.991  46.391 114.223                       H  
HETATM 2621  H       A  32     123.567  48.271 114.620                       H  
HETATM 2622  H       A  32     125.476  48.642 113.071                       H  
HETATM 2623  H       A  32     125.780  47.145 111.109                       H  
HETATM 2624  H       A  32     124.160  45.308 110.685                       H  
HETATM 2625  N       A  33      42.909  78.058 142.258                       N  
HETATM 2626  C       A  33      41.619  77.598 141.993                       C  
HETATM 2627  C       A  33      40.756  77.941 140.952                       C  
HETATM 2628  C       A  33      39.513  77.315 140.908                       C  
HETATM 2629  C       A  33      39.151  76.347 141.864                       C  
HETATM 2630  C       A  33      40.028  75.991 142.890                       C  
HETATM 2631  C       A  33      41.270  76.623 142.966                       C  
HETATM 2632  C       A  33      42.410  76.486 143.848                       C  
HETATM 2633  C       A  33      42.677  75.689 144.967                       C  
HETATM 2634  C       A  33      43.919  75.793 145.587                       C  
HETATM 2635  C       A  33      44.889  76.691 145.105                       C  
HETATM 2636  C       A  33      44.645  77.499 143.999                       C  
HETATM 2637  C       A  33      43.403  77.382 143.376                       C  
HETATM 2638  N       A  33      37.878  75.723 141.777                       N  
HETATM 2639  C       A  33      36.907  75.709 142.781                       C  
HETATM 2640  C       A  33      36.933  76.300 144.045                       C  
HETATM 2641  C       A  33      35.810  76.141 144.855                       C  
HETATM 2642  C       A  33      34.688  75.416 144.419                       C  
HETATM 2643  C       A  33      34.666  74.837 143.153                       C  
HETATM 2644  C       A  33      35.779  74.981 142.320                       C  
HETATM 2645  C       A  33      36.088  74.538 140.975                       C  
HETATM 2646  C       A  33      35.397  73.787 140.020                       C  
HETATM 2647  C       A  33      36.006  73.517 138.799                       C  
HETATM 2648  C       A  33      37.302  73.987 138.525                       C  
HETATM 2649  C       A  33      38.014  74.738 139.458                       C  
HETATM 2650  C       A  33      37.393  75.014 140.677                       C  
HETATM 2651  C       A  33      43.665  78.903 141.397                       C  
HETATM 2652  C       A  33      44.789  78.401 140.708                       C  
HETATM 2653  C       A  33      45.520  79.297 139.914                       C  
HETATM 2654  C       A  33      45.134  80.629 139.776                       C  
HETATM 2655  C       A  33      44.001  81.100 140.438                       C  
HETATM 2656  C       A  33      43.275  80.237 141.257                       C  
HETATM 2657  N       A  33      46.560  73.087 141.425                       N  
HETATM 2658  C       A  33      45.954  74.316 141.162                       C  
HETATM 2659  C       A  33      44.629  74.604 140.828                       C  
HETATM 2660  C       A  33      44.276  75.936 140.661                       C  
HETATM 2661  C       A  33      45.209  76.984 140.829                       C  
HETATM 2662  C       A  33      46.534  76.678 141.152                       C  
HETATM 2663  C       A  33      46.915  75.346 141.327                       C  
HETATM 2664  C       A  33      48.157  74.706 141.709                       C  
HETATM 2665  C       A  33      49.440  75.182 141.996                       C  
HETATM 2666  C       A  33      50.441  74.271 142.324                       C  
HETATM 2667  C       A  33      50.172  72.893 142.358                       C  
HETATM 2668  C       A  33      48.902  72.393 142.075                       C  
HETATM 2669  C       A  33      47.900  73.311 141.762                       C  
HETATM 2670  C       A  33      45.915  71.826 141.390                       C  
HETATM 2671  C       A  33      45.967  70.982 142.506                       C  
HETATM 2672  C       A  33      45.334  69.741 142.465                       C  
HETATM 2673  C       A  33      44.631  69.345 141.327                       C  
HETATM 2674  C       A  33      44.571  70.193 140.220                       C  
HETATM 2675  C       A  33      45.219  71.427 140.244                       C  
HETATM 2676  H       A  33      41.037  78.680 140.210                       H  
HETATM 2677  H       A  33      38.801  77.573 140.131                       H  
HETATM 2678  H       A  33      39.741  75.224 143.602                       H  
HETATM 2679  H       A  33      41.927  74.998 145.341                       H  
HETATM 2680  H       A  33      44.143  75.178 146.452                       H  
HETATM 2681  H       A  33      45.852  76.753 145.603                       H  
HETATM 2682  H       A  33      45.395  78.186 143.623                       H  
HETATM 2683  H       A  33      37.795  76.866 144.382                       H  
HETATM 2684  H       A  33      35.803  76.591 145.844                       H  
HETATM 2685  H       A  33      33.830  75.309 145.077                       H  
HETATM 2686  H       A  33      33.794  74.282 142.814                       H  
HETATM 2687  H       A  33      34.398  73.416 140.234                       H  
HETATM 2688  H       A  33      35.477  72.936 138.049                       H  
HETATM 2689  H       A  33      37.762  73.759 137.567                       H  
HETATM 2690  H       A  33      39.018  75.094 139.248                       H  
HETATM 2691  H       A  33      46.386  78.923 139.376                       H  
HETATM 2692  H       A  33      45.712  81.295 139.141                       H  
HETATM 2693  H       A  33      43.691  82.136 140.333                       H  
HETATM 2694  H       A  33      42.411  80.588 141.813                       H  
HETATM 2695  H       A  33      43.893  73.817 140.713                       H  
HETATM 2696  H       A  33      43.252  76.178 140.400                       H  
HETATM 2697  H       A  33      47.251  77.479 141.311                       H  
HETATM 2698  H       A  33      49.652  76.247 141.960                       H  
HETATM 2699  H       A  33      51.441  74.628 142.551                       H  
HETATM 2700  H       A  33      50.969  72.199 142.606                       H  
HETATM 2701  H       A  33      48.702  71.326 142.094                       H  
HETATM 2702  H       A  33      46.492  71.311 143.396                       H  
HETATM 2703  H       A  33      45.379  69.089 143.333                       H  
HETATM 2704  H       A  33      44.131  68.381 141.302                       H  
HETATM 2705  H       A  33      44.030  69.890 139.329                       H  
HETATM 2706  H       A  33      45.201  72.082 139.379                       H  
HETATM 2707  N       A  34      58.506 118.935  17.386                       N  
HETATM 2708  C       A  34      58.874 117.636  17.037                       C  
HETATM 2709  C       A  34      58.436 116.422  17.568                       C  
HETATM 2710  C       A  34      58.955 115.252  17.021                       C  
HETATM 2711  C       A  34      59.869 115.290  15.951                       C  
HETATM 2712  C       A  34      60.285 116.507  15.409                       C  
HETATM 2713  C       A  34      59.794 117.693  15.956                       C  
HETATM 2714  C       A  34      59.977 119.094  15.636                       C  
HETATM 2715  C       A  34      60.735 119.776  14.678                       C  
HETATM 2716  C       A  34      60.663 121.165  14.628                       C  
HETATM 2717  C       A  34      59.852 121.875  15.530                       C  
HETATM 2718  C       A  34      59.094 121.221  16.497                       C  
HETATM 2719  C       A  34      59.161 119.828  16.534                       C  
HETATM 2720  N       A  34      60.366 114.073  15.414                       N  
HETATM 2721  C       A  34      61.713 113.717  15.312                       C  
HETATM 2722  C       A  34      62.847 114.421  15.719                       C  
HETATM 2723  C       A  34      64.088 113.823  15.510                       C  
HETATM 2724  C       A  34      64.199 112.555  14.914                       C  
HETATM 2725  C       A  34      63.063 111.854  14.519                       C  
HETATM 2726  C       A  34      61.805 112.431  14.717                       C  
HETATM 2727  C       A  34      60.449 111.995  14.450                       C  
HETATM 2728  C       A  34      59.898 110.845  13.878                       C  
HETATM 2729  C       A  34      58.515 110.749  13.748                       C  
HETATM 2730  C       A  34      57.680 111.794  14.181                       C  
HETATM 2731  C       A  34      58.203 112.951  14.756                       C  
HETATM 2732  C       A  34      59.590 113.036  14.892                       C  
HETATM 2733  C       A  34      57.468 119.270  18.300                       C  
HETATM 2734  C       A  34      56.268 119.851  17.839                       C  
HETATM 2735  C       A  34      55.305 120.204  18.797                       C  
HETATM 2736  C       A  34      55.503 119.956  20.154                       C  
HETATM 2737  C       A  34      56.682 119.349  20.588                       C  
HETATM 2738  C       A  34      57.667 119.018  19.660                       C  
HETATM 2739  N       A  34      55.505 121.120  12.390                       N  
HETATM 2740  C       A  34      55.695 120.610  13.675                       C  
HETATM 2741  C       A  34      56.091 119.333  14.077                       C  
HETATM 2742  C       A  34      56.249 119.100  15.436                       C  
HETATM 2743  C       A  34      56.029 120.111  16.399                       C  
HETATM 2744  C       A  34      55.622 121.381  15.980                       C  
HETATM 2745  C       A  34      55.458 121.642  14.618                       C  
HETATM 2746  C       A  34      55.111 122.829  13.865                       C  
HETATM 2747  C       A  34      54.767 124.135  14.227                       C  
HETATM 2748  C       A  34      54.467 125.056  13.227                       C  
HETATM 2749  C       A  34      54.500 124.681  11.874                       C  
HETATM 2750  C       A  34      54.839 123.385  11.487                       C  
HETATM 2751  C       A  34      55.153 122.471  12.492                       C  
HETATM 2752  C       A  34      55.676 120.399  11.182                       C  
HETATM 2753  C       A  34      56.533 120.888  10.190                       C  
HETATM 2754  C       A  34      56.694 120.177   9.002                       C  
HETATM 2755  C       A  34      56.023 118.969   8.808                       C  
HETATM 2756  C       A  34      55.178 118.478   9.804                       C  
HETATM 2757  C       A  34      54.994 119.193  10.985                       C  
HETATM 2758  H       A  34      57.726 116.391  18.386                       H  
HETATM 2759  H       A  34      58.662 114.287  17.423                       H  
HETATM 2760  H       A  34      60.969 116.515  14.567                       H  
HETATM 2761  H       A  34      61.365 119.228  13.983                       H  
HETATM 2762  H       A  34      61.241 121.708  13.886                       H  
HETATM 2763  H       A  34      59.810 122.959  15.471                       H  
HETATM 2764  H       A  34      58.463 121.768  17.188                       H  
HETATM 2765  H       A  34      62.763 115.397  16.186                       H  
HETATM 2766  H       A  34      64.987 114.349  15.817                       H  
HETATM 2767  H       A  34      65.183 112.119  14.763                       H  
HETATM 2768  H       A  34      63.151 110.871  14.064                       H  
HETATM 2769  H       A  34      60.542 110.041  13.535                       H  
HETATM 2770  H       A  34      58.075 109.859  13.307                       H  
HETATM 2771  H       A  34      56.604 111.701  14.065                       H  
HETATM 2772  H       A  34      57.558 113.759  15.083                       H  
HETATM 2773  H       A  34      54.376 120.649  18.456                       H  
HETATM 2774  H       A  34      54.731 120.225  20.869                       H  
HETATM 2775  H       A  34      56.843 119.149  21.644                       H  
HETATM 2776  H       A  34      58.609 118.580  19.976                       H  
HETATM 2777  H       A  34      56.283 118.548  13.355                       H  
HETATM 2778  H       A  34      56.555 118.114  15.767                       H  
HETATM 2779  H       A  34      55.479 122.171  16.711                       H  
HETATM 2780  H       A  34      54.732 124.424  15.274                       H  
HETATM 2781  H       A  34      54.201 126.075  13.494                       H  
HETATM 2782  H       A  34      54.253 125.412  11.110                       H  
HETATM 2783  H       A  34      54.854 123.098  10.441                       H  
HETATM 2784  H       A  34      57.072 121.813  10.363                       H  
HETATM 2785  H       A  34      57.359 120.562   8.234                       H  
HETATM 2786  H       A  34      56.159 118.412   7.884                       H  
HETATM 2787  H       A  34      54.648 117.541   9.657                       H  
HETATM 2788  H       A  34      54.318 118.834  11.754                       H  
HETATM 2789  N       A  35      72.848  96.818 132.017                       N  
HETATM 2790  C       A  35      74.083  96.177 131.918                       C  
HETATM 2791  C       A  35      74.767  95.750 130.779                       C  
HETATM 2792  C       A  35      76.007  95.145 130.957                       C  
HETATM 2793  C       A  35      76.567  94.995 132.240                       C  
HETATM 2794  C       A  35      75.889  95.445 133.374                       C  
HETATM 2795  C       A  35      74.633  96.035 133.220                       C  
HETATM 2796  C       A  35      73.687  96.629 134.142                       C  
HETATM 2797  C       A  35      73.669  96.806 135.529                       C  
HETATM 2798  C       A  35      72.584  97.454 136.111                       C  
HETATM 2799  C       A  35      71.517  97.918 135.321                       C  
HETATM 2800  C       A  35      71.507  97.747 133.940                       C  
HETATM 2801  C       A  35      72.602  97.106 133.362                       C  
HETATM 2802  N       A  35      77.841  94.382 132.378                       N  
HETATM 2803  C       A  35      78.125  93.258 133.156                       C  
HETATM 2804  C       A  35      77.264  92.477 133.929                       C  
HETATM 2805  C       A  35      77.811  91.387 134.603                       C  
HETATM 2806  C       A  35      79.179  91.078 134.509                       C  
HETATM 2807  C       A  35      80.030  91.856 133.729                       C  
HETATM 2808  C       A  35      79.507  92.955 133.041                       C  
HETATM 2809  C       A  35      80.080  93.946 132.152                       C  
HETATM 2810  C       A  35      81.369  94.181 131.667                       C  
HETATM 2811  C       A  35      81.588  95.263 130.819                       C  
HETATM 2812  C       A  35      80.530  96.114 130.456                       C  
HETATM 2813  C       A  35      79.234  95.903 130.924                       C  
HETATM 2814  C       A  35      79.021  94.810 131.766                       C  
HETATM 2815  C       A  35      72.086  97.294 130.913                       C  
HETATM 2816  C       A  35      71.947  98.679 130.684                       C  
HETATM 2817  C       A  35      71.142  99.083 129.608                       C  
HETATM 2818  C       A  35      70.529  98.155 128.768                       C  
HETATM 2819  C       A  35      70.705  96.789 128.991                       C  
HETATM 2820  C       A  35      71.475  96.362 130.071                       C  
HETATM 2821  N       A  35      74.186 102.493 134.195                       N  
HETATM 2822  C       A  35      73.828 101.500 133.283                       C  
HETATM 2823  C       A  35      74.599 100.473 132.735                       C  
HETATM 2824  C       A  35      73.974  99.581 131.874                       C  
HETATM 2825  C       A  35      72.601  99.684 131.555                       C  
HETATM 2826  C       A  35      71.846 100.724 132.105                       C  
HETATM 2827  C       A  35      72.450 101.634 132.975                       C  
HETATM 2828  C       A  35      71.956 102.762 133.739                       C  
HETATM 2829  C       A  35      70.707 103.380 133.849                       C  
HETATM 2830  C       A  35      70.571 104.484 134.685                       C  
HETATM 2831  C       A  35      71.673 104.978 135.404                       C  
HETATM 2832  C       A  35      72.928 104.380 135.311                       C  
HETATM 2833  C       A  35      73.054 103.265 134.483                       C  
HETATM 2834  C       A  35      75.473 102.667 134.762                       C  
HETATM 2835  C       A  35      75.626 102.707 136.152                       C  
HETATM 2836  C       A  35      76.894 102.882 136.704                       C  
HETATM 2837  C       A  35      78.013 102.996 135.878                       C  
HETATM 2838  C       A  35      77.858 102.945 134.492                       C  
HETATM 2839  C       A  35      76.592 102.792 133.931                       C  
HETATM 2840  H       A  35      74.340  95.873 129.789                       H  
HETATM 2841  H       A  35      76.560  94.773 130.100                       H  
HETATM 2842  H       A  35      76.348  95.345 134.351                       H  
HETATM 2843  H       A  35      74.492  96.445 136.140                       H  
HETATM 2844  H       A  35      72.559  97.604 137.186                       H  
HETATM 2845  H       A  35      70.682  98.424 135.797                       H  
HETATM 2846  H       A  35      70.687  98.110 133.330                       H  
HETATM 2847  H       A  35      76.206  92.709 133.998                       H  
HETATM 2848  H       A  35      77.164  90.762 135.212                       H  
HETATM 2849  H       A  35      79.574  90.223 135.050                       H  
HETATM 2850  H       A  35      81.086  91.612 133.651                       H  
HETATM 2851  H       A  35      82.190  93.529 131.954                       H  
HETATM 2852  H       A  35      82.586  95.454 130.435                       H  
HETATM 2853  H       A  35      80.724  96.956 129.797                       H  
HETATM 2854  H       A  35      78.421  96.565 130.648                       H  
HETATM 2855  H       A  35      71.029 100.146 129.419                       H  
HETATM 2856  H       A  35      69.926  98.499 127.934                       H  
HETATM 2857  H       A  35      70.234  96.059 128.339                       H  
HETATM 2858  H       A  35      71.597  95.305 130.288                       H  
HETATM 2859  H       A  35      75.649 100.364 132.979                       H  
HETATM 2860  H       A  35      74.558  98.778 131.437                       H  
HETATM 2861  H       A  35      70.784 100.794 131.888                       H  
HETATM 2862  H       A  35      69.856 103.004 133.286                       H  
HETATM 2863  H       A  35      69.606 104.972 134.782                       H  
HETATM 2864  H       A  35      71.547 105.847 136.043                       H  
HETATM 2865  H       A  35      73.778 104.772 135.861                       H  
HETATM 2866  H       A  35      74.754 102.588 136.786                       H  
HETATM 2867  H       A  35      77.007 102.914 137.784                       H  
HETATM 2868  H       A  35      79.000 103.124 136.312                       H  
HETATM 2869  H       A  35      78.724 103.039 133.842                       H  
HETATM 2870  H       A  35      76.458 102.779 132.854                       H  
HETATM 2871  N       A  36     114.765  20.623  73.160                       N  
HETATM 2872  C       A  36     115.714  20.980  72.202                       C  
HETATM 2873  C       A  36     116.438  20.166  71.330                       C  
HETATM 2874  C       A  36     117.321  20.783  70.450                       C  
HETATM 2875  C       A  36     117.459  22.184  70.419                       C  
HETATM 2876  C       A  36     116.715  22.995  71.278                       C  
HETATM 2877  C       A  36     115.840  22.395  72.184                       C  
HETATM 2878  C       A  36     114.913  22.910  73.171                       C  
HETATM 2879  C       A  36     114.574  24.198  73.600                       C  
HETATM 2880  C       A  36     113.599  24.344  74.582                       C  
HETATM 2881  C       A  36     112.970  23.219  75.144                       C  
HETATM 2882  C       A  36     113.295  21.927  74.739                       C  
HETATM 2883  C       A  36     114.264  21.788  73.747                       C  
HETATM 2884  N       A  36     118.363  22.776  69.498                       N  
HETATM 2885  C       A  36     119.421  23.626  69.826                       C  
HETATM 2886  C       A  36     119.852  24.058  71.081                       C  
HETATM 2887  C       A  36     120.959  24.904  71.128                       C  
HETATM 2888  C       A  36     121.624  25.306  69.957                       C  
HETATM 2889  C       A  36     121.195  24.863  68.709                       C  
HETATM 2890  C       A  36     120.087  24.014  68.633                       C  
HETATM 2891  C       A  36     119.394  23.367  67.538                       C  
HETATM 2892  C       A  36     119.564  23.366  66.150                       C  
HETATM 2893  C       A  36     118.687  22.630  65.360                       C  
HETATM 2894  C       A  36     117.637  21.899  65.944                       C  
HETATM 2895  C       A  36     117.445  21.881  67.324                       C  
HETATM 2896  C       A  36     118.335  22.613  68.111                       C  
HETATM 2897  C       A  36     114.241  19.312  73.337                       C  
HETATM 2898  C       A  36     112.905  19.021  72.988                       C  
HETATM 2899  C       A  36     112.435  17.723  73.235                       C  
HETATM 2900  C       A  36     113.263  16.738  73.771                       C  
HETATM 2901  C       A  36     114.591  17.034  74.079                       C  
HETATM 2902  C       A  36     115.073  18.325  73.872                       C  
HETATM 2903  N       A  36     109.421  23.024  71.058                       N  
HETATM 2904  C       A  36     110.387  22.064  71.360                       C  
HETATM 2905  C       A  36     111.638  21.844  70.779                       C  
HETATM 2906  C       A  36     112.431  20.835  71.308                       C  
HETATM 2907  C       A  36     112.010  20.049  72.404                       C  
HETATM 2908  C       A  36     110.751  20.275  72.966                       C  
HETATM 2909  C       A  36     109.934  21.285  72.455                       C  
HETATM 2910  C       A  36     108.634  21.802  72.830                       C  
HETATM 2911  C       A  36     107.702  21.450  73.810                       C  
HETATM 2912  C       A  36     106.509  22.163  73.895                       C  
HETATM 2913  C       A  36     106.239  23.216  73.004                       C  
HETATM 2914  C       A  36     107.152  23.586  72.018                       C  
HETATM 2915  C       A  36     108.351  22.878  71.948                       C  
HETATM 2916  C       A  36     109.524  24.007  70.042                       C  
HETATM 2917  C       A  36     109.361  25.360  70.358                       C  
HETATM 2918  C       A  36     109.460  26.322  69.354                       C  
HETATM 2919  C       A  36     109.741  25.944  68.041                       C  
HETATM 2920  C       A  36     109.915  24.594  67.731                       C  
HETATM 2921  C       A  36     109.797  23.624  68.724                       C  
HETATM 2922  H       A  36     116.326  19.087  71.346                       H  
HETATM 2923  H       A  36     117.924  20.185  69.773                       H  
HETATM 2924  H       A  36     116.815  24.074  71.221                       H  
HETATM 2925  H       A  36     115.062  25.067  73.169                       H  
HETATM 2926  H       A  36     113.321  25.337  74.921                       H  
HETATM 2927  H       A  36     112.210  23.358  75.907                       H  
HETATM 2928  H       A  36     112.805  21.060  75.167                       H  
HETATM 2929  H       A  36     119.344  23.743  71.987                       H  
HETATM 2930  H       A  36     121.315  25.255  72.092                       H  
HETATM 2931  H       A  36     122.482  25.968  70.030                       H  
HETATM 2932  H       A  36     121.715  25.170  67.805                       H  
HETATM 2933  H       A  36     120.370  23.937  65.697                       H  
HETATM 2934  H       A  36     118.811  22.620  64.281                       H  
HETATM 2935  H       A  36     116.960  21.336  65.308                       H  
HETATM 2936  H       A  36     116.630  21.323  67.772                       H  
HETATM 2937  H       A  36     111.410  17.485  72.968                       H  
HETATM 2938  H       A  36     112.875  15.737  73.935                       H  
HETATM 2939  H       A  36     115.245  16.272  74.494                       H  
HETATM 2940  H       A  36     116.091  18.592  74.139                       H  
HETATM 2941  H       A  36     111.988  22.447  69.949                       H  
HETATM 2942  H       A  36     113.405  20.649  70.868                       H  
HETATM 2943  H       A  36     110.431  19.694  73.827                       H  
HETATM 2944  H       A  36     107.905  20.630  74.493                       H  
HETATM 2945  H       A  36     105.777  21.902  74.653                       H  
HETATM 2946  H       A  36     105.298  23.753  73.081                       H  
HETATM 2947  H       A  36     106.934  24.394  71.327                       H  
HETATM 2948  H       A  36     109.171  25.646  71.387                       H  
HETATM 2949  H       A  36     109.331  27.371  69.604                       H  
HETATM 2950  H       A  36     109.827  26.698  67.263                       H  
HETATM 2951  H       A  36     110.129  24.292  66.709                       H  
HETATM 2952  H       A  36     109.902  22.570  68.488                       H  
HETATM 2953  N       A  37      17.692  70.828  79.413                       N  
HETATM 2954  C       A  37      17.326  69.881  78.458                       C  
HETATM 2955  C       A  37      16.055  69.547  77.987                       C  
HETATM 2956  C       A  37      15.965  68.564  77.006                       C  
HETATM 2957  C       A  37      17.119  67.948  76.484                       C  
HETATM 2958  C       A  37      18.389  68.302  76.943                       C  
HETATM 2959  C       A  37      18.500  69.270  77.942                       C  
HETATM 2960  C       A  37      19.624  69.889  78.614                       C  
HETATM 2961  C       A  37      21.011  69.728  78.528                       C  
HETATM 2962  C       A  37      21.831  70.522  79.324                       C  
HETATM 2963  C       A  37      21.279  71.466  80.207                       C  
HETATM 2964  C       A  37      19.902  71.641  80.316                       C  
HETATM 2965  C       A  37      19.086  70.850  79.508                       C  
HETATM 2966  N       A  37      16.984  66.957  75.476                       N  
HETATM 2967  C       A  37      17.468  65.649  75.548                       C  
HETATM 2968  C       A  37      18.142  65.012  76.591                       C  
HETATM 2969  C       A  37      18.504  63.678  76.407                       C  
HETATM 2970  C       A  37      18.200  62.994  75.217                       C  
HETATM 2971  C       A  37      17.518  63.633  74.185                       C  
HETATM 2972  C       A  37      17.143  64.971  74.344                       C  
HETATM 2973  C       A  37      16.432  65.918  73.509                       C  
HETATM 2974  C       A  37      15.873  65.851  72.229                       C  
HETATM 2975  C       A  37      15.259  66.981  71.698                       C  
HETATM 2976  C       A  37      15.203  68.179  72.433                       C  
HETATM 2977  C       A  37      15.750  68.273  73.711                       C  
HETATM 2978  C       A  37      16.356  67.132  74.241                       C  
HETATM 2979  C       A  37      16.804  71.765  80.014                       C  
HETATM 2980  C       A  37      16.894  73.138  79.702                       C  
HETATM 2981  C       A  37      16.023  74.015  80.366                       C  
HETATM 2982  C       A  37      15.074  73.549  81.274                       C  
HETATM 2983  C       A  37      14.977  72.184  81.545                       C  
HETATM 2984  C       A  37      15.852  71.296  80.922                       C  
HETATM 2985  N       A  37      20.883  75.122  76.233                       N  
HETATM 2986  C       A  37      19.822  74.536  76.924                       C  
HETATM 2987  C       A  37      18.987  73.482  76.547                       C  
HETATM 2988  C       A  37      18.026  73.059  77.455                       C  
HETATM 2989  C       A  37      17.886  73.654  78.729                       C  
HETATM 2990  C       A  37      18.724  74.714  79.086                       C  
HETATM 2991  C       A  37      19.700  75.159  78.192                       C  
HETATM 2992  C       A  37      20.736  76.168  78.267                       C  
HETATM 2993  C       A  37      21.110  77.096  79.243                       C  
HETATM 2994  C       A  37      22.174  77.956  78.985                       C  
HETATM 2995  C       A  37      22.860  77.900  77.760                       C  
HETATM 2996  C       A  37      22.507  76.983  76.771                       C  
HETATM 2997  C       A  37      21.450  76.115  77.041                       C  
HETATM 2998  C       A  37      21.333  74.750  74.941                       C  
HETATM 2999  C       A  37      22.675  74.409  74.739                       C  
HETATM 3000  C       A  37      23.112  74.047  73.466                       C  
HETATM 3001  C       A  37      22.215  74.004  72.398                       C  
HETATM 3002  C       A  37      20.875  74.334  72.605                       C  
HETATM 3003  C       A  37      20.433  74.718  73.870                       C  
HETATM 3004  H       A  37      15.167  70.027  78.382                       H  
HETATM 3005  H       A  37      14.995  68.255  76.632                       H  
HETATM 3006  H       A  37      19.267  67.835  76.509                       H  
HETATM 3007  H       A  37      21.438  68.996  77.848                       H  
HETATM 3008  H       A  37      22.910  70.412  79.264                       H  
HETATM 3009  H       A  37      21.938  72.077  80.816                       H  
HETATM 3010  H       A  37      19.476  72.373  80.992                       H  
HETATM 3011  H       A  37      18.372  65.536  77.513                       H  
HETATM 3012  H       A  37      19.030  63.159  77.202                       H  
HETATM 3013  H       A  37      18.499  61.956  75.105                       H  
HETATM 3014  H       A  37      17.277  63.101  73.269                       H  
HETATM 3015  H       A  37      15.924  64.929  71.657                       H  
HETATM 3016  H       A  37      14.820  66.941  70.705                       H  
HETATM 3017  H       A  37      14.724  69.051  71.996                       H  
HETATM 3018  H       A  37      15.713  69.200  74.273                       H  
HETATM 3019  H       A  37      16.080  75.074  80.133                       H  
HETATM 3020  H       A  37      14.402  74.251  81.759                       H  
HETATM 3021  H       A  37      14.238  71.812  82.249                       H  
HETATM 3022  H       A  37      15.823  70.234  81.143                       H  
HETATM 3023  H       A  37      19.089  72.999  75.582                       H  
HETATM 3024  H       A  37      17.368  72.243  77.178                       H  
HETATM 3025  H       A  37      18.642  75.158  80.074                       H  
HETATM 3026  H       A  37      20.574  77.147  80.187                       H  
HETATM 3027  H       A  37      22.476  78.681  79.735                       H  
HETATM 3028  H       A  37      23.680  78.586  77.575                       H  
HETATM 3029  H       A  37      23.034  76.950  75.823                       H  
HETATM 3030  H       A  37      23.358  74.418  75.581                       H  
HETATM 3031  H       A  37      24.156  73.784  73.314                       H  
HETATM 3032  H       A  37      22.558  73.712  71.409                       H  
HETATM 3033  H       A  37      20.172  74.308  71.777                       H  
HETATM 3034  H       A  37      19.400  75.003  74.035                       H  
HETATM 3035  N       A  38      87.654  78.712 106.030                       N  
HETATM 3036  C       A  38      88.332  78.501 107.230                       C  
HETATM 3037  C       A  38      88.968  79.425 108.060                       C  
HETATM 3038  C       A  38      89.564  78.949 109.224                       C  
HETATM 3039  C       A  38      89.502  77.585 109.569                       C  
HETATM 3040  C       A  38      88.844  76.668 108.746                       C  
HETATM 3041  C       A  38      88.260  77.121 107.563                       C  
HETATM 3042  C       A  38      87.491  76.479 106.517                       C  
HETATM 3043  C       A  38      87.075  75.162 106.292                       C  
HETATM 3044  C       A  38      86.308  74.882 105.165                       C  
HETATM 3045  C       A  38      85.963  75.901 104.260                       C  
HETATM 3046  C       A  38      86.371  77.217 104.456                       C  
HETATM 3047  C       A  38      87.130  77.493 105.593                       C  
HETATM 3048  N       A  38      90.112  77.141 110.771                       N  
HETATM 3049  C       A  38      91.091  76.150 110.871                       C  
HETATM 3050  C       A  38      91.704  75.407 109.861                       C  
HETATM 3051  C       A  38      92.673  74.479 110.239                       C  
HETATM 3052  C       A  38      93.027  74.296 111.587                       C  
HETATM 3053  C       A  38      92.418  75.048 112.588                       C  
HETATM 3054  C       A  38      91.443  75.986 112.237                       C  
HETATM 3055  C       A  38      90.636  76.923 112.992                       C  
HETATM 3056  C       A  38      90.521  77.225 114.352                       C  
HETATM 3057  C       A  38      89.610  78.195 114.757                       C  
HETATM 3058  C       A  38      88.809  78.863 113.814                       C  
HETATM 3059  C       A  38      88.903  78.584 112.452                       C  
HETATM 3060  C       A  38      89.827  77.616 112.053                       C  
HETATM 3061  C       A  38      87.359  79.989 105.476                       C  
HETATM 3062  C       A  38      86.032  80.468 105.447                       C  
HETATM 3063  C       A  38      85.801  81.712 104.842                       C  
HETATM 3064  C       A  38      86.846  82.473 104.320                       C  
HETATM 3065  C       A  38      88.156  81.999 104.387                       C  
HETATM 3066  C       A  38      88.407  80.751 104.955                       C  
HETATM 3067  N       A  38      81.721  77.330 107.307                       N  
HETATM 3068  C       A  38      82.849  78.108 107.044                       C  
HETATM 3069  C       A  38      83.974  78.343 107.837                       C  
HETATM 3070  C       A  38      84.987  79.133 107.308                       C  
HETATM 3071  C       A  38      84.907  79.683 106.009                       C  
HETATM 3072  C       A  38      83.768  79.446 105.233                       C  
HETATM 3073  C       A  38      82.736  78.655 105.740                       C  
HETATM 3074  C       A  38      81.481  78.181 105.193                       C  
HETATM 3075  C       A  38      80.823  78.381 103.976                       C  
HETATM 3076  C       A  38      79.587  77.775 103.770                       C  
HETATM 3077  C       A  38      79.002  76.980 104.770                       C  
HETATM 3078  C       A  38      79.638  76.766 105.992                       C  
HETATM 3079  C       A  38      80.883  77.364 106.187                       C  
HETATM 3080  C       A  38      81.483  76.599 108.498                       C  
HETATM 3081  C       A  38      81.206  75.229 108.434                       C  
HETATM 3082  C       A  38      80.968  74.515 109.608                       C  
HETATM 3083  C       A  38      81.027  75.156 110.846                       C  
HETATM 3084  C       A  38      81.315  76.520 110.907                       C  
HETATM 3085  C       A  38      81.532  77.246 109.738                       C  
HETATM 3086  H       A  38      89.009  80.477 107.800                       H  
HETATM 3087  H       A  38      90.092  79.630 109.884                       H  
HETATM 3088  H       A  38      88.784  75.626 109.042                       H  
HETATM 3089  H       A  38      87.344  74.374 106.990                       H  
HETATM 3090  H       A  38      85.973  73.866 104.981                       H  
HETATM 3091  H       A  38      85.362  75.659 103.388                       H  
HETATM 3092  H       A  38      86.100  78.004 103.762                       H  
HETATM 3093  H       A  38      91.437  75.551 108.819                       H  
HETATM 3094  H       A  38      93.166  73.888 109.472                       H  
HETATM 3095  H       A  38      93.784  73.563 111.846                       H  
HETATM 3096  H       A  38      92.698  74.910 113.629                       H  
HETATM 3097  H       A  38      91.134  76.703 115.083                       H  
HETATM 3098  H       A  38      89.513  78.439 115.811                       H  
HETATM 3099  H       A  38      88.099  79.613 114.153                       H  
HETATM 3100  H       A  38      88.279  79.095 111.727                       H  
HETATM 3101  H       A  38      84.785  82.094 104.815                       H  
HETATM 3102  H       A  38      86.637  83.440 103.872                       H  
HETATM 3103  H       A  38      88.977  82.587 103.986                       H  
HETATM 3104  H       A  38      89.413  80.343 104.987                       H  
HETATM 3105  H       A  38      84.065  77.917 108.829                       H  
HETATM 3106  H       A  38      85.868  79.327 107.910                       H  
HETATM 3107  H       A  38      83.711  79.841 104.223                       H  
HETATM 3108  H       A  38      81.269  79.004 103.206                       H  
HETATM 3109  H       A  38      79.065  77.920 102.828                       H  
HETATM 3110  H       A  38      78.033  76.525 104.593                       H  
HETATM 3111  H       A  38      79.178  76.159 106.765                       H  
HETATM 3112  H       A  38      81.191  74.734 107.469                       H  
HETATM 3113  H       A  38      80.752  73.452 109.553                       H  
HETATM 3114  H       A  38      80.851  74.595 111.760                       H  
HETATM 3115  H       A  38      81.357  77.027 111.867                       H  
HETATM 3116  H       A  38      81.729  78.312 109.773                       H  
HETATM 3117  N       A  39      40.999  29.364 103.648                       N  
HETATM 3118  C       A  39      40.983  29.377 105.042                       C  
HETATM 3119  C       A  39      42.020  29.119 105.940                       C  
HETATM 3120  C       A  39      41.740  29.218 107.300                       C  
HETATM 3121  C       A  39      40.461  29.593 107.755                       C  
HETATM 3122  C       A  39      39.434  29.872 106.851                       C  
HETATM 3123  C       A  39      39.688  29.758 105.484                       C  
HETATM 3124  C       A  39      38.894  29.994 104.296                       C  
HETATM 3125  C       A  39      37.571  30.397 104.081                       C  
HETATM 3126  C       A  39      37.119  30.552 102.774                       C  
HETATM 3127  C       A  39      37.971  30.299 101.684                       C  
HETATM 3128  C       A  39      39.289  29.890 101.872                       C  
HETATM 3129  C       A  39      39.739  29.747 103.184                       C  
HETATM 3130  N       A  39      40.219  29.693 109.150                       N  
HETATM 3131  C       A  39      39.232  29.004 109.858                       C  
HETATM 3132  C       A  39      38.303  28.069 109.397                       C  
HETATM 3133  C       A  39      37.428  27.514 110.330                       C  
HETATM 3134  C       A  39      37.477  27.878 111.687                       C  
HETATM 3135  C       A  39      38.412  28.803 112.140                       C  
HETATM 3136  C       A  39      39.302  29.375 111.226                       C  
HETATM 3137  C       A  39      40.382  30.333 111.345                       C  
HETATM 3138  C       A  39      40.924  31.054 112.413                       C  
HETATM 3139  C       A  39      41.978  31.931 112.174                       C  
HETATM 3140  C       A  39      42.492  32.096 110.876                       C  
HETATM 3141  C       A  39      41.973  31.389 109.793                       C  
HETATM 3142  C       A  39      40.923  30.504 110.043                       C  
HETATM 3143  C       A  39      42.167  29.208 102.849                       C  
HETATM 3144  C       A  39      42.672  30.292 102.101                       C  
HETATM 3145  C       A  39      43.796  30.059 101.294                       C  
HETATM 3146  C       A  39      44.420  28.813 101.257                       C  
HETATM 3147  C       A  39      43.926  27.761 102.029                       C  
HETATM 3148  C       A  39      42.792  27.959 102.814                       C  
HETATM 3149  N       A  39      40.047  35.290 102.003                       N  
HETATM 3150  C       A  39      40.732  34.095 102.226                       C  
HETATM 3151  C       A  39      41.069  33.473 103.430                       C  
HETATM 3152  C       A  39      41.721  32.249 103.367                       C  
HETATM 3153  C       A  39      42.034  31.629 102.136                       C  
HETATM 3154  C       A  39      41.699  32.271 100.941                       C  
HETATM 3155  C       A  39      41.041  33.503 100.975                       C  
HETATM 3156  C       A  39      40.517  34.383  99.951                       C  
HETATM 3157  C       A  39      40.518  34.345  98.554                       C  
HETATM 3158  C       A  39      39.923  35.388  97.850                       C  
HETATM 3159  C       A  39      39.336  36.469  98.530                       C  
HETATM 3160  C       A  39      39.322  36.530  99.923                       C  
HETATM 3161  C       A  39      39.907  35.475 100.622                       C  
HETATM 3162  C       A  39      39.546  36.154 103.008                       C  
HETATM 3163  C       A  39      38.195  36.521 103.007                       C  
HETATM 3164  C       A  39      37.709  37.374 103.996                       C  
HETATM 3165  C       A  39      38.557  37.847 104.999                       C  
HETATM 3166  C       A  39      39.901  37.471 105.003                       C  
HETATM 3167  C       A  39      40.401  36.636 104.006                       C  
HETATM 3168  H       A  39      43.008  28.839 105.591                       H  
HETATM 3169  H       A  39      42.510  28.999 108.032                       H  
HETATM 3170  H       A  39      38.463  30.185 107.221                       H  
HETATM 3171  H       A  39      36.911  30.589 104.922                       H  
HETATM 3172  H       A  39      36.097  30.870 102.591                       H  
HETATM 3173  H       A  39      37.598  30.429 100.673                       H  
HETATM 3174  H       A  39      39.948  29.701 101.032                       H  
HETATM 3175  H       A  39      38.268  27.782 108.351                       H  
HETATM 3176  H       A  39      36.695  26.784 109.998                       H  
HETATM 3177  H       A  39      36.778  27.428 112.386                       H  
HETATM 3178  H       A  39      38.452  29.078 113.191                       H  
HETATM 3179  H       A  39      40.521  30.934 113.415                       H  
HETATM 3180  H       A  39      42.407  32.495 112.997                       H  
HETATM 3181  H       A  39      43.312  32.791 110.711                       H  
HETATM 3182  H       A  39      42.367  31.524 108.792                       H  
HETATM 3183  H       A  39      44.198  30.885 100.716                       H  
HETATM 3184  H       A  39      45.299  28.668 100.636                       H  
HETATM 3185  H       A  39      44.408  26.788 102.008                       H  
HETATM 3186  H       A  39      42.365  27.147 103.395                       H  
HETATM 3187  H       A  39      40.822  33.921 104.385                       H  
HETATM 3188  H       A  39      41.992  31.752 104.292                       H  
HETATM 3189  H       A  39      41.910  31.789  99.990                       H  
HETATM 3190  H       A  39      40.980  33.515  98.027                       H  
HETATM 3191  H       A  39      39.915  35.371  96.764                       H  
HETATM 3192  H       A  39      38.886  37.277  97.962                       H  
HETATM 3193  H       A  39      38.876  37.371 100.443                       H  
HETATM 3194  H       A  39      37.538  36.125 102.241                       H  
HETATM 3195  H       A  39      36.660  37.656 103.991                       H  
HETATM 3196  H       A  39      38.172  38.504 105.773                       H  
HETATM 3197  H       A  39      40.568  37.840 105.778                       H  
HETATM 3198  H       A  39      41.450  36.360 103.985                       H  
HETATM 3199  N       A  40      39.286  54.537  63.190                       N  
HETATM 3200  C       A  40      40.368  55.415  63.136                       C  
HETATM 3201  C       A  40      40.723  56.436  64.020                       C  
HETATM 3202  C       A  40      41.876  57.163  63.740                       C  
HETATM 3203  C       A  40      42.675  56.861  62.621                       C  
HETATM 3204  C       A  40      42.328  55.824  61.753                       C  
HETATM 3205  C       A  40      41.163  55.096  62.003                       C  
HETATM 3206  C       A  40      40.531  53.967  61.353                       C  
HETATM 3207  C       A  40      40.840  53.205  60.221                       C  
HETATM 3208  C       A  40      40.008  52.144  59.876                       C  
HETATM 3209  C       A  40      38.870  51.845  60.645                       C  
HETATM 3210  C       A  40      38.537  52.591  61.772                       C  
HETATM 3211  C       A  40      39.381  53.646  62.118                       C  
HETATM 3212  N       A  40      43.850  57.620  62.378                       N  
HETATM 3213  C       A  40      44.137  58.326  61.208                       C  
HETATM 3214  C       A  40      43.364  58.479  60.055                       C  
HETATM 3215  C       A  40      43.888  59.260  59.026                       C  
HETATM 3216  C       A  40      45.147  59.875  59.140                       C  
HETATM 3217  C       A  40      45.907  59.726  60.296                       C  
HETATM 3218  C       A  40      45.406  58.949  61.345                       C  
HETATM 3219  C       A  40      45.903  58.598  62.660                       C  
HETATM 3220  C       A  40      47.077  58.892  63.360                       C  
HETATM 3221  C       A  40      47.255  58.366  64.636                       C  
HETATM 3222  C       A  40      46.271  57.544  65.216                       C  
HETATM 3223  C       A  40      45.092  57.236  64.541                       C  
HETATM 3224  C       A  40      44.916  57.776  63.266                       C  
HETATM 3225  C       A  40      38.377  54.432  64.280                       C  
HETATM 3226  C       A  40      38.385  53.292  65.111                       C  
HETATM 3227  C       A  40      37.430  53.227  66.137                       C  
HETATM 3228  C       A  40      36.527  54.265  66.357                       C  
HETATM 3229  C       A  40      36.555  55.400  65.546                       C  
HETATM 3230  C       A  40      37.473  55.475  64.501                       C  
HETATM 3231  N       A  40      41.840  48.938  64.117                       N  
HETATM 3232  C       A  40      41.158  50.121  64.403                       C  
HETATM 3233  C       A  40      41.641  51.427  64.500                       C  
HETATM 3234  C       A  40      40.727  52.441  64.755                       C  
HETATM 3235  C       A  40      39.346  52.182  64.904                       C  
HETATM 3236  C       A  40      38.880  50.868  64.814                       C  
HETATM 3237  C       A  40      39.778  49.830  64.558                       C  
HETATM 3238  C       A  40      39.624  48.404  64.354                       C  
HETATM 3239  C       A  40      38.527  47.538  64.386                       C  
HETATM 3240  C       A  40      38.731  46.181  64.155                       C  
HETATM 3241  C       A  40      40.020  45.683  63.900                       C  
HETATM 3242  C       A  40      41.130  46.525  63.863                       C  
HETATM 3243  C       A  40      40.917  47.886  64.081                       C  
HETATM 3244  C       A  40      43.231  48.827  63.870                       C  
HETATM 3245  C       A  40      43.686  48.222  62.692                       C  
HETATM 3246  C       A  40      45.056  48.112  62.456                       C  
HETATM 3247  C       A  40      45.973  48.621  63.376                       C  
HETATM 3248  C       A  40      45.516  49.234  64.543                       C  
HETATM 3249  C       A  40      44.149  49.329  64.799                       C  
HETATM 3250  H       A  40      40.113  56.663  64.887                       H  
HETATM 3251  H       A  40      42.172  57.983  64.387                       H  
HETATM 3252  H       A  40      42.970  55.589  60.911                       H  
HETATM 3253  H       A  40      41.718  53.438  59.624                       H  
HETATM 3254  H       A  40      40.238  51.540  59.004                       H  
HETATM 3255  H       A  40      38.237  51.010  60.359                       H  
HETATM 3256  H       A  40      37.663  52.357  62.369                       H  
HETATM 3257  H       A  40      42.390  58.011  59.967                       H  
HETATM 3258  H       A  40      43.308  59.395  58.118                       H  
HETATM 3259  H       A  40      45.526  60.474  58.318                       H  
HETATM 3260  H       A  40      46.877  60.208  60.386                       H  
HETATM 3261  H       A  40      47.841  59.520  62.910                       H  
HETATM 3262  H       A  40      48.162  58.588  65.190                       H  
HETATM 3263  H       A  40      46.433  57.139  66.211                       H  
HETATM 3264  H       A  40      44.338  56.596  64.987                       H  
HETATM 3265  H       A  40      37.427  52.357  66.786                       H  
HETATM 3266  H       A  40      35.810  54.193  67.170                       H  
HETATM 3267  H       A  40      35.856  56.215  65.713                       H  
HETATM 3268  H       A  40      37.492  56.329  63.832                       H  
HETATM 3269  H       A  40      42.694  51.650  64.371                       H  
HETATM 3270  H       A  40      41.085  53.461  64.835                       H  
HETATM 3271  H       A  40      37.816  50.664  64.900                       H  
HETATM 3272  H       A  40      37.531  47.920  64.593                       H  
HETATM 3273  H       A  40      37.887  45.497  64.175                       H  
HETATM 3274  H       A  40      40.158  44.620  63.732                       H  
HETATM 3275  H       A  40      42.124  46.134  63.675                       H  
HETATM 3276  H       A  40      42.965  47.856  61.970                       H  
HETATM 3277  H       A  40      45.404  47.640  61.541                       H  
HETATM 3278  H       A  40      47.039  48.542  63.183                       H  
HETATM 3279  H       A  40      46.224  49.627  65.267                       H  
HETATM 3280  H       A  40      43.784  49.778  65.716                       H  
HETATM 3281  N       A  41      30.356  60.015 139.308                       N  
HETATM 3282  C       A  41      28.999  59.697 139.282                       C  
HETATM 3283  C       A  41      28.338  58.600 139.836                       C  
HETATM 3284  C       A  41      26.957  58.529 139.679                       C  
HETATM 3285  C       A  41      26.246  59.543 139.010                       C  
HETATM 3286  C       A  41      26.910  60.650 138.478                       C  
HETATM 3287  C       A  41      28.297  60.730 138.605                       C  
HETATM 3288  C       A  41      29.282  61.719 138.216                       C  
HETATM 3289  C       A  41      29.209  62.945 137.546                       C  
HETATM 3290  C       A  41      30.378  63.674 137.349                       C  
HETATM 3291  C       A  41      31.615  63.186 137.806                       C  
HETATM 3292  C       A  41      31.715  61.966 138.469                       C  
HETATM 3293  C       A  41      30.539  61.246 138.673                       C  
HETATM 3294  N       A  41      24.836  59.439 138.882                       N  
HETATM 3295  C       A  41      24.123  59.454 137.680                       C  
HETATM 3296  C       A  41      24.599  59.541 136.371                       C  
HETATM 3297  C       A  41      23.660  59.520 135.341                       C  
HETATM 3298  C       A  41      22.284  59.412 135.605                       C  
HETATM 3299  C       A  41      21.818  59.316 136.912                       C  
HETATM 3300  C       A  41      22.737  59.334 137.966                       C  
HETATM 3301  C       A  41      22.613  59.243 139.406                       C  
HETATM 3302  C       A  41      21.527  59.121 140.278                       C  
HETATM 3303  C       A  41      21.761  59.077 141.650                       C  
HETATM 3304  C       A  41      23.070  59.160 142.157                       C  
HETATM 3305  C       A  41      24.170  59.280 141.311                       C  
HETATM 3306  C       A  41      23.929  59.313 139.936                       C  
HETATM 3307  C       A  41      31.343  59.311 140.054                       C  
HETATM 3308  C       A  41      31.946  59.906 141.183                       C  
HETATM 3309  C       A  41      32.947  59.180 141.845                       C  
HETATM 3310  C       A  41      33.312  57.900 141.432                       C  
HETATM 3311  C       A  41      32.682  57.314 140.334                       C  
HETATM 3312  C       A  41      31.706  58.027 139.640                       C  
HETATM 3313  N       A  41      30.702  65.185 142.756                       N  
HETATM 3314  C       A  41      30.814  63.836 142.417                       C  
HETATM 3315  C       A  41      29.815  62.883 142.209                       C  
HETATM 3316  C       A  41      30.205  61.605 141.832                       C  
HETATM 3317  C       A  41      31.563  61.260 141.649                       C  
HETATM 3318  C       A  41      32.551  62.223 141.872                       C  
HETATM 3319  C       A  41      32.186  63.517 142.251                       C  
HETATM 3320  C       A  41      32.934  64.732 142.500                       C  
HETATM 3321  C       A  41      34.297  65.043 142.498                       C  
HETATM 3322  C       A  41      34.693  66.342 142.804                       C  
HETATM 3323  C       A  41      33.741  67.327 143.118                       C  
HETATM 3324  C       A  41      32.377  67.041 143.127                       C  
HETATM 3325  C       A  41      31.985  65.742 142.806                       C  
HETATM 3326  C       A  41      29.488  65.881 142.977                       C  
HETATM 3327  C       A  41      29.210  67.049 142.257                       C  
HETATM 3328  C       A  41      28.016  67.732 142.481                       C  
HETATM 3329  C       A  41      27.088  67.246 143.403                       C  
HETATM 3330  C       A  41      27.363  66.076 144.111                       C  
HETATM 3331  C       A  41      28.564  65.398 143.910                       C  
HETATM 3332  H       A  41      28.883  57.822 140.360                       H  
HETATM 3333  H       A  41      26.407  57.679 140.071                       H  
HETATM 3334  H       A  41      26.342  61.434 137.989                       H  
HETATM 3335  H       A  41      28.254  63.321 137.189                       H  
HETATM 3336  H       A  41      30.336  64.630 136.836                       H  
HETATM 3337  H       A  41      32.513  63.774 137.644                       H  
HETATM 3338  H       A  41      32.667  61.593 138.827                       H  
HETATM 3339  H       A  41      25.661  59.618 136.165                       H  
HETATM 3340  H       A  41      24.003  59.587 134.312                       H  
HETATM 3341  H       A  41      21.580  59.402 134.778                       H  
HETATM 3342  H       A  41      20.754  59.225 137.115                       H  
HETATM 3343  H       A  41      20.515  59.066 139.888                       H  
HETATM 3344  H       A  41      20.925  58.982 142.337                       H  
HETATM 3345  H       A  41      23.228  59.130 143.231                       H  
HETATM 3346  H       A  41      25.178  59.351 141.704                       H  
HETATM 3347  H       A  41      33.417  59.624 142.716                       H  
HETATM 3348  H       A  41      34.079  57.356 141.975                       H  
HETATM 3349  H       A  41      32.958  56.315 140.007                       H  
HETATM 3350  H       A  41      31.227  57.609 138.760                       H  
HETATM 3351  H       A  41      28.767  63.130 142.326                       H  
HETATM 3352  H       A  41      29.442  60.852 141.667                       H  
HETATM 3353  H       A  41      33.596  61.975 141.706                       H  
HETATM 3354  H       A  41      35.035  64.281 142.265                       H  
HETATM 3355  H       A  41      35.749  66.599 142.804                       H  
HETATM 3356  H       A  41      34.072  68.331 143.364                       H  
HETATM 3357  H       A  41      31.646  67.803 143.380                       H  
HETATM 3358  H       A  41      29.925  67.402 141.522                       H  
HETATM 3359  H       A  41      27.805  68.639 141.921                       H  
HETATM 3360  H       A  41      26.154  67.777 143.568                       H  
HETATM 3361  H       A  41      26.648  65.695 144.835                       H  
HETATM 3362  H       A  41      28.799  64.502 144.475                       H  
HETATM 3363  N       A  42      55.566  77.384  45.621                       N  
HETATM 3364  C       A  42      56.323  76.296  45.187                       C  
HETATM 3365  C       A  42      57.275  75.549  45.882                       C  
HETATM 3366  C       A  42      57.881  74.489  45.213                       C  
HETATM 3367  C       A  42      57.525  74.163  43.891                       C  
HETATM 3368  C       A  42      56.555  74.900  43.208                       C  
HETATM 3369  C       A  42      55.951  75.981  43.853                       C  
HETATM 3370  C       A  42      54.914  76.918  43.474                       C  
HETATM 3371  C       A  42      54.155  77.105  42.314                       C  
HETATM 3372  C       A  42      53.200  78.116  42.291                       C  
HETATM 3373  C       A  42      53.004  78.946  43.409                       C  
HETATM 3374  C       A  42      53.752  78.786  44.572                       C  
HETATM 3375  C       A  42      54.700  77.764  44.593                       C  
HETATM 3376  N       A  42      58.158  73.067  43.248                       N  
HETATM 3377  C       A  42      58.861  73.124  42.043                       C  
HETATM 3378  C       A  42      59.128  74.224  41.225                       C  
HETATM 3379  C       A  42      59.875  74.003  40.069                       C  
HETATM 3380  C       A  42      60.347  72.722  39.735                       C  
HETATM 3381  C       A  42      60.085  71.632  40.560                       C  
HETATM 3382  C       A  42      59.338  71.824  41.726                       C  
HETATM 3383  C       A  42      58.901  70.947  42.792                       C  
HETATM 3384  C       A  42      59.047  69.579  43.042                       C  
HETATM 3385  C       A  42      58.470  69.033  44.184                       C  
HETATM 3386  C       A  42      57.744  69.841  45.077                       C  
HETATM 3387  C       A  42      57.584  71.207  44.854                       C  
HETATM 3388  C       A  42      58.174  71.750  43.712                       C  
HETATM 3389  C       A  42      55.531  77.869  46.959                       C  
HETATM 3390  C       A  42      54.375  77.701  47.750                       C  
HETATM 3391  C       A  42      54.385  78.246  49.043                       C  
HETATM 3392  C       A  42      55.509  78.897  49.549                       C  
HETATM 3393  C       A  42      56.655  79.025  48.764                       C  
HETATM 3394  C       A  42      56.658  78.519  47.465                       C  
HETATM 3395  N       A  42      49.701  75.305  45.677                       N  
HETATM 3396  C       A  42      50.942  75.711  46.167                       C  
HETATM 3397  C       A  42      52.185  75.082  46.076                       C  
HETATM 3398  C       A  42      53.285  75.735  46.618                       C  
HETATM 3399  C       A  42      53.173  77.000  47.238                       C  
HETATM 3400  C       A  42      51.919  77.610  47.330                       C  
HETATM 3401  C       A  42      50.798  76.976  46.791                       C  
HETATM 3402  C       A  42      49.403  77.349  46.671                       C  
HETATM 3403  C       A  42      48.661  78.456  47.090                       C  
HETATM 3404  C       A  42      47.296  78.496  46.818                       C  
HETATM 3405  C       A  42      46.669  77.437  46.141                       C  
HETATM 3406  C       A  42      47.387  76.322  45.713                       C  
HETATM 3407  C       A  42      48.756  76.294  45.975                       C  
HETATM 3408  C       A  42      49.447  74.105  44.967                       C  
HETATM 3409  C       A  42      48.828  74.153  43.712                       C  
HETATM 3410  C       A  42      48.577  72.970  43.019                       C  
HETATM 3411  C       A  42      48.959  71.741  43.560                       C  
HETATM 3412  C       A  42      49.585  71.698  44.806                       C  
HETATM 3413  C       A  42      49.821  72.874  45.516                       C  
HETATM 3414  H       A  42      57.544  75.793  46.904                       H  
HETATM 3415  H       A  42      58.646  73.899  45.708                       H  
HETATM 3416  H       A  42      56.275  74.617  42.199                       H  
HETATM 3417  H       A  42      54.307  76.466  41.449                       H  
HETATM 3418  H       A  42      52.598  78.269  41.400                       H  
HETATM 3419  H       A  42      52.251  79.728  43.369                       H  
HETATM 3420  H       A  42      53.597  79.422  45.437                       H  
HETATM 3421  H       A  42      58.770  75.214  41.485                       H  
HETATM 3422  H       A  42      60.097  74.841  39.416                       H  
HETATM 3423  H       A  42      60.924  72.585  38.825                       H  
HETATM 3424  H       A  42      60.457  70.643  40.304                       H  
HETATM 3425  H       A  42      59.600  68.952  42.348                       H  
HETATM 3426  H       A  42      58.578  67.971  44.389                       H  
HETATM 3427  H       A  42      57.297  69.392  45.960                       H  
HETATM 3428  H       A  42      57.018  71.827  45.541                       H  
HETATM 3429  H       A  42      53.503  78.122  49.664                       H  
HETATM 3430  H       A  42      55.492  79.294  50.560                       H  
HETATM 3431  H       A  42      57.536  79.528  49.152                       H  
HETATM 3432  H       A  42      57.524  78.638  46.821                       H  
HETATM 3433  H       A  42      52.297  74.120  45.589                       H  
HETATM 3434  H       A  42      54.258  75.260  46.558                       H  
HETATM 3435  H       A  42      51.829  78.596  47.779                       H  
HETATM 3436  H       A  42      49.143  79.271  47.623                       H  
HETATM 3437  H       A  42      46.707  79.352  47.136                       H  
HETATM 3438  H       A  42      45.601  77.484  45.948                       H  
HETATM 3439  H       A  42      46.896  75.502  45.198                       H  
HETATM 3440  H       A  42      48.562  75.114  43.288                       H  
HETATM 3441  H       A  42      48.096  73.012  42.046                       H  
HETATM 3442  H       A  42      48.770  70.822  43.012                       H  
HETATM 3443  H       A  42      49.880  70.745  45.236                       H  
HETATM 3444  H       A  42      50.282  72.849  46.498                       H  
HETATM 3445  N       A  43      94.105 117.804  76.714                       N  
HETATM 3446  C       A  43      94.609 119.103  76.772                       C  
HETATM 3447  C       A  43      95.515 119.737  75.922                       C  
HETATM 3448  C       A  43      95.844 121.061  76.196                       C  
HETATM 3449  C       A  43      95.260 121.748  77.278                       C  
HETATM 3450  C       A  43      94.336 121.115  78.112                       C  
HETATM 3451  C       A  43      94.009 119.780  77.867                       C  
HETATM 3452  C       A  43      93.094 118.845  78.488                       C  
HETATM 3453  C       A  43      92.220 118.925  79.578                       C  
HETATM 3454  C       A  43      91.447 117.815  79.903                       C  
HETATM 3455  C       A  43      91.545 116.627  79.156                       C  
HETATM 3456  C       A  43      92.411 116.520  78.072                       C  
HETATM 3457  C       A  43      93.176 117.639  77.745                       C  
HETATM 3458  N       A  43      95.613 123.102  77.517                       N  
HETATM 3459  C       A  43      96.141 123.609  78.707                       C  
HETATM 3460  C       A  43      96.466 122.938  79.887                       C  
HETATM 3461  C       A  43      96.999 123.691  80.932                       C  
HETATM 3462  C       A  43      97.208 125.075  80.806                       C  
HETATM 3463  C       A  43      96.892 125.735  79.622                       C  
HETATM 3464  C       A  43      96.355 125.004  78.558                       C  
HETATM 3465  C       A  43      95.934 125.351  77.215                       C  
HETATM 3466  C       A  43      95.892 126.547  76.493                       C  
HETATM 3467  C       A  43      95.399 126.536  75.191                       C  
HETATM 3468  C       A  43      94.944 125.340  74.607                       C  
HETATM 3469  C       A  43      94.977 124.134  75.304                       C  
HETATM 3470  C       A  43      95.481 124.151  76.605                       C  
HETATM 3471  C       A  43      94.333 116.888  75.649                       C  
HETATM 3472  C       A  43      93.287 116.536  74.771                       C  
HETATM 3473  C       A  43      93.565 115.590  73.773                       C  
HETATM 3474  C       A  43      94.837 115.043  73.622                       C  
HETATM 3475  C       A  43      95.869 115.428  74.479                       C  
HETATM 3476  C       A  43      95.610 116.342  75.498                       C  
HETATM 3477  N       A  43      88.046 118.516  75.480                       N  
HETATM 3478  C       A  43      89.393 118.222  75.264                       C  
HETATM 3479  C       A  43      90.494 119.079  75.206                       C  
HETATM 3480  C       A  43      91.748 118.513  75.021                       C  
HETATM 3481  C       A  43      91.929 117.116  74.903                       C  
HETATM 3482  C       A  43      90.815 116.274  74.952                       C  
HETATM 3483  C       A  43      89.542 116.817  75.138                       C  
HETATM 3484  C       A  43      88.223 116.239  75.287                       C  
HETATM 3485  C       A  43      87.733 114.930  75.252                       C  
HETATM 3486  C       A  43      86.368 114.714  75.420                       C  
HETATM 3487  C       A  43      85.491 115.794  75.615                       C  
HETATM 3488  C       A  43      85.954 117.108  75.654                       C  
HETATM 3489  C       A  43      87.324 117.317  75.499                       C  
HETATM 3490  C       A  43      87.506 119.811  75.681                       C  
HETATM 3491  C       A  43      86.735 120.079  76.818                       C  
HETATM 3492  C       A  43      86.203 121.353  77.009                       C  
HETATM 3493  C       A  43      86.454 122.367  76.084                       C  
HETATM 3494  C       A  43      87.233 122.100  74.957                       C  
HETATM 3495  C       A  43      87.750 120.823  74.746                       C  
HETATM 3496  H       A  43      95.959 119.212  75.083                       H  
HETATM 3497  H       A  43      96.565 121.583  75.576                       H  
HETATM 3498  H       A  43      93.877 121.669  78.924                       H  
HETATM 3499  H       A  43      92.147 119.841  80.157                       H  
HETATM 3500  H       A  43      90.760 117.863  80.742                       H  
HETATM 3501  H       A  43      90.929 115.775  79.426                       H  
HETATM 3502  H       A  43      92.482 115.607  77.492                       H  
HETATM 3503  H       A  43      96.311 121.868  79.984                       H  
HETATM 3504  H       A  43      97.260 123.193  81.862                       H  
HETATM 3505  H       A  43      97.623 125.632  81.641                       H  
HETATM 3506  H       A  43      97.060 126.804  79.524                       H  
HETATM 3507  H       A  43      96.235 127.473  76.946                       H  
HETATM 3508  H       A  43      95.363 127.459  74.620                       H  
HETATM 3509  H       A  43      94.558 125.355  73.592                       H  
HETATM 3510  H       A  43      94.618 123.214  74.854                       H  
HETATM 3511  H       A  43      92.769 115.312  73.088                       H  
HETATM 3512  H       A  43      95.026 114.325  72.829                       H  
HETATM 3513  H       A  43      96.865 115.009  74.367                       H  
HETATM 3514  H       A  43      96.386 116.630  76.201                       H  
HETATM 3515  H       A  43      90.380 120.151  75.313                       H  
HETATM 3516  H       A  43      92.614 119.163  74.973                       H  
HETATM 3517  H       A  43      90.948 115.197  74.890                       H  
HETATM 3518  H       A  43      88.409 114.095  75.091                       H  
HETATM 3519  H       A  43      85.975 113.702  75.397                       H  
HETATM 3520  H       A  43      84.429 115.605  75.735                       H  
HETATM 3521  H       A  43      85.271 117.940  75.796                       H  
HETATM 3522  H       A  43      86.571 119.291  77.545                       H  
HETATM 3523  H       A  43      85.604 121.555  77.892                       H  
HETATM 3524  H       A  43      86.046 123.362  76.241                       H  
HETATM 3525  H       A  43      87.427 122.883  74.230                       H  
HETATM 3526  H       A  43      88.333 120.598  73.860                       H  
HETATM 3527  N       A  44      17.748 126.104  40.656                       N  
HETATM 3528  C       A  44      19.064 126.482  40.923                       C  
HETATM 3529  C       A  44      19.605 127.039  42.083                       C  
HETATM 3530  C       A  44      20.969 127.312  42.095                       C  
HETATM 3531  C       A  44      21.783 127.009  40.987                       C  
HETATM 3532  C       A  44      21.241 126.431  39.838                       C  
HETATM 3533  C       A  44      19.870 126.170  39.796                       C  
HETATM 3534  C       A  44      18.997 125.565  38.812                       C  
HETATM 3535  C       A  44      19.199 125.044  37.529                       C  
HETATM 3536  C       A  44      18.115 124.504  36.844                       C  
HETATM 3537  C       A  44      16.834 124.487  37.424                       C  
HETATM 3538  C       A  44      16.606 125.005  38.695                       C  
HETATM 3539  C       A  44      17.698 125.536  39.381                       C  
HETATM 3540  N       A  44      23.173 127.292  41.044                       N  
HETATM 3541  C       A  44      23.879 128.096  40.147                       C  
HETATM 3542  C       A  44      23.411 128.811  39.043                       C  
HETATM 3543  C       A  44      24.338 129.555  38.315                       C  
HETATM 3544  C       A  44      25.696 129.591  38.678                       C  
HETATM 3545  C       A  44      26.153 128.884  39.786                       C  
HETATM 3546  C       A  44      25.245 128.129  40.534                       C  
HETATM 3547  C       A  44      25.363 127.305  41.719                       C  
HETATM 3548  C       A  44      26.433 126.944  42.544                       C  
HETATM 3549  C       A  44      26.201 126.096  43.623                       C  
HETATM 3550  C       A  44      24.910 125.601  43.881                       C  
HETATM 3551  C       A  44      23.826 125.945  43.076                       C  
HETATM 3552  C       A  44      24.065 126.805  42.002                       C  
HETATM 3553  C       A  44      16.694 126.094  41.613                       C  
HETATM 3554  C       A  44      16.163 124.873  42.079                       C  
HETATM 3555  C       A  44      15.092 124.932  42.983                       C  
HETATM 3556  C       A  44      14.589 126.150  43.438                       C  
HETATM 3557  C       A  44      15.149 127.347  42.991                       C  
HETATM 3558  C       A  44      16.194 127.315  42.070                       C  
HETATM 3559  N       A  44      17.974 119.910  40.084                       N  
HETATM 3560  C       A  44      17.716 121.156  40.657                       C  
HETATM 3561  C       A  44      18.606 122.110  41.155                       C  
HETATM 3562  C       A  44      18.079 123.301  41.635                       C  
HETATM 3563  C       A  44      16.691 123.566  41.620                       C  
HETATM 3564  C       A  44      15.813 122.596  41.127                       C  
HETATM 3565  C       A  44      16.317 121.389  40.638                       C  
HETATM 3566  C       A  44      15.705 120.229  40.023                       C  
HETATM 3567  C       A  44      14.384 119.872  39.738                       C  
HETATM 3568  C       A  44      14.131 118.642  39.138                       C  
HETATM 3569  C       A  44      15.185 117.765  38.830                       C  
HETATM 3570  C       A  44      16.511 118.097  39.104                       C  
HETATM 3571  C       A  44      16.758 119.338  39.691                       C  
HETATM 3572  C       A  44      19.257 119.337  39.900                       C  
HETATM 3573  C       A  44      19.657 118.911  38.628                       C  
HETATM 3574  C       A  44      20.918 118.344  38.453                       C  
HETATM 3575  C       A  44      21.791 118.220  39.534                       C  
HETATM 3576  C       A  44      21.394 118.657  40.799                       C  
HETATM 3577  C       A  44      20.127 119.204  40.988                       C  
HETATM 3578  H       A  44      18.981 127.265  42.941                       H  
HETATM 3579  H       A  44      21.426 127.770  42.967                       H  
HETATM 3580  H       A  44      21.888 126.180  39.005                       H  
HETATM 3581  H       A  44      20.188 125.060  37.079                       H  
HETATM 3582  H       A  44      18.257 124.091  35.850                       H  
HETATM 3583  H       A  44      16.004 124.058  36.872                       H  
HETATM 3584  H       A  44      15.620 124.987  39.146                       H  
HETATM 3585  H       A  44      22.363 128.790  38.765                       H  
HETATM 3586  H       A  44      24.001 130.121  37.451                       H  
HETATM 3587  H       A  44      26.392 130.180  38.087                       H  
HETATM 3588  H       A  44      27.202 128.919  40.069                       H  
HETATM 3589  H       A  44      27.432 127.319  42.341                       H  
HETATM 3590  H       A  44      27.024 125.810  44.272                       H  
HETATM 3591  H       A  44      24.753 124.935  44.725                       H  
HETATM 3592  H       A  44      22.833 125.556  43.272                       H  
HETATM 3593  H       A  44      14.675 124.000  43.353                       H  
HETATM 3594  H       A  44      13.770 126.163  44.151                       H  
HETATM 3595  H       A  44      14.766 128.301  43.344                       H  
HETATM 3596  H       A  44      16.622 128.233  41.677                       H  
HETATM 3597  H       A  44      19.675 121.935  41.160                       H  
HETATM 3598  H       A  44      18.755 124.052  42.028                       H  
HETATM 3599  H       A  44      14.747 122.803  41.086                       H  
HETATM 3600  H       A  44      13.567 120.545  39.986                       H  
HETATM 3601  H       A  44      13.110 118.353  38.910                       H  
HETATM 3602  H       A  44      14.965 116.806  38.371                       H  
HETATM 3603  H       A  44      17.320 117.413  38.872                       H  
HETATM 3604  H       A  44      18.982 119.038  37.789                       H  
HETATM 3605  H       A  44      21.223 118.014  37.464                       H  
HETATM 3606  H       A  44      22.777 117.787  39.392                       H  
HETATM 3607  H       A  44      22.067 118.558  41.646                       H  
HETATM 3608  H       A  44      19.798 119.521  41.972                       H  
HETATM 3609  N       A  45      83.037 116.010  36.934                       N  
HETATM 3610  C       A  45      83.654 117.229  36.655                       C  
HETATM 3611  C       A  45      83.927 118.297  37.510                       C  
HETATM 3612  C       A  45      84.576 119.406  36.976                       C  
HETATM 3613  C       A  45      84.970 119.439  35.624                       C  
HETATM 3614  C       A  45      84.714 118.358  34.778                       C  
HETATM 3615  C       A  45      84.045 117.245  35.289                       C  
HETATM 3616  C       A  45      83.653 115.969  34.727                       C  
HETATM 3617  C       A  45      83.776 115.391  33.458                       C  
HETATM 3618  C       A  45      83.297 114.101  33.257                       C  
HETATM 3619  C       A  45      82.690 113.388  34.307                       C  
HETATM 3620  C       A  45      82.548 113.943  35.575                       C  
HETATM 3621  C       A  45      83.041 115.232  35.773                       C  
HETATM 3622  N       A  45      85.640 120.585  35.120                       N  
HETATM 3623  C       A  45      85.224 121.361  34.037                       C  
HETATM 3624  C       A  45      84.087 121.229  33.238                       C  
HETATM 3625  C       A  45      83.902 122.161  32.218                       C  
HETATM 3626  C       A  45      84.822 123.201  32.000                       C  
HETATM 3627  C       A  45      85.949 123.332  32.806                       C  
HETATM 3628  C       A  45      86.159 122.411  33.837                       C  
HETATM 3629  C       A  45      87.185 122.256  34.849                       C  
HETATM 3630  C       A  45      88.353 122.958  35.158                       C  
HETATM 3631  C       A  45      89.147 122.521  36.214                       C  
HETATM 3632  C       A  45      88.787 121.385  36.960                       C  
HETATM 3633  C       A  45      87.627 120.667  36.674                       C  
HETATM 3634  C       A  45      86.830 121.117  35.620                       C  
HETATM 3635  C       A  45      82.677 115.559  38.235                       C  
HETATM 3636  C       A  45      83.376 114.495  38.843                       C  
HETATM 3637  C       A  45      82.939 114.065  40.105                       C  
HETATM 3638  C       A  45      81.878 114.687  40.759                       C  
HETATM 3639  C       A  45      81.219 115.760  40.157                       C  
HETATM 3640  C       A  45      81.614 116.186  38.890                       C  
HETATM 3641  N       A  45      87.516 111.760  36.145                       N  
HETATM 3642  C       A  45      86.619 112.599  36.809                       C  
HETATM 3643  C       A  45      86.623 113.990  36.930                       C  
HETATM 3644  C       A  45      85.572 114.585  37.615                       C  
HETATM 3645  C       A  45      84.518 113.827  38.172                       C  
HETATM 3646  C       A  45      84.535 112.435  38.051                       C  
HETATM 3647  C       A  45      85.579 111.811  37.365                       C  
HETATM 3648  C       A  45      85.863 110.434  37.020                       C  
HETATM 3649  C       A  45      85.222 109.220  37.285                       C  
HETATM 3650  C       A  45      85.783 108.040  36.805                       C  
HETATM 3651  C       A  45      86.981 108.064  36.071                       C  
HETATM 3652  C       A  45      87.640 109.260  35.793                       C  
HETATM 3653  C       A  45      87.065 110.440  36.264                       C  
HETATM 3654  C       A  45      88.671 112.180  35.440                       C  
HETATM 3655  C       A  45      88.851 111.804  34.104                       C  
HETATM 3656  C       A  45      89.991 112.216  33.417                       C  
HETATM 3657  C       A  45      90.942 113.020  34.047                       C  
HETATM 3658  C       A  45      90.754 113.403  35.375                       C  
HETATM 3659  C       A  45      89.628 112.977  36.078                       C  
HETATM 3660  H       A  45      83.632 118.270  38.554                       H  
HETATM 3661  H       A  45      84.783 120.270  37.600                       H  
HETATM 3662  H       A  45      85.050 118.391  33.747                       H  
HETATM 3663  H       A  45      84.242 115.943  32.647                       H  
HETATM 3664  H       A  45      83.390 113.637  32.280                       H  
HETATM 3665  H       A  45      82.325 112.381  34.127                       H  
HETATM 3666  H       A  45      82.087 113.391  36.386                       H  
HETATM 3667  H       A  45      83.372 120.431  33.409                       H  
HETATM 3668  H       A  45      83.025 122.081  31.582                       H  
HETATM 3669  H       A  45      84.649 123.908  31.194                       H  
HETATM 3670  H       A  45      86.656 124.141  32.640                       H  
HETATM 3671  H       A  45      88.637 123.832  34.578                       H  
HETATM 3672  H       A  45      90.057 123.060  36.465                       H  
HETATM 3673  H       A  45      89.425 121.057  37.776                       H  
HETATM 3674  H       A  45      87.355 119.786  37.245                       H  
HETATM 3675  H       A  45      83.470 113.249  40.585                       H  
HETATM 3676  H       A  45      81.574 114.343  41.742                       H  
HETATM 3677  H       A  45      80.393 116.253  40.661                       H  
HETATM 3678  H       A  45      81.095 116.993  38.384                       H  
HETATM 3679  H       A  45      87.412 114.592  36.495                       H  
HETATM 3680  H       A  45      85.560 115.664  37.721                       H  
HETATM 3681  H       A  45      83.713 111.847  38.451                       H  
HETATM 3682  H       A  45      84.301 109.200  37.861                       H  
HETATM 3683  H       A  45      85.295 107.091  37.003                       H  
HETATM 3684  H       A  45      87.407 107.131  35.714                       H  
HETATM 3685  H       A  45      88.570 109.272  35.233                       H  
HETATM 3686  H       A  45      88.092 111.203  33.615                       H  
HETATM 3687  H       A  45      90.126 111.920  32.380                       H  
HETATM 3688  H       A  45      91.824 113.348  33.504                       H  
HETATM 3689  H       A  45      91.493 114.024  35.874                       H  
HETATM 3690  H       A  45      89.487 113.246  37.119                       H  
HETATM 3691  N       A  46      85.825  56.772  41.423                       N  
HETATM 3692  C       A  46      87.154  56.842  41.839                       C  
HETATM 3693  C       A  46      87.734  57.659  42.810                       C  
HETATM 3694  C       A  46      89.098  57.517  43.047                       C  
HETATM 3695  C       A  46      89.862  56.561  42.351                       C  
HETATM 3696  C       A  46      89.273  55.730  41.397                       C  
HETATM 3697  C       A  46      87.910  55.872  41.128                       C  
HETATM 3698  C       A  46      86.986  55.180  40.253                       C  
HETATM 3699  C       A  46      87.123  54.134  39.334                       C  
HETATM 3700  C       A  46      85.995  53.683  38.655                       C  
HETATM 3701  C       A  46      84.738  54.272  38.880                       C  
HETATM 3702  C       A  46      84.577  55.319  39.783                       C  
HETATM 3703  C       A  46      85.709  55.759  40.468                       C  
HETATM 3704  N       A  46      91.249  56.439  42.630                       N  
HETATM 3705  C       A  46      92.282  56.557  41.698                       C  
HETATM 3706  C       A  46      92.213  56.839  40.332                       C  
HETATM 3707  C       A  46      93.413  56.915  39.627                       C  
HETATM 3708  C       A  46      94.651  56.718  40.263                       C  
HETATM 3709  C       A  46      94.712  56.447  41.627                       C  
HETATM 3710  C       A  46      93.524  56.365  42.359                       C  
HETATM 3711  C       A  46      93.221  56.121  43.754                       C  
HETATM 3712  C       A  46      94.003  55.857  44.883                       C  
HETATM 3713  C       A  46      93.377  55.646  46.108                       C  
HETATM 3714  C       A  46      91.976  55.689  46.213                       C  
HETATM 3715  C       A  46      91.172  55.951  45.105                       C  
HETATM 3716  C       A  46      91.808  56.173  43.882                       C  
HETATM 3717  C       A  46      84.743  57.462  42.038                       C  
HETATM 3718  C       A  46      83.770  56.754  42.775                       C  
HETATM 3719  C       A  46      82.701  57.487  43.313                       C  
HETATM 3720  C       A  46      82.616  58.869  43.162                       C  
HETATM 3721  C       A  46      83.605  59.557  42.458                       C  
HETATM 3722  C       A  46      84.661  58.848  41.887                       C  
HETATM 3723  N       A  46      83.909  51.126  43.208                       N  
HETATM 3724  C       A  46      84.050  52.514  43.211                       C  
HETATM 3725  C       A  46      85.162  53.297  43.526                       C  
HETATM 3726  C       A  46      85.043  54.675  43.400                       C  
HETATM 3727  C       A  46      83.847  55.286  42.961                       C  
HETATM 3728  C       A  46      82.739  54.488  42.660                       C  
HETATM 3729  C       A  46      82.833  53.099  42.776                       C  
HETATM 3730  C       A  46      81.918  52.011  42.498                       C  
HETATM 3731  C       A  46      80.593  51.954  42.057                       C  
HETATM 3732  C       A  46      79.986  50.711  41.903                       C  
HETATM 3733  C       A  46      80.688  49.529  42.194                       C  
HETATM 3734  C       A  46      82.010  49.559  42.635                       C  
HETATM 3735  C       A  46      82.617  50.807  42.773                       C  
HETATM 3736  C       A  46      84.919  50.194  43.555                       C  
HETATM 3737  C       A  46      85.272  49.179  42.659                       C  
HETATM 3738  C       A  46      86.263  48.263  43.006                       C  
HETATM 3739  C       A  46      86.920  48.366  44.233                       C  
HETATM 3740  C       A  46      86.574  49.387  45.120                       C  
HETATM 3741  C       A  46      85.569  50.294  44.790                       C  
HETATM 3742  H       A  46      87.145  58.390  43.353                       H  
HETATM 3743  H       A  46      89.594  58.152  43.774                       H  
HETATM 3744  H       A  46      89.872  54.981  40.891                       H  
HETATM 3745  H       A  46      88.095  53.681  39.158                       H  
HETATM 3746  H       A  46      86.084  52.868  37.943                       H  
HETATM 3747  H       A  46      83.871  53.902  38.341                       H  
HETATM 3748  H       A  46      83.607  55.769  39.961                       H  
HETATM 3749  H       A  46      91.259  56.998  39.841                       H  
HETATM 3750  H       A  46      93.388  57.133  38.563                       H  
HETATM 3751  H       A  46      95.566  56.782  39.683                       H  
HETATM 3752  H       A  46      95.671  56.302  42.119                       H  
HETATM 3753  H       A  46      95.086  55.815  44.801                       H  
HETATM 3754  H       A  46      93.975  55.442  46.991                       H  
HETATM 3755  H       A  46      91.507  55.515  47.178                       H  
HETATM 3756  H       A  46      90.090  55.977  45.187                       H  
HETATM 3757  H       A  46      81.946  56.955  43.885                       H  
HETATM 3758  H       A  46      81.785  59.410  43.605                       H  
HETATM 3759  H       A  46      83.549  60.635  42.338                       H  
HETATM 3760  H       A  46      85.423  59.354  41.303                       H  
HETATM 3761  H       A  46      86.095  52.848  43.847                       H  
HETATM 3762  H       A  46      85.896  55.298  43.642                       H  
HETATM 3763  H       A  46      81.825  54.947  42.295                       H  
HETATM 3764  H       A  46      80.045  52.867  41.842                       H  
HETATM 3765  H       A  46      78.957  50.651  41.559                       H  
HETATM 3766  H       A  46      80.193  48.570  42.076                       H  
HETATM 3767  H       A  46      82.545  48.644  42.867                       H  
HETATM 3768  H       A  46      84.776  49.124  41.696                       H  
HETATM 3769  H       A  46      86.533  47.475  42.308                       H  
HETATM 3770  H       A  46      87.699  47.656  44.496                       H  
HETATM 3771  H       A  46      87.077  49.470  46.079                       H  
HETATM 3772  H       A  46      85.273  51.074  45.484                       H  
HETATM 3773  N       A  47      16.179 113.322 101.159                       N  
HETATM 3774  C       A  47      16.607 114.631 100.940                       C  
HETATM 3775  C       A  47      15.849 115.789 100.759                       C  
HETATM 3776  C       A  47      16.532 116.988 100.573                       C  
HETATM 3777  C       A  47      17.939 117.036 100.595                       C  
HETATM 3778  C       A  47      18.691 115.878 100.800                       C  
HETATM 3779  C       A  47      18.027 114.662 100.966                       C  
HETATM 3780  C       A  47      18.470 113.307 101.224                       C  
HETATM 3781  C       A  47      19.728 112.713 101.375                       C  
HETATM 3782  C       A  47      19.799 111.350 101.645                       C  
HETATM 3783  C       A  47      18.630 110.577 101.756                       C  
HETATM 3784  C       A  47      17.367 111.143 101.603                       C  
HETATM 3785  C       A  47      17.302 112.511 101.344                       C  
HETATM 3786  N       A  47      18.597 118.281 100.413                       N  
HETATM 3787  C       A  47      19.545 118.565  99.428                       C  
HETATM 3788  C       A  47      20.035 117.746  98.409                       C  
HETATM 3789  C       A  47      20.979 118.290  97.540                       C  
HETATM 3790  C       A  47      21.423 119.617  97.678                       C  
HETATM 3791  C       A  47      20.923 120.431  98.690                       C  
HETATM 3792  C       A  47      19.974 119.910  99.576                       C  
HETATM 3793  C       A  47      19.249 120.458 100.704                       C  
HETATM 3794  C       A  47      19.243 121.705 101.337                       C  
HETATM 3795  C       A  47      18.417 121.901 102.440                       C  
HETATM 3796  C       A  47      17.602 120.860 102.919                       C  
HETATM 3797  C       A  47      17.588 119.608 102.307                       C  
HETATM 3798  C       A  47      18.411 119.423 101.195                       C  
HETATM 3799  C       A  47      14.828 112.933 101.382                       C  
HETATM 3800  C       A  47      14.411 112.491 102.655                       C  
HETATM 3801  C       A  47      13.079 112.075 102.795                       C  
HETATM 3802  C       A  47      12.183 112.129 101.729                       C  
HETATM 3803  C       A  47      12.604 112.600 100.486                       C  
HETATM 3804  C       A  47      13.931 112.990 100.312                       C  
HETATM 3805  N       A  47      18.047 112.001 106.948                       N  
HETATM 3806  C       A  47      17.183 112.325 105.900                       C  
HETATM 3807  C       A  47      17.071 113.511 105.173                       C  
HETATM 3808  C       A  47      16.147 113.553 104.137                       C  
HETATM 3809  C       A  47      15.343 112.439 103.807                       C  
HETATM 3810  C       A  47      15.461 111.262 104.552                       C  
HETATM 3811  C       A  47      16.383 111.194 105.598                       C  
HETATM 3812  C       A  47      16.785 110.139 106.506                       C  
HETATM 3813  C       A  47      16.364 108.820 106.699                       C  
HETATM 3814  C       A  47      16.966 108.059 107.698                       C  
HETATM 3815  C       A  47      17.975 108.607 108.507                       C  
HETATM 3816  C       A  47      18.412 109.920 108.334                       C  
HETATM 3817  C       A  47      17.816 110.672 107.323                       C  
HETATM 3818  C       A  47      19.018 112.864 107.513                       C  
HETATM 3819  C       A  47      20.356 112.459 107.586                       C  
HETATM 3820  C       A  47      21.307 113.310 108.146                       C  
HETATM 3821  C       A  47      20.936 114.571 108.613                       C  
HETATM 3822  C       A  47      19.604 114.977 108.528                       C  
HETATM 3823  C       A  47      18.642 114.124 107.990                       C  
HETATM 3824  H       A  47      14.765 115.755 100.751                       H  
HETATM 3825  H       A  47      15.981 117.907 100.402                       H  
HETATM 3826  H       A  47      19.773 115.940 100.840                       H  
HETATM 3827  H       A  47      20.631 113.309 101.286                       H  
HETATM 3828  H       A  47      20.768 110.875 101.770                       H  
HETATM 3829  H       A  47      18.710 109.515 101.970                       H  
HETATM 3830  H       A  47      16.465 110.548 101.696                       H  
HETATM 3831  H       A  47      19.689 116.724  98.297                       H  
HETATM 3832  H       A  47      21.377 117.674  96.739                       H  
HETATM 3833  H       A  47      22.162 120.009  96.985                       H  
HETATM 3834  H       A  47      21.262 121.459  98.791                       H  
HETATM 3835  H       A  47      19.878 122.508 100.973                       H  
HETATM 3836  H       A  47      18.402 122.866 102.938                       H  
HETATM 3837  H       A  47      16.969 121.033 103.785                       H  
HETATM 3838  H       A  47      16.964 118.805 102.683                       H  
HETATM 3839  H       A  47      12.743 111.735 103.770                       H  
HETATM 3840  H       A  47      11.153 111.815 101.873                       H  
HETATM 3841  H       A  47      11.912 112.649  99.650                       H  
HETATM 3842  H       A  47      14.294 113.326  99.346                       H  
HETATM 3843  H       A  47      17.690 114.372 105.397                       H  
HETATM 3844  H       A  47      16.045 114.467 103.562                       H  
HETATM 3845  H       A  47      14.866 110.392 104.287                       H  
HETATM 3846  H       A  47      15.577 108.398 106.081                       H  
HETATM 3847  H       A  47      16.650 107.032 107.858                       H  
HETATM 3848  H       A  47      18.424 108.000 109.286                       H  
HETATM 3849  H       A  47      19.186 110.341 108.968                       H  
HETATM 3850  H       A  47      20.639 111.488 107.194                       H  
HETATM 3851  H       A  47      22.344 112.990 108.202                       H  
HETATM 3852  H       A  47      21.682 115.236 109.041                       H  
HETATM 3853  H       A  47      19.307 115.955 108.896                       H  
HETATM 3854  H       A  47      17.599 114.419 107.945                       H  
HETATM 3855  N       A  48      22.989 129.936  90.503                       N  
HETATM 3856  C       A  48      21.678 130.315  90.215                       C  
HETATM 3857  C       A  48      21.124 130.724  89.001                       C  
HETATM 3858  C       A  48      19.767 131.035  88.981                       C  
HETATM 3859  C       A  48      18.974 130.913  90.137                       C  
HETATM 3860  C       A  48      19.530 130.482  91.344                       C  
HETATM 3861  C       A  48      20.893 130.186  91.392                       C  
HETATM 3862  C       A  48      21.774 129.696  92.431                       C  
HETATM 3863  C       A  48      21.590 129.364  93.778                       C  
HETATM 3864  C       A  48      22.675 128.889  94.508                       C  
HETATM 3865  C       A  48      23.940 128.752  93.908                       C  
HETATM 3866  C       A  48      24.150 129.083  92.573                       C  
HETATM 3867  C       A  48      23.056 129.548  91.844                       C  
HETATM 3868  N       A  48      17.592 131.229  90.072                       N  
HETATM 3869  C       A  48      16.932 132.171  90.864                       C  
HETATM 3870  C       A  48      17.448 133.016  91.848                       C  
HETATM 3871  C       A  48      16.561 133.882  92.485                       C  
HETATM 3872  C       A  48      15.196 133.911  92.151                       C  
HETATM 3873  C       A  48      14.691 133.073  91.161                       C  
HETATM 3874  C       A  48      15.558 132.193  90.506                       C  
HETATM 3875  C       A  48      15.386 131.218  89.448                       C  
HETATM 3876  C       A  48      14.286 130.781  88.704                       C  
HETATM 3877  C       A  48      14.466 129.786  87.749                       C  
HETATM 3878  C       A  48      15.735 129.220  87.534                       C  
HETATM 3879  C       A  48      16.849 129.637  88.260                       C  
HETATM 3880  C       A  48      16.662 130.643  89.210                       C  
HETATM 3881  C       A  48      24.017 129.761  89.535                       C  
HETATM 3882  C       A  48      24.502 128.472  89.231                       C  
HETATM 3883  C       A  48      25.551 128.372  88.305                       C  
HETATM 3884  C       A  48      26.076 129.499  87.675                       C  
HETATM 3885  C       A  48      25.562 130.763  87.964                       C  
HETATM 3886  C       A  48      24.540 130.892  88.903                       C  
HETATM 3887  N       A  48      22.604 123.891  91.932                       N  
HETATM 3888  C       A  48      22.882 125.037  91.187                       C  
HETATM 3889  C       A  48      22.007 125.940  90.581                       C  
HETATM 3890  C       A  48      22.555 127.037  89.929                       C  
HETATM 3891  C       A  48      23.949 127.257  89.878                       C  
HETATM 3892  C       A  48      24.812 126.338  90.481                       C  
HETATM 3893  C       A  48      24.287 125.226  91.144                       C  
HETATM 3894  C       A  48      24.882 124.143  91.900                       C  
HETATM 3895  C       A  48      26.199 123.788  92.203                       C  
HETATM 3896  C       A  48      26.432 122.644  92.962                       C  
HETATM 3897  C       A  48      25.362 121.852  93.411                       C  
HETATM 3898  C       A  48      24.040 122.185  93.123                       C  
HETATM 3899  C       A  48      23.812 123.339  92.374                       C  
HETATM 3900  C       A  48      21.310 123.389  92.222                       C  
HETATM 3901  C       A  48      20.931 123.155  93.549                       C  
HETATM 3902  C       A  48      19.659 122.657  93.827                       C  
HETATM 3903  C       A  48      18.756 122.413  92.793                       C  
HETATM 3904  C       A  48      19.133 122.659  91.472                       C  
HETATM 3905  C       A  48      20.409 123.135  91.182                       C  
HETATM 3906  H       A  48      21.732 130.809  88.107                       H  
HETATM 3907  H       A  48      19.302 131.383  88.064                       H  
HETATM 3908  H       A  48      18.897 130.369  92.217                       H  
HETATM 3909  H       A  48      20.614 129.472  94.243                       H  
HETATM 3910  H       A  48      22.547 128.621  95.552                       H  
HETATM 3911  H       A  48      24.772 128.377  94.496                       H  
HETATM 3912  H       A  48      25.123 128.971  92.108                       H  
HETATM 3913  H       A  48      18.502 133.000  92.104                       H  
HETATM 3914  H       A  48      16.936 134.551  93.255                       H  
HETATM 3915  H       A  48      14.532 134.596  92.669                       H  
HETATM 3916  H       A  48      13.636 133.101  90.899                       H  
HETATM 3917  H       A  48      13.303 131.212  88.875                       H  
HETATM 3918  H       A  48      13.619 129.439  87.164                       H  
HETATM 3919  H       A  48      15.852 128.439  86.787                       H  
HETATM 3920  H       A  48      17.826 129.194  88.098                       H  
HETATM 3921  H       A  48      25.932 127.385  88.059                       H  
HETATM 3922  H       A  48      26.877 129.388  86.950                       H  
HETATM 3923  H       A  48      25.962 131.647  87.475                       H  
HETATM 3924  H       A  48      24.148 131.867  89.174                       H  
HETATM 3925  H       A  48      20.933 125.800  90.623                       H  
HETATM 3926  H       A  48      21.890 127.748  89.451                       H  
HETATM 3927  H       A  48      25.884 126.514  90.471                       H  
HETATM 3928  H       A  48      27.028 124.394  91.847                       H  
HETATM 3929  H       A  48      27.451 122.357  93.206                       H  
HETATM 3930  H       A  48      25.567 120.959  93.993                       H  
HETATM 3931  H       A  48      23.218 121.564  93.464                       H  
HETATM 3932  H       A  48      21.631 123.375  94.347                       H  
HETATM 3933  H       A  48      19.370 122.476  94.859                       H  
HETATM 3934  H       A  48      17.762 122.035  93.015                       H  
HETATM 3935  H       A  48      18.436 122.465  90.661                       H  
HETATM 3936  H       A  48      20.722 123.302  90.156                       H  
HETATM 3937  N       A  49      68.020  68.615  78.752                       N  
HETATM 3938  C       A  49      67.386  67.463  79.216                       C  
HETATM 3939  C       A  49      67.633  66.725  80.374                       C  
HETATM 3940  C       A  49      66.835  65.610  80.614                       C  
HETATM 3941  C       A  49      65.794  65.255  79.734                       C  
HETATM 3942  C       A  49      65.537  66.011  78.589                       C  
HETATM 3943  C       A  49      66.340  67.120  78.318                       C  
HETATM 3944  C       A  49      66.341  68.122  77.272                       C  
HETATM 3945  C       A  49      65.557  68.333  76.133                       C  
HETATM 3946  C       A  49      65.821  69.437  75.329                       C  
HETATM 3947  C       A  49      66.864  70.324  75.647                       C  
HETATM 3948  C       A  49      67.664  70.133  76.770                       C  
HETATM 3949  C       A  49      67.387  69.031  77.578                       C  
HETATM 3950  N       A  49      64.995  64.117  80.021                       N  
HETATM 3951  C       A  49      64.808  63.019  79.179                       C  
HETATM 3952  C       A  49      65.356  62.766  77.920                       C  
HETATM 3953  C       A  49      65.010  61.570  77.294                       C  
HETATM 3954  C       A  49      64.144  60.647  77.904                       C  
HETATM 3955  C       A  49      63.608  60.902  79.164                       C  
HETATM 3956  C       A  49      63.939  62.094  79.815                       C  
HETATM 3957  C       A  49      63.588  62.665  81.100                       C  
HETATM 3958  C       A  49      62.776  62.243  82.157                       C  
HETATM 3959  C       A  49      62.637  63.063  83.273                       C  
HETATM 3960  C       A  49      63.298  64.302  83.339                       C  
HETATM 3961  C       A  49      64.115  64.746  82.301                       C  
HETATM 3962  C       A  49      64.258  63.914  81.190                       C  
HETATM 3963  C       A  49      68.992  69.358  79.479                       C  
HETATM 3964  C       A  49      68.681  70.635  79.991                       C  
HETATM 3965  C       A  49      69.699  71.336  80.655                       C  
HETATM 3966  C       A  49      70.964  70.782  80.839                       C  
HETATM 3967  C       A  49      71.244  69.505  80.354                       C  
HETATM 3968  C       A  49      70.259  68.800  79.664                       C  
HETATM 3969  N       A  49      63.661  73.047  79.060                       N  
HETATM 3970  C       A  49      64.797  72.312  79.402                       C  
HETATM 3971  C       A  49      64.899  71.025  79.932                       C  
HETATM 3972  C       A  49      66.171  70.507  80.139                       C  
HETATM 3973  C       A  49      67.338  71.238  79.821                       C  
HETATM 3974  C       A  49      67.217  72.530  79.300                       C  
HETATM 3975  C       A  49      65.949  73.074  79.081                       C  
HETATM 3976  C       A  49      65.485  74.325  78.520                       C  
HETATM 3977  C       A  49      66.132  75.465  78.034                       C  
HETATM 3978  C       A  49      65.367  76.529  77.565                       C  
HETATM 3979  C       A  49      63.963  76.465  77.585                       C  
HETATM 3980  C       A  49      63.293  75.341  78.064                       C  
HETATM 3981  C       A  49      64.066  74.273  78.519                       C  
HETATM 3982  C       A  49      62.321  72.609  79.205                       C  
HETATM 3983  C       A  49      61.458  72.617  78.103                       C  
HETATM 3984  C       A  49      60.140  72.189  78.252                       C  
HETATM 3985  C       A  49      59.683  71.732  79.488                       C  
HETATM 3986  C       A  49      60.549  71.714  80.583                       C  
HETATM 3987  C       A  49      61.862  72.160  80.449                       C  
HETATM 3988  H       A  49      68.428  67.002  81.057                       H  
HETATM 3989  H       A  49      67.011  64.992  81.489                       H  
HETATM 3990  H       A  49      64.714  65.738  77.937                       H  
HETATM 3991  H       A  49      64.753  67.645  75.884                       H  
HETATM 3992  H       A  49      65.216  69.617  74.445                       H  
HETATM 3993  H       A  49      67.050  71.181  75.007                       H  
HETATM 3994  H       A  49      68.464  70.821  77.019                       H  
HETATM 3995  H       A  49      66.030  63.474  77.450                       H  
HETATM 3996  H       A  49      65.423  61.348  76.314                       H  
HETATM 3997  H       A  49      63.893  59.726  77.387                       H  
HETATM 3998  H       A  49      62.944  60.183  79.637                       H  
HETATM 3999  H       A  49      62.257  61.290  82.103                       H  
HETATM 4000  H       A  49      62.009  62.745  84.100                       H  
HETATM 4001  H       A  49      63.170  64.929  84.218                       H  
HETATM 4002  H       A  49      64.619  65.705  82.351                       H  
HETATM 4003  H       A  49      69.472  72.319  81.057                       H  
HETATM 4004  H       A  49      71.727  71.343  81.371                       H  
HETATM 4005  H       A  49      72.227  69.064  80.496                       H  
HETATM 4006  H       A  49      70.463  67.820  79.244                       H  
HETATM 4007  H       A  49      64.018  70.439  80.167                       H  
HETATM 4008  H       A  49      66.270  69.509  80.552                       H  
HETATM 4009  H       A  49      68.108  73.088  79.026                       H  
HETATM 4010  H       A  49      67.217  75.519  78.027                       H  
HETATM 4011  H       A  49      65.857  77.419  77.183                       H  
HETATM 4012  H       A  49      63.385  77.310  77.224                       H  
HETATM 4013  H       A  49      62.209  75.301  78.086                       H  
HETATM 4014  H       A  49      61.831  72.947  77.140                       H  
HETATM 4015  H       A  49      59.474  72.199  77.394                       H  
HETATM 4016  H       A  49      58.658  71.390  79.598                       H  
HETATM 4017  H       A  49      60.198  71.364  81.550                       H  
HETATM 4018  H       A  49      62.534  72.176  81.300                       H  
HETATM 4019  N       A  50     117.787  78.855  95.776                       N  
HETATM 4020  C       A  50     118.296  80.146  95.642                       C  
HETATM 4021  C       A  50     118.755  80.801  94.498                       C  
HETATM 4022  C       A  50     119.201  82.112  94.637                       C  
HETATM 4023  C       A  50     119.164  82.766  95.883                       C  
HETATM 4024  C       A  50     118.683  82.114  97.020                       C  
HETATM 4025  C       A  50     118.251  80.792  96.907                       C  
HETATM 4026  C       A  50     117.678  79.844  97.840                       C  
HETATM 4027  C       A  50     117.370  79.894  99.204                       C  
HETATM 4028  C       A  50     116.790  78.781  99.804                       C  
HETATM 4029  C       A  50     116.524  77.619  99.058                       C  
HETATM 4030  C       A  50     116.828  77.541  97.702                       C  
HETATM 4031  C       A  50     117.398  78.664  97.104                       C  
HETATM 4032  N       A  50     119.619  84.108  95.980                       N  
HETATM 4033  C       A  50     120.625  84.569  96.832                       C  
HETATM 4034  C       A  50     121.416  83.855  97.733                       C  
HETATM 4035  C       A  50     122.370  84.566  98.459                       C  
HETATM 4036  C       A  50     122.535  85.952  98.291                       C  
HETATM 4037  C       A  50     121.749  86.655  97.384                       C  
HETATM 4038  C       A  50     120.785  85.967  96.642                       C  
HETATM 4039  C       A  50     119.828  86.363  95.628                       C  
HETATM 4040  C       A  50     119.502  87.584  95.030                       C  
HETATM 4041  C       A  50     118.491  87.622  94.075                       C  
HETATM 4042  C       A  50     117.799  86.451  93.717                       C  
HETATM 4043  C       A  50     118.104  85.221  94.297                       C  
HETATM 4044  C       A  50     119.126  85.189  95.246                       C  
HETATM 4045  C       A  50     117.506  77.975  94.693                       C  
HETATM 4046  C       A  50     116.173  77.662  94.352                       C  
HETATM 4047  C       A  50     115.965  76.749  93.308                       C  
HETATM 4048  C       A  50     117.031  76.195  92.601                       C  
HETATM 4049  C       A  50     118.342  76.541  92.931                       C  
HETATM 4050  C       A  50     118.576  77.422  93.985                       C  
HETATM 4051  N       A  50     111.816  79.666  97.335                       N  
HETATM 4052  C       A  50     112.926  79.367  96.543                       C  
HETATM 4053  C       A  50     113.911  80.215  96.033                       C  
HETATM 4054  C       A  50     114.945  79.644  95.303                       C  
HETATM 4055  C       A  50     115.023  78.251  95.080                       C  
HETATM 4056  C       A  50     114.023  77.417  95.589                       C  
HETATM 4057  C       A  50     112.973  77.966  96.328                       C  
HETATM 4058  C       A  50     111.837  77.395  97.023                       C  
HETATM 4059  C       A  50     111.351  76.093  97.170                       C  
HETATM 4060  C       A  50     110.192  75.884  97.913                       C  
HETATM 4061  C       A  50     109.514  76.965  98.501                       C  
HETATM 4062  C       A  50     109.978  78.273  98.369                       C  
HETATM 4063  C       A  50     111.147  78.474  97.636                       C  
HETATM 4064  C       A  50     111.449  80.958  97.786                       C  
HETATM 4065  C       A  50     111.259  81.194  99.153                       C  
HETATM 4066  C       A  50     110.894  82.466  99.591                       C  
HETATM 4067  C       A  50     110.739  83.508  98.677                       C  
HETATM 4068  C       A  50     110.940  83.273  97.316                       C  
HETATM 4069  C       A  50     111.284  82.000  96.867                       C  
HETATM 4070  H       A  50     118.775  80.301  93.536                       H  
HETATM 4071  H       A  50     119.591  82.648  93.778                       H  
HETATM 4072  H       A  50     118.638  82.644  97.965                       H  
HETATM 4073  H       A  50     117.578  80.791  99.782                       H  
HETATM 4074  H       A  50     116.540  78.807 100.861                       H  
HETATM 4075  H       A  50     116.068  76.763  99.547                       H  
HETATM 4076  H       A  50     116.617  76.648  97.125                       H  
HETATM 4077  H       A  50     121.295  82.784  97.859                       H  
HETATM 4078  H       A  50     122.999  84.035  99.167                       H  
HETATM 4079  H       A  50     123.286  86.475  98.875                       H  
HETATM 4080  H       A  50     121.883  87.726  97.250                       H  
HETATM 4081  H       A  50     120.031  88.490  95.312                       H  
HETATM 4082  H       A  50     118.230  88.564  93.602                       H  
HETATM 4083  H       A  50     117.008  86.505  92.974                       H  
HETATM 4084  H       A  50     117.563  84.321  94.025                       H  
HETATM 4085  H       A  50     114.944  76.502  93.033                       H  
HETATM 4086  H       A  50     116.837  75.504  91.787                       H  
HETATM 4087  H       A  50     119.179  76.117  92.383                       H  
HETATM 4088  H       A  50     119.587  77.679  94.285                       H  
HETATM 4089  H       A  50     113.881  81.284  96.208                       H  
HETATM 4090  H       A  50     115.718  80.287  94.898                       H  
HETATM 4091  H       A  50     114.090  76.342  95.446                       H  
HETATM 4092  H       A  50     111.869  75.257  96.707                       H  
HETATM 4093  H       A  50     109.805  74.877  98.036                       H  
HETATM 4094  H       A  50     108.607  76.782  99.067                       H  
HETATM 4095  H       A  50     109.445  79.105  98.817                       H  
HETATM 4096  H       A  50     111.410  80.383  99.857                       H  
HETATM 4097  H       A  50     110.746  82.643 100.652                       H  
HETATM 4098  H       A  50     110.464  84.501  99.024                       H  
HETATM 4099  H       A  50     110.816  84.079  96.599                       H  
HETATM 4100  H       A  50     111.416  81.800  95.808                       H  
HETATM 4101  N       A  51      16.878 136.282  19.754                       N  
HETATM 4102  C       A  51      17.921 137.208  19.788                       C  
HETATM 4103  C       A  51      18.799 137.512  20.830                       C  
HETATM 4104  C       A  51      19.774 138.477  20.594                       C  
HETATM 4105  C       A  51      19.891 139.104  19.339                       C  
HETATM 4106  C       A  51      19.024 138.779  18.294                       C  
HETATM 4107  C       A  51      18.025 137.830  18.515                       C  
HETATM 4108  C       A  51      17.002 137.241  17.676                       C  
HETATM 4109  C       A  51      16.620 137.424  16.343                       C  
HETATM 4110  C       A  51      15.578 136.657  15.830                       C  
HETATM 4111  C       A  51      14.912 135.719  16.638                       C  
HETATM 4112  C       A  51      15.268 135.522  17.969                       C  
HETATM 4113  C       A  51      16.320 136.286  18.474                       C  
HETATM 4114  N       A  51      20.906 140.075  19.137                       N  
HETATM 4115  C       A  51      20.703 141.393  18.720                       C  
HETATM 4116  C       A  51      19.508 142.058  18.442                       C  
HETATM 4117  C       A  51      19.589 143.394  18.053                       C  
HETATM 4118  C       A  51      20.826 144.054  17.946                       C  
HETATM 4119  C       A  51      22.012 143.386  18.235                       C  
HETATM 4120  C       A  51      21.961 142.045  18.627                       C  
HETATM 4121  C       A  51      22.966 141.072  19.006                       C  
HETATM 4122  C       A  51      24.360 141.108  19.102                       C  
HETATM 4123  C       A  51      25.043 139.960  19.490                       C  
HETATM 4124  C       A  51      24.344 138.774  19.778                       C  
HETATM 4125  C       A  51      22.955 138.710  19.691                       C  
HETATM 4126  C       A  51      22.276 139.869  19.312                       C  
HETATM 4127  C       A  51      16.592 135.341  20.783                       C  
HETATM 4128  C       A  51      16.826 133.965  20.579                       C  
HETATM 4129  C       A  51      16.475 133.085  21.613                       C  
HETATM 4130  C       A  51      15.949 133.549  22.817                       C  
HETATM 4131  C       A  51      15.755 134.916  23.014                       C  
HETATM 4132  C       A  51      16.067 135.809  21.990                       C  
HETATM 4133  N       A  51      18.709 131.991  15.635                       N  
HETATM 4134  C       A  51      18.428 132.571  16.872                       C  
HETATM 4135  C       A  51      19.086 133.604  17.543                       C  
HETATM 4136  C       A  51      18.563 134.026  18.758                       C  
HETATM 4137  C       A  51      17.398 133.450  19.312                       C  
HETATM 4138  C       A  51      16.757 132.410  18.632                       C  
HETATM 4139  C       A  51      17.262 131.967  17.408                       C  
HETATM 4140  C       A  51      16.821 130.977  16.447                       C  
HETATM 4141  C       A  51      15.757 130.071  16.414                       C  
HETATM 4142  C       A  51      15.624 129.226  15.316                       C  
HETATM 4143  C       A  51      16.548 129.273  14.258                       C  
HETATM 4144  C       A  51      17.617 130.167  14.268                       C  
HETATM 4145  C       A  51      17.737 131.022  15.363                       C  
HETATM 4146  C       A  51      19.782 132.349  14.781                       C  
HETATM 4147  C       A  51      19.529 132.710  13.453                       C  
HETATM 4148  C       A  51      20.588 133.058  12.616                       C  
HETATM 4149  C       A  51      21.896 133.069  13.102                       C  
HETATM 4150  C       A  51      22.144 132.719  14.430                       C  
HETATM 4151  C       A  51      21.094 132.349  15.268                       C  
HETATM 4152  H       A  51      18.716 137.023  21.794                       H  
HETATM 4153  H       A  51      20.459 138.763  21.386                       H  
HETATM 4154  H       A  51      19.147 139.254  17.326                       H  
HETATM 4155  H       A  51      17.132 138.152  15.720                       H  
HETATM 4156  H       A  51      15.274 136.785  14.796                       H  
HETATM 4157  H       A  51      14.104 135.129  16.215                       H  
HETATM 4158  H       A  51      14.759 134.794  18.590                       H  
HETATM 4159  H       A  51      18.552 141.553  18.530                       H  
HETATM 4160  H       A  51      18.674 143.936  17.831                       H  
HETATM 4161  H       A  51      20.852 145.094  17.638                       H  
HETATM 4162  H       A  51      22.968 143.899  18.159                       H  
HETATM 4163  H       A  51      24.902 142.022  18.872                       H  
HETATM 4164  H       A  51      26.126 139.976  19.570                       H  
HETATM 4165  H       A  51      24.898 137.886  20.073                       H  
HETATM 4166  H       A  51      22.419 137.792  19.906                       H  
HETATM 4167  H       A  51      16.652 132.023  21.471                       H  
HETATM 4168  H       A  51      15.703 132.844  23.606                       H  
HETATM 4169  H       A  51      15.349 135.287  23.951                       H  
HETATM 4170  H       A  51      15.891 136.874  22.103                       H  
HETATM 4171  H       A  51      19.971 134.072  17.128                       H  
HETATM 4172  H       A  51      19.062 134.826  19.293                       H  
HETATM 4173  H       A  51      15.845 131.980  19.037                       H  
HETATM 4174  H       A  51      15.047 130.027  17.235                       H  
HETATM 4175  H       A  51      14.801 128.518  15.276                       H  
HETATM 4176  H       A  51      16.431 128.598  13.417                       H  
HETATM 4177  H       A  51      18.333 130.193  13.453                       H  
HETATM 4178  H       A  51      18.506 132.727  13.093                       H  
HETATM 4179  H       A  51      20.387 133.336  11.585                       H  
HETATM 4180  H       A  51      22.718 133.350  12.449                       H  
HETATM 4181  H       A  51      23.161 132.720  14.814                       H  
HETATM 4182  H       A  51      21.279 132.049  16.294                       H  
HETATM 4183  N       A  52      82.768 122.609  44.400                       N  
HETATM 4184  C       A  52      83.853 123.359  43.948                       C  
HETATM 4185  C       A  52      84.702 124.205  44.663                       C  
HETATM 4186  C       A  52      85.732 124.830  43.966                       C  
HETATM 4187  C       A  52      85.929 124.595  42.592                       C  
HETATM 4188  C       A  52      85.091 123.730  41.886                       C  
HETATM 4189  C       A  52      84.038 123.110  42.561                       C  
HETATM 4190  C       A  52      83.022 122.156  42.168                       C  
HETATM 4191  C       A  52      82.703 121.525  40.961                       C  
HETATM 4192  C       A  52      81.646 120.620  40.934                       C  
HETATM 4193  C       A  52      80.903 120.349  42.096                       C  
HETATM 4194  C       A  52      81.195 120.969  43.307                       C  
HETATM 4195  C       A  52      82.262 121.866  43.331                       C  
HETATM 4196  N       A  52      86.999 125.244  41.920                       N  
HETATM 4197  C       A  52      86.878 126.065  40.798                       C  
HETATM 4198  C       A  52      85.729 126.458  40.109                       C  
HETATM 4199  C       A  52      85.891 127.307  39.015                       C  
HETATM 4200  C       A  52      87.162 127.757  38.618                       C  
HETATM 4201  C       A  52      88.302 127.369  39.315                       C  
HETATM 4202  C       A  52      88.169 126.518  40.417                       C  
HETATM 4203  C       A  52      89.109 125.939  41.355                       C  
HETATM 4204  C       A  52      90.498 126.002  41.497                       C  
HETATM 4205  C       A  52      91.107 125.292  42.527                       C  
HETATM 4206  C       A  52      90.340 124.515  43.413                       C  
HETATM 4207  C       A  52      88.954 124.435  43.296                       C  
HETATM 4208  C       A  52      88.349 125.158  42.267                       C  
HETATM 4209  C       A  52      82.395 122.460  45.765                       C  
HETATM 4210  C       A  52      82.569 121.224  46.424                       C  
HETATM 4211  C       A  52      82.134 121.128  47.754                       C  
HETATM 4212  C       A  52      81.584 122.221  48.421                       C  
HETATM 4213  C       A  52      81.450 123.445  47.764                       C  
HETATM 4214  C       A  52      81.845 123.557  46.433                       C  
HETATM 4215  N       A  52      84.550 116.686  43.710                       N  
HETATM 4216  C       A  52      84.248 117.888  44.350                       C  
HETATM 4217  C       A  52      84.928 119.107  44.325                       C  
HETATM 4218  C       A  52      84.378 120.172  45.025                       C  
HETATM 4219  C       A  52      83.165 120.052  45.739                       C  
HETATM 4220  C       A  52      82.502 118.822  45.763                       C  
HETATM 4221  C       A  52      83.033 117.734  45.066                       C  
HETATM 4222  C       A  52      82.582 116.376  44.845                       C  
HETATM 4223  C       A  52      81.477 115.642  45.285                       C  
HETATM 4224  C       A  52      81.347 114.314  44.888                       C  
HETATM 4225  C       A  52      82.314 113.714  44.064                       C  
HETATM 4226  C       A  52      83.424 114.424  43.611                       C  
HETATM 4227  C       A  52      83.542 115.758  44.000                       C  
HETATM 4228  C       A  52      85.672 116.454  42.876                       C  
HETATM 4229  C       A  52      85.490 115.967  41.577                       C  
HETATM 4230  C       A  52      86.598 115.738  40.762                       C  
HETATM 4231  C       A  52      87.884 116.012  41.228                       C  
HETATM 4232  C       A  52      88.061 116.508  42.521                       C  
HETATM 4233  C       A  52      86.962 116.720  43.350                       C  
HETATM 4234  H       A  52      84.556 124.380  45.724                       H  
HETATM 4235  H       A  52      86.398 125.517  44.479                       H  
HETATM 4236  H       A  52      85.276 123.541  40.834                       H  
HETATM 4237  H       A  52      83.275 121.737  40.062                       H  
HETATM 4238  H       A  52      81.390 120.118  40.006                       H  
HETATM 4239  H       A  52      80.084 119.637  42.052                       H  
HETATM 4240  H       A  52      80.627 120.755  44.205                       H  
HETATM 4241  H       A  52      84.746 126.118  40.418                       H  
HETATM 4242  H       A  52      85.013 127.628  38.461                       H  
HETATM 4243  H       A  52      87.252 128.415  37.759                       H  
HETATM 4244  H       A  52      89.283 127.723  39.011                       H  
HETATM 4245  H       A  52      91.092 126.596  40.808                       H  
HETATM 4246  H       A  52      92.186 125.335  42.648                       H  
HETATM 4247  H       A  52      90.837 123.963  44.206                       H  
HETATM 4248  H       A  52      88.365 123.829  43.976                       H  
HETATM 4249  H       A  52      82.265 120.184  48.274                       H  
HETATM 4250  H       A  52      81.272 122.120  49.456                       H  
HETATM 4251  H       A  52      81.025 124.303  48.278                       H  
HETATM 4252  H       A  52      81.717 124.487  45.888                       H  
HETATM 4253  H       A  52      85.851 119.226  43.769                       H  
HETATM 4254  H       A  52      84.895 121.126  45.018                       H  
HETATM 4255  H       A  52      81.554 118.728  46.286                       H  
HETATM 4256  H       A  52      80.734 116.101  45.931                       H  
HETATM 4257  H       A  52      80.492 113.732  45.221                       H  
HETATM 4258  H       A  52      82.198 112.674  43.774                       H  
HETATM 4259  H       A  52      84.173 113.953  42.982                       H  
HETATM 4260  H       A  52      84.485 115.785  41.214                       H  
HETATM 4261  H       A  52      86.451 115.358  39.755                       H  
HETATM 4262  H       A  52      88.744 115.841  40.587                       H  
HETATM 4263  H       A  52      89.061 116.719  42.892                       H  
HETATM 4264  H       A  52      87.091 117.079  44.365                       H  
HETATM 4265  N       A  53      76.090  26.858  56.269                       N  
HETATM 4266  C       A  53      76.067  28.179  55.823                       C  
HETATM 4267  C       A  53      76.009  28.669  54.518                       C  
HETATM 4268  C       A  53      75.980  30.050  54.345                       C  
HETATM 4269  C       A  53      75.981  30.923  55.450                       C  
HETATM 4270  C       A  53      76.017  30.426  56.754                       C  
HETATM 4271  C       A  53      76.068  29.045  56.949                       C  
HETATM 4272  C       A  53      76.081  28.200  58.126                       C  
HETATM 4273  C       A  53      76.074  28.457  59.501                       C  
HETATM 4274  C       A  53      76.069  27.384  60.386                       C  
HETATM 4275  C       A  53      76.079  26.061  59.911                       C  
HETATM 4276  C       A  53      76.093  25.778  58.548                       C  
HETATM 4277  C       A  53      76.087  26.858  57.666                       C  
HETATM 4278  N       A  53      75.940  32.325  55.232                       N  
HETATM 4279  C       A  53      76.875  33.251  55.700                       C  
HETATM 4280  C       A  53      78.041  33.035  56.436                       C  
HETATM 4281  C       A  53      78.812  34.149  56.765                       C  
HETATM 4282  C       A  53      78.436  35.444  56.368                       C  
HETATM 4283  C       A  53      77.277  35.650  55.626                       C  
HETATM 4284  C       A  53      76.485  34.551  55.282                       C  
HETATM 4285  C       A  53      75.257  34.397  54.528                       C  
HETATM 4286  C       A  53      74.400  35.292  53.881                       C  
HETATM 4287  C       A  53      73.261  34.802  53.247                       C  
HETATM 4288  C       A  53      72.970  33.427  53.260                       C  
HETATM 4289  C       A  53      73.807  32.513  53.897                       C  
HETATM 4290  C       A  53      74.952  33.010  54.521                       C  
HETATM 4291  C       A  53      75.915  25.715  55.439                       C  
HETATM 4292  C       A  53      74.739  24.940  55.526                       C  
HETATM 4293  C       A  53      74.650  23.798  54.717                       C  
HETATM 4294  C       A  53      75.666  23.455  53.826                       C  
HETATM 4295  C       A  53      76.807  24.252  53.729                       C  
HETATM 4296  C       A  53      76.933  25.375  54.545                       C  
HETATM 4297  N       A  53      70.700  26.120  59.292                       N  
HETATM 4298  C       A  53      71.647  26.009  58.273                       C  
HETATM 4299  C       A  53      72.135  26.981  57.399                       C  
HETATM 4300  C       A  53      73.122  26.608  56.497                       C  
HETATM 4301  C       A  53      73.639  25.293  56.455                       C  
HETATM 4302  C       A  53      73.132  24.329  57.331                       C  
HETATM 4303  C       A  53      72.140  24.679  58.249                       C  
HETATM 4304  C       A  53      71.457  23.957  59.303                       C  
HETATM 4305  C       A  53      71.507  22.636  59.757                       C  
HETATM 4306  C       A  53      70.684  22.253  60.812                       C  
HETATM 4307  C       A  53      69.809  23.175  61.410                       C  
HETATM 4308  C       A  53      69.740  24.498  60.976                       C  
HETATM 4309  C       A  53      70.577  24.879  59.928                       C  
HETATM 4310  C       A  53      70.004  27.304  59.644                       C  
HETATM 4311  C       A  53      70.039  27.769  60.964                       C  
HETATM 4312  C       A  53      69.350  28.931  61.307                       C  
HETATM 4313  C       A  53      68.644  29.643  60.337                       C  
HETATM 4314  C       A  53      68.620  29.183  59.019                       C  
HETATM 4315  C       A  53      69.288  28.011  58.672                       C  
HETATM 4316  H       A  53      75.999  27.998  53.666                       H  
HETATM 4317  H       A  53      75.962  30.474  53.346                       H  
HETATM 4318  H       A  53      75.990  31.113  57.593                       H  
HETATM 4319  H       A  53      76.069  29.480  59.869                       H  
HETATM 4320  H       A  53      76.058  27.567  61.456                       H  
HETATM 4321  H       A  53      76.072  25.238  60.620                       H  
HETATM 4322  H       A  53      76.094  24.758  58.181                       H  
HETATM 4323  H       A  53      78.337  32.036  56.738                       H  
HETATM 4324  H       A  53      79.725  34.010  57.338                       H  
HETATM 4325  H       A  53      79.059  36.290  56.644                       H  
HETATM 4326  H       A  53      76.991  36.652  55.314                       H  
HETATM 4327  H       A  53      74.620  36.356  53.878                       H  
HETATM 4328  H       A  53      72.589  35.488  52.740                       H  
HETATM 4329  H       A  53      72.072  33.067  52.765                       H  
HETATM 4330  H       A  53      73.576  31.453  53.912                       H  
HETATM 4331  H       A  53      73.749  23.194  54.772                       H  
HETATM 4332  H       A  53      75.560  22.574  53.201                       H  
HETATM 4333  H       A  53      77.603  23.994  53.035                       H  
HETATM 4334  H       A  53      77.827  25.990  54.516                       H  
HETATM 4335  H       A  53      71.766  28.000  57.426                       H  
HETATM 4336  H       A  53      73.512  27.350  55.809                       H  
HETATM 4337  H       A  53      73.544  23.323  57.325                       H  
HETATM 4338  H       A  53      72.176  21.919  59.289                       H  
HETATM 4339  H       A  53      70.715  21.230  61.176                       H  
HETATM 4340  H       A  53      69.169  22.854  62.226                       H  
HETATM 4341  H       A  53      69.056  25.204  61.435                       H  
HETATM 4342  H       A  53      70.614  27.223  61.704                       H  
HETATM 4343  H       A  53      69.379  29.287  62.333                       H  
HETATM 4344  H       A  53      68.116  30.554  60.606                       H  
HETATM 4345  H       A  53      68.068  29.730  58.260                       H  
HETATM 4346  H       A  53      69.253  27.630  57.657                       H  
HETATM 4347  N       A  54     133.127 134.618  45.331                       N  
HETATM 4348  C       A  54     132.063 135.519  45.315                       C  
HETATM 4349  C       A  54     131.712 136.455  44.341                       C  
HETATM 4350  C       A  54     130.578 137.230  44.566                       C  
HETATM 4351  C       A  54     129.795 137.057  45.723                       C  
HETATM 4352  C       A  54     130.138 136.104  46.684                       C  
HETATM 4353  C       A  54     131.283 135.331  46.488                       C  
HETATM 4354  C       A  54     131.905 134.258  47.236                       C  
HETATM 4355  C       A  54     131.603 133.618  48.443                       C  
HETATM 4356  C       A  54     132.421 132.580  48.877                       C  
HETATM 4357  C       A  54     133.539 132.182  48.123                       C  
HETATM 4358  C       A  54     133.865 132.807  46.923                       C  
HETATM 4359  C       A  54     133.035 133.840  46.488                       C  
HETATM 4360  N       A  54     128.639 137.860  45.909                       N  
HETATM 4361  C       A  54     128.387 138.685  47.008                       C  
HETATM 4362  C       A  54     129.184 138.935  48.127                       C  
HETATM 4363  C       A  54     128.694 139.824  49.082                       C  
HETATM 4364  C       A  54     127.446 140.451  48.928                       C  
HETATM 4365  C       A  54     126.661 140.204  47.805                       C  
HETATM 4366  C       A  54     127.128 139.317  46.831                       C  
HETATM 4367  C       A  54     126.599 138.848  45.566                       C  
HETATM 4368  C       A  54     125.419 139.096  44.859                       C  
HETATM 4369  C       A  54     125.208 138.450  43.645                       C  
HETATM 4370  C       A  54     126.164 137.555  43.133                       C  
HETATM 4371  C       A  54     127.350 137.291  43.816                       C  
HETATM 4372  C       A  54     127.559 137.950  45.028                       C  
HETATM 4373  C       A  54     134.014 134.387  44.242                       C  
HETATM 4374  C       A  54     133.968 133.171  43.528                       C  
HETATM 4375  C       A  54     134.903 132.985  42.498                       C  
HETATM 4376  C       A  54     135.822 133.977  42.161                       C  
HETATM 4377  C       A  54     135.830 135.187  42.856                       C  
HETATM 4378  C       A  54     134.932 135.383  43.904                       C  
HETATM 4379  N       A  54     130.450 129.009  45.007                       N  
HETATM 4380  C       A  54     131.149 130.144  44.593                       C  
HETATM 4381  C       A  54     130.689 131.444  44.375                       C  
HETATM 4382  C       A  54     131.617 132.408  44.006                       C  
HETATM 4383  C       A  54     132.990 132.107  43.860                       C  
HETATM 4384  C       A  54     133.432 130.798  44.072                       C  
HETATM 4385  C       A  54     132.520 129.810  44.445                       C  
HETATM 4386  C       A  54     132.651 128.408  44.787                       C  
HETATM 4387  C       A  54     133.730 127.521  44.822                       C  
HETATM 4388  C       A  54     133.505 126.198  45.191                       C  
HETATM 4389  C       A  54     132.211 125.754  45.515                       C  
HETATM 4390  C       A  54     131.119 126.619  45.487                       C  
HETATM 4391  C       A  54     131.353 127.947  45.131                       C  
HETATM 4392  C       A  54     129.062 128.952  45.287                       C  
HETATM 4393  C       A  54     128.617 128.476  46.526                       C  
HETATM 4394  C       A  54     127.251 128.419  46.795                       C  
HETATM 4395  C       A  54     126.326 128.853  45.844                       C  
HETATM 4396  C       A  54     126.773 129.338  44.614                       C  
HETATM 4397  C       A  54     128.136 129.378  44.328                       C  
HETATM 4398  H       A  54     132.309 136.583  43.445                       H  
HETATM 4399  H       A  54     130.285 137.988  43.847                       H  
HETATM 4400  H       A  54     129.507 135.967  47.555                       H  
HETATM 4401  H       A  54     130.742 133.928  49.028                       H  
HETATM 4402  H       A  54     132.196 132.070  49.809                       H  
HETATM 4403  H       A  54     134.161 131.367  48.480                       H  
HETATM 4404  H       A  54     134.723 132.496  46.337                       H  
HETATM 4405  H       A  54     130.151 138.457  48.244                       H  
HETATM 4406  H       A  54     129.294 140.037  49.963                       H  
HETATM 4407  H       A  54     127.093 141.136  49.693                       H  
HETATM 4408  H       A  54     125.699 140.695  47.684                       H  
HETATM 4409  H       A  54     124.675 139.781  45.258                       H  
HETATM 4410  H       A  54     124.294 138.636  43.086                       H  
HETATM 4411  H       A  54     125.976 137.057  42.186                       H  
HETATM 4412  H       A  54     128.083 136.594  43.423                       H  
HETATM 4413  H       A  54     134.877 132.055  41.939                       H  
HETATM 4414  H       A  54     136.521 133.810  41.348                       H  
HETATM 4415  H       A  54     136.541 135.967  42.598                       H  
HETATM 4416  H       A  54     134.943 136.301  44.485                       H  
HETATM 4417  H       A  54     129.643 131.700  44.499                       H  
HETATM 4418  H       A  54     131.277 133.422  43.831                       H  
HETATM 4419  H       A  54     134.491 130.565  43.990                       H  
HETATM 4420  H       A  54     134.729 127.860  44.562                       H  
HETATM 4421  H       A  54     134.335 125.498  45.224                       H  
HETATM 4422  H       A  54     132.056 124.716  45.790                       H  
HETATM 4423  H       A  54     130.120 126.269  45.729                       H  
HETATM 4424  H       A  54     129.345 128.168  47.268                       H  
HETATM 4425  H       A  54     126.910 128.047  47.757                       H  
HETATM 4426  H       A  54     125.262 128.816  46.061                       H  
HETATM 4427  H       A  54     126.059 129.672  43.867                       H  
HETATM 4428  H       A  54     128.493 129.727  43.365                       H  
HETATM 4429  N       A  55      98.064  69.655 137.477                       N  
HETATM 4430  C       A  55      97.318  69.236 138.578                       C  
HETATM 4431  C       A  55      96.076  68.600 138.613                       C  
HETATM 4432  C       A  55      95.552  68.271 139.860                       C  
HETATM 4433  C       A  55      96.262  68.543 141.044                       C  
HETATM 4434  C       A  55      97.514  69.160 141.002                       C  
HETATM 4435  C       A  55      98.048  69.518 139.764                       C  
HETATM 4436  C       A  55      99.297  70.125 139.351                       C  
HETATM 4437  C       A  55     100.417  70.600 140.043                       C  
HETATM 4438  C       A  55     101.485  71.119 139.317                       C  
HETATM 4439  C       A  55     101.441  71.174 137.913                       C  
HETATM 4440  C       A  55     100.336  70.715 137.202                       C  
HETATM 4441  C       A  55      99.273  70.186 137.934                       C  
HETATM 4442  N       A  55      95.697  68.181 142.296                       N  
HETATM 4443  C       A  55      95.452  69.049 143.362                       C  
HETATM 4444  C       A  55      95.663  70.427 143.447                       C  
HETATM 4445  C       A  55      95.313  71.061 144.638                       C  
HETATM 4446  C       A  55      94.764  70.345 145.716                       C  
HETATM 4447  C       A  55      94.547  68.973 145.620                       C  
HETATM 4448  C       A  55      94.889  68.312 144.436                       C  
HETATM 4449  C       A  55      94.793  66.935 143.994                       C  
HETATM 4450  C       A  55      94.340  65.756 144.592                       C  
HETATM 4451  C       A  55      94.404  64.564 143.875                       C  
HETATM 4452  C       A  55      94.922  64.541 142.569                       C  
HETATM 4453  C       A  55      95.380  65.702 141.948                       C  
HETATM 4454  C       A  55      95.302  66.895 142.669                       C  
HETATM 4455  C       A  55      97.740  69.375 136.120                       C  
HETATM 4456  C       A  55      98.524  68.475 135.368                       C  
HETATM 4457  C       A  55      98.181  68.281 134.021                       C  
HETATM 4458  C       A  55      97.084  68.922 133.450                       C  
HETATM 4459  C       A  55      96.300  69.784 134.218                       C  
HETATM 4460  C       A  55      96.638  70.017 135.549                       C  
HETATM 4461  N       A  55     103.133  66.043 137.544                       N  
HETATM 4462  C       A  55     101.889  66.534 137.145                       C  
HETATM 4463  C       A  55     100.656  66.474 137.798                       C  
HETATM 4464  C       A  55      99.570  67.091 137.193                       C  
HETATM 4465  C       A  55      99.687  67.770 135.959                       C  
HETATM 4466  C       A  55     100.926  67.811 135.313                       C  
HETATM 4467  C       A  55     102.035  67.200 135.901                       C  
HETATM 4468  C       A  55     103.433  67.107 135.536                       C  
HETATM 4469  C       A  55     104.175  67.554 134.438                       C  
HETATM 4470  C       A  55     105.538  67.277 134.387                       C  
HETATM 4471  C       A  55     106.162  66.552 135.417                       C  
HETATM 4472  C       A  55     105.444  66.095 136.521                       C  
HETATM 4473  C       A  55     104.082  66.389 136.574                       C  
HETATM 4474  C       A  55     103.396  65.343 138.747                       C  
HETATM 4475  C       A  55     104.392  65.799 139.619                       C  
HETATM 4476  C       A  55     104.650  65.104 140.799                       C  
HETATM 4477  C       A  55     103.905  63.970 141.126                       C  
HETATM 4478  C       A  55     102.906  63.524 140.260                       C  
HETATM 4479  C       A  55     102.656  64.200 139.068                       C  
HETATM 4480  H       A  55      95.532  68.381 137.701                       H  
HETATM 4481  H       A  55      94.577  67.799 139.933                       H  
HETATM 4482  H       A  55      98.057  69.338 141.924                       H  
HETATM 4483  H       A  55     100.450  70.561 141.128                       H  
HETATM 4484  H       A  55     102.363  71.486 139.840                       H  
HETATM 4485  H       A  55     102.288  71.580 137.368                       H  
HETATM 4486  H       A  55     100.304  70.751 136.119                       H  
HETATM 4487  H       A  55      96.080  70.982 142.614                       H  
HETATM 4488  H       A  55      95.466  72.132 144.731                       H  
HETATM 4489  H       A  55      94.505  70.870 146.630                       H  
HETATM 4490  H       A  55      94.116  68.422 146.452                       H  
HETATM 4491  H       A  55      93.946  65.771 145.605                       H  
HETATM 4492  H       A  55      94.053  63.642 144.330                       H  
HETATM 4493  H       A  55      94.970  63.599 142.030                       H  
HETATM 4494  H       A  55      95.787  65.680 140.942                       H  
HETATM 4495  H       A  55      98.774  67.588 133.432                       H  
HETATM 4496  H       A  55      96.834  68.739 132.409                       H  
HETATM 4497  H       A  55      95.441  70.285 133.781                       H  
HETATM 4498  H       A  55      96.067  70.711 136.158                       H  
HETATM 4499  H       A  55     100.548  65.974 138.754                       H  
HETATM 4500  H       A  55      98.604  67.053 137.685                       H  
HETATM 4501  H       A  55     101.030  68.356 134.379                       H  
HETATM 4502  H       A  55     103.693  68.106 133.637                       H  
HETATM 4503  H       A  55     106.127  67.619 133.541                       H  
HETATM 4504  H       A  55     107.224  66.338 135.353                       H  
HETATM 4505  H       A  55     105.928  65.528 137.310                       H  
HETATM 4506  H       A  55     104.945  66.698 139.369                       H  
HETATM 4507  H       A  55     105.425  65.461 141.471                       H  
HETATM 4508  H       A  55     104.103  63.436 142.052                       H  
HETATM 4509  H       A  55     102.326  62.639 140.506                       H  
HETATM 4510  H       A  55     101.900  63.846 138.375                       H  
HETATM 4511  N       A  56      30.293  69.416  55.691                       N  
HETATM 4512  C       A  56      29.332  70.067  54.918                       C  
HETATM 4513  C       A  56      29.310  70.292  53.541                       C  
HETATM 4514  C       A  56      28.212  70.962  53.011                       C  
HETATM 4515  C       A  56      27.145  71.375  53.832                       C  
HETATM 4516  C       A  56      27.162  71.127  55.206                       C  
HETATM 4517  C       A  56      28.264  70.476  55.761                       C  
HETATM 4518  C       A  56      28.597  70.038  57.101                       C  
HETATM 4519  C       A  56      27.949  70.130  58.338                       C  
HETATM 4520  C       A  56      28.554  69.568  59.457                       C  
HETATM 4521  C       A  56      29.801  68.926  59.354                       C  
HETATM 4522  C       A  56      30.469  68.827  58.137                       C  
HETATM 4523  C       A  56      29.852  69.383  57.016                       C  
HETATM 4524  N       A  56      26.037  72.046  53.250                       N  
HETATM 4525  C       A  56      25.564  73.308  53.617                       C  
HETATM 4526  C       A  56      26.057  74.192  54.577                       C  
HETATM 4527  C       A  56      25.397  75.410  54.733                       C  
HETATM 4528  C       A  56      24.276  75.741  53.952                       C  
HETATM 4529  C       A  56      23.796  74.858  52.990                       C  
HETATM 4530  C       A  56      24.439  73.630  52.812                       C  
HETATM 4531  C       A  56      24.228  72.507  51.921                       C  
HETATM 4532  C       A  56      23.291  72.228  50.922                       C  
HETATM 4533  C       A  56      23.360  71.012  50.248                       C  
HETATM 4534  C       A  56      24.354  70.071  50.569                       C  
HETATM 4535  C       A  56      25.301  70.323  51.559                       C  
HETATM 4536  C       A  56      25.232  71.549  52.223                       C  
HETATM 4537  C       A  56      31.415  68.711  55.171                       C  
HETATM 4538  C       A  56      31.475  67.304  55.251                       C  
HETATM 4539  C       A  56      32.631  66.673  54.765                       C  
HETATM 4540  C       A  56      33.670  67.401  54.188                       C  
HETATM 4541  C       A  56      33.578  68.789  54.088                       C  
HETATM 4542  C       A  56      32.455  69.442  54.591                       C  
HETATM 4543  N       A  56      27.422  64.314  57.805                       N  
HETATM 4544  C       A  56      28.279  65.101  57.035                       C  
HETATM 4545  C       A  56      27.980  66.029  56.036                       C  
HETATM 4546  C       A  56      29.035  66.717  55.452                       C  
HETATM 4547  C       A  56      30.376  66.508  55.847                       C  
HETATM 4548  C       A  56      30.658  65.567  56.841                       C  
HETATM 4549  C       A  56      29.616  64.862  57.446                       C  
HETATM 4550  C       A  56      29.560  63.886  58.514                       C  
HETATM 4551  C       A  56      30.531  63.258  59.300                       C  
HETATM 4552  C       A  56      30.129  62.331  60.257                       C  
HETATM 4553  C       A  56      28.769  62.022  60.429                       C  
HETATM 4554  C       A  56      27.782  62.634  59.659                       C  
HETATM 4555  C       A  56      28.189  63.573  58.712                       C  
HETATM 4556  C       A  56      26.009  64.296  57.708                       C  
HETATM 4557  C       A  56      25.226  64.530  58.845                       C  
HETATM 4558  C       A  56      23.836  64.507  58.745                       C  
HETATM 4559  C       A  56      23.222  64.275  57.514                       C  
HETATM 4560  C       A  56      24.005  64.054  56.380                       C  
HETATM 4561  C       A  56      25.395  64.053  56.474                       C  
HETATM 4562  H       A  56      30.127  69.966  52.906                       H  
HETATM 4563  H       A  56      28.167  71.181  51.949                       H  
HETATM 4564  H       A  56      26.318  71.429  55.817                       H  
HETATM 4565  H       A  56      26.988  70.630  58.419                       H  
HETATM 4566  H       A  56      28.061  69.627  60.423                       H  
HETATM 4567  H       A  56      30.253  68.492  60.241                       H  
HETATM 4568  H       A  56      31.427  68.326  58.055                       H  
HETATM 4569  H       A  56      26.926  73.941  55.177                       H  
HETATM 4570  H       A  56      25.760  76.117  55.474                       H  
HETATM 4571  H       A  56      23.784  76.698  54.102                       H  
HETATM 4572  H       A  56      22.933  75.119  52.382                       H  
HETATM 4573  H       A  56      22.517  72.951  50.679                       H  
HETATM 4574  H       A  56      22.638  70.785  49.469                       H  
HETATM 4575  H       A  56      24.385  69.125  50.035                       H  
HETATM 4576  H       A  56      26.062  69.593  51.810                       H  
HETATM 4577  H       A  56      32.689  65.590  54.817                       H  
HETATM 4578  H       A  56      34.544  66.882  53.806                       H  
HETATM 4579  H       A  56      34.382  69.364  53.637                       H  
HETATM 4580  H       A  56      32.375  70.524  54.560                       H  
HETATM 4581  H       A  56      26.958  66.219  55.730                       H  
HETATM 4582  H       A  56      28.821  67.441  54.673                       H  
HETATM 4583  H       A  56      31.683  65.420  57.170                       H  
HETATM 4584  H       A  56      31.583  63.489  59.161                       H  
HETATM 4585  H       A  56      30.873  61.837  60.876                       H  
HETATM 4586  H       A  56      28.478  61.289  61.175                       H  
HETATM 4587  H       A  56      26.734  62.385  59.790                       H  
HETATM 4588  H       A  56      25.714  64.738  59.791                       H  
HETATM 4589  H       A  56      23.233  64.687  59.630                       H  
HETATM 4590  H       A  56      22.138  64.268  57.438                       H  
HETATM 4591  H       A  56      23.533  63.867  55.419                       H  
HETATM 4592  H       A  56      26.012  63.854  55.605                       H  
HETATM 4593  N       A  57      69.815  10.988  66.953                       N  
HETATM 4594  C       A  57      70.712   9.931  66.804                       C  
HETATM 4595  C       A  57      71.511   9.309  67.765                       C  
HETATM 4596  C       A  57      72.316   8.252  67.352                       C  
HETATM 4597  C       A  57      72.305   7.806  66.016                       C  
HETATM 4598  C       A  57      71.487   8.417  65.064                       C  
HETATM 4599  C       A  57      70.688   9.494  65.453                       C  
HETATM 4600  C       A  57      69.721  10.322  64.762                       C  
HETATM 4601  C       A  57      69.252  10.367  63.445                       C  
HETATM 4602  C       A  57      68.275  11.300  63.110                       C  
HETATM 4603  C       A  57      67.773  12.192  64.075                       C  
HETATM 4604  C       A  57      68.229  12.172  65.390                       C  
HETATM 4605  C       A  57      69.199  11.227  65.721                       C  
HETATM 4606  N       A  57      73.134   6.716  65.638                       N  
HETATM 4607  C       A  57      74.100   6.739  64.630                       C  
HETATM 4608  C       A  57      74.493   7.794  63.804                       C  
HETATM 4609  C       A  57      75.505   7.547  62.879                       C  
HETATM 4610  C       A  57      76.114   6.284  62.777                       C  
HETATM 4611  C       A  57      75.723   5.239  63.610                       C  
HETATM 4612  C       A  57      74.710   5.459  64.548                       C  
HETATM 4613  C       A  57      74.080   4.630  65.555                       C  
HETATM 4614  C       A  57      74.237   3.299  65.951                       C  
HETATM 4615  C       A  57      73.436   2.795  66.970                       C  
HETATM 4616  C       A  57      72.474   3.608  67.595                       C  
HETATM 4617  C       A  57      72.296   4.939  67.222                       C  
HETATM 4618  C       A  57      73.111   5.441  66.206                       C  
HETATM 4619  C       A  57      69.434  11.564  68.197                       C  
HETATM 4620  C       A  57      68.133  11.368  68.708                       C  
HETATM 4621  C       A  57      67.805  12.003  69.915                       C  
HETATM 4622  C       A  57      68.736  12.771  70.610                       C  
HETATM 4623  C       A  57      70.028  12.927  70.107                       C  
HETATM 4624  C       A  57      70.370  12.331  68.894                       C  
HETATM 4625  N       A  57      64.230   8.486  65.818                       N  
HETATM 4626  C       A  57      65.294   9.018  66.547                       C  
HETATM 4627  C       A  57      66.556   8.479  66.804                       C  
HETATM 4628  C       A  57      67.456   9.249  67.529                       C  
HETATM 4629  C       A  57      67.130  10.543  67.993                       C  
HETATM 4630  C       A  57      65.858  11.064  67.735                       C  
HETATM 4631  C       A  57      64.935  10.311  67.007                       C  
HETATM 4632  C       A  57      63.591  10.569  66.532                       C  
HETATM 4633  C       A  57      62.710  11.645  66.667                       C  
HETATM 4634  C       A  57      61.449  11.564  66.082                       C  
HETATM 4635  C       A  57      61.062  10.415  65.372                       C  
HETATM 4636  C       A  57      61.922   9.328  65.223                       C  
HETATM 4637  C       A  57      63.188   9.422  65.799                       C  
HETATM 4638  C       A  57      64.220   7.223  65.176                       C  
HETATM 4639  C       A  57      63.917   7.134  63.812                       C  
HETATM 4640  C       A  57      63.905   5.889  63.185                       C  
HETATM 4641  C       A  57      64.214   4.735  63.906                       C  
HETATM 4642  C       A  57      64.526   4.828  65.263                       C  
HETATM 4643  C       A  57      64.519   6.066  65.903                       C  
HETATM 4644  H       A  57      71.513   9.645  68.796                       H  
HETATM 4645  H       A  57      72.973   7.758  68.061                       H  
HETATM 4646  H       A  57      71.473   8.042  64.047                       H  
HETATM 4647  H       A  57      69.642   9.681  62.698                       H  
HETATM 4648  H       A  57      67.897  11.344  62.093                       H  
HETATM 4649  H       A  57      67.009  12.910  63.792                       H  
HETATM 4650  H       A  57      67.837  12.854  66.135                       H  
HETATM 4651  H       A  57      74.029   8.771  63.885                       H  
HETATM 4652  H       A  57      75.830   8.351  62.224                       H  
HETATM 4653  H       A  57      76.898   6.125  62.043                       H  
HETATM 4654  H       A  57      76.200   4.265  63.536                       H  
HETATM 4655  H       A  57      74.974   2.666  65.463                       H  
HETATM 4656  H       A  57      73.550   1.762  67.286                       H  
HETATM 4657  H       A  57      71.854   3.192  68.384                       H  
HETATM 4658  H       A  57      71.549   5.563  67.700                       H  
HETATM 4659  H       A  57      66.808  11.859  70.320                       H  
HETATM 4660  H       A  57      68.457  13.237  71.551                       H  
HETATM 4661  H       A  57      70.762  13.521  70.644                       H  
HETATM 4662  H       A  57      71.356  12.467  68.462                       H  
HETATM 4663  H       A  57      66.834   7.496  66.443                       H  
HETATM 4664  H       A  57      68.440   8.845  67.740                       H  
HETATM 4665  H       A  57      65.609  12.070  68.063                       H  
HETATM 4666  H       A  57      63.004  12.530  67.224                       H  
HETATM 4667  H       A  57      60.755  12.394  66.178                       H  
HETATM 4668  H       A  57      60.071  10.368  64.932                       H  
HETATM 4669  H       A  57      61.614   8.439  64.682                       H  
HETATM 4670  H       A  57      63.707   8.041  63.254                       H  
HETATM 4671  H       A  57      63.668   5.825  62.127                       H  
HETATM 4672  H       A  57      64.213   3.767  63.412                       H  
HETATM 4673  H       A  57      64.762   3.933  65.831                       H  
HETATM 4674  H       A  57      64.734   6.146  66.963                       H  
HETATM 4675  N       A  58     113.128 114.664  16.058                       N  
HETATM 4676  C       A  58     112.653 115.891  15.595                       C  
HETATM 4677  C       A  58     111.599 116.669  16.077                       C  
HETATM 4678  C       A  58     111.339 117.876  15.437                       C  
HETATM 4679  C       A  58     112.130 118.314  14.357                       C  
HETATM 4680  C       A  58     113.197 117.542  13.894                       C  
HETATM 4681  C       A  58     113.462 116.317  14.508                       C  
HETATM 4682  C       A  58     114.476 115.301  14.318                       C  
HETATM 4683  C       A  58     115.549 115.159  13.431                       C  
HETATM 4684  C       A  58     116.365 114.037  13.537                       C  
HETATM 4685  C       A  58     116.114 113.055  14.512                       C  
HETATM 4686  C       A  58     115.049 113.169  15.401                       C  
HETATM 4687  C       A  58     114.242 114.301  15.297                       C  
HETATM 4688  N       A  58     111.839 119.558  13.738                       N  
HETATM 4689  C       A  58     111.560 119.748  12.383                       C  
HETATM 4690  C       A  58     111.473 118.806  11.356                       C  
HETATM 4691  C       A  58     111.162 119.270  10.079                       C  
HETATM 4692  C       A  58     110.940 120.635   9.829                       C  
HETATM 4693  C       A  58     111.019 121.567  10.859                       C  
HETATM 4694  C       A  58     111.330 121.130  12.150                       C  
HETATM 4695  C       A  58     111.477 121.799  13.426                       C  
HETATM 4696  C       A  58     111.383 123.132  13.837                       C  
HETATM 4697  C       A  58     111.607 123.448  15.174                       C  
HETATM 4698  C       A  58     111.930 122.443  16.103                       C  
HETATM 4699  C       A  58     112.030 121.106  15.721                       C  
HETATM 4700  C       A  58     111.793 120.796  14.381                       C  
HETATM 4701  C       A  58     112.687 114.016  17.246                       C  
HETATM 4702  C       A  58     113.536 113.923  18.368                       C  
HETATM 4703  C       A  58     113.060 113.228  19.490                       C  
HETATM 4704  C       A  58     111.780 112.678  19.516                       C  
HETATM 4705  C       A  58     110.941 112.808  18.409                       C  
HETATM 4706  C       A  58     111.402 113.467  17.271                       C  
HETATM 4707  N       A  58     118.825 115.899  18.239                       N  
HETATM 4708  C       A  58     117.460 115.608  18.253                       C  
HETATM 4709  C       A  58     116.375 116.407  17.890                       C  
HETATM 4710  C       A  58     115.105 115.849  17.957                       C  
HETATM 4711  C       A  58     114.896 114.513  18.368                       C  
HETATM 4712  C       A  58     115.993 113.730  18.738                       C  
HETATM 4713  C       A  58     117.281 114.267  18.679                       C  
HETATM 4714  C       A  58     118.600 113.725  18.931                       C  
HETATM 4715  C       A  58     119.065 112.483  19.372                       C  
HETATM 4716  C       A  58     120.435 112.291  19.528                       C  
HETATM 4717  C       A  58     121.340 113.331  19.255                       C  
HETATM 4718  C       A  58     120.902 114.579  18.814                       C  
HETATM 4719  C       A  58     119.529 114.760  18.646                       C  
HETATM 4720  C       A  58     119.401 117.132  17.844                       C  
HETATM 4721  C       A  58     120.384 117.157  16.847                       C  
HETATM 4722  C       A  58     120.950 118.372  16.465                       C  
HETATM 4723  C       A  58     120.527 119.564  17.055                       C  
HETATM 4724  C       A  58     119.539 119.536  18.040                       C  
HETATM 4725  C       A  58     118.982 118.324  18.444                       C  
HETATM 4726  H       A  58     110.994 116.337  16.915                       H  
HETATM 4727  H       A  58     110.512 118.499  15.762                       H  
HETATM 4728  H       A  58     113.812 117.908  13.078                       H  
HETATM 4729  H       A  58     115.742 115.916  12.676                       H  
HETATM 4730  H       A  58     117.205 113.916  12.860                       H  
HETATM 4731  H       A  58     116.766 112.189  14.578                       H  
HETATM 4732  H       A  58     114.859 112.416  16.157                       H  
HETATM 4733  H       A  58     111.637 117.751  11.549                       H  
HETATM 4734  H       A  58     111.088 118.557   9.262                       H  
HETATM 4735  H       A  58     110.702 120.962   8.821                       H  
HETATM 4736  H       A  58     110.840 122.622  10.665                       H  
HETATM 4737  H       A  58     111.141 123.911  13.118                       H  
HETATM 4738  H       A  58     111.535 124.480  15.504                       H  
HETATM 4739  H       A  58     112.108 122.712  17.140                       H  
HETATM 4740  H       A  58     112.287 120.333  16.438                       H  
HETATM 4741  H       A  58     113.702 113.152  20.362                       H  
HETATM 4742  H       A  58     111.434 112.160  20.406                       H  
HETATM 4743  H       A  58     109.940 112.386  18.422                       H  
HETATM 4744  H       A  58     110.783 113.550  16.383                       H  
HETATM 4745  H       A  58     116.513 117.429  17.554                       H  
HETATM 4746  H       A  58     114.250 116.456  17.680                       H  
HETATM 4747  H       A  58     115.844 112.693  19.028                       H  
HETATM 4748  H       A  58     118.366 111.681  19.593                       H  
HETATM 4749  H       A  58     120.810 111.330  19.867                       H  
HETATM 4750  H       A  58     122.404 113.163  19.392                       H  
HETATM 4751  H       A  58     121.604 115.381  18.614                       H  
HETATM 4752  H       A  58     120.685 116.229  16.375                       H  
HETATM 4753  H       A  58     121.714 118.386  15.692                       H  
HETATM 4754  H       A  58     120.964 120.510  16.747                       H  
HETATM 4755  H       A  58     119.208 120.460  18.507                       H  
HETATM 4756  H       A  58     118.234 118.289  19.228                       H  
HETATM 4757  N       A  59      24.963  83.020  64.994                       N  
HETATM 4758  C       A  59      25.534  84.139  64.387                       C  
HETATM 4759  C       A  59      25.847  84.350  63.044                       C  
HETATM 4760  C       A  59      26.402  85.578  62.693                       C  
HETATM 4761  C       A  59      26.614  86.583  63.656                       C  
HETATM 4762  C       A  59      26.278  86.374  64.995                       C  
HETATM 4763  C       A  59      25.740  85.142  65.371                       C  
HETATM 4764  C       A  59      25.260  84.602  66.626                       C  
HETATM 4765  C       A  59      25.181  85.105  67.929                       C  
HETATM 4766  C       A  59      24.628  84.308  68.926                       C  
HETATM 4767  C       A  59      24.163  83.013  68.635                       C  
HETATM 4768  C       A  59      24.237  82.486  67.349                       C  
HETATM 4769  C       A  59      24.782  83.295  66.352                       C  
HETATM 4770  N       A  59      27.172  87.826  63.256                       N  
HETATM 4771  C       A  59      28.333  88.403  63.775                       C  
HETATM 4772  C       A  59      29.207  87.912  64.746                       C  
HETATM 4773  C       A  59      30.313  88.694  65.073                       C  
HETATM 4774  C       A  59      30.547  89.932  64.449                       C  
HETATM 4775  C       A  59      29.677  90.410  63.474                       C  
HETATM 4776  C       A  59      28.559  89.646  63.126                       C  
HETATM 4777  C       A  59      27.481  89.822  62.173                       C  
HETATM 4778  C       A  59      27.150  90.829  61.262                       C  
HETATM 4779  C       A  59      26.003  90.691  60.486                       C  
HETATM 4780  C       A  59      25.181  89.558  60.618                       C  
HETATM 4781  C       A  59      25.487  88.539  61.517                       C  
HETATM 4782  C       A  59      26.645  88.680  62.284                       C  
HETATM 4783  C       A  59      24.449  81.890  64.299                       C  
HETATM 4784  C       A  59      23.060  81.648  64.254                       C  
HETATM 4785  C       A  59      22.621  80.490  63.596                       C  
HETATM 4786  C       A  59      23.517  79.623  62.972                       C  
HETATM 4787  C       A  59      24.885  79.896  62.998                       C  
HETATM 4788  C       A  59      25.349  81.024  63.673                       C  
HETATM 4789  N       A  59      19.396  84.973  66.976                       N  
HETATM 4790  C       A  59      20.339  84.316  66.185                       C  
HETATM 4791  C       A  59      21.287  84.843  65.305                       C  
HETATM 4792  C       A  59      22.146  83.957  64.669                       C  
HETATM 4793  C       A  59      22.088  82.564  64.898                       C  
HETATM 4794  C       A  59      21.126  82.052  65.774                       C  
HETATM 4795  C       A  59      20.251  82.922  66.428                       C  
HETATM 4796  C       A  59      19.205  82.731  67.412                       C  
HETATM 4797  C       A  59      18.658  81.604  68.032                       C  
HETATM 4798  C       A  59      17.623  81.773  68.948                       C  
HETATM 4799  C       A  59      17.127  83.055  69.240                       C  
HETATM 4800  C       A  59      17.655  84.194  68.635                       C  
HETATM 4801  C       A  59      18.701  84.020  67.730                       C  
HETATM 4802  C       A  59      19.199  86.376  67.032                       C  
HETATM 4803  C       A  59      19.249  87.041  68.262                       C  
HETATM 4804  C       A  59      19.051  88.420  68.312                       C  
HETATM 4805  C       A  59      18.825  89.142  67.139                       C  
HETATM 4806  C       A  59      18.787  88.477  65.913                       C  
HETATM 4807  C       A  59      18.962  87.096  65.856                       C  
HETATM 4808  H       A  59      25.676  83.580  62.299                       H  
HETATM 4809  H       A  59      26.686  85.774  61.664                       H  
HETATM 4810  H       A  59      26.423  87.170  65.717                       H  
HETATM 4811  H       A  59      25.543  86.105  68.155                       H  
HETATM 4812  H       A  59      24.555  84.687  69.941                       H  
HETATM 4813  H       A  59      23.733  82.409  69.429                       H  
HETATM 4814  H       A  59      23.873  81.491  67.123                       H  
HETATM 4815  H       A  59      29.032  86.955  65.225                       H  
HETATM 4816  H       A  59      31.010  88.336  65.826                       H  
HETATM 4817  H       A  59      31.418  90.517  64.729                       H  
HETATM 4818  H       A  59      29.863  91.364  62.986                       H  
HETATM 4819  H       A  59      27.781  91.709  61.165                       H  
HETATM 4820  H       A  59      25.737  91.467  59.774                       H  
HETATM 4821  H       A  59      24.286  89.474  60.007                       H  
HETATM 4822  H       A  59      24.848  87.669  61.623                       H  
HETATM 4823  H       A  59      21.555  80.293  63.552                       H  
HETATM 4824  H       A  59      23.145  78.743  62.456                       H  
HETATM 4825  H       A  59      25.590  79.227  62.512                       H  
HETATM 4826  H       A  59      26.411  81.239  63.740                       H  
HETATM 4827  H       A  59      21.361  85.910  65.129                       H  
HETATM 4828  H       A  59      22.887  84.349  63.981                       H  
HETATM 4829  H       A  59      21.093  80.985  65.977                       H  
HETATM 4830  H       A  59      19.034  80.612  67.800                       H  
HETATM 4831  H       A  59      17.190  80.907  69.439                       H  
HETATM 4832  H       A  59      16.312  83.164  69.949                       H  
HETATM 4833  H       A  59      17.262  85.181  68.857                       H  
HETATM 4834  H       A  59      19.455  86.475  69.164                       H  
HETATM 4835  H       A  59      19.090  88.931  69.269                       H  
HETATM 4836  H       A  59      18.681  90.218  67.181                       H  
HETATM 4837  H       A  59      18.606  89.032  64.997                       H  
HETATM 4838  H       A  59      18.907  86.566  64.911                       H  
HETATM 4839  N       A  60     109.884  60.527  66.839                       N  
HETATM 4840  C       A  60     111.119  60.177  67.384                       C  
HETATM 4841  C       A  60     111.610  60.396  68.672                       C  
HETATM 4842  C       A  60     112.885  59.925  68.968                       C  
HETATM 4843  C       A  60     113.644  59.226  68.010                       C  
HETATM 4844  C       A  60     113.139  58.989  66.730                       C  
HETATM 4845  C       A  60     111.870  59.472  66.406                       C  
HETATM 4846  C       A  60     111.040  59.387  65.222                       C  
HETATM 4847  C       A  60     111.214  58.814  63.958                       C  
HETATM 4848  C       A  60     110.178  58.898  63.033                       C  
HETATM 4849  C       A  60     108.978  59.555  63.356                       C  
HETATM 4850  C       A  60     108.783  60.140  64.604                       C  
HETATM 4851  C       A  60     109.821  60.043  65.530                       C  
HETATM 4852  N       A  60     114.937  58.751  68.356                       N  
HETATM 4853  C       A  60     116.124  59.059  67.687                       C  
HETATM 4854  C       A  60     116.328  59.893  66.585                       C  
HETATM 4855  C       A  60     117.634  60.038  66.119                       C  
HETATM 4856  C       A  60     118.710  59.375  66.734                       C  
HETATM 4857  C       A  60     118.500  58.554  67.837                       C  
HETATM 4858  C       A  60     117.200  58.390  68.326                       C  
HETATM 4859  C       A  60     116.632  57.644  69.431                       C  
HETATM 4860  C       A  60     117.169  56.799  70.406                       C  
HETATM 4861  C       A  60     116.317  56.212  71.338                       C  
HETATM 4862  C       A  60     114.934  56.459  71.300                       C  
HETATM 4863  C       A  60     114.372  57.299  70.340                       C  
HETATM 4864  C       A  60     115.233  57.892  69.415                       C  
HETATM 4865  C       A  60     108.797  61.080  67.574                       C  
HETATM 4866  C       A  60     107.635  60.317  67.816                       C  
HETATM 4867  C       A  60     106.580  60.937  68.502                       C  
HETATM 4868  C       A  60     106.684  62.247  68.965                       C  
HETATM 4869  C       A  60     107.853  62.976  68.746                       C  
HETATM 4870  C       A  60     108.903  62.392  68.039                       C  
HETATM 4871  N       A  60     107.046  55.096  65.746                       N  
HETATM 4872  C       A  60     107.343  56.307  66.373                       C  
HETATM 4873  C       A  60     108.466  56.673  67.117                       C  
HETATM 4874  C       A  60     108.531  57.974  67.598                       C  
HETATM 4875  C       A  60     107.509  58.917  67.345                       C  
HETATM 4876  C       A  60     106.386  58.530  66.607                       C  
HETATM 4877  C       A  60     106.297  57.228  66.111                       C  
HETATM 4878  C       A  60     105.326  56.539  65.287                       C  
HETATM 4879  C       A  60     104.101  56.910  64.725                       C  
HETATM 4880  C       A  60     103.390  55.976  63.976                       C  
HETATM 4881  C       A  60     103.890  54.676  63.792                       C  
HETATM 4882  C       A  60     105.109  54.281  64.342                       C  
HETATM 4883  C       A  60     105.822  55.226  65.079                       C  
HETATM 4884  C       A  60     107.866  53.940  65.755                       C  
HETATM 4885  C       A  60     108.250  53.345  64.548                       C  
HETATM 4886  C       A  60     109.053  52.206  64.563                       C  
HETATM 4887  C       A  60     109.492  51.669  65.773                       C  
HETATM 4888  C       A  60     109.116  52.271  66.975                       C  
HETATM 4889  C       A  60     108.296  53.397  66.971                       C  
HETATM 4890  H       A  60     111.023  60.927  69.414                       H  
HETATM 4891  H       A  60     113.316  60.098  69.949                       H  
HETATM 4892  H       A  60     113.728  58.425  66.015                       H  
HETATM 4893  H       A  60     112.143  58.309  63.706                       H  
HETATM 4894  H       A  60     110.296  58.452  62.050                       H  
HETATM 4895  H       A  60     108.182  59.606  62.619                       H  
HETATM 4896  H       A  60     107.855  60.641  64.856                       H  
HETATM 4897  H       A  60     115.500  60.411  66.114                       H  
HETATM 4898  H       A  60     117.821  60.681  65.263                       H  
HETATM 4899  H       A  60     119.714  59.509  66.343                       H  
HETATM 4900  H       A  60     119.334  58.047  68.316                       H  
HETATM 4901  H       A  60     118.237  56.600  70.432                       H  
HETATM 4902  H       A  60     116.724  55.554  72.101                       H  
HETATM 4903  H       A  60     114.287  55.986  72.033                       H  
HETATM 4904  H       A  60     113.303  57.482  70.308                       H  
HETATM 4905  H       A  60     105.681  60.361  68.697                       H  
HETATM 4906  H       A  60     105.856  62.694  69.508                       H  
HETATM 4907  H       A  60     107.943  63.997  69.106                       H  
HETATM 4908  H       A  60     109.809  62.950  67.823                       H  
HETATM 4909  H       A  60     109.270  55.972  67.308                       H  
HETATM 4910  H       A  60     109.395  58.276  68.179                       H  
HETATM 4911  H       A  60     105.609  59.257  66.384                       H  
HETATM 4912  H       A  60     103.708  57.912  64.875                       H  
HETATM 4913  H       A  60     102.438  56.252  63.532                       H  
HETATM 4914  H       A  60     103.316  53.960  63.213                       H  
HETATM 4915  H       A  60     105.486  53.273  64.204                       H  
HETATM 4916  H       A  60     107.927  53.787  63.612                       H  
HETATM 4917  H       A  60     109.348  51.747  63.623                       H  
HETATM 4918  H       A  60     110.126  50.786  65.780                       H  
HETATM 4919  H       A  60     109.450  51.855  67.921                       H  
HETATM 4920  H       A  60     107.975  53.856  67.900                       H  
HETATM 4921  N       A  61      53.746  68.541  79.280                       N  
HETATM 4922  C       A  61      54.364  69.711  78.841                       C  
HETATM 4923  C       A  61      53.827  70.990  78.685                       C  
HETATM 4924  C       A  61      54.676  72.000  78.241                       C  
HETATM 4925  C       A  61      56.037  71.747  77.984                       C  
HETATM 4926  C       A  61      56.574  70.471  78.163                       C  
HETATM 4927  C       A  61      55.736  69.439  78.587                       C  
HETATM 4928  C       A  61      55.950  68.041  78.900                       C  
HETATM 4929  C       A  61      57.069  67.203  78.867                       C  
HETATM 4930  C       A  61      56.929  65.877  79.264                       C  
HETATM 4931  C       A  61      55.682  65.381  79.684                       C  
HETATM 4932  C       A  61      54.551  66.192  79.719                       C  
HETATM 4933  C       A  61      54.701  67.523  79.330                       C  
HETATM 4934  N       A  61      56.872  72.808  77.543                       N  
HETATM 4935  C       A  61      57.625  72.817  76.367                       C
[truncated: 3,723,170 more chars]
