# Supplementary material for: Confining donor conformation distributions for efficient thermally activated delayed fluorescence with fast spin-flipping
Source: Nat Commun. 2023 May 4;14:2564. doi: 10.1038/s41467-023-38197-y (PMC10160101; doi:10.1038/s41467-023-38197-y)
Supplement: Supplementary file 3 — Source Data [file 41467_2023_38197_MOESM3_ESM.zip › Theoretical Simulation Data/MD_trajectories/TBP-3MCz_Final.gro]

PhCzPCz+TBP-3MCz
48920
    1PCz     N1    1   5.585   1.942   7.197  0.4176  0.3579  0.4559
    1PCz     C2    2   5.590   2.078   7.229  0.2807  0.3374  0.4960
    1PCz     C3    3   5.530   2.180   7.156 -0.5224 -0.6668  0.3666
    1PCz     C4    4   5.527   2.304   7.223  0.1656  0.0812 -0.2780
    1PCz     C5    5   5.599   2.323   7.341 -0.1006 -0.2910  0.4640
    1PCz     C6    6   5.675   2.217   7.403 -0.4230 -0.7545 -0.4599
    1PCz     C7    7   5.663   2.091   7.343 -0.1370 -0.4583  0.6814
    1PCz     C8    8   5.702   1.951   7.382  0.7122 -0.4889  0.1024
    1PCz     C9    9   5.776   1.910   7.491 -0.2423 -0.3553 -0.0098
    1PCz    C10   10   5.800   1.776   7.512  0.2667 -0.0940 -0.2095
    1PCz    C11   11   5.729   1.687   7.435  0.7807 -0.3588  0.3972
    1PCz    C12   12   5.654   1.729   7.316  0.2727  0.6051 -0.2362
    1PCz    C13   13   5.643   1.862   7.293  0.1336 -0.4760 -0.6818
    1PCz    N14   14   5.594   2.442   7.400 -0.2550 -0.2230 -0.2068
    1PCz    C15   15   5.660   2.561   7.361 -0.2020 -0.1778  0.5565
    1PCz    C16   16   5.762   2.582   7.269 -0.5502 -0.8223 -0.1157
    1PCz    C17   17   5.809   2.715   7.257  0.0811  0.2450 -0.1449
    1PCz    C18   18   5.741   2.827   7.318 -0.3390  0.1693  0.8428
    1PCz    C19   19   5.623   2.805   7.395 -1.3302 -0.1938  0.2010
    1PCz    C20   20   5.587   2.671   7.417 -0.5428  0.6407  0.1144
    1PCz    C21   21   5.476   2.612   7.485  0.3955 -0.0036 -0.0894
    1PCz    C22   22   5.362   2.667   7.550 -0.0157  0.2896  0.2684
    1PCz    C23   23   5.275   2.573   7.616  0.2121 -0.7531 -0.0687
    1PCz    C24   24   5.303   2.435   7.620 -0.0073  0.3892 -0.0713
    1PCz    C25   25   5.404   2.379   7.542 -0.5417  0.2359  0.4163
    1PCz    C26   26   5.482   2.474   7.474 -0.0583  0.0735  0.2570
    1PCz    C27   27   5.530   1.891   7.079  0.1200  0.2679  0.0357
    1PCz    C28   28   5.389   1.868   7.080  0.2700 -1.1542 -0.5697
    1PCz    C29   29   5.327   1.824   6.960 -0.3149 -0.4785 -0.6693
    1PCz    C30   30   5.413   1.805   6.846  0.1895 -0.0309 -0.2251
    1PCz    C31   31   5.547   1.829   6.844 -0.4509  0.1024  0.9130
    1PCz    C32   32   5.610   1.871   6.963  0.4851  0.5024 -0.2142
    1PCz    N33   33   5.051   1.970   7.516  0.2263 -0.4360 -0.6767
    1PCz    C34   34   5.119   1.959   7.397 -0.3223 -0.6129 -0.0891
    1PCz    C35   35   5.124   2.042   7.287 -0.2838 -0.1043 -0.2337
    1PCz    C36   36   5.219   2.004   7.185 -0.1691  0.4329  0.0889
    1PCz    C37   37   5.300   1.891   7.198 -0.9786 -0.0975  0.0316
    1PCz    C38   38   5.298   1.808   7.318 -0.2657  0.5098  0.7604
    1PCz    C39   39   5.206   1.850   7.415  0.0956 -0.3215 -0.1633
    1PCz    C40   40   5.174   1.790   7.538  0.3617 -0.7398 -0.3645
    1PCz    C41   41   5.213   1.670   7.595 -0.4962 -0.0516 -0.0060
    1PCz    C42   42   5.167   1.637   7.727 -0.0982  0.4442 -0.1073
    1PCz    C43   43   5.089   1.727   7.806 -0.6075  0.8103  0.7265
    1PCz    C44   44   5.036   1.844   7.744 -0.1450 -0.7269  0.8917
    1PCz    C45   45   5.084   1.872   7.611  0.5093  0.8560  0.1197
    1PCz    C46   46   4.967   2.075   7.545  0.2803  1.2597 -0.5941
    1PCz    C47   47   5.016   2.166   7.641  0.0953 -0.6338 -0.4725
    1PCz    C48   48   4.944   2.282   7.665 -0.5573  0.7531  0.1409
    1PCz    C49   49   4.819   2.303   7.606  0.0878 -0.5426  0.2464
    1PCz    C50   50   4.771   2.204   7.515 -0.4790 -0.1411  0.0958
    1PCz    C51   51   4.843   2.093   7.481 -0.3860  0.2713 -0.2012
    1PCz    H52   52   5.477   2.167   7.062 -2.1666 -0.2558  1.1936
    1PCz    H53   53   5.478   2.389   7.177 -0.1348 -0.9288 -1.9203
    1PCz    H54   54   5.742   2.234   7.487 -0.2541  1.2614 -0.9329
    1PCz    H55   55   5.821   1.984   7.557 -0.5123  1.2506 -1.5668
    1PCz    H56   56   5.867   1.734   7.586  0.5708 -3.8335 -2.3907
    1PCz    H57   57   5.741   1.580   7.447 -0.7706 -1.0682 -2.8739
    1PCz    H58   58   5.603   1.657   7.252 -0.5048  0.7237  0.2496
    1PCz    H59   59   5.803   2.495   7.219 -2.6929 -1.1266 -1.4470
    1PCz    H60   60   5.890   2.740   7.189 -0.3588 -0.4720 -0.9570
    1PCz    H61   61   5.773   2.930   7.317  1.5182 -0.3689  1.7262
    1PCz    H62   62   5.566   2.890   7.431  0.9329  2.3941 -1.7888
    1PCz    H63   63   5.347   2.774   7.542  0.5548  0.3918  0.5826
    1PCz    H64   64   5.191   2.615   7.671 -0.0098 -0.3524 -0.7031
    1PCz    H65   65   5.238   2.357   7.660  1.1978 -1.6903 -1.9190
    1PCz    H66   66   5.429   2.273   7.533 -0.1045  0.1950  1.7825
    1PCz    H67   67   5.222   1.802   6.948 -0.3754 -1.1779  0.8985
    1PCz    H68   68   5.364   1.769   6.756  1.0647  0.8658 -1.0874
    1PCz    H69   69   5.598   1.795   6.754 -2.9820  0.3639 -0.7477
    1PCz    H70   70   5.716   1.892   6.971  0.8975 -1.6301  0.6492
    1PCz    H71   71   5.080   2.141   7.291 -0.0928 -0.0550  0.8591
    1PCz    H72   72   5.242   2.075   7.106  3.0918 -0.3500  0.2028
    1PCz    H73   73   5.352   1.714   7.325  0.0369  0.6826  0.7776
    1PCz    H74   74   5.272   1.598   7.539 -2.7343 -0.6449 -1.7528
    1PCz    H75   75   5.202   1.539   7.759 -1.1109 -0.7284 -2.3364
    1PCz    H76   76   5.070   1.712   7.912  1.9143 -0.9297  1.0107
    1PCz    H77   77   4.970   1.915   7.792  0.0851  0.5020 -0.5407
    1PCz    H78   78   5.112   2.154   7.691 -0.5658 -1.2851  0.7111
    1PCz    H79   79   4.985   2.353   7.736 -1.2483  1.9631 -0.6345
    1PCz    H80   80   4.760   2.391   7.629  0.4477 -0.2948  0.2289
    1PCz    H81   81   4.678   2.210   7.458 -0.4708 -2.0575 -0.1732
    1PCz    H82   82   4.806   2.012   7.419  1.3967 -0.1001 -0.8509
    2PCz     N1   83   4.531   7.155   4.289  0.4509  0.2625  0.0236
    2PCz     C2   84   4.458   7.269   4.241 -0.2162 -0.0336 -0.7626
    2PCz     C3   85   4.377   7.358   4.313 -0.3630  0.0038  0.5870
    2PCz     C4   86   4.324   7.463   4.241  0.5529 -0.2813 -0.4852
    2PCz     C5   87   4.336   7.473   4.099  0.2330 -0.3900 -0.4500
    2PCz     C6   88   4.423   7.380   4.037  0.0888 -0.1388 -0.1344
    2PCz     C7   89   4.480   7.276   4.108  0.1094  0.2304 -0.2853
    2PCz     C8   90   4.563   7.164   4.074 -0.3326 -0.1189  0.7574
    2PCz     C9   91   4.626   7.132   3.952  0.6798  0.5189 -0.2840
    2PCz    C10   92   4.710   7.021   3.947  0.3181 -0.1432  0.9409
    2PCz    C11   93   4.740   6.947   4.062 -0.0051 -0.6702 -0.0037
    2PCz    C12   94   4.692   6.980   4.186  0.3071  0.3237  0.1186
    2PCz    C13   95   4.596   7.086   4.185 -0.0882 -0.4063 -0.2004
    2PCz    N14   96   4.293   7.587   4.030  0.4328 -0.1100 -0.6689
    2PCz    C15   97   4.161   7.604   3.998  0.2550 -0.0620  0.2036
    2PCz    C16   98   4.057   7.510   3.989  0.2759  0.0054 -0.3638
    2PCz    C17   99   3.928   7.562   3.962  0.0111 -0.1309  0.9562
    2PCz    C18  100   3.906   7.698   3.943 -0.4337  0.3892 -0.6761
    2PCz    C19  101   4.010   7.791   3.960  0.4273 -0.0930  0.1596
    2PCz    C20  102   4.141   7.743   3.978 -1.2791 -0.7056  0.3944
    2PCz    C21  103   4.271   7.810   3.994  0.5057 -0.0565  0.0698
    2PCz    C22  104   4.303   7.943   3.990 -0.2070  0.5197 -0.4266
    2PCz    C23  105   4.442   7.981   3.995  0.5761  0.2999  0.5755
    2PCz    C24  106   4.542   7.884   4.025  0.7516  0.1700 -0.1164
    2PCz    C25  107   4.495   7.749   4.042  0.6199  0.2311  0.1006
    2PCz    C26  108   4.362   7.707   4.023 -0.4534 -0.8768 -1.1929
    2PCz    C27  109   4.467   7.086   4.393  0.0127  0.1646  0.1453
    2PCz    C28  110   4.528   7.098   4.523 -0.4905  0.5632  1.0984
    2PCz    C29  111   4.473   7.022   4.627 -0.0915 -0.5923 -0.1727
    2PCz    C30  112   4.364   6.935   4.603  0.5207 -0.5294  0.4761
    2PCz    C31  113   4.302   6.926   4.474 -0.4009  0.5452 -0.8936
    2PCz    C32  114   4.350   7.008   4.372  1.0813 -0.3262  0.1405
    2PCz    N33  115   4.979   7.402   4.669 -0.1005  0.4840  1.0802
    2PCz    C34  116   4.852   7.355   4.640  0.4521  0.4095  0.0570
    2PCz    C35  117   4.722   7.366   4.701 -0.0453  0.1389  0.0888
    2PCz    C36  118   4.621   7.284   4.656 -0.3381  0.3906  0.6792
    2PCz    C37  119   4.643   7.191   4.552 -0.2742  0.2606  0.3632
    2PCz    C38  120   4.769   7.197   4.480  0.0965  0.0877 -0.7032
    2PCz    C39  121   4.873   7.274   4.532  0.6532 -0.2912 -0.4321
    2PCz    C40  122   5.013   7.268   4.497  0.2224 -0.6475  0.1095
    2PCz    C41  123   5.083   7.216   4.385  0.5880  0.0081 -0.0015
    2PCz    C42  124   5.225   7.229   4.383  0.6207 -0.7893 -0.1601
    2PCz    C43  125   5.290   7.291   4.493 -0.3520 -0.0849 -0.4332
    2PCz    C44  126   5.221   7.349   4.598 -0.0622 -0.1064 -0.3853
    2PCz    C45  127   5.084   7.346   4.594  0.0107  0.4736 -0.1051
    2PCz    C46  128   4.985   7.513   4.748 -0.2519  0.5417 -0.7097
    2PCz    C47  129   4.913   7.632   4.720 -0.1241  0.1475 -0.0160
    2PCz    C48  130   4.923   7.741   4.808  0.3430  0.4494 -0.3606
    2PCz    C49  131   5.011   7.735   4.916 -0.2889 -0.3468 -0.1958
    2PCz    C50  132   5.095   7.629   4.934  0.4853  0.3602 -0.2179
    2PCz    C51  133   5.077   7.513   4.853 -0.2285 -0.7568 -0.0728
    2PCz    H52  134   4.365   7.344   4.420  0.6248  1.9329  0.9977
    2PCz    H53  135   4.270   7.545   4.287  1.1173 -0.7269  1.0649
    2PCz    H54  136   4.436   7.391   3.930  0.3276  1.7630  0.0578
    2PCz    H55  137   4.605   7.196   3.867 -1.6168  1.6954  1.0838
    2PCz    H56  138   4.747   6.988   3.851  0.0055 -0.3933  0.9044
    2PCz    H57  139   4.805   6.861   4.049  1.6738  0.5708 -0.0949
    2PCz    H58  140   4.698   6.919   4.275 -3.0685 -0.4384 -0.0467
    2PCz    H59  141   4.081   7.405   4.002  1.0761  0.4053  2.1430
    2PCz    H60  142   3.839   7.499   3.964 -1.8656  2.3129 -0.4181
    2PCz    H61  143   3.802   7.723   3.922 -1.2591 -2.8798 -0.9415
    2PCz    H62  144   3.983   7.894   3.939 -0.2153 -0.5884 -1.6446
    2PCz    H63  145   4.222   8.012   3.970 -1.4716 -0.9931 -0.7814
    2PCz    H64  146   4.463   8.088   3.988 -2.1249  0.8625 -0.0762
    2PCz    H65  147   4.649   7.898   4.030  0.5271  3.1627 -1.7932
    2PCz    H66  148   4.568   7.673   4.069 -0.9784 -1.9987 -1.4378
    2PCz    H67  149   4.507   7.033   4.729 -3.1005  0.7465  0.8140
    2PCz    H68  150   4.326   6.885   4.692  2.5872  1.1449  2.4407
    2PCz    H69  151   4.209   6.871   4.473 -1.5447  2.2208  1.7747
    2PCz    H70  152   4.299   7.007   4.276 -4.3525 -3.0192  2.6366
    2PCz    H71  153   4.712   7.438   4.782  2.1220  1.9346 -1.1072
    2PCz    H72  154   4.524   7.277   4.703 -1.5477 -0.7888 -1.8192
    2PCz    H73  155   4.790   7.122   4.404  1.3946 -0.9424  0.6079
    2PCz    H74  156   5.019   7.170   4.310 -0.5593 -0.9302  1.5168
    2PCz    H75  157   5.283   7.190   4.299  1.8859 -2.5742  1.4547
    2PCz    H76  158   5.399   7.297   4.498 -0.3159 -0.8592 -0.0312
    2PCz    H77  159   5.270   7.394   4.684  0.1757  0.5497 -0.8521
    2PCz    H78  160   4.841   7.634   4.638 -1.7623 -1.5476  1.2991
    2PCz    H79  161   4.861   7.826   4.783 -0.1265 -0.5076 -2.6535
    2PCz    H80  162   5.008   7.825   4.976 -3.4479 -0.3803 -0.1179
    2PCz    H81  163   5.160   7.616   5.020  0.6544  0.1734 -0.3738
    2PCz    H82  164   5.142   7.428   4.871  0.1453 -0.3488  0.5639
    3PCz     N1  165   4.111   1.209   5.274  0.6776 -0.2903  0.3373
    3PCz     C2  166   3.971   1.200   5.296  0.2563  0.3191  0.3072
    3PCz     C3  167   3.870   1.290   5.269 -0.7132  0.7824  0.1817
    3PCz     C4  168   3.737   1.241   5.286 -0.0447 -0.4224  0.0226
    3PCz     C5  169   3.709   1.106   5.320 -0.1165  0.3673  0.6074
    3PCz     C6  170   3.821   1.016   5.350  1.1208 -0.1405  0.6297
    3PCz     C7  171   3.950   1.065   5.331 -0.1844 -0.1784 -0.0033
    3PCz     C8  172   4.078   1.003   5.348  0.6148  0.5944  0.1160
    3PCz     C9  173   4.108   0.870   5.374  0.6709 -0.1345  0.7301
    3PCz    C10  174   4.243   0.829   5.376 -0.0759  0.3155  0.5753
    3PCz    C11  175   4.338   0.928   5.328 -0.2522  0.1414 -0.7547
    3PCz    C12  176   4.303   1.055   5.295 -0.1622 -0.0703  0.5989
    3PCz    C13  177   4.174   1.091   5.307  0.5591 -0.2807 -0.2873
    3PCz    N14  178   3.584   1.058   5.318 -0.1096  0.1655 -1.3431
    3PCz    C15  179   3.522   0.985   5.424  0.2244 -0.3033  0.4701
    3PCz    C16  180   3.561   0.972   5.561 -0.6260 -0.0066  0.0294
    3PCz    C17  181   3.488   0.878   5.637 -0.3844  0.3620 -0.0686
    3PCz    C18  182   3.385   0.795   5.577 -0.5051  0.5445 -0.1499
    3PCz    C19  183   3.348   0.820   5.440  0.2366 -0.0381 -0.5966
    3PCz    C20  184   3.417   0.918   5.371  0.0253 -0.5722  0.4860
    3PCz    C21  185   3.411   0.950   5.231  0.4383  0.1689  0.1373
    3PCz    C22  186   3.321   0.902   5.135  0.4521  0.4938 -0.2680
    3PCz    C23  187   3.342   0.940   5.000  0.2636 -0.0921 -0.1824
    3PCz    C24  188   3.457   1.018   4.968  0.3849  0.2584 -0.4891
    3PCz    C25  189   3.551   1.062   5.064  0.2632  0.1077  0.1063
    3PCz    C26  190   3.513   1.035   5.196  0.3187 -0.0537  0.1948
    3PCz    C27  191   4.159   1.290   5.172 -0.6077 -0.0223  0.1552
    3PCz    C28  192   4.146   1.239   5.034  0.0592  0.7597 -0.2675
    3PCz    C29  193   4.173   1.330   4.933 -0.1595 -0.2916  0.0395
    3PCz    C30  194   4.227   1.459   4.963 -0.3281  0.2952 -0.0194
    3PCz    C31  195   4.253   1.503   5.096 -0.0304 -0.2461 -0.0467
    3PCz    C32  196   4.220   1.413   5.194 -0.5373  0.1158  0.0159
    3PCz    N33  197   3.905   0.749   4.901 -0.1308  0.0698 -0.4991
    3PCz    C34  198   3.948   0.875   4.944 -0.3294  0.1581 -0.4207
    3PCz    C35  199   3.870   0.987   4.975 -0.1072  0.2933 -0.6070
    3PCz    C36  200   3.936   1.104   5.004  0.2626  0.1591  0.3510
    3PCz    C37  201   4.079   1.108   5.001  0.5099 -0.7629 -0.0668
    3PCz    C38  202   4.157   0.997   4.960 -0.0633 -0.1521  0.3811
    3PCz    C39  203   4.081   0.883   4.922 -0.4360  0.0567  0.5066
    3PCz    C40  204   4.126   0.768   4.846 -0.1823 -0.2167  0.4435
    3PCz    C41  205   4.246   0.728   4.786  0.3925 -0.8100 -0.3263
    3PCz    C42  206   4.238   0.606   4.716 -0.1364 -0.4107  0.3888
    3PCz    C43  207   4.125   0.531   4.702 -0.2410 -1.0067  0.6328
    3PCz    C44  208   4.008   0.565   4.769  0.5525  0.0892  0.5157
    3PCz    C45  209   4.008   0.688   4.831 -0.6501  0.4676 -0.4206
    3PCz    C46  210   3.788   0.688   4.941 -0.0859 -0.4482  0.5753
    3PCz    C47  211   3.787   0.596   5.047  0.3637  0.0621  0.1895
    3PCz    C48  212   3.670   0.561   5.111  0.5167 -0.3288  0.5711
    3PCz    C49  213   3.546   0.599   5.050  0.5294 -0.4751 -0.7184
    3PCz    C50  214   3.544   0.677   4.931  0.2712 -0.5001  0.1015
    3PCz    C51  215   3.666   0.724   4.881 -0.9707 -0.5854  0.3434
    3PCz    H52  216   3.893   1.390   5.234 -0.1089 -0.0528 -1.9768
    3PCz    H53  217   3.650   1.302   5.263  0.4385  1.4820  2.6802
    3PCz    H54  218   3.804   0.912   5.376 -0.4449 -0.3690 -1.1102
    3PCz    H55  219   4.035   0.801   5.414  0.8003  0.0461  1.2875
    3PCz    H56  220   4.275   0.730   5.407 -0.8298  0.0222  0.4320
    3PCz    H57  221   4.444   0.905   5.329  0.1570  1.8709 -1.6135
    3PCz    H58  222   4.380   1.126   5.267 -0.8909  1.1287  1.5413
    3PCz    H59  223   3.648   1.028   5.594 -0.3674  1.4886 -2.8696
    3PCz    H60  224   3.515   0.859   5.740 -1.3079  0.0282  0.1276
    3PCz    H61  225   3.333   0.724   5.640  0.7128 -1.5879 -1.4253
    3PCz    H62  226   3.266   0.762   5.399  0.7347 -1.8660  0.8830
    3PCz    H63  227   3.249   0.827   5.166  2.8279 -1.2038  1.5525
    3PCz    H64  228   3.284   0.897   4.919 -0.5754 -0.1923  0.4589
    3PCz    H65  229   3.466   1.046   4.863  0.3699  1.4338 -0.1928
    3PCz    H66  230   3.636   1.122   5.032  0.2530 -0.9520 -2.0748
    3PCz    H67  231   4.153   1.307   4.829 -1.7397 -0.4347  0.3559
    3PCz    H68  232   4.238   1.534   4.886  1.2863  1.6266  1.4272
    3PCz    H69  233   4.305   1.593   5.128  1.8098 -1.5234  0.6855
    3PCz    H70  234   4.225   1.447   5.297  0.9048 -1.0087  0.3674
    3PCz    H71  235   3.762   0.976   4.981  0.0748 -1.0219  0.7456
    3PCz    H72  236   3.887   1.201   5.017 -1.3834 -0.5210 -0.4739
    3PCz    H73  237   4.262   1.011   4.937 -0.0898  3.5140  1.9200
    3PCz    H74  238   4.337   0.785   4.801 -0.8608  0.6902  2.3057
    3PCz    H75  239   4.330   0.573   4.669  0.8919  1.3751  1.0534
    3PCz    H76  240   4.129   0.435   4.653 -2.6107 -0.3582 -1.0007
    3PCz    H77  241   3.919   0.503   4.770 -0.4192  1.2524 -2.4254
    3PCz    H78  242   3.880   0.563   5.093 -0.9440 -1.7609  1.7119
    3PCz    H79  243   3.677   0.504   5.204  3.5622 -0.1571  0.5211
    3PCz    H80  244   3.453   0.572   5.099 -1.1670  1.4921 -2.6359
    3PCz    H81  245   3.458   0.727   4.887 -0.5705 -2.0511 -0.0821
    3PCz    H82  246   3.654   0.802   4.807  2.2868  0.2211  0.5010
    4PCz     N1  247   0.281   4.268   7.342 -0.2808  0.0032 -0.3039
    4PCz     C2  248   0.337   4.144   7.317  0.4328 -0.1332 -0.1651
    4PCz     C3  249   0.472   4.107   7.300  0.3192  0.0447  0.1115
    4PCz     C4  250   0.504   3.972   7.291  0.8011 -0.4433 -0.0924
    4PCz     C5  251   0.398   3.880   7.289  0.8467 -0.3440 -0.2660
    4PCz     C6  252   0.261   3.919   7.315  0.1644 -0.5266 -0.7864
    4PCz     C7  253   0.231   4.050   7.319 -0.3486 -0.1854 -0.3610
    4PCz     C8  254   0.112   4.124   7.354 -0.0879  0.1644  0.7849
    4PCz     C9  255  -0.022   4.085   7.372  0.4569 -0.2008  0.2138
    4PCz    C10  256  -0.121   4.184   7.393 -0.0367  0.4135 -0.3188
    4PCz    C11  257  -0.087   4.321   7.403  0.5625 -0.0432  0.2112
    4PCz    C12  258   0.047   4.360   7.381 -0.5535 -0.0894  0.0515
    4PCz    C13  259   0.143   4.262   7.355  0.0280  0.4350 -0.9863
    4PCz    N14  260   0.429   3.742   7.283 -0.1311 -0.4289 -0.6002
    4PCz    C15  261   0.381   3.650   7.195  0.3561  0.1179  0.0432
    4PCz    C16  262   0.292   3.675   7.092  0.2344 -0.2098 -0.0285
    4PCz    C17  263   0.272   3.568   7.009  0.4663 -0.2455  0.0413
    4PCz    C18  264   0.331   3.441   7.027 -0.1856  0.4195 -0.5638
    4PCz    C19  265   0.425   3.423   7.133 -0.2481 -0.4533 -0.0228
    4PCz    C20  266   0.442   3.534   7.222  0.4380  0.4114 -0.1291
    4PCz    C21  267   0.537   3.552   7.337  0.4313 -0.5441  0.2752
    4PCz    C22  268   0.635   3.473   7.399 -0.2281  0.0739  0.8315
    4PCz    C23  269   0.701   3.518   7.512 -0.2070  0.5685 -0.1471
    4PCz    C24  270   0.685   3.652   7.556  0.4049 -0.4801 -0.2143
    4PCz    C25  271   0.592   3.734   7.486 -0.1073 -0.0047  0.0366
    4PCz    C26  272   0.512   3.683   7.382  0.0958  0.4176 -0.3944
    4PCz    C27  273   0.345   4.366   7.422 -0.4094  0.0634  0.8609
    4PCz    C28  274   0.362   4.349   7.561 -0.9474 -0.1371 -0.7410
    4PCz    C29  275   0.411   4.468   7.629 -0.2929  0.0590  0.7241
    4PCz    C30  276   0.435   4.590   7.562  0.9810 -0.1055  0.0661
    4PCz    C31  277   0.421   4.595   7.421  0.1715 -0.2232  0.5192
    4PCz    C32  278   0.372   4.487   7.353 -0.0905  0.2435  0.1907
    4PCz    N33  279   0.151   3.871   7.764  0.8062 -0.3806 -0.1200
    4PCz    C34  280   0.222   3.977   7.713 -0.4801  0.3803 -0.2383
    4PCz    C35  281   0.359   3.978   7.683 -0.7238 -0.9825  0.1804
    4PCz    C36  282   0.406   4.108   7.644 -0.8207  0.4746  0.2742
    4PCz    C37  283   0.329   4.223   7.633 -0.0963 -0.4368  0.6471
    4PCz    C38  284   0.192   4.215   7.668 -0.3398  0.4744  0.2498
    4PCz    C39  285   0.139   4.085   7.694 -0.6908  0.1287  0.0414
    4PCz    C40  286   0.007   4.039   7.727  0.1058  0.7262  0.6849
    4PCz    C41  287  -0.115   4.095   7.712  0.2195 -0.5321  0.0671
    4PCz    C42  288  -0.233   4.024   7.750  0.5091 -0.2290 -1.1026
    4PCz    C43  289  -0.224   3.892   7.795 -0.2881  0.9848 -0.2863
    4PCz    C44  290  -0.097   3.832   7.812  0.4248  0.5155  0.1124
    4PCz    C45  291   0.016   3.904   7.770 -0.5293 -0.0502  0.3668
    4PCz    C46  292   0.203   3.741   7.762  0.5769 -0.2472 -0.3149
    4PCz    C47  293   0.263   3.684   7.647 -0.0044  0.1715 -0.8319
    4PCz    C48  294   0.330   3.557   7.661  0.5674 -0.3275  0.4650
    4PCz    C49  295   0.313   3.484   7.774  1.3290  0.0179  0.5892
    4PCz    C50  296   0.252   3.543   7.887  0.0203  0.7311  0.4078
    4PCz    C51  297   0.195   3.667   7.881  0.7864  0.3718  0.2469
    4PCz    H52  298   0.545   4.186   7.315 -0.7508  1.0764  0.1059
    4PCz    H53  299   0.608   3.940   7.284  0.7383 -0.5726 -0.4358
    4PCz    H54  300   0.186   3.846   7.344 -0.8730  0.7542 -0.1425
    4PCz    H55  301  -0.047   3.979   7.367 -1.5042  0.2766 -2.4240
    4PCz    H56  302  -0.222   4.144   7.399  0.4852 -0.8989  0.0684
    4PCz    H57  303  -0.165   4.395   7.416 -0.6487 -0.9031 -1.6682
    4PCz    H58  304   0.077   4.464   7.386  0.2932 -0.2775 -0.7716
    4PCz    H59  305   0.260   3.778   7.080  0.7895  0.0132  0.3338
    4PCz    H60  306   0.206   3.578   6.923  2.1705 -1.5749 -1.4843
    4PCz    H61  307   0.305   3.351   6.971 -1.6674 -1.3658  2.7321
    4PCz    H62  308   0.479   3.329   7.145  3.0873  1.3265  0.3508
    4PCz    H63  309   0.661   3.380   7.350 -0.7200  0.5486 -0.3712
    4PCz    H64  310   0.784   3.460   7.551 -0.6009 -1.0981 -1.6780
    4PCz    H65  311   0.757   3.705   7.617  1.4744 -0.4175 -1.4803
    4PCz    H66  312   0.567   3.835   7.516 -1.3394  0.1124 -1.2852
    4PCz    H67  313   0.430   4.462   7.736 -2.2742  0.2936  1.1177
    4PCz    H68  314   0.466   4.678   7.617 -2.4241  0.4189  1.3999
    4PCz    H69  315   0.424   4.694   7.376  0.0045  0.0997  1.2035
    4PCz    H70  316   0.340   4.497   7.249 -1.1838  1.6617  0.6219
    4PCz    H71  317   0.428   3.894   7.689  0.6071  0.0323 -0.2471
    4PCz    H72  318   0.512   4.105   7.620 -0.5235  4.2797  0.5579
    4PCz    H73  319   0.127   4.302   7.658 -1.7487 -0.2403  2.4391
    4PCz    H74  320  -0.114   4.200   7.685  0.5749 -0.5482  0.0185
    4PCz    H75  321  -0.330   4.072   7.756  0.4470 -0.5365  0.8859
    4PCz    H76  322  -0.316   3.837   7.815  1.1321 -0.8793  1.5674
    4PCz    H77  323  -0.086   3.726   7.836  2.2528  0.2573 -1.5249
    4PCz    H78  324   0.254   3.744   7.557  0.7441  1.7184  0.0628
    4PCz    H79  325   0.375   3.515   7.571  0.1516  1.5625 -0.6745
    4PCz    H80  326   0.362   3.387   7.773  1.4608  0.0866 -0.4437
    4PCz    H81  327   0.241   3.493   7.983  1.1148 -0.9541 -0.3030
    4PCz    H82  328   0.148   3.713   7.967 -1.3468  0.0260 -0.6676
    5PCz     N1  329   3.883   2.916   1.775  0.5097 -0.0637  0.2304
    5PCz     C2  330   3.904   3.038   1.712 -0.5528  0.1995 -0.4398
    5PCz     C3  331   3.903   3.167   1.768  0.3123  0.3556 -0.6452
    5PCz     C4  332   3.949   3.273   1.685 -0.4096  0.4138 -0.3526
    5PCz     C5  333   3.973   3.252   1.544  0.5013 -0.3531  0.2865
    5PCz     C6  334   3.947   3.122   1.489 -0.3229  0.2534  0.6776
    5PCz     C7  335   3.921   3.010   1.578 -0.6302 -0.2079 -0.0088
    5PCz     C8  336   3.910   2.864   1.556  0.3526  0.3639 -0.2237
    5PCz     C9  337   3.897   2.782   1.442  0.5351 -0.6360 -0.2455
    5PCz    C10  338   3.865   2.647   1.464 -0.1493 -0.3551 -0.2859
    5PCz    C11  339   3.836   2.590   1.592  0.3721 -0.3015 -0.3940
    5PCz    C12  340   3.848   2.673   1.708 -0.5827 -0.1868 -0.2638
    5PCz    C13  341   3.887   2.807   1.685 -0.5364  0.6310  0.3511
    5PCz    N14  342   3.989   3.362   1.459  0.1558  0.5563  0.3998
    5PCz    C15  343   3.877   3.420   1.396 -0.1257 -0.6168 -0.0880
    5PCz    C16  344   3.749   3.369   1.368 -0.2311 -0.0884  0.4309
    5PCz    C17  345   3.657   3.457   1.296  0.3000  0.1908 -0.4690
    5PCz    C18  346   3.702   3.584   1.256 -0.0357 -0.2644  0.5921
    5PCz    C19  347   3.837   3.631   1.281  0.4290  0.1752  0.4618
    5PCz    C20  348   3.918   3.549   1.355 -0.6951  0.1646  0.1696
    5PCz    C21  349   4.050   3.572   1.409 -1.1132 -0.1839  0.0172
    5PCz    C22  350   4.127   3.689   1.422  0.2039  0.4513 -1.0680
    5PCz    C23  351   4.258   3.684   1.476  0.0960 -0.3867 -0.1131
    5PCz    C24  352   4.300   3.563   1.544  0.5709 -0.4356  0.0342
    5PCz    C25  353   4.217   3.450   1.549  0.2419 -0.0276 -0.5609
    5PCz    C26  354   4.099   3.453   1.472  0.0124  0.1556  0.3203
    5PCz    C27  355   3.873   2.904   1.916  0.3107 -0.3571  0.1834
    5PCz    C28  356   3.991   2.934   1.988  0.8055 -0.1512  0.0395
    5PCz    C29  357   3.975   2.946   2.135 -0.4196  0.0287 -0.2664
    5PCz    C30  358   3.848   2.916   2.187  0.5338 -0.4954  0.0774
    5PCz    C31  359   3.735   2.872   2.113 -0.7725 -0.6497 -0.1836
    5PCz    C32  360   3.745   2.875   1.971  0.1267  0.1885 -0.0042
    5PCz    N33  361   4.492   3.065   1.758  0.9741  0.5690 -0.0100
    5PCz    C34  362   4.364   3.059   1.819 -0.5482 -0.5358 -0.7204
    5PCz    C35  363   4.287   3.152   1.893 -0.2337 -0.0782  0.5752
    5PCz    C36  364   4.163   3.105   1.947  0.0606 -0.6924  0.0845
    5PCz    C37  365   4.123   2.973   1.926  0.3208  0.4123 -0.7486
    5PCz    C38  366   4.201   2.878   1.859  0.2294 -0.1258 -0.2504
    5PCz    C39  367   4.326   2.927   1.809 -0.0514 -0.2285  0.2517
    5PCz    C40  368   4.432   2.854   1.739 -0.0230 -0.8561 -0.2813
    5PCz    C41  369   4.446   2.719   1.710 -0.1231  0.3948  0.5291
    5PCz    C42  370   4.565   2.679   1.646  0.3642  0.6165  0.1955
    5PCz    C43  371   4.658   2.771   1.605  0.4316 -1.0506  0.0277
    5PCz    C44  372   4.658   2.907   1.645  0.5880  0.3088 -0.3493
    5PCz    C45  373   4.540   2.944   1.715  0.0461  0.1014  1.1768
    5PCz    C46  374   4.577   3.176   1.758 -0.2983  0.1490 -0.1397
    5PCz    C47  375   4.542   3.285   1.676  0.0186  0.4177  0.0819
    5PCz    C48  376   4.613   3.408   1.687  0.0653  0.4901 -0.4974
    5PCz    C49  377   4.730   3.411   1.772 -0.2190  0.4564  0.2837
    5PCz    C50  378   4.783   3.293   1.827  0.5529 -0.5156 -0.7640
    5PCz    C51  379   4.702   3.181   1.833 -0.3850 -0.4343  0.1863
    5PCz    H52  380   3.889   3.173   1.875 -0.0076 -0.0601 -0.6624
    5PCz    H53  381   3.959   3.375   1.722 -0.0660 -0.2661  1.5179
    5PCz    H54  382   3.950   3.100   1.383 -2.1860 -1.0921  0.8384
    5PCz    H55  383   3.913   2.825   1.344  0.4113  2.3915  0.9298
    5PCz    H56  384   3.857   2.580   1.379  0.9847  0.3747 -0.9859
    5PCz    H57  385   3.804   2.487   1.606 -0.5248  0.1827  1.5147
    5PCz    H58  386   3.828   2.633   1.807  1.1592 -0.5978 -0.0543
    5PCz    H59  387   3.726   3.269   1.403  0.7905 -0.7698 -0.7722
    5PCz    H60  388   3.554   3.430   1.276  0.5826  0.0348 -1.8408
    5PCz    H61  389   3.640   3.650   1.196 -0.3553  0.1674  1.3704
    5PCz    H62  390   3.876   3.727   1.248  0.1969 -0.4187 -1.7174
    5PCz    H63  391   4.095   3.781   1.372  1.8797  0.6452 -1.8470
    5PCz    H64  392   4.317   3.775   1.476  1.6032 -1.2890 -2.6183
    5PCz    H65  393   4.396   3.560   1.595  1.1120 -2.5385 -1.0105
    5PCz    H66  394   4.240   3.358   1.602 -1.6222 -1.1665 -1.6126
    5PCz    H67  395   4.061   2.986   2.188  0.7824 -0.7791 -1.5533
    5PCz    H68  396   3.838   2.925   2.295  1.6627 -2.2456  0.3764
    5PCz    H69  397   3.639   2.856   2.161 -0.7603  0.3808  0.2154
    5PCz    H70  398   3.663   2.859   1.901 -1.4917 -0.5514  1.9459
    5PCz    H71  399   4.322   3.255   1.890  2.3728 -0.9234 -0.8596
    5PCz    H72  400   4.101   3.177   2.000  0.6159 -0.7959  0.8927
    5PCz    H73  401   4.172   2.773   1.862 -1.8370  0.4149  2.4619
    5PCz    H74  402   4.368   2.647   1.735  0.9617 -0.9973  0.0550
    5PCz    H75  403   4.580   2.575   1.621 -2.4075  0.1874  0.0010
    5PCz    H76  404   4.746   2.736   1.551  0.7286  1.1565 -1.0245
    5PCz    H77  405   4.734   2.979   1.616 -0.0316  1.6780  1.2549
    5PCz    H78  406   4.450   3.282   1.619 -0.7009 -0.3529  1.2308
    5PCz    H79  407   4.576   3.501   1.647  0.7811  1.8058  1.7042
    5PCz    H80  408   4.785   3.505   1.774 -0.1118  0.3920  0.3795
    5PCz    H81  409   4.878   3.294   1.880  0.8576  0.4242 -1.2931
    5PCz    H82  410   4.740   3.097   1.891  3.2927  2.0253  1.7631
    6PCz     N1  411   7.846   6.955   3.807 -0.5516 -0.1324  0.0113
    6PCz     C2  412   7.716   6.940   3.771  0.6141  1.3324  0.4433
    6PCz     C3  413   7.601   6.915   3.853 -0.2444  0.3128 -0.3225
    6PCz     C4  414   7.485   6.888   3.783  0.1611  0.1560  0.0503
    6PCz     C5  415   7.480   6.893   3.642 -0.0050  0.1888 -0.4042
    6PCz     C6  416   7.595   6.911   3.562  0.4182 -0.1593 -0.4853
    6PCz     C7  417   7.711   6.947   3.633 -0.0609 -0.0936  0.9295
    6PCz     C8  418   7.844   6.976   3.593 -0.4957  1.2552  0.1788
    6PCz     C9  419   7.899   6.992   3.457  0.0763  0.0422  0.1575
    6PCz    C10  420   8.043   7.002   3.454  0.4240  0.0041  0.4286
    6PCz    C11  421   8.117   7.007   3.569  0.2503 -0.1288  0.0044
    6PCz    C12  422   8.068   6.976   3.689 -0.3966 -0.5178 -0.2674
    6PCz    C13  423   7.930   6.964   3.699 -0.6893 -0.6228 -0.2109
    6PCz    N14  424   7.353   6.866   3.584  0.3735  0.4317  0.5567
    6PCz    C15  425   7.339   6.766   3.480 -0.3385 -1.0237  0.3582
    6PCz    C16  426   7.435   6.679   3.420  0.5347 -0.3280 -0.4600
    6PCz    C17  427   7.393   6.588   3.320  0.2350  0.1381 -0.1647
    6PCz    C18  428   7.256   6.589   3.286  0.3804  0.5662 -0.3730
    6PCz    C19  429   7.163   6.688   3.336 -0.0122  0.2554 -0.9144
    6PCz    C20  430   7.207   6.764   3.443  1.2050  0.0384  0.0682
    6PCz    C21  431   7.131   6.874   3.516 -0.5874  0.3244 -0.3671
    6PCz    C22  432   7.006   6.917   3.520 -1.0900 -0.9286  0.3115
    6PCz    C23  433   6.969   7.017   3.608 -0.2047 -1.0139  0.4438
    6PCz    C24  434   7.064   7.073   3.697 -0.0319  1.1559 -0.1938
    6PCz    C25  435   7.201   7.037   3.689  0.6297 -0.0742  0.7924
    6PCz    C26  436   7.231   6.936   3.597 -0.1871  0.3841  0.2710
    6PCz    C27  437   7.885   7.008   3.930  0.3959  0.1955 -0.3037
    6PCz    C28  438   7.869   7.147   3.954  0.0502  0.3866  0.1224
    6PCz    C29  439   7.913   7.188   4.081 -0.8359 -0.2594 -0.2056
    6PCz    C30  440   7.976   7.110   4.173  0.4147  0.1761 -0.0380
    6PCz    C31  441   7.996   6.975   4.145  0.4302  0.2264  0.1169
    6PCz    C32  442   7.947   6.922   4.025 -0.3607  0.0089  0.1897
    6PCz    N33  443   7.573   7.458   3.605 -1.0991  0.5557 -0.8079
    6PCz    C34  444   7.646   7.402   3.709  0.4058  0.0131 -0.7898
    6PCz    C35  445   7.610   7.400   3.843  0.3033  0.9461  0.7097
    6PCz    C36  446   7.686   7.313   3.923  0.3492 -0.4469  0.9081
    6PCz    C37  447   7.800   7.242   3.865 -0.1360 -0.3058 -0.2599
    6PCz    C38  448   7.845   7.264   3.730 -0.4604 -0.2884 -0.5234
    6PCz    C39  449   7.757   7.335   3.654  0.6274 -0.5888  0.1358
    6PCz    C40  450   7.756   7.360   3.507 -0.1056  0.0625 -0.0378
    6PCz    C41  451   7.837   7.320   3.402  0.6292 -0.8745  0.0452
    6PCz    C42  452   7.799   7.371   3.275  0.4809 -0.1826 -0.1502
    6PCz    C43  453   7.688   7.451   3.251  0.1526  0.6309 -0.5631
    6PCz    C44  454   7.606   7.483   3.359 -0.3969 -0.2836 -0.7985
    6PCz    C45  455   7.640   7.440   3.488 -0.5606  0.2383  0.5069
    6PCz    C46  456   7.436   7.461   3.617 -0.2682 -0.3323 -1.0162
    6PCz    C47  457   7.359   7.359   3.566  0.5406  0.0828 -0.5990
    6PCz    C48  458   7.217   7.360   3.579 -0.0796 -0.7608 -0.0901
    6PCz    C49  459   7.160   7.476   3.642  0.2697  0.1261  0.1546
    6PCz    C50  460   7.243   7.586   3.688 -0.0928  0.1437  0.1037
    6PCz    C51  461   7.378   7.576   3.680  0.5600 -0.5094 -0.0568
    6PCz    H52  462   7.607   6.907   3.961 -1.8030  0.3322 -0.2192
    6PCz    H53  463   7.394   6.863   3.837  0.5402 -0.5140  0.3846
    6PCz    H54  464   7.591   6.895   3.455  0.4952 -1.9680 -0.2501
    6PCz    H55  465   7.845   6.976   3.364  0.5563 -3.1945  0.3146
    6PCz    H56  466   8.102   7.004   3.363  0.8034  0.9337  0.6732
    6PCz    H57  467   8.223   7.025   3.550 -0.1511 -0.8609 -3.8257
    6PCz    H58  468   8.131   6.968   3.777 -3.8897  0.1775  2.5705
    6PCz    H59  469   7.536   6.672   3.461  0.3226 -2.3232 -0.1674
    6PCz    H60  470   7.464   6.522   3.272  1.7700  1.0174  0.8205
    6PCz    H61  471   7.218   6.523   3.209  0.9759  0.6047 -0.7041
    6PCz    H62  472   7.067   6.703   3.287 -0.2182 -0.1942 -0.6576
    6PCz    H63  473   6.930   6.868   3.460 -1.5409  0.0117  0.1002
    6PCz    H64  474   6.865   7.048   3.614 -1.3807 -4.2179 -1.3393
    6PCz    H65  475   7.031   7.138   3.778 -0.0314  1.8423 -0.7364
    6PCz    H66  476   7.278   7.087   3.747  0.0905  2.3640 -0.4573
    6PCz    H67  477   7.880   7.287   4.112 -0.8765  0.1813 -1.5621
    6PCz    H68  478   7.986   7.147   4.274 -0.3337  1.0486 -0.2749
    6PCz    H69  479   8.027   6.909   4.225  1.1062  0.9154  0.4380
    6PCz    H70  480   7.958   6.815   4.010  0.9664  0.3260 -1.4407
    6PCz    H71  481   7.510   7.432   3.869 -0.4399 -1.3548  0.9307
    6PCz    H72  482   7.652   7.304   4.026 -2.2322 -0.8133  0.0915
    6PCz    H73  483   7.925   7.206   3.686  1.8286  3.0590 -1.1499
    6PCz    H74  484   7.934   7.274   3.417  2.2576  1.6518 -1.9540
    6PCz    H75  485   7.865   7.351   3.190 -0.2902 -1.4062 -0.4823
    6PCz    H76  486   7.657   7.488   3.153 -3.4377 -2.3380 -0.7719
    6PCz    H77  487   7.520   7.547   3.341 -1.7225 -1.4894  0.8736
    6PCz    H78  488   7.412   7.275   3.524 -0.0559 -0.9968  0.7481
    6PCz    H79  489   7.161   7.280   3.531  0.9202 -0.3772 -1.9955
    6PCz    H80  490   7.051   7.474   3.645  0.1276 -0.5423 -2.6473
    6PCz    H81  491   7.200   7.673   3.738 -1.8048 -0.9186  0.5829
    6PCz    H82  492   7.442   7.652   3.726  0.0463  1.4021 -2.3024
    7PCz     N1  493   5.302   7.094   4.988  1.0317  0.1539  0.5060
    7PCz     C2  494   5.331   7.091   5.120  0.1002 -0.2643 -0.4514
    7PCz     C3  495   5.272   7.029   5.230  0.1629  0.0667  0.4147
    7PCz     C4  496   5.328   7.043   5.359 -0.3013  0.4353 -0.1636
    7PCz     C5  497   5.446   7.119   5.380  0.8029 -0.4345  0.2743
    7PCz     C6  498   5.507   7.184   5.269 -0.1979  0.7893 -0.1062
    7PCz     C7  499   5.447   7.166   5.142  0.2489  0.2118  0.0036
    7PCz     C8  500   5.486   7.212   5.007  0.6567 -1.0711  0.4853
    7PCz     C9  501   5.601   7.285   4.970  0.1894  0.0319  0.6499
    7PCz    C10  502   5.622   7.297   4.828  0.3579  0.7840  0.2382
    7PCz    C11  503   5.529   7.249   4.736  0.2250 -0.0167  0.4875
    7PCz    C12  504   5.413   7.175   4.778 -0.1340  0.1606 -0.8830
    7PCz    C13  505   5.399   7.159   4.915  0.1632  0.2447  1.5280
    7PCz    N14  506   5.516   7.114   5.502 -0.0396 -0.0915 -0.2544
    7PCz    C15  507   5.481   7.183   5.620 -0.4016  0.6172  0.6933
    7PCz    C16  508   5.369   7.260   5.647 -0.4544 -0.1252  0.3336
    7PCz    C17  509   5.359   7.312   5.778 -0.1475  0.3045  0.0463
    7PCz    C18  510   5.460   7.282   5.873 -0.0761 -0.7208  0.0026
    7PCz    C19  511   5.563   7.203   5.838 -0.2993 -0.5981  0.7238
    7PCz    C20  512   5.577   7.156   5.711 -0.6483 -0.2681  1.0493
    7PCz    C21  513   5.680   7.062   5.653 -0.2265 -0.2551  0.1740
    7PCz    C22  514   5.800   7.009   5.696 -0.1611 -0.2943 -0.4601
    7PCz    C23  515   5.870   6.922   5.611  0.2372  0.3237 -0.0037
    7PCz    C24  516   5.819   6.894   5.482  0.3889  0.3061 -0.2430
    7PCz    C25  517   5.697   6.952   5.434 -0.6070  0.0902  0.6461
    7PCz    C26  518   5.634   7.038   5.522 -0.4318  0.7681 -0.1126
    7PCz    C27  519   5.186   7.044   4.928 -0.3100  0.0521 -0.2890
    7PCz    C28  520   5.191   6.923   4.853  0.2329 -0.5949  0.2027
    7PCz    C29  521   5.071   6.879   4.790  0.3097 -0.5703  0.2895
    7PCz    C30  522   4.948   6.950   4.807 -0.6101  0.3597  0.2862
    7PCz    C31  523   4.946   7.057   4.895 -0.5522  0.3599 -0.9255
    7PCz    C32  524   5.064   7.108   4.952 -0.3577  0.4804 -0.3099
    7PCz    N33  525   5.661   6.693   4.627 -0.0419  0.3083  0.0968
    7PCz    C34  526   5.553   6.743   4.698 -0.3792  0.6063  0.1176
    7PCz    C35  527   5.543   6.767   4.836 -0.4526 -0.7592  0.2698
    7PCz    C36  528   5.424   6.831   4.885  0.3839 -0.1451 -0.4891
    7PCz    C37  529   5.318   6.861   4.796 -0.1450  0.2635 -0.3997
    7PCz    C38  530   5.344   6.863   4.653  0.0189 -0.0252  0.2825
    7PCz    C39  531   5.468   6.803   4.610 -0.2774 -0.3765 -0.3880
    7PCz    C40  532   5.528   6.789   4.477  0.4190  0.3825 -0.5070
    7PCz    C41  533   5.486   6.832   4.348  0.4646  0.2341  0.1614
    7PCz    C42  534   5.560   6.797   4.236 -0.6167 -0.5200 -0.9529
    7PCz    C43  535   5.684   6.724   4.252 -0.1359 -0.1821 -0.0931
    7PCz    C44  536   5.726   6.685   4.381  0.7368 -0.0977  0.2306
    7PCz    C45  537   5.645   6.717   4.489  0.4176 -0.2923  0.2029
    7PCz    C46  538   5.790   6.664   4.676 -0.0642 -0.5760  0.4967
    7PCz    C47  539   5.898   6.755   4.666  0.4541 -0.2255 -0.3474
    7PCz    C48  540   6.031   6.706   4.692 -0.1932 -0.3044  0.6651
    7PCz    C49  541   6.049   6.584   4.749  0.1202 -0.2163  0.1748
    7PCz    C50  542   5.937   6.504   4.793 -0.4935 -0.9922 -0.3097
    7PCz    C51  543   5.810   6.539   4.744  0.3759  0.2861 -0.4880
    7PCz    H52  544   5.180   6.975   5.213 -0.2777  1.3240 -1.3872
    7PCz    H53  545   5.284   6.988   5.442  2.1506  1.8332  2.2467
    7PCz    H54  546   5.595   7.246   5.274  0.2762  0.0677  1.1152
    7PCz    H55  547   5.668   7.316   5.050 -1.0100  1.5434  1.1158
    7PCz    H56  548   5.710   7.350   4.793  0.1770 -0.8254 -3.0029
    7PCz    H57  549   5.557   7.251   4.631 -2.8076  0.1002 -0.3987
    7PCz    H58  550   5.355   7.116   4.708  0.5529  0.2908 -1.5699
    7PCz    H59  551   5.289   7.271   5.575 -0.6097 -1.4565  0.2852
    7PCz    H60  552   5.268   7.364   5.805 -1.8783 -2.1217 -0.7205
    7PCz    H61  553   5.455   7.316   5.976  0.8337  0.4569 -0.3220
    7PCz    H62  554   5.632   7.177   5.917 -0.5317  0.5663  1.3310
    7PCz    H63  555   5.828   7.021   5.800 -1.4489 -2.7372  0.2576
    7PCz    H64  556   5.965   6.880   5.644  0.0074 -0.9440 -0.8682
    7PCz    H65  557   5.878   6.829   5.419  2.0337  1.2241  0.2856
    7PCz    H66  558   5.665   6.943   5.331 -0.6682 -0.0702  0.6798
    7PCz    H67  559   5.066   6.802   4.714 -0.7248 -1.1148  0.8846
    7PCz    H68  560   4.860   6.921   4.751 -0.1729  1.0146 -0.7571
    7PCz    H69  561   4.857   7.116   4.914 -0.4646  0.0679  0.5170
    7PCz    H70  562   5.061   7.200   5.010 -3.1822  0.0224  0.4162
    7PCz    H71  563   5.619   6.734   4.906 -0.5131 -0.7236  0.3530
    7PCz    H72  564   5.408   6.831   4.993 -1.0428 -1.9816 -0.6336
    7PCz    H73  565   5.276   6.912   4.584 -1.8988  0.1541  2.1968
    7PCz    H74  566   5.403   6.902   4.342 -1.0501 -1.0567  3.5410
    7PCz    H75  567   5.530   6.834   4.138 -1.2065  0.5632 -0.3924
    7PCz    H76  568   5.746   6.702   4.166 -0.0023  1.1495 -0.3610
    7PCz    H77  569   5.819   6.628   4.388  0.8582  0.2341  1.5504
    7PCz    H78  570   5.892   6.856   4.626  2.4442 -0.3879 -1.1705
    7PCz    H79  571   6.121   6.764   4.674  0.6131 -1.1240  1.8751
    7PCz    H80  572   6.152   6.551   4.760  0.5784 -0.5142 -3.6658
    7PCz    H81  573   5.938   6.413   4.853  0.0832  0.7508  2.4874
    7PCz    H82  574   5.721   6.489   4.782  1.0875 -0.1249  0.6599
    8PCz     N1  575   0.846   7.235   1.724 -0.1630 -0.1877  0.3165
    8PCz     C2  576   0.719   7.254   1.675  0.8767 -0.2463  0.1694
    8PCz     C3  577   0.615   7.330   1.729  0.5895  0.5099  0.0658
    8PCz     C4  578   0.492   7.334   1.661  0.1579  1.0087  0.6879
    8PCz     C5  579   0.477   7.258   1.543  0.1393 -0.3478 -0.4437
    8PCz     C6  580   0.583   7.186   1.486 -0.4422 -0.1699 -0.4475
    8PCz     C7  581   0.708   7.183   1.553 -0.3738  0.7024  0.1758
    8PCz     C8  582   0.847   7.140   1.520  0.7632 -0.0581 -0.2260
    8PCz     C9  583   0.900   7.058   1.423  0.0730  0.5389 -0.5360
    8PCz    C10  584   1.042   7.043   1.423  0.2265  0.4070 -0.5322
    8PCz    C11  585   1.129   7.103   1.517  0.1232  0.0109  0.8776
    8PCz    C12  586   1.069   7.182   1.617 -0.1985 -0.1570 -0.2322
    8PCz    C13  587   0.928   7.185   1.624  0.0312 -0.9801  0.1133
    8PCz    N14  588   0.350   7.239   1.496  0.3768 -1.0415  0.2145
    8PCz    C15  589   0.256   7.134   1.518 -0.5157 -0.7344 -0.1178
    8PCz    C16  590   0.274   7.011   1.581  0.7721 -0.1123  0.0417
    8PCz    C17  591   0.163   6.924   1.574 -0.3632  0.0057 -0.3705
    8PCz    C18  592   0.043   6.953   1.510  0.2527 -0.3202  0.2989
    8PCz    C19  593   0.024   7.079   1.453  0.2144 -0.1591  0.6451
    8PCz    C20  594   0.137   7.166   1.448 -0.3594  0.5922  0.7566
    8PCz    C21  595   0.161   7.300   1.385 -1.2002 -0.2341 -0.0214
    8PCz    C22  596   0.091   7.369   1.284 -0.8566 -0.2550  0.3824
    8PCz    C23  597   0.152   7.489   1.227 -0.1958 -0.5847 -0.2163
    8PCz    C24  598   0.287   7.526   1.267 -0.3109  0.7692  0.2105
    8PCz    C25  599   0.355   7.457   1.364 -0.4937  0.3093 -0.5189
    8PCz    C26  600   0.295   7.340   1.416  0.7658  0.2650  0.0779
    8PCz    C27  601   0.866   7.175   1.845 -0.2912 -0.1312  0.0732
    8PCz    C28  602   0.884   7.256   1.955  1.3330  0.2136 -0.5231
    8PCz    C29  603   0.883   7.203   2.089  0.1782  0.1490  0.2189
    8PCz    C30  604   0.876   7.066   2.104  0.0475  0.5111 -0.3721
    8PCz    C31  605   0.852   6.984   1.992 -0.0482  0.5577 -0.2493
    8PCz    C32  606   0.850   7.038   1.860  0.0158  0.0344 -0.4181
    8PCz    N33  607   0.996   7.810   1.920  0.9791 -0.8332 -0.0593
    8PCz    C34  608   0.936   7.680   1.924 -0.7231 -0.0340 -0.4661
    8PCz    C35  609   0.833   7.627   2.008  0.4398  0.0029  0.0699
    8PCz    C36  610   0.819   7.488   2.007  0.3921 -0.3843  0.2965
    8PCz    C37  611   0.897   7.403   1.932  0.2849  0.4551  0.7525
    8PCz    C38  612   1.010   7.455   1.856  0.8804  0.3111 -0.5635
    8PCz    C39  613   1.020   7.598   1.846 -0.2614  0.2581 -0.3554
    8PCz    C40  614   1.122   7.682   1.782 -0.0003  0.0711  0.7081
    8PCz    C41  615   1.214   7.653   1.679  0.1932 -0.0075  0.5366
    8PCz    C42  616   1.302   7.751   1.633  0.6154 -0.1044  0.2508
    8PCz    C43  617   1.283   7.881   1.683 -0.5607 -0.2181 -0.5193
    8PCz    C44  618   1.194   7.911   1.789  0.3423  0.5847  0.1685
    8PCz    C45  619   1.113   7.809   1.840  0.1271 -0.5502 -0.0924
    8PCz    C46  620   0.924   7.928   1.947 -0.2747  0.4664 -0.6312
    8PCz    C47  621   0.805   7.952   1.874 -0.3766 -0.1051 -0.4782
    8PCz    C48  622   0.720   8.057   1.916  0.0541 -0.2015 -0.0471
    8PCz    C49  623   0.758   8.142   2.023  0.3596  0.1165  0.5997
    8PCz    C50  624   0.880   8.121   2.082 -0.3755 -0.0550 -0.1856
    8PCz    C51  625   0.967   8.020   2.041  0.2172  0.6282  0.2196
    8PCz    H52  626   0.621   7.388   1.820 -0.2430 -0.3148  0.6609
    8PCz    H53  627   0.406   7.386   1.701 -0.7037 -0.3112  0.6043
    8PCz    H54  628   0.580   7.133   1.391 -0.6745 -1.3201  0.1813
    8PCz    H55  629   0.835   7.025   1.342 -1.2054  2.4698 -0.3553
    8PCz    H56  630   1.092   6.979   1.350  0.3252  0.1453 -0.2381
    8PCz    H57  631   1.235   7.085   1.505  0.0955 -0.2711  1.0483
    8PCz    H58  632   1.126   7.221   1.700 -1.6335 -0.5041  0.9471
    8PCz    H59  633   0.367   6.977   1.627  0.6431 -0.0294  0.3671
    8PCz    H60  634   0.180   6.826   1.619 -1.1892  0.7209  1.6003
    8PCz    H61  635  -0.034   6.878   1.498 -0.7411  1.0776 -3.5883
    8PCz    H62  636  -0.069   7.094   1.398  0.6916 -1.1244 -0.4647
    8PCz    H63  637  -0.006   7.336   1.246 -0.4508 -0.2578 -0.6935
    8PCz    H64  638   0.101   7.542   1.148 -0.1577 -4.2900 -2.9848
    8PCz    H65  639   0.333   7.618   1.230  2.0206 -0.9282 -1.4169
    8PCz    H66  640   0.461   7.472   1.385 -0.4032 -1.8544  0.9500
    8PCz    H67  641   0.907   7.271   2.169  3.1947  0.9738 -1.2397
    8PCz    H68  642   0.870   7.029   2.206  0.1774  1.9784  0.1875
    8PCz    H69  643   0.830   6.878   2.003 -2.1853  0.9570 -0.3131
    8PCz    H70  644   0.828   6.975   1.774 -0.8378  2.2017 -1.8536
    8PCz    H71  645   0.767   7.690   2.067 -0.8100 -1.0716 -0.1097
    8PCz    H72  646   0.748   7.449   2.079 -0.1545  0.2273  0.0909
    8PCz    H73  647   1.084   7.390   1.809  0.3277  0.2171 -1.3146
    8PCz    H74  648   1.217   7.551   1.642 -0.1337  0.9720 -2.4311
    8PCz    H75  649   1.358   7.731   1.542 -1.2444 -1.6848 -0.6411
    8PCz    H76  650   1.348   7.957   1.640 -0.8404 -0.2841 -1.0630
    8PCz    H77  651   1.187   8.016   1.815 -1.9584  0.6711 -0.5474
    8PCz    H78  652   0.769   7.892   1.791 -0.7767  1.0670 -1.1885
    8PCz    H79  653   0.628   8.071   1.860 -0.1938 -2.8973 -0.4390
    8PCz    H80  654   0.692   8.224   2.051  1.0350  0.0227  2.6369
    8PCz    H81  655   0.915   8.187   2.161  0.2453  0.5085 -0.9202
    8PCz    H82  656   1.056   8.004   2.101  0.8380  0.8978 -0.6001
    9PCz     N1  657   6.932   3.467   0.385 -0.4303 -0.5962  0.3948
    9PCz     C2  658   6.917   3.608   0.397 -0.3061  0.3289  0.6742
    9PCz     C3  659   6.828   3.699   0.339  0.1313 -0.2334 -0.0540
    9PCz     C4  660   6.841   3.839   0.368 -0.4773  0.5659  1.0719
    9PCz     C5  661   6.939   3.887   0.456 -1.2193 -0.0241 -0.1048
    9PCz     C6  662   7.031   3.792   0.512 -0.2696  0.3995  0.3532
    9PCz     C7  663   7.022   3.652   0.482  0.6876  0.5361 -0.0081
    9PCz     C8  664   7.101   3.534   0.521 -0.5024  0.2281 -0.1429
    9PCz     C9  665   7.222   3.520   0.589  0.0445 -0.2550 -0.6498
    9PCz    C10  666   7.282   3.396   0.591 -0.2670  0.0418 -0.0691
    9PCz    C11  667   7.232   3.286   0.519 -0.0801  0.6398  0.4552
    9PCz    C12  668   7.121   3.302   0.442  0.6992 -0.1050 -0.2678
    9PCz    C13  669   7.050   3.426   0.454 -0.3554  0.1375 -0.3104
    9PCz    N14  670   6.946   4.015   0.503 -0.2000 -0.4419  0.8768
    9PCz    C15  671   7.056   4.110   0.473  0.4623  0.2907  0.2841
    9PCz    C16  672   7.166   4.102   0.390 -0.5335 -0.4772 -0.0532
    9PCz    C17  673   7.270   4.203   0.398  0.7292 -0.1867 -0.4275
    9PCz    C18  674   7.245   4.321   0.479 -0.4593  0.3506 -0.2620
    9PCz    C19  675   7.130   4.326   0.557  0.4301  0.4515  0.3464
    9PCz    C20  676   7.036   4.218   0.557  0.0672 -0.1653 -0.3111
    9PCz    C21  677   6.916   4.191   0.633 -0.5664  1.2633 -1.0611
    9PCz    C22  678   6.861   4.258   0.740  0.0385  0.5787  0.3113
    9PCz    C23  679   6.743   4.201   0.802 -0.1803 -0.2474  0.6254
    9PCz    C24  680   6.701   4.069   0.775  0.2722  0.0146 -0.0173
    9PCz    C25  681   6.771   3.998   0.677  0.1412  0.3795 -0.0720
    9PCz    C26  682   6.869   4.065   0.599  0.6262 -0.1638 -0.9405
    9PCz    C27  683   6.845   3.391   0.316 -0.1794 -0.1040 -0.4475
    9PCz    C28  684   6.769   3.303   0.395  0.4387  0.2404 -0.2926
    9PCz    C29  685   6.675   3.228   0.320  0.1691  1.0625 -0.1657
    9PCz    C30  686   6.656   3.232   0.180  0.7043 -0.3677  0.9009
    9PCz    C31  687   6.727   3.329   0.104  0.5277  0.4083 -0.4750
    9PCz    C32  688   6.822   3.405   0.171 -0.1095 -0.1803 -0.0698
    9PCz    N33  689   6.826   3.281   0.955  0.4986  0.4772  0.6728
    9PCz    C34  690   6.812   3.261   0.816  0.5535 -0.0425  0.1880
    9PCz    C35  691   6.830   3.149   0.740 -0.3713 -0.2204 -0.7836
    9PCz    C36  692   6.809   3.164   0.603 -0.3998 -1.4125  0.0377
    9PCz    C37  693   6.768   3.286   0.542 -0.2560  0.4464 -0.4824
    9PCz    C38  694   6.752   3.402   0.626 -0.3056 -0.3123  1.0421
    9PCz    C39  695   6.773   3.385   0.762 -0.2171 -0.7824  0.6022
    9PCz    C40  696   6.767   3.482   0.867  0.6084  0.0717 -0.2710
    9PCz    C41  697   6.749   3.622   0.864  0.0133  0.2200 -0.3233
    9PCz    C42  698   6.770   3.693   0.987 -0.2279  0.8287 -0.1753
    9PCz    C43  699   6.800   3.619   1.107 -0.5817 -0.1082  0.0982
    9PCz    C44  700   6.820   3.481   1.107  0.3419 -0.4004 -0.6134
    9PCz    C45  701   6.798   3.415   0.988  0.1091 -0.2750  0.4672
    9PCz    C46  702   6.813   3.185   1.061 -0.5346  0.0911  0.1214
    9PCz    C47  703   6.710   3.203   1.156 -0.3110  0.4347  0.0804
    9PCz    C48  704   6.713   3.105   1.261  0.3468  0.1509  0.3051
    9PCz    C49  705   6.806   2.996   1.266  0.5035  0.4546 -1.6806
    9PCz    C50  706   6.896   2.979   1.159  0.0339 -0.7754  0.2272
    9PCz    C51  707   6.898   3.077   1.058  0.9128  0.1156 -0.1057
    9PCz    H52  708   6.740   3.665   0.285 -0.6646  0.4445  0.7851
    9PCz    H53  709   6.764   3.906   0.329 -0.1587  1.0546  1.2785
    9PCz    H54  710   7.103   3.833   0.582 -0.6621 -2.7576  2.8232
    9PCz    H55  711   7.262   3.610   0.633 -0.7494 -0.1903 -0.0417
    9PCz    H56  712   7.377   3.401   0.643 -0.9537  1.1966  1.1524
    9PCz    H57  713   7.294   3.197   0.531  0.6452  1.3101  1.9021
    9PCz    H58  714   7.076   3.221   0.386 -0.7761 -1.5392  2.7453
    9PCz    H59  715   7.185   4.010   0.336  2.1830 -0.3819  0.6043
    9PCz    H60  716   7.360   4.203   0.338  1.4072  1.9266  0.4785
    9PCz    H61  717   7.320   4.399   0.484  1.7230 -1.6844  0.2577
    9PCz    H62  718   7.110   4.415   0.616 -0.8189  1.9492 -2.1991
    9PCz    H63  719   6.905   4.352   0.770  1.5949  0.4529 -1.3471
    9PCz    H64  720   6.680   4.266   0.863  0.7586 -0.6936  2.1365
    9PCz    H65  721   6.622   4.018   0.830  0.7442 -1.8297 -0.9410
    9PCz    H66  722   6.758   3.892   0.658 -1.2373  0.8319 -1.9536
    9PCz    H67  723   6.617   3.158   0.380  2.1921 -0.2448  0.3515
    9PCz    H68  724   6.578   3.168   0.139  1.7722 -0.2941 -1.3752
    9PCz    H69  725   6.715   3.341  -0.003 -0.6647  1.7506 -0.2303
    9PCz    H70  726   6.877   3.482   0.117 -0.3915  0.6362  0.7736
    9PCz    H71  727   6.869   3.057   0.784  2.3099  0.3126 -1.8680
    9PCz    H72  728   6.829   3.077   0.541  1.6608 -2.3175  1.8232
    9PCz    H73  729   6.729   3.500   0.584  0.6691 -0.4263  0.1935
    9PCz    H74  730   6.737   3.670   0.767  1.0029  2.2889  0.5127
    9PCz    H75  731   6.763   3.801   0.982 -1.8393  0.7662  0.1367
    9PCz    H76  732   6.804   3.674   1.201  2.0201 -1.5319  0.9220
    9PCz    H77  733   6.856   3.431   1.196  0.8585  2.6954  1.0610
    9PCz    H78  734   6.632   3.277   1.152 -0.3916  0.3885  0.6418
    9PCz    H79  735   6.636   3.119   1.337  0.8601  0.8303  0.7111
    9PCz    H80  736   6.790   2.921   1.342  0.8138  1.9081 -0.1189
    9PCz    H81  737   6.948   2.884   1.155 -1.7480 -1.8488  1.2819
    9PCz    H82  738   6.975   3.056   0.984  0.4682 -0.6091 -0.3776
   10PCz     N1  739   7.404   5.108   0.875  0.1923  0.7570  0.5373
   10PCz     C2  740   7.342   5.169   0.764 -0.7972  0.3122 -0.1436
   10PCz     C3  741   7.227   5.249   0.758 -1.2821  0.0771 -0.7977
   10PCz     C4  742   7.210   5.320   0.634  0.3740 -0.0134 -0.3025
   10PCz     C5  743   7.300   5.302   0.527  0.4284 -0.0466  0.7123
   10PCz     C6  744   7.414   5.219   0.538 -0.3284 -0.5563  0.4274
   10PCz     C7  745   7.435   5.156   0.655 -1.2714 -0.3692 -0.9899
   10PCz     C8  746   7.554   5.088   0.712 -0.0679  0.1215  1.1422
   10PCz     C9  747   7.681   5.050   0.654  0.5042  0.1371 -0.4551
   10PCz    C10  748   7.776   4.994   0.743 -0.0406 -1.2990  0.3399
   10PCz    C11  749   7.755   4.992   0.877 -0.1919  0.0083  0.3656
   10PCz    C12  750   7.630   5.017   0.934 -0.4411  0.5767  0.2344
   10PCz    C13  751   7.535   5.068   0.850 -0.9084  0.0038 -0.1865
   10PCz    N14  752   7.290   5.370   0.408  0.5371 -0.4745  0.5015
   10PCz    C15  753   7.166   5.384   0.341  0.3136 -0.2434 -0.7943
   10PCz    C16  754   7.059   5.299   0.335  0.7667 -0.4906  0.2058
   10PCz    C17  755   6.947   5.337   0.252 -0.1797  0.2335  0.0835
   10PCz    C18  756   6.946   5.463   0.185 -0.4902  0.1219 -0.4096
   10PCz    C19  757   7.055   5.547   0.203 -0.4206  0.4237  0.4829
   10PCz    C20  758   7.164   5.503   0.275 -0.1806  0.4826 -0.0967
   10PCz    C21  759   7.287   5.576   0.311  0.2101 -0.7015  0.1021
   10PCz    C22  760   7.337   5.696   0.263 -0.1483 -0.8818  0.0866
   10PCz    C23  761   7.471   5.724   0.296  0.3317  0.3670  0.3157
   10PCz    C24  762   7.552   5.640   0.376  0.3718 -0.6046 -0.4520
   10PCz    C25  763   7.500   5.516   0.419  0.3537  0.1564 -1.0419
   10PCz    C26  764   7.366   5.487   0.390 -0.0132  0.2443  0.5271
   10PCz    C27  765   7.334   5.070   0.992  0.1607  0.0669  0.6664
   10PCz    C28  766   7.356   5.150   1.113 -0.4955 -0.8385 -0.1530
   10PCz    C29  767   7.314   5.094   1.234  0.5803  0.2392 -0.4462
   10PCz    C30  768   7.248   4.966   1.239 -0.2368 -0.1227 -1.1112
   10PCz    C31  769   7.217   4.900   1.122 -0.3340  0.6135 -0.0680
   10PCz    C32  770   7.253   4.952   0.995 -0.1942 -0.0095  0.3097
   10PCz    N33  771   7.756   5.547   1.089  0.2505 -0.5959 -0.2517
   10PCz    C34  772   7.638   5.473   1.085 -0.2507  0.6745 -0.4324
   10PCz    C35  773   7.524   5.483   1.006 -0.2729 -0.7532 -1.0607
   10PCz    C36  774   7.432   5.376   1.015 -0.4083 -0.2485  0.3417
   10PCz    C37  775   7.445   5.266   1.110 -0.5324 -0.2333  0.2074
   10PCz    C38  776   7.562   5.266   1.194  0.4747  0.1273  0.4402
   10PCz    C39  777   7.658   5.371   1.184  0.2576 -0.0867  0.3133
   10PCz    C40  778   7.786   5.391   1.248  0.3509  0.3027  0.3022
   10PCz    C41  779   7.845   5.310   1.344 -0.1106  0.5263 -0.0621
   10PCz    C42  780   7.982   5.343   1.376  0.6153  0.0549 -0.7775
   10PCz    C43  781   8.045   5.449   1.311 -0.3003 -0.7907  0.3568
   10PCz    C44  782   7.980   5.527   1.213  0.4434 -0.4439 -0.8179
   10PCz    C45  783   7.848   5.499   1.187  1.1274  0.5186 -0.2568
   10PCz    C46  784   7.792   5.653   1.010  0.3989 -0.5932 -0.1243
   10PCz    C47  785   7.811   5.640   0.868 -0.0743 -0.2076  0.1602
   10PCz    C48  786   7.837   5.758   0.799 -0.1002 -0.4518  0.5291
   10PCz    C49  787   7.840   5.884   0.865 -0.4763  0.2261  0.2798
   10PCz    C50  788   7.814   5.891   1.002 -0.3908 -0.9550  0.3614
   10PCz    C51  789   7.794   5.776   1.073 -0.6740 -0.1587 -0.2809
   10PCz    H52  790   7.149   5.264   0.832 -2.6806 -1.1298 -1.9335
   10PCz    H53  791   7.127   5.390   0.632  0.0096 -0.1925  2.9797
   10PCz    H54  792   7.482   5.207   0.455 -0.7288 -1.6976  0.2517
   10PCz    H55  793   7.694   5.051   0.547  1.9609 -1.2136 -0.3471
   10PCz    H56  794   7.870   4.952   0.707 -0.3354 -1.7994  0.1320
   10PCz    H57  795   7.831   4.949   0.941  0.7810  1.6640  0.3790
   10PCz    H58  796   7.616   5.004   1.041  0.7542  1.3296  0.5038
   10PCz    H59  797   7.047   5.210   0.395 -1.6888  0.1015  0.7124
   10PCz    H60  798   6.855   5.281   0.255  0.2569 -0.4733  0.5910
   10PCz    H61  799   6.855   5.501   0.139 -0.6772  0.1450 -0.0229
   10PCz    H62  800   7.054   5.644   0.154  0.2087 -0.1578 -0.7434
   10PCz    H63  801   7.280   5.760   0.196 -1.0502 -1.2985  0.4349
   10PCz    H64  802   7.519   5.810   0.251 -1.9191  0.2630 -2.5595
   10PCz    H65  803   7.649   5.675   0.410  0.2601 -1.2680  0.5882
   10PCz    H66  804   7.553   5.445   0.481 -1.8924 -1.8052 -1.2351
   10PCz    H67  805   7.335   5.146   1.326  1.0161  0.2014 -0.5242
   10PCz    H68  806   7.219   4.930   1.337 -0.6392  3.5679  0.2997
   10PCz    H69  807   7.173   4.801   1.117 -0.4174  0.6445  0.0708
   10PCz    H70  808   7.241   4.887   0.909  0.1386 -1.9861  1.6755
   10PCz    H71  809   7.509   5.547   0.919 -1.7641 -0.4123 -0.5654
   10PCz    H72  810   7.352   5.383   0.941 -1.5133  0.6009  1.5718
   10PCz    H73  811   7.579   5.188   1.268 -2.3699  0.7172  1.8633
   10PCz    H74  812   7.780   5.242   1.399 -0.6678  1.6118  0.6595
   10PCz    H75  813   8.029   5.286   1.455  0.1359 -0.2075 -0.6756
   10PCz    H76  814   8.148   5.469   1.340 -1.0904  1.7525  1.6503
   10PCz    H77  815   8.033   5.601   1.153 -0.9017 -0.9188 -2.6895
   10PCz    H78  816   7.813   5.541   0.824 -0.2851 -0.2079  0.1496
   10PCz    H79  817   7.871   5.757   0.696 -0.0398  0.3900  0.5306
   10PCz    H80  818   7.859   5.975   0.809 -0.1814 -0.9340 -1.5777
   10PCz    H81  819   7.810   5.988   1.051 -0.7209 -0.7810 -0.0030
   10PCz    H82  820   7.797   5.777   1.182  3.4295 -1.8037 -0.1731
   11PCz     N1  821   8.014   5.924   2.597 -0.4212  0.0831  0.2150
   11PCz     C2  822   8.074   5.957   2.472 -0.3042  0.2730  0.6252
   11PCz     C3  823   8.211   5.968   2.428  0.0770 -0.0210  0.0685
   11PCz     C4  824   8.234   5.992   2.292 -0.2508 -0.7709  0.1707
   11PCz     C5  825   8.134   5.984   2.201  0.2561 -0.6315  0.3640
   11PCz     C6  826   7.995   5.978   2.241 -0.2545  0.5696  0.2575
   11PCz     C7  827   7.972   5.960   2.379  0.1094  0.2464 -1.1460
   11PCz     C8  828   7.847   5.928   2.450  0.8233 -0.1063 -0.0809
   11PCz     C9  829   7.710   5.923   2.411  0.3766  0.0780  0.6066
   11PCz    C10  830   7.610   5.895   2.505 -0.1739 -0.0392 -0.0928
   11PCz    C11  831   7.641   5.893   2.642  0.1516 -0.3136  0.1845
   11PCz    C12  832   7.771   5.899   2.682  0.0803  0.6854 -0.1851
   11PCz    C13  833   7.876   5.909   2.582  0.8422  0.1327  0.3173
   11PCz    N14  834   8.165   5.973   2.072  0.5208 -0.1931  0.6044
   11PCz    C15  835   8.139   6.081   1.985  0.6582 -0.5237 -0.8615
   11PCz    C16  836   8.162   6.220   1.997 -0.0100  0.4545  0.4095
   11PCz    C17  837   8.154   6.298   1.882 -0.0351 -0.4948 -0.0573
   11PCz    C18  838   8.127   6.235   1.762  0.5215  0.8354  0.8092
   11PCz    C19  839   8.113   6.093   1.747  1.1153 -0.4491  0.0789
   11PCz    C20  840   8.126   6.016   1.861 -0.5551 -0.0197  0.3911
   11PCz    C21  841   8.134   5.875   1.870 -0.2060 -0.5557  0.1048
   11PCz    C22  842   8.137   5.774   1.772  0.5472 -0.4009  0.0024
   11PCz    C23  843   8.175   5.648   1.816 -0.7253 -0.3593  0.8406
   11PCz    C24  844   8.218   5.622   1.950 -0.0140 -0.3639 -0.4853
   11PCz    C25  845   8.203   5.725   2.048 -0.0917 -0.2895  0.5230
   11PCz    C26  846   8.155   5.846   2.007 -0.8682  0.1251  0.2908
   11PCz    C27  847   8.086   5.898   2.714  0.0808  0.6382  0.3274
   11PCz    C28  848   8.082   5.770   2.774 -0.1956 -0.2303  0.4944
   11PCz    C29  849   8.161   5.746   2.891 -0.0291  0.5180 -0.0941
   11PCz    C30  850   8.234   5.856   2.949  0.5306 -0.3996 -0.2175
   11PCz    C31  851   8.212   5.986   2.901 -0.2243  0.7890 -0.1759
   11PCz    C32  852   8.146   6.004   2.779 -0.2762  1.5044  0.1555
   11PCz    N33  853   7.853   5.285   2.592 -0.3418 -0.5558  0.4001
   11PCz    C34  854   7.916   5.406   2.617 -0.2900 -0.4922 -0.2953
   11PCz    C35  855   7.957   5.506   2.526 -0.3518  0.5517  0.1666
   11PCz    C36  856   8.011   5.621   2.573 -0.0800 -0.0230  0.6600
   11PCz    C37  857   8.017   5.648   2.713 -0.0025  0.3633  0.3481
   11PCz    C38  858   7.961   5.558   2.807 -0.1043  0.5908  0.1566
   11PCz    C39  859   7.920   5.429   2.753 -0.1671 -0.0932 -0.0436
   11PCz    C40  860   7.861   5.311   2.818 -0.2611 -0.2301  0.8765
   11PCz    C41  861   7.828   5.282   2.951 -0.4718 -0.1628 -0.2244
   11PCz    C42  862   7.758   5.160   2.972  0.0865 -0.1692 -0.3861
   11PCz    C43  863   7.714   5.073   2.863  0.0686  0.2326  0.0623
   11PCz    C44  864   7.750   5.108   2.732  0.3590  0.3774  0.8150
   11PCz    C45  865   7.824   5.222   2.713 -0.2610 -0.9866  0.2730
   11PCz    C46  866   7.867   5.218   2.473  0.3545  0.2439 -0.0775
   11PCz    C47  867   7.797   5.271   2.368  0.2311 -0.0837  0.6299
   11PCz    C48  868   7.799   5.209   2.240  0.4094 -0.1917  0.4700
   11PCz    C49  869   7.869   5.087   2.221  0.4919 -0.4116  0.5836
   11PCz    C50  870   7.953   5.038   2.328 -0.3934  0.2293  0.6854
   11PCz    C51  871   7.948   5.106   2.454 -0.5612  0.2872 -0.2625
   11PCz    H52  872   8.291   5.954   2.501  2.0652  1.0488 -1.7924
   11PCz    H53  873   8.337   5.989   2.256 -0.7592  0.4541 -1.4979
   11PCz    H54  874   7.914   5.978   2.169  0.3732  1.0944 -0.4537
   11PCz    H55  875   7.688   5.928   2.305  1.3025 -1.3965  0.3151
   11PCz    H56  876   7.506   5.881   2.476 -0.7028  2.8401  0.0657
   11PCz    H57  877   7.563   5.873   2.715 -0.5641 -2.0172 -0.9966
   11PCz    H58  878   7.783   5.906   2.789 -1.2162  1.9129 -0.0983
   11PCz    H59  879   8.186   6.274   2.089  0.7922 -1.2770  1.2666
   11PCz    H60  880   8.163   6.407   1.883  2.1664 -0.6307 -0.2669
   11PCz    H61  881   8.135   6.287   1.667  1.6716  0.3867  0.6463
   11PCz    H62  882   8.097   6.049   1.650 -0.6163 -0.7035  0.4577
   11PCz    H63  883   8.112   5.792   1.668  2.3515  0.3011 -0.3627
   11PCz    H64  884   8.185   5.568   1.744 -0.3223 -0.8577  1.4360
   11PCz    H65  885   8.250   5.523   1.981 -1.4118 -0.5667  0.4328
   11PCz    H66  886   8.258   5.711   2.140  3.4993  0.0467 -1.3989
   11PCz    H67  887   8.167   5.651   2.943 -0.8305  0.5989  0.1633
   11PCz    H68  888   8.287   5.848   3.043 -1.9407  1.0620  1.4223
   11PCz    H69  889   8.248   6.070   2.959 -1.3360  0.5594  0.8898
   11PCz    H70  890   8.158   6.095   2.722  0.8262  1.4656  0.3019
   11PCz    H71  891   7.947   5.478   2.421 -2.6022 -1.0067  0.7174
   11PCz    H72  892   8.053   5.691   2.501 -1.8149 -0.4242 -0.8143
   11PCz    H73  893   7.954   5.571   2.914 -0.9588 -2.1038  0.4951
   11PCz    H74  894   7.852   5.352   3.031 -0.8668  0.6375 -0.7899
   11PCz    H75  895   7.734   5.133   3.074  3.0758 -0.5077  0.3307
   11PCz    H76  896   7.668   4.978   2.886  1.3604  0.1853  2.8986
   11PCz    H77  897   7.721   5.045   2.648 -1.8317  0.8433  1.1451
   11PCz    H78  898   7.744   5.364   2.381 -0.1934 -0.0438 -1.2253
   11PCz    H79  899   7.738   5.253   2.161  2.5203  1.5506 -0.2877
   11PCz    H80  900   7.870   5.032   2.127  0.6199  1.3485 -0.4884
   11PCz    H81  901   8.020   4.956   2.308  0.6848  1.4662 -1.0611
   11PCz    H82  902   8.008   5.068   2.536  0.6531  2.3187 -0.1549
   12PCz     N1  903   3.832   8.215   7.068  0.3609 -0.1629  0.6832
   12PCz     C2  904   3.732   8.286   6.998  0.3804  0.2069 -0.7318
   12PCz     C3  905   3.704   8.293   6.859 -0.4502 -0.4316 -0.4116
   12PCz     C4  906   3.602   8.383   6.819 -0.2643  0.4159  0.3822
   12PCz     C5  907   3.539   8.467   6.914  0.2553  0.3240  0.1554
   12PCz     C6  908   3.572   8.464   7.053  0.7020  0.2138  0.5386
   12PCz     C7  909   3.671   8.370   7.092  0.6298  0.1484 -0.0877
   12PCz     C8  910   3.725   8.339   7.220  0.0568  0.0454 -0.5792
   12PCz     C9  911   3.693   8.382   7.349  0.5509 -0.7157 -0.2486
   12PCz    C10  912   3.762   8.328   7.459 -0.1535 -0.2047 -0.2575
   12PCz    C11  913   3.873   8.243   7.438  0.0189 -0.8921 -0.6269
   12PCz    C12  914   3.906   8.203   7.309 -0.6385  1.0206  0.4730
   12PCz    C13  915   3.833   8.251   7.200  0.6076 -0.8320 -0.5907
   12PCz    N14  916   3.432   8.546   6.879  0.5915  0.5104  0.3080
   12PCz    C15  917   3.440   8.676   6.830  0.3904  0.1145 -0.1408
   12PCz    C16  918   3.543   8.773   6.851 -0.1990 -0.9418 -0.3254
   12PCz    C17  919   3.520   8.902   6.809  0.1966 -0.2805  0.2590
   12PCz    C18  920   3.399   8.937   6.751 -0.4081  0.4649  0.4941
   12PCz    C19  921   3.295   8.839   6.730 -0.8695 -0.1427 -0.1168
   12PCz    C20  922   3.313   8.711   6.780  0.8109  0.1201  0.0824
   12PCz    C21  923   3.224   8.593   6.799  0.0245  0.1238 -0.2848
   12PCz    C22  924   3.095   8.560   6.747 -0.3069  0.8571  0.3694
   12PCz    C23  925   3.051   8.420   6.764 -0.2692  0.5368 -0.2707
   12PCz    C24  926   3.130   8.332   6.841 -0.3678  0.5638  0.2554
   12PCz    C25  927   3.259   8.362   6.883  0.5446  0.5176  0.3312
   12PCz    C26  928   3.304   8.494   6.860 -0.1044  0.4387 -0.2405
   12PCz    C27  929   3.885   8.095   7.023  0.3964 -0.9193 -0.4835
   12PCz    C28  930   3.810   7.975   7.054 -0.1613 -0.7563 -0.1896
   12PCz    C29  931   3.862   7.854   7.006 -0.3598 -0.2728 -0.3974
   12PCz    C30  932   3.982   7.841   6.942 -0.2173 -0.1122 -0.0504
   12PCz    C31  933   4.058   7.959   6.927  0.1181 -0.6520 -0.1098
   12PCz    C32  934   4.009   8.088   6.963 -0.4116  0.5615  0.1889
   12PCz    N33  935   3.288   8.046   7.276  0.0633  0.5553 -0.1814
   12PCz    C34  936   3.409   8.032   7.203 -0.4058 -0.0999 -0.0567
   12PCz    C35  937   3.426   8.028   7.067  0.0748 -0.1918  0.5246
   12PCz    C36  938   3.559   8.003   7.025 -0.2624 -0.0880  0.6551
   12PCz    C37  939   3.669   7.983   7.112  0.2974 -0.0409 -0.4758
   12PCz    C38  940   3.648   7.997   7.252  0.5350 -0.1866 -0.5295
   12PCz    C39  941   3.513   8.024   7.298 -1.4187 -0.0371  0.3997
   12PCz    C40  942   3.455   8.052   7.429 -1.2289 -0.0293 -0.5372
   12PCz    C41  943   3.511   8.072   7.561  0.7271  0.3871 -0.3023
   12PCz    C42  944   3.423   8.112   7.668  0.0282  0.1747  0.2346
   12PCz    C43  945   3.281   8.124   7.647  0.3029  0.6626  0.4087
   12PCz    C44  946   3.227   8.101   7.517 -0.7057  0.0218  0.2163
   12PCz    C45  947   3.315   8.072   7.413 -0.7163  1.0047 -0.2260
   12PCz    C46  948   3.168   8.064   7.214  0.0508  0.1209 -0.3566
   12PCz    C47  949   3.131   8.195   7.184  0.7987  0.6626  0.1325
   12PCz    C48  950   3.005   8.218   7.120 -0.7292 -0.6064 -0.0732
   12PCz    C49  951   2.924   8.112   7.076 -0.4492 -0.3882  0.8665
   12PCz    C50  952   2.966   7.982   7.104 -0.3993 -0.1622 -0.1355
   12PCz    C51  953   3.087   7.957   7.173  0.4080  0.1326  0.2430
   12PCz    H52  954   3.772   8.236   6.796  0.5195 -0.2979  0.4678
   12PCz    H53  955   3.570   8.388   6.715 -1.9619  0.7802  0.8915
   12PCz    H54  956   3.512   8.512   7.130 -2.9931 -0.5829 -1.6094
   12PCz    H55  957   3.613   8.454   7.366  1.6931  0.4209  0.6312
   12PCz    H56  958   3.732   8.364   7.557  0.3697  2.2811 -0.9290
   12PCz    H57  959   3.937   8.200   7.515 -1.4460 -2.2958 -0.1470
   12PCz    H58  960   3.986   8.130   7.295  2.0216  3.3100  2.5700
   12PCz    H59  961   3.630   8.736   6.905  0.1079 -0.6181 -0.5922
   12PCz    H60  962   3.595   8.977   6.829 -1.9973  2.2356 -0.4064
   12PCz    H61  963   3.375   9.038   6.721 -1.2231  0.9032  2.4729
   12PCz    H62  964   3.202   8.871   6.684 -1.5592  1.5599  2.2809
   12PCz    H63  965   3.047   8.633   6.681 -0.3758 -0.4332 -1.0710
   12PCz    H64  966   2.958   8.382   6.723 -0.8792  0.2348  1.3255
   12PCz    H65  967   3.102   8.228   6.860  0.6608 -0.1675 -1.9004
   12PCz    H66  968   3.322   8.277   6.908 -0.1290 -0.9492 -2.5130
   12PCz    H67  969   3.816   7.756   7.017  1.2593 -0.8629  1.5961
   12PCz    H68  970   4.021   7.745   6.909 -0.1471 -0.4402  0.9503
   12PCz    H69  971   4.152   7.950   6.872  0.2131 -0.5266  0.0299
   12PCz    H70  972   4.076   8.171   6.940  0.2097 -0.6491 -2.8741
   12PCz    H71  973   3.344   8.021   6.995  0.7445 -1.9151 -0.1189
   12PCz    H72  974   3.583   8.004   6.919  0.9798  1.1447  0.9268
   12PCz    H73  975   3.724   7.982   7.328  0.4804 -3.0792 -0.9571
   12PCz    H74  976   3.618   8.070   7.581  0.6735  3.9846  1.0343
   12PCz    H75  977   3.467   8.127   7.766 -0.3013 -3.3564  1.0624
   12PCz    H76  978   3.223   8.146   7.737 -0.1939 -1.4283  0.6456
   12PCz    H77  979   3.123   8.113   7.488 -0.4139  0.3834 -0.7363
   12PCz    H78  980   3.193   8.276   7.221  0.2223  1.3803 -0.4615
   12PCz    H79  981   2.973   8.319   7.095 -1.4638 -0.8275 -0.0512
   12PCz    H80  982   2.832   8.127   7.022  0.4489 -2.0071 -1.2380
   12PCz    H81  983   2.914   7.896   7.063 -0.0644  0.4516 -1.9411
   12PCz    H82  984   3.111   7.852   7.186 -0.6873 -0.0225  1.1313
   13PCz     N1  985   3.353   2.302   2.268 -0.3903 -0.4504  0.8008
   13PCz     C2  986   3.386   2.267   2.401  0.4312  0.0276 -0.2350
   13PCz     C3  987   3.316   2.194   2.499 -0.7060  0.3121 -0.0605
   13PCz     C4  988   3.381   2.169   2.623  0.9504  0.0768  0.0155
   13PCz     C5  989   3.515   2.205   2.641  0.2533 -0.8696 -0.3313
   13PCz     C6  990   3.588   2.273   2.541  0.5449  0.6271 -0.4000
   13PCz     C7  991   3.518   2.304   2.423 -0.2117 -0.8409 -0.4299
   13PCz     C8  992   3.563   2.379   2.306  0.6650  1.2661  0.7979
   13PCz     C9  993   3.674   2.457   2.283  0.3063 -0.2586 -0.0728
   13PCz    C10  994   3.693   2.520   2.163 -0.0300 -0.3250 -1.0890
   13PCz    C11  995   3.594   2.509   2.066 -0.3355 -0.0683  0.0419
   13PCz    C12  996   3.475   2.444   2.092  0.2483  0.6485 -0.0762
   13PCz    C13  997   3.461   2.376   2.212  0.2834 -0.2491 -0.1096
   13PCz    N14  998   3.573   2.184   2.763  0.1975 -0.0874 -0.3196
   13PCz    C15  999   3.531   2.256   2.874 -0.2400 -0.1866 -0.4189
   13PCz    C16 1000   3.437   2.358   2.887 -1.5551 -0.2332 -0.1008
   13PCz    C17 1001   3.402   2.390   3.022 -0.9187 -0.0843  0.8235
   13PCz    C18 1002   3.473   2.335   3.134  0.2483 -0.1792 -0.4781
   13PCz    C19 1003   3.568   2.229   3.115 -0.0304  0.2805 -0.4806
   13PCz    C20 1004   3.592   2.190   2.982 -0.7758  0.3762  0.4208
   13PCz    C21 1005   3.667   2.078   2.928  0.6043  0.3780 -0.1506
   13PCz    C22 1006   3.749   1.979   2.989 -0.0275  0.3529 -0.4714
   13PCz    C23 1007   3.812   1.880   2.913 -0.2604  0.2954  1.2643
   13PCz    C24 1008   3.790   1.872   2.772 -0.0669  0.2944  0.1480
   13PCz    C25 1009   3.699   1.964   2.713 -0.5780 -0.0681  0.1701
   13PCz    C26 1010   3.642   2.067   2.792  0.1302 -0.7074 -0.2972
   13PCz    C27 1011   3.223   2.315   2.227 -0.3413  0.3538  0.1615
   13PCz    C28 1012   3.161   2.192   2.179  0.3028 -0.7398  0.4927
   13PCz    C29 1013   3.024   2.208   2.142 -0.1441  0.9344 -0.5192
   13PCz    C30 1014   2.957   2.332   2.155 -0.2188  0.0058 -0.0581
   13PCz    C31 1015   3.015   2.441   2.223 -0.8233 -0.0441 -0.0260
   13PCz    C32 1016   3.153   2.435   2.251  0.2300  0.5611 -0.0142
   13PCz    N33 1017   3.440   1.710   2.083 -0.2430 -0.0663 -0.3430
   13PCz    C34 1018   3.367   1.817   2.135 -0.8109  0.2113  0.0130
   13PCz    C35 1019   3.269   1.827   2.237  0.3518  0.3639  0.1516
   13PCz    C36 1020   3.204   1.953   2.247  0.6486  0.9183 -0.5809
   13PCz    C37 1021   3.234   2.066   2.167 -0.1874  0.4899  1.2953
   13PCz    C38 1022   3.340   2.051   2.070 -0.3251  0.0198 -0.2219
   13PCz    C39 1023   3.404   1.924   2.050 -0.6419 -0.2675  0.3148
   13PCz    C40 1024   3.507   1.878   1.956  0.5737 -1.1513  0.0904
   13PCz    C41 1025   3.585   1.952   1.870 -0.0786  0.3941  0.1647
   13PCz    C42 1026   3.685   1.875   1.802 -0.0126 -0.1827  0.0265
   13PCz    C43 1027   3.712   1.739   1.832 -1.1468 -0.0860 -0.3315
   13PCz    C44 1028   3.630   1.668   1.924  0.0382 -0.1131 -0.1923
   13PCz    C45 1029   3.526   1.744   1.981  0.6663  0.1560 -0.2546
   13PCz    C46 1030   3.420   1.583   2.126  0.0765  1.0894 -0.4462
   13PCz    C47 1031   3.451   1.543   2.259  0.4801  1.0307 -0.4627
   13PCz    C48 1032   3.426   1.407   2.297  0.0054 -0.4330 -0.0070
   13PCz    C49 1033   3.368   1.322   2.201  0.0673  0.8465  0.3005
   13PCz    C50 1034   3.331   1.365   2.073 -0.1307  0.3178 -0.1636
   13PCz    C51 1035   3.351   1.497   2.039  0.1710  0.1365  0.4952
   13PCz    H52 1036   3.209   2.179   2.491 -0.5914  0.0193 -1.3222
   13PCz    H53 1037   3.328   2.131   2.710 -0.3482  0.3948 -0.6030
   13PCz    H54 1038   3.694   2.292   2.553  0.1951  2.3201  0.3369
   13PCz    H55 1039   3.751   2.470   2.359 -0.5174  0.4660  0.6650
   13PCz    H56 1040   3.779   2.586   2.156  0.5979 -0.6343  2.0925
   13PCz    H57 1041   3.613   2.555   1.969  0.4992 -0.4499  0.0131
   13PCz    H58 1042   3.403   2.432   2.012 -1.0920  0.5712  1.1234
   13PCz    H59 1043   3.379   2.384   2.799 -2.6027  0.4055  0.7596
   13PCz    H60 1044   3.319   2.459   3.029  0.1990  1.2697  1.1986
   13PCz    H61 1045   3.433   2.359   3.232  2.3211 -1.9306  0.8636
   13PCz    H62 1046   3.596   2.162   3.196 -1.3530  0.0142 -0.2135
   13PCz    H63 1047   3.758   1.996   3.096 -3.0413  1.6128 -0.3443
   13PCz    H64 1048   3.886   1.808   2.948 -1.1383 -0.5911  1.3516
   13PCz    H65 1049   3.842   1.800   2.710  0.2732  0.7839 -0.1464
   13PCz    H66 1050   3.686   1.964   2.605 -0.3963  0.4424  0.1473
   13PCz    H67 1051   2.960   2.124   2.115 -0.8086  1.9216 -2.2165
   13PCz    H68 1052   2.850   2.338   2.133 -0.4550  2.7361  1.4199
   13PCz    H69 1053   2.954   2.526   2.251  1.8439  2.7959 -2.0576
   13PCz    H70 1054   3.206   2.508   2.311  2.3035 -1.3325  0.5918
   13PCz    H71 1055   3.229   1.739   2.286 -2.4228  0.4472 -1.7567
   13PCz    H72 1056   3.124   1.968   2.320 -0.1608 -0.2838 -1.1752
   13PCz    H73 1057   3.362   2.135   2.004 -0.8782 -1.2049 -2.0416
   13PCz    H74 1058   3.576   2.058   1.848  0.3478  0.0996 -1.6222
   13PCz    H75 1059   3.751   1.925   1.732 -2.3849  0.3068 -1.9724
   13PCz    H76 1060   3.787   1.684   1.775 -0.8584  1.1056 -1.1356
   13PCz    H77 1061   3.646   1.562   1.941 -1.2368 -0.4520 -0.9901
   13PCz    H78 1062   3.487   1.618   2.329  0.3885 -0.3595  1.1468
   13PCz    H79 1063   3.436   1.377   2.400 -2.1171 -0.9564  0.0952
   13PCz    H80 1064   3.356   1.219   2.230  0.8198  0.4236 -0.8012
   13PCz    H81 1065   3.278   1.302   2.003 -2.5690 -1.4777  3.0296
   13PCz    H82 1066   3.310   1.534   1.946  2.7354  1.4126 -0.2216
   14PCz     N1 1067   7.036   4.901   0.425 -0.1952  0.1406 -0.0171
   14PCz     C2 1068   7.158   4.933   0.359  0.0022  0.1977 -0.4494
   14PCz     C3 1069   7.287   4.929   0.405 -0.1735  0.0920 -0.8445
   14PCz     C4 1070   7.393   4.965   0.321 -0.2936  0.2192  0.1091
   14PCz     C5 1071   7.362   5.009   0.192 -0.4412 -0.3062 -0.3850
   14PCz     C6 1072   7.233   5.019   0.146 -0.0654 -0.0420 -0.5167
   14PCz     C7 1073   7.129   4.981   0.232 -0.0192  0.8619  0.1942
   14PCz     C8 1074   6.984   4.986   0.217 -0.4666  0.5300 -0.1661
   14PCz     C9 1075   6.902   5.023   0.108 -0.5554  0.2648  0.1118
   14PCz    C10 1076   6.764   5.021   0.133 -0.1296  0.0891 -0.1963
   14PCz    C11 1077   6.713   4.970   0.251  0.1883 -0.8082 -0.5912
   14PCz    C12 1078   6.794   4.936   0.361  0.3013 -0.1043  0.7190
   14PCz    C13 1079   6.932   4.946   0.341 -0.2512 -0.2038 -0.0899
   14PCz    N14 1080   7.466   5.039   0.109 -0.2134  0.0671 -0.0582
   14PCz    C15 1081   7.491   5.162   0.047  0.0625 -0.4100 -0.3400
   14PCz    C16 1082   7.449   5.292   0.085 -0.1624  0.0208 -0.2128
   14PCz    C17 1083   7.489   5.395   0.008 -0.6671 -0.9417 -0.1126
   14PCz    C18 1084   7.560   5.375  -0.113  0.3128  0.4028  0.3061
   14PCz    C19 1085   7.588   5.242  -0.161 -0.6003  0.1747  0.2149
   14PCz    C20 1086   7.562   5.136  -0.070 -0.3215 -0.4941 -0.2247
   14PCz    C21 1087   7.570   4.990  -0.078 -0.1934 -0.3122  0.5981
   14PCz    C22 1088   7.631   4.911  -0.176 -0.4861  0.0756 -0.1053
   14PCz    C23 1089   7.631   4.774  -0.148 -0.1462 -0.0648 -0.4842
   14PCz    C24 1090   7.570   4.713  -0.036  0.0844  0.3837 -0.3218
   14PCz    C25 1091   7.521   4.795   0.068 -0.1564 -0.2190  0.5025
   14PCz    C26 1092   7.519   4.930   0.039 -0.3097 -1.1253  1.0239
   14PCz    C27 1093   7.012   4.881   0.560 -0.1708  0.4603  0.7158
   14PCz    C28 1094   6.961   4.752   0.595 -0.1794 -0.6666  0.0855
   14PCz    C29 1095   6.934   4.731   0.731 -0.0177  0.3077  0.6252
   14PCz    C30 1096   6.940   4.832   0.824 -1.3575  0.0245 -0.5897
   14PCz    C31 1097   7.000   4.955   0.794  0.4263 -1.0692  0.7098
   14PCz    C32 1098   7.038   4.980   0.661 -0.1077 -0.4739 -0.2683
   14PCz    N33 1099   6.811   4.328   0.245  0.7507 -0.5038  0.1094
   14PCz    C34 1100   6.873   4.435   0.314 -0.6115 -0.0130  0.6601
   14PCz    C35 1101   6.990   4.509   0.289  0.0119  0.0753  0.4684
   14PCz    C36 1102   7.017   4.617   0.380 -0.6243 -0.1590 -0.3147
   14PCz    C37 1103   6.938   4.640   0.495 -0.4715  0.2043 -0.0941
   14PCz    C38 1104   6.828   4.551   0.524  1.1579  0.5900 -0.6034
   14PCz    C39 1105   6.792   4.456   0.423 -0.1323  0.0068 -0.6489
   14PCz    C40 1106   6.683   4.361   0.431  1.2585 -0.3147  0.1010
   14PCz    C41 1107   6.588   4.332   0.535 -0.4370 -0.0056 -0.2458
   14PCz    C42 1108   6.498   4.228   0.511  0.0668  0.6942 -0.6448
   14PCz    C43 1109   6.505   4.148   0.397 -0.4317  1.0823 -0.4937
   14PCz    C44 1110   6.605   4.171   0.301 -0.1192 -0.5795  0.7163
   14PCz    C45 1111   6.690   4.281   0.316  0.1691  0.0389  0.2373
   14PCz    C46 1112   6.856   4.276   0.126  0.2763 -0.0031  0.3026
   14PCz    C47 1113   6.766   4.272   0.018 -0.4615 -0.4931 -0.2821
   14PCz    C48 1114   6.810   4.206  -0.097  0.0902  1.0849 -0.1807
   14PCz    C49 1115   6.935   4.148  -0.111 -0.5730  0.0414 -0.3482
   14PCz    C50 1116   7.024   4.168  -0.008 -0.6418  0.4591  0.5041
   14PCz    C51 1117   6.984   4.230   0.108 -0.2894  0.3509 -0.1101
   14PCz    H52 1118   7.308   4.892   0.505  1.5613 -0.5895 -1.4197
   14PCz    H53 1119   7.496   4.945   0.351 -0.5666 -0.7986  0.3834
   14PCz    H54 1120   7.218   5.061   0.047 -0.1008  1.3301  0.0392
   14PCz    H55 1121   6.948   5.064   0.019  0.4402 -2.7714 -0.9077
   14PCz    H56 1122   6.707   5.045   0.043 -1.1668  2.0708  0.9186
   14PCz    H57 1123   6.605   4.961   0.249  0.1656 -1.0182  0.7455
   14PCz    H58 1124   6.746   4.898   0.451 -0.8815  2.5031  1.2762
   14PCz    H59 1125   7.398   5.305   0.180  2.2980 -1.4221  1.4159
   14PCz    H60 1126   7.465   5.490   0.055 -1.1610 -1.3331  0.4408
   14PCz    H61 1127   7.574   5.456  -0.183 -2.9846  0.1567 -0.8107
   14PCz    H62 1128   7.640   5.218  -0.254  1.3325  0.7371  1.1031
   14PCz    H63 1129   7.690   4.963  -0.251  0.0359  1.0482  0.9399
   14PCz    H64 1130   7.687   4.722  -0.225  2.6518 -0.2969  1.5666
   14PCz    H65 1131   7.566   4.606  -0.023 -0.8090  0.3143 -1.0972
   14PCz    H66 1132   7.469   4.755   0.155 -2.7592  1.2927 -0.2579
   14PCz    H67 1133   6.896   4.635   0.765  0.5780  0.3097  1.3231
   14PCz    H68 1134   6.908   4.818   0.926 -0.1720  1.9208  0.0934
   14PCz    H69 1135   6.997   5.037   0.865 -1.3870 -1.6315  1.3415
   14PCz    H70 1136   7.066   5.084   0.642  1.5692 -0.6445  1.0557
   14PCz    H71 1137   7.063   4.492   0.210 -0.2316  0.8151  0.0754
   14PCz    H72 1138   7.106   4.677   0.362 -1.3276  0.8903 -0.4383
   14PCz    H73 1139   6.753   4.566   0.602 -0.9173 -0.3995 -2.3187
   14PCz    H74 1140   6.579   4.396   0.622 -0.0669 -0.1198 -0.1220
   14PCz    H75 1141   6.434   4.209   0.596  2.8677 -0.0363  1.4696
   14PCz    H76 1142   6.430   4.071   0.380 -0.3341  0.9550 -0.3550
   14PCz    H77 1143   6.600   4.116   0.207 -0.3304 -0.3271  0.5759
   14PCz    H78 1144   6.664   4.308   0.022 -0.6593 -1.1302  1.2903
   14PCz    H79 1145   6.745   4.206  -0.184 -0.2822  1.9845  0.0928
   14PCz    H80 1146   6.961   4.104  -0.207 -0.1414  0.9595 -0.6660
   14PCz    H81 1147   7.126   4.129  -0.014  0.2644  2.4055  2.1718
   14PCz    H82 1148   7.054   4.247   0.189  0.7020  1.3896 -1.1404
   15PCz     N1 1149   1.607   4.969   2.340  0.3606  0.3102  0.0413
   15PCz     C2 1150   1.484   4.903   2.326 -0.3349  0.7755  0.1572
   15PCz     C3 1151   1.451   4.768   2.365 -0.3203 -0.2230  0.8038
   15PCz     C4 1152   1.327   4.720   2.321 -0.5851  0.2784 -0.0977
   15PCz     C5 1153   1.252   4.801   2.234  0.5428  0.3915  0.5580
   15PCz     C6 1154   1.287   4.932   2.187 -0.4776  0.6115 -0.1246
   15PCz     C7 1155   1.411   4.975   2.240  0.3235 -1.0350  0.4447
   15PCz     C8 1156   1.476   5.105   2.215 -0.0781 -0.7243  0.3025
   15PCz     C9 1157   1.436   5.231   2.159  0.0455  0.0491 -0.6063
   15PCz    C10 1158   1.525   5.340   2.161 -0.7289  0.3604 -0.1275
   15PCz    C11 1159   1.661   5.321   2.211  0.0560  0.0237 -0.6207
   15PCz    C12 1160   1.701   5.198   2.269  0.4590 -0.0544  0.1113
   15PCz    C13 1161   1.608   5.095   2.274  0.2107 -0.0686  0.5967
   15PCz    N14 1162   1.133   4.746   2.188  0.2329 -0.2753 -0.1145
   15PCz    C15 1163   1.124   4.696   2.056  0.6229  0.2542 -0.5234
   15PCz    C16 1164   1.229   4.659   1.973 -0.8961 -0.3274  0.6626
   15PCz    C17 1165   1.190   4.633   1.840 -1.1506  0.1649  0.4717
   15PCz    C18 1166   1.062   4.664   1.788  0.0819  0.0557  0.0165
   15PCz    C19 1167   0.965   4.711   1.876  0.3354  0.1669  0.2690
   15PCz    C20 1168   0.990   4.723   2.012  0.3875  0.8135  0.3310
   15PCz    C21 1169   0.919   4.771   2.126 -0.0142  0.2959 -0.0251
   15PCz    C22 1170   0.787   4.820   2.137 -0.5587  0.0707  0.1190
   15PCz    C23 1171   0.745   4.871   2.263  0.6366  0.2894  0.1051
   15PCz    C24 1172   0.837   4.883   2.368  0.5915  0.1885 -1.1781
   15PCz    C25 1173   0.970   4.846   2.356  0.3177  0.2111  0.2352
   15PCz    C26 1174   1.008   4.794   2.231  0.4253  0.5008  0.0938
   15PCz    C27 1175   1.726   4.897   2.366 -0.0961  0.7920  0.1310
   15PCz    C28 1176   1.817   4.944   2.467  0.8138  0.0830 -0.1876
   15PCz    C29 1177   1.938   4.864   2.491 -0.2547  0.0658  0.3488
   15PCz    C30 1178   1.964   4.749   2.422  0.5125  0.1279 -0.2549
   15PCz    C31 1179   1.880   4.712   2.320  0.1773 -0.2151  0.3675
   15PCz    C32 1180   1.763   4.786   2.290  0.5957  0.6555 -0.1278
   15PCz    N33 1181   1.798   5.421   2.764  0.2739  0.0428  0.1132
   15PCz    C34 1182   1.776   5.304   2.695  0.0682 -0.4598 -0.1373
   15PCz    C35 1183   1.663   5.231   2.682  0.6625  1.1533  0.8636
   15PCz    C36 1184   1.676   5.109   2.603  0.1132  0.7320 -0.0369
   15PCz    C37 1185   1.799   5.069   2.542  0.2731 -0.2027 -0.0887
   15PCz    C38 1186   1.914   5.150   2.567  0.2724 -0.1064 -0.3145
   15PCz    C39 1187   1.897   5.269   2.635  0.1282 -0.2993 -0.0629
   15PCz    C40 1188   1.995   5.378   2.664  0.5086 -0.0674 -0.1083
   15PCz    C41 1189   2.133   5.373   2.654 -0.0955 -0.5694 -0.0826
   15PCz    C42 1190   2.199   5.466   2.734 -0.2803 -0.0066  0.8005
   15PCz    C43 1191   2.133   5.565   2.809 -0.5186  0.2040 -0.1959
   15PCz    C44 1192   1.994   5.560   2.830  0.4237  0.1942  0.3825
   15PCz    C45 1193   1.928   5.461   2.754 -0.6180 -0.4129  0.3772
   15PCz    C46 1194   1.728   5.454   2.882 -0.2687  0.7214 -0.6752
   15PCz    C47 1195   1.631   5.556   2.872 -0.4647  1.0121  0.4621
   15PCz    C48 1196   1.568   5.604   2.987  0.2725  0.3790 -0.4890
   15PCz    C49 1197   1.616   5.562   3.113  0.1978  0.4998 -0.2865
   15PCz    C50 1198   1.704   5.455   3.122 -0.0758 -0.2962 -0.6306
   15PCz    C51 1199   1.763   5.397   3.009  0.2463 -0.5494  0.4391
   15PCz    H52 1200   1.525   4.709   2.419  2.3256  1.6288 -0.5765
   15PCz    H53 1201   1.295   4.618   2.340 -0.8860  0.4831  0.5446
   15PCz    H54 1202   1.222   4.985   2.118 -1.8384  0.8487  1.2854
   15PCz    H55 1203   1.338   5.255   2.119  0.5980 -0.3677 -2.2958
   15PCz    H56 1204   1.508   5.433   2.107  1.2051 -1.1091 -3.6583
   15PCz    H57 1205   1.727   5.407   2.223  1.1695 -1.1737  3.9537
   15PCz    H58 1206   1.797   5.195   2.318  0.8470  1.0735 -0.5203
   15PCz    H59 1207   1.333   4.658   2.005 -1.1095 -2.0280  1.4049
   15PCz    H60 1208   1.262   4.591   1.770 -0.6536 -1.5240  1.9306
   15PCz    H61 1209   1.044   4.653   1.681  0.7525 -0.2268 -0.0712
   15PCz    H62 1210   0.865   4.732   1.838  0.2988  0.6970  0.6438
   15PCz    H63 1211   0.724   4.806   2.050 -2.0912  0.3264  1.1504
   15PCz    H64 1212   0.643   4.905   2.275  0.3005 -0.5157 -0.3729
   15PCz    H65 1213   0.805   4.922   2.464  1.6858 -0.1781 -0.6477
   15PCz    H66 1214   1.040   4.852   2.438 -0.3055  0.3957  0.7593
   15PCz    H67 1215   2.008   4.893   2.569  1.9246 -0.4465 -1.3085
   15PCz    H68 1216   2.054   4.696   2.451  1.5706  2.2086  0.4594
   15PCz    H69 1217   1.905   4.620   2.266 -0.9628 -1.5217  1.9642
   15PCz    H70 1218   1.690   4.753   2.216 -1.8251  2.4132  1.3029
   15PCz    H71 1219   1.574   5.269   2.730  0.7014 -0.7301  2.5317
   15PCz    H72 1220   1.588   5.047   2.584  1.1903 -1.2066  0.9765
   15PCz    H73 1221   2.006   5.127   2.513 -0.1333 -0.8042 -0.7306
   15PCz    H74 1222   2.185   5.290   2.608  1.0720 -0.4880  1.0574
   15PCz    H75 1223   2.307   5.460   2.730 -0.0874  0.5901  3.1832
   15PCz    H76 1224   2.193   5.643   2.855 -0.1811 -0.5559  0.6797
   15PCz    H77 1225   1.946   5.621   2.905 -0.3034 -0.8417  0.7806
   15PCz    H78 1226   1.621   5.607   2.777 -1.7404  0.6094  0.3554
   15PCz    H79 1227   1.496   5.685   2.988  0.1260  0.2455  0.6796
   15PCz    H80 1228   1.562   5.594   3.202  2.7621  0.6663  1.2960
   15PCz    H81 1229   1.730   5.423   3.223  1.1990  0.6009 -0.6532
   15PCz    H82 1230   1.830   5.312   3.018  2.5267  1.2212  1.1483
   16PCz     N1 1231   4.788   5.351   3.434 -0.2861  0.2274 -0.2730
   16PCz     C2 1232   4.859   5.469   3.453  0.1836  0.0721 -0.3009
   16PCz     C3 1233   4.865   5.556   3.561  0.3511 -0.1545 -0.5802
   16PCz     C4 1234   4.916   5.681   3.540  0.0973  0.6037 -0.2491
   16PCz     C5 1235   4.967   5.721   3.414  0.3864 -0.2894  0.4789
   16PCz     C6 1236   4.966   5.632   3.306 -0.5873  1.1079 -0.0623
   16PCz     C7 1237   4.910   5.503   3.328  0.2969  0.7235  0.0101
   16PCz     C8 1238   4.887   5.388   3.236 -0.0604 -0.2261  0.4031
   16PCz     C9 1239   4.918   5.367   3.101  0.0220  0.6690  0.1072
   16PCz    C10 1240   4.866   5.246   3.042 -0.2020  0.6790 -0.4279
   16PCz    C11 1241   4.782   5.152   3.112  0.5295 -0.0585  0.0088
   16PCz    C12 1242   4.763   5.170   3.247  0.1066 -0.6130 -0.3301
   16PCz    C13 1243   4.809   5.291   3.304  0.0355 -0.3523  0.6142
   16PCz    N14 1244   5.022   5.848   3.399 -0.6960  0.0924  0.3629
   16PCz    C15 1245   4.948   5.960   3.373  0.0719 -0.0793 -0.1888
   16PCz    C16 1246   4.807   5.976   3.355  0.9884  0.1351 -0.4177
   16PCz    C17 1247   4.758   6.105   3.331  0.4915 -0.7900 -0.3085
   16PCz    C18 1248   4.845   6.222   3.325  1.0980  0.0520  0.5600
   16PCz    C19 1249   4.982   6.199   3.337  0.6516  0.4973  0.0357
   16PCz    C20 1250   5.037   6.071   3.360 -0.1781  0.2923  0.1446
   16PCz    C21 1251   5.176   6.017   3.376  0.3616 -0.4495  0.5753
   16PCz    C22 1252   5.303   6.078   3.367  0.2830  0.6714  0.0319
   16PCz    C23 1253   5.417   5.990   3.400 -0.4646  0.1076 -0.2801
   16PCz    C24 1254   5.404   5.850   3.413 -0.6197  0.2375 -0.1725
   16PCz    C25 1255   5.278   5.798   3.424 -0.0338  0.4499 -0.0720
   16PCz    C26 1256   5.163   5.879   3.401 -0.2333  0.3289  0.3659
   16PCz    C27 1257   4.682   5.307   3.511  0.4050  0.1571  0.2876
   16PCz    C28 1258   4.721   5.234   3.628 -0.4750 -0.2874  0.3841
   16PCz    C29 1259   4.614   5.164   3.695  0.0254  0.2236 -0.3890
   16PCz    C30 1260   4.485   5.168   3.647 -0.3128 -0.7582 -0.3414
   16PCz    C31 1261   4.446   5.246   3.538  1.0296 -0.8836  0.9288
   16PCz    C32 1262   4.549   5.310   3.467 -0.4972 -0.0406  0.6546
   16PCz    N33 1263   5.232   5.070   3.809 -0.0080 -0.1103 -0.3140
   16PCz    C34 1264   5.112   5.135   3.766  0.6550 -0.6323 -0.5700
   16PCz    C35 1265   5.055   5.249   3.823 -0.3280 -0.1794  1.1412
   16PCz    C36 1266   4.933   5.283   3.766  0.3365  0.1705  0.2147
   16PCz    C37 1267   4.868   5.207   3.663  0.4036  0.2921 -0.1837
   16PCz    C38 1268   4.927   5.085   3.609  0.0359 -0.3459  0.4303
   16PCz    C39 1269   5.062   5.062   3.662 -0.0635  0.1010 -0.3138
   16PCz    C40 1270   5.157   4.957   3.628 -0.0812  0.8895 -0.3292
   16PCz    C41 1271   5.148   4.847   3.538  0.7231 -0.0893 -0.4557
   16PCz    C42 1272   5.244   4.747   3.540 -0.6422 -0.4197  0.5655
   16PCz    C43 1273   5.345   4.745   3.645  0.0613 -0.0398  0.8106
   16PCz    C44 1274   5.354   4.853   3.735 -0.0918 -0.0125  0.3411
   16PCz    C45 1275   5.252   4.952   3.731 -0.0926 -0.0428  0.0495
   16PCz    C46 1276   5.353   5.135   3.845  0.0706  0.4297  0.1586
   16PCz    C47 1277   5.417   5.227   3.763  0.1254 -0.0305  0.4339
   16PCz    C48 1278   5.544   5.277   3.800  0.6842 -0.1638  0.2842
   16PCz    C49 1279   5.606   5.241   3.915  0.3799  0.0463  0.2851
   16PCz    C50 1280   5.548   5.143   3.999  0.0419  0.6782 -0.4871
   16PCz    C51 1281   5.419   5.098   3.965  0.7636 -0.0210 -0.1604
   16PCz    H52 1282   4.813   5.533   3.653  1.2696 -0.0957 -0.0326
   16PCz    H53 1283   4.914   5.754   3.621  0.6615  0.0137  0.3071
   16PCz    H54 1284   5.006   5.660   3.209  0.1474 -1.6831 -0.6268
   16PCz    H55 1285   4.975   5.441   3.045  0.8668 -0.3292 -0.3945
   16PCz    H56 1286   4.881   5.226   2.937  0.9727  0.3754 -0.2112
   16PCz    H57 1287   4.760   5.058   3.062  2.3216 -0.0221 -0.9334
   16PCz    H58 1288   4.721   5.093   3.311 -0.5026 -1.3044 -1.5237
   16PCz    H59 1289   4.739   5.891   3.362  1.0098  0.2485  1.9347
   16PCz    H60 1290   4.651   6.124   3.323  0.7922  0.6801 -1.2912
   16PCz    H61 1291   4.795   6.312   3.292 -1.7578 -0.3751  3.2250
   16PCz    H62 1292   5.039   6.291   3.330 -1.2460  1.8817  1.6183
   16PCz    H63 1293   5.319   6.183   3.347  1.3933  0.3888 -0.6931
   16PCz    H64 1294   5.519   6.029   3.399 -1.1795  2.2504 -3.1279
   16PCz    H65 1295   5.486   5.781   3.434 -1.0744  0.2639  1.8513
   16PCz    H66 1296   5.259   5.693   3.444  2.1052  0.2622  1.2515
   16PCz    H67 1297   4.629   5.116   3.791  1.0084  0.2819 -0.5103
   16PCz    H68 1298   4.403   5.114   3.694  0.0285  0.2918  1.5656
   16PCz    H69 1299   4.340   5.252   3.514  0.7053 -2.3380  1.8879
   16PCz    H70 1300   4.518   5.367   3.380 -0.6211  0.6580  1.1491
   16PCz    H71 1301   5.107   5.303   3.902  2.3246 -0.2772 -0.4347
   16PCz    H72 1302   4.879   5.365   3.812 -0.4692 -0.1482 -0.1304
   16PCz    H73 1303   4.878   5.032   3.528 -1.6363  2.0829 -0.2573
   16PCz    H74 1304   5.072   4.843   3.461  1.0219 -2.0273 -0.6972
   16PCz    H75 1305   5.242   4.666   3.467 -0.3602  0.5907 -0.5958
   16PCz    H76 1306   5.423   4.670   3.635  1.0365  1.2132 -2.7366
   16PCz    H77 1307   5.439   4.852   3.803  1.4726  0.2518 -1.5109
   16PCz    H78 1308   5.375   5.259   3.668 -0.8231  1.4117  1.3097
   16PCz    H79 1309   5.600   5.344   3.736  0.1731  0.3618  0.3845
   16PCz    H80 1310   5.703   5.282   3.943 -0.8942  1.7119  2.6604
   16PCz    H81 1311   5.609   5.109   4.082 -0.0701  0.6016 -0.4367
   16PCz    H82 1312   5.374   5.017   4.023 -0.6103 -0.0177 -1.1584
   17PCz     N1 1313   6.479   3.176   7.219 -0.0101  0.1022  0.3716
   17PCz     C2 1314   6.452   3.311   7.188  0.1049 -0.5183 -1.2381
   17PCz     C3 1315   6.521   3.421   7.142 -0.5824 -0.4240 -0.2529
   17PCz     C4 1316   6.450   3.537   7.113  0.1830 -0.6947  0.3227
   17PCz     C5 1317   6.310   3.534   7.129 -0.0589  0.0115  0.3604
   17PCz     C6 1318   6.242   3.428   7.191  0.0242  0.3008  0.3877
   17PCz     C7 1319   6.312   3.313   7.219 -0.9363 -0.5722  0.1428
   17PCz     C8 1320   6.262   3.180   7.259  0.8275 -0.1788 -0.3916
   17PCz     C9 1321   6.135   3.123   7.272  0.2405  0.6716 -0.1010
   17PCz    C10 1322   6.123   2.989   7.297  0.1963 -0.1971  0.1910
   17PCz    C11 1323   6.235   2.905   7.305 -0.1011  0.1818  0.4388
   17PCz    C12 1324   6.364   2.962   7.285 -0.3190 -0.1253  0.4872
   17PCz    C13 1325   6.372   3.102   7.262 -0.5823 -0.0095  0.7938
   17PCz    N14 1326   6.235   3.646   7.096 -0.0416 -0.2931 -0.3304
   17PCz    C15 1327   6.209   3.741   7.197 -0.8329  0.3234 -0.4984
   17PCz    C16 1328   6.266   3.760   7.326  0.5796 -0.3322 -0.2336
   17PCz    C17 1329   6.211   3.861   7.406 -0.5452  0.0698  0.7725
   17PCz    C18 1330   6.106   3.939   7.349  0.5159  0.1614 -0.3418
   17PCz    C19 1331   6.050   3.913   7.226 -0.4459 -1.1822  0.5075
   17PCz    C20 1332   6.102   3.818   7.148  0.5044  0.3340 -0.5347
   17PCz    C21 1333   6.072   3.765   7.011 -0.3806 -0.6383  0.6227
   17PCz    C22 1334   5.980   3.813   6.911 -0.2657 -0.0177  0.3341
   17PCz    C23 1335   5.977   3.746   6.785  0.4201 -0.4244  0.6093
   17PCz    C24 1336   6.074   3.646   6.760  0.3163 -0.3418  0.4123
   17PCz    C25 1337   6.162   3.596   6.860 -0.1312 -0.4723 -0.2825
   17PCz    C26 1338   6.152   3.661   6.989  0.3792  0.3749  0.5806
   17PCz    C27 1339   6.605   3.123   7.182  0.9125  0.0783  0.3538
   17PCz    C28 1340   6.615   3.084   7.046  1.0586  0.5057  0.4287
   17PCz    C29 1341   6.741   3.047   6.998  0.3245 -0.0112 -0.0051
   17PCz    C30 1342   6.856   3.054   7.080  0.3929 -1.1674  0.3522
   17PCz    C31 1343   6.842   3.086   7.215  0.1293  0.3206 -0.1759
   17PCz    C32 1344   6.713   3.116   7.270  0.1216 -0.3018 -0.1341
   17PCz    N33 1345   6.134   3.152   6.742 -0.2821  0.5642  0.1128
   17PCz    C34 1346   6.258   3.165   6.810 -0.0788  0.4672  0.9242
   17PCz    C35 1347   6.356   3.261   6.820  0.6392  0.0680 -0.2444
   17PCz    C36 1348   6.475   3.225   6.893  0.6985 -0.4163  0.0263
   17PCz    C37 1349   6.493   3.098   6.954 -0.4739 -0.0542 -0.1794
   17PCz    C38 1350   6.391   3.000   6.942  0.2108  0.0420  0.0101
   17PCz    C39 1351   6.279   3.039   6.867  0.3852 -0.9224 -0.0461
   17PCz    C40 1352   6.163   2.954   6.839 -0.1493 -0.4261  0.8913
   17PCz    C41 1353   6.125   2.825   6.873 -0.1464  0.0537 -0.2939
   17PCz    C42 1354   6.006   2.773   6.826  1.0399  1.0280 -0.1387
   17PCz    C43 1355   5.923   2.843   6.736  0.7187 -0.2172  1.0118
   17PCz    C44 1356   5.963   2.970   6.702 -0.6039 -0.0565 -0.3557
   17PCz    C45 1357   6.081   3.025   6.756  0.6679  0.3118  0.5622
   17PCz    C46 1358   6.073   3.249   6.671  0.4120  0.0850 -0.4837
   17PCz    C47 1359   5.940   3.298   6.690 -0.3859 -0.1922 -0.4737
   17PCz    C48 1360   5.882   3.388   6.596 -0.9312 -0.4069  0.0554
   17PCz    C49 1361   5.957   3.426   6.479 -0.5606  0.2979 -0.5042
   17PCz    C50 1362   6.088   3.375   6.461 -0.0873  0.8062 -0.5158
   17PCz    C51 1363   6.143   3.293   6.560 -0.8776 -0.2407 -0.2446
   17PCz    H52 1364   6.628   3.417   7.125 -0.3359 -0.6473  1.2501
   17PCz    H53 1365   6.495   3.622   7.063 -0.7700 -1.0987 -1.3144
   17PCz    H54 1366   6.138   3.428   7.222  0.9371  1.2818  3.9916
   17PCz    H55 1367   6.048   3.186   7.280  0.0328  0.1750  1.8552
   17PCz    H56 1368   6.024   2.946   7.313 -0.8488  1.8437 -0.4221
   17PCz    H57 1369   6.216   2.800   7.323 -0.2113  0.0476 -0.4276
   17PCz    H58 1370   6.443   2.887   7.283  0.7292  0.9558  0.0301
   17PCz    H59 1371   6.346   3.695   7.361 -1.0134 -2.0303  0.4544
   17PCz    H60 1372   6.245   3.877   7.508 -0.3294 -1.6418  0.9948
   17PCz    H61 1373   6.066   4.024   7.403 -1.0524 -1.2688  0.8570
   17PCz    H62 1374   5.966   3.972   7.190 -1.7714 -1.3169  3.1768
   17PCz    H63 1375   5.905   3.886   6.941 -0.8764 -0.2983 -0.4696
   17PCz    H64 1376   5.900   3.771   6.713 -0.5311  0.6261  1.9172
   17PCz    H65 1377   6.066   3.596   6.663 -2.3305  0.0607  0.3530
   17PCz    H66 1378   6.232   3.515   6.839  2.4078  1.1451  1.3836
   17PCz    H67 1379   6.759   3.034   6.892 -1.9062  0.7644 -0.5154
   17PCz    H68 1380   6.954   3.039   7.035  0.4694 -1.2060  0.5324
   17PCz    H69 1381   6.930   3.092   7.278 -0.9714  0.7842  1.3649
   17PCz    H70 1382   6.694   3.134   7.375 -1.7059 -1.2827 -0.2550
   17PCz    H71 1383   6.352   3.358   6.771 -0.1142 -0.4630 -1.2823
   17PCz    H72 1384   6.537   3.312   6.910 -0.3575  0.2205  0.7454
   17PCz    H73 1385   6.409   2.903   6.988  1.1037  0.6788  1.0292
   17PCz    H74 1386   6.190   2.771   6.940 -0.7492  0.2092  0.4367
   17PCz    H75 1387   5.979   2.669   6.842  2.0752  0.9165  1.0954
   17PCz    H76 1388   5.834   2.811   6.681 -0.0313 -0.2585  2.2184
   17PCz    H77 1389   5.889   3.036   6.658 -1.4947  0.5962  2.0074
   17PCz    H78 1390   5.883   3.270   6.778 -1.9365  1.2743 -0.9463
   17PCz    H79 1391   5.782   3.431   6.602 -0.6065  0.2997  0.4708
   17PCz    H80 1392   5.922   3.499   6.406  0.6011  0.8601 -0.5130
   17PCz    H81 1393   6.137   3.388   6.365  0.2283  2.4998 -0.1492
   17PCz    H82 1394   6.237   3.251   6.528  0.1972  2.4025 -0.7913
   18PCz     N1 1395   0.658   4.391   3.021  0.4451  0.4381  0.4680
   18PCz     C2 1396   0.782   4.453   3.046 -0.2993  0.1513 -1.1272
   18PCz     C3 1397   0.873   4.434   3.151  0.1480 -0.9574 -0.1093
   18PCz     C4 1398   0.993   4.506   3.143  0.4210 -0.6777  0.6779
   18PCz     C5 1399   1.025   4.599   3.037  0.1398 -0.0776 -0.1947
   18PCz     C6 1400   0.933   4.610   2.932 -0.1955  0.1769 -0.6725
   18PCz     C7 1401   0.811   4.533   2.938 -0.1909  0.1069 -0.0518
   18PCz     C8 1402   0.703   4.515   2.842 -0.4083  0.9649 -1.1764
   18PCz     C9 1403   0.684   4.558   2.711  0.7761  0.3370 -0.1434
   18PCz    C10 1404   0.569   4.507   2.637  0.9345 -0.1685  0.2630
   18PCz    C11 1405   0.485   4.408   2.694  0.5211  0.0536  0.1838
   18PCz    C12 1406   0.508   4.358   2.820 -0.2623  0.0268 -0.3299
   18PCz    C13 1407   0.609   4.420   2.894  0.4491 -0.4342  0.4914
   18PCz    N14 1408   1.144   4.679   3.031 -0.2395  0.2893  0.6315
   18PCz    C15 1409   1.142   4.819   3.042  0.0785 -0.1123  1.0181
   18PCz    C16 1410   1.039   4.913   3.030  0.3917  0.4525  0.3929
   18PCz    C17 1411   1.073   5.047   3.056 -0.3470 -0.3094 -0.3021
   18PCz    C18 1412   1.208   5.083   3.088  0.4326 -0.1723  0.3367
   18PCz    C19 1413   1.305   4.986   3.114 -0.6150  0.4052 -0.2750
   18PCz    C20 1414   1.271   4.850   3.089  0.2291  0.2158  0.1646
   18PCz    C21 1415   1.348   4.731   3.117 -0.3048  0.5117 -0.5374
   18PCz    C22 1416   1.477   4.709   3.163  0.2618  0.0995 -0.1228
   18PCz    C23 1417   1.529   4.577   3.164  0.0161  0.8289  0.5779
   18PCz    C24 1418   1.449   4.473   3.118 -0.0010 -0.0244 -0.1659
   18PCz    C25 1419   1.310   4.491   3.074 -0.2211 -0.2036  0.3652
   18PCz    C26 1420   1.268   4.623   3.081  0.4828 -0.2957  0.3434
   18PCz    C27 1421   0.575   4.364   3.130  0.7196 -0.0892  0.4296
   18PCz    C28 1422   0.554   4.228   3.156 -0.1218  0.3143  0.2334
   18PCz    C29 1423   0.478   4.204   3.272  0.1770  0.2045  0.4487
   18PCz    C30 1424   0.436   4.302   3.361 -0.6184  0.4808  0.3118
   18PCz    C31 1425   0.462   4.439   3.335  0.8121  0.7681  0.4136
   18PCz    C32 1426   0.539   4.464   3.223  0.5012 -0.5489  0.2110
   18PCz    N33 1427   0.639   3.753   2.843  0.3211 -0.2036  0.1959
   18PCz    C34 1428   0.638   3.883   2.905 -0.8092 -0.8312  0.8126
   18PCz    C35 1429   0.740   3.982   2.927  0.2816  0.6600  0.2068
   18PCz    C36 1430   0.717   4.088   3.009  0.9843  0.1786 -0.5630
   18PCz    C37 1431   0.591   4.108   3.069  0.2991  0.0214 -0.0426
   18PCz    C38 1432   0.485   4.010   3.046  0.0869  0.4397 -0.5502
   18PCz    C39 1433   0.518   3.895   2.965  0.6959 -0.3375 -0.1846
   18PCz    C40 1434   0.433   3.776   2.932  0.1358  1.2913 -0.4338
   18PCz    C41 1435   0.299   3.737   2.968  0.2058 -0.0874  0.2112
   18PCz    C42 1436   0.252   3.611   2.919 -0.2119 -1.0546  0.4914
   18PCz    C43 1437   0.337   3.535   2.844 -0.6086  0.6542  0.0464
   18PCz    C44 1438   0.466   3.574   2.806  0.2098  0.1971 -0.1386
   18PCz    C45 1439   0.511   3.697   2.843  0.4625 -0.8152 -0.2626
   18PCz    C46 1440   0.755   3.696   2.787 -0.0501  0.2788 -0.8643
   18PCz    C47 1441   0.759   3.693   2.648  0.0564  0.2807 -0.3327
   18PCz    C48 1442   0.875   3.643   2.579 -0.0480 -0.1544 -0.2901
   18PCz    C49 1443   0.976   3.590   2.658 -0.7231 -0.0484 -0.3365
   18PCz    C50 1444   0.978   3.592   2.796 -0.6202  0.5007  0.4668
   18PCz    C51 1445   0.862   3.644   2.860  0.0224  1.0243 -0.0347
   18PCz    H52 1446   0.846   4.376   3.238  1.3487  1.8713  2.3265
   18PCz    H53 1447   1.060   4.492   3.227 -0.3381 -1.1382  1.2112
   18PCz    H54 1448   0.955   4.668   2.842  0.5536  2.4552  0.8783
   18PCz    H55 1449   0.746   4.636   2.668 -1.7909  0.4318 -4.1592
   18PCz    H56 1450   0.549   4.544   2.537 -1.2745  1.0965  1.1019
   18PCz    H57 1451   0.404   4.361   2.639  0.0773 -1.3397  1.9208
   18PCz    H58 1452   0.438   4.292   2.870 -0.1925  0.2513  0.0802
   18PCz    H59 1453   0.939   4.883   3.000  0.8727  0.0713 -0.8841
   18PCz    H60 1454   0.990   5.117   3.057 -0.5826 -0.5292  2.4463
   18PCz    H61 1455   1.233   5.187   3.109  0.6509 -0.2443  0.4454
   18PCz    H62 1456   1.405   5.010   3.150  0.3305 -2.1948 -0.9183
   18PCz    H63 1457   1.544   4.787   3.198  1.0865 -0.0337 -1.3385
   18PCz    H64 1458   1.631   4.566   3.198  0.2097  0.2361 -0.1651
   18PCz    H65 1459   1.494   4.374   3.119  1.2501  0.5087 -0.9797
   18PCz    H66 1460   1.244   4.408   3.049  0.7134 -1.3402  1.5062
   18PCz    H67 1461   0.449   4.103   3.298 -1.8997  0.7459  0.4281
   18PCz    H68 1462   0.364   4.277   3.439  0.1293 -0.9783  0.5551
   18PCz    H69 1463   0.439   4.514   3.410 -0.6315  0.4550  0.2945
   18PCz    H70 1464   0.576   4.563   3.197  1.1447 -0.6212  0.8029
   18PCz    H71 1465   0.836   3.967   2.880  0.2283  0.3140  0.2008
   18PCz    H72 1466   0.799   4.156   3.031  0.1282  1.6722 -1.7209
   18PCz    H73 1467   0.387   4.026   3.089  0.6074  1.4865  0.2843
   18PCz    H74 1468   0.234   3.796   3.031 -0.3323 -0.4142 -0.0310
   18PCz    H75 1469   0.154   3.573   2.943 -0.6395  0.0992  0.6166
   18PCz    H76 1470   0.305   3.439   2.805  1.5240 -1.0222  2.1590
   18PCz    H77 1471   0.529   3.509   2.745  1.8172  0.7760  0.8479
   18PCz    H78 1472   0.680   3.752   2.603 -1.1242 -1.0566 -0.0568
   18PCz    H79 1473   0.901   3.668   2.477  0.1922  2.2733  0.3005
   18PCz    H80 1474   1.058   3.546   2.603 -1.3040 -1.9240  0.2238
   18PCz    H81 1475   1.048   3.535   2.857 -2.0031 -0.4276  1.2446
   18PCz    H82 1476   0.857   3.636   2.968  1.4620 -0.5309 -0.0305
   19PCz     N1 1477   3.601   0.719   3.251  0.1096  0.0639  0.0685
   19PCz     C2 1478   3.533   0.807   3.169 -1.0448  0.3320 -0.5832
   19PCz     C3 1479   3.585   0.895   3.078  0.0197  0.8586  0.6030
   19PCz     C4 1480   3.500   0.972   2.997  0.3558  0.9991 -0.6011
   19PCz     C5 1481   3.364   0.949   3.011  1.0171  0.5209 -0.0475
   19PCz     C6 1482   3.310   0.852   3.100  0.6380 -0.1237  0.1393
   19PCz     C7 1483   3.398   0.782   3.185 -0.4572 -0.3148  0.0141
   19PCz     C8 1484   3.384   0.679   3.279 -0.6656 -0.6246 -0.0701
   19PCz     C9 1485   3.273   0.611   3.333  0.0504 -0.4061  0.6340
   19PCz    C10 1486   3.292   0.505   3.420  0.7243 -0.1305 -0.1344
   19PCz    C11 1487   3.422   0.481   3.468 -0.9939  0.3452 -0.4002
   19PCz    C12 1488   3.536   0.549   3.419  0.0351  0.4614 -0.2105
   19PCz    C13 1489   3.511   0.642   3.322 -0.4078 -0.2819 -0.6561
   19PCz    N14 1490   3.285   1.032   2.939  0.1369  0.1666 -0.5098
   19PCz    C15 1491   3.216   1.137   2.996  0.5416  0.2461 -0.8679
   19PCz    C16 1492   3.235   1.199   3.115 -0.0465  0.3840  0.1007
   19PCz    C17 1493   3.144   1.297   3.157  0.4552 -0.0099  0.6239
   19PCz    C18 1494   3.034   1.334   3.070 -0.0720 -0.2806  0.2712
   19PCz    C19 1495   3.022   1.276   2.944 -0.1301  0.1553 -0.6222
   19PCz    C20 1496   3.121   1.182   2.906  0.3503 -0.1624 -1.2803
   19PCz    C21 1497   3.144   1.115   2.785  0.0314  0.2604  0.7188
   19PCz    C22 1498   3.078   1.114   2.662  0.5748  0.0105  0.4939
   19PCz    C23 1499   3.138   1.038   2.555 -0.7196 -0.6180 -0.6268
   19PCz    C24 1500   3.252   0.953   2.576  0.2492 -0.8902  0.7196
   19PCz    C25 1501   3.310   0.947   2.702  0.2492 -0.3347 -0.1389
   19PCz    C26 1502   3.253   1.029   2.805  0.2418 -0.4667 -0.0866
   19PCz    C27 1503   3.713   0.661   3.192  0.3669  0.0657  0.2294
   19PCz    C28 1504   3.699   0.559   3.095 -0.0240  0.0573  0.0253
   19PCz    C29 1505   3.810   0.503   3.035  0.0401 -0.6728 -0.1179
   19PCz    C30 1506   3.936   0.556   3.071 -0.3568 -0.3617 -0.5950
   19PCz    C31 1507   3.952   0.654   3.172 -0.0094 -0.4270 -0.6413
   19PCz    C32 1508   3.838   0.707   3.230 -0.7591  0.5794 -0.0658
   19PCz    N33 1509   3.190   0.461   2.867  0.0003  0.1398  0.6113
   19PCz    C34 1510   3.319   0.497   2.903  0.2500  0.4508 -0.3319
   19PCz    C35 1511   3.415   0.586   2.852  0.0176  0.3166  0.0816
   19PCz    C36 1512   3.541   0.603   2.914 -0.1753 -0.5238 -0.4569
   19PCz    C37 1513   3.569   0.521   3.031  0.5765  0.2685  0.0391
   19PCz    C38 1514   3.469   0.443   3.091 -0.0377  0.2360 -0.3275
   19PCz    C39 1515   3.348   0.432   3.022 -0.4115  0.2326 -0.9969
   19PCz    C40 1516   3.225   0.360   3.062 -0.0715 -0.1601  0.1932
   19PCz    C41 1517   3.197   0.281   3.172  0.7349 -0.2996  0.5371
   19PCz    C42 1518   3.064   0.224   3.189 -0.3353  0.5612  0.5755
   19PCz    C43 1519   2.967   0.255   3.093 -0.5088 -0.3229 -0.1662
   19PCz    C44 1520   2.996   0.340   2.981 -0.3206  0.2989  0.1699
   19PCz    C45 1521   3.129   0.386   2.969 -0.6186 -0.1469  0.2379
   19PCz    C46 1522   3.110   0.528   2.770 -0.1072  0.4694  0.3706
   19PCz    C47 1523   3.085   0.662   2.782  0.3568  0.0867  0.6416
   19PCz    C48 1524   3.003   0.732   2.686 -0.6937  0.0127  0.2576
   19PCz    C49 1525   2.925   0.659   2.597  0.2456  0.3333 -0.5996
   19PCz    C50 1526   2.951   0.516   2.583 -0.1551 -0.0585 -0.7977
   19PCz    C51 1527   3.033   0.452   2.677  0.5053 -0.9976  0.1463
   19PCz    H52 1528   3.693   0.911   3.077  0.7641 -2.8815  2.4059
   19PCz    H53 1529   3.538   1.048   2.930 -1.2221  0.8817 -1.6832
   19PCz    H54 1530   3.204   0.845   3.123  0.9897 -0.9377  1.7289
   19PCz    H55 1531   3.180   0.618   3.277  0.8708 -1.8196 -1.0209
   19PCz    H56 1532   3.206   0.455   3.463  0.8082  0.0262  0.2162
   19PCz    H57 1533   3.428   0.397   3.537 -2.9017  0.1499 -0.4250
   19PCz    H58 1534   3.632   0.523   3.463 -0.8072 -2.0700  0.3215
   19PCz    H59 1535   3.309   1.169   3.188 -0.7956  0.3647  0.8702
   19PCz    H60 1536   3.161   1.339   3.256  1.5668  1.2064 -0.0620
   19PCz    H61 1537   2.963   1.413   3.092 -0.3906 -0.9950  1.9918
   19PCz    H62 1538   2.947   1.304   2.871 -0.9984  1.3692  0.6728
   19PCz    H63 1539   2.982   1.161   2.644 -1.9394 -3.8401  2.4540
   19PCz    H64 1540   3.089   1.058   2.460 -1.3269  1.0253 -0.0123
   19PCz    H65 1541   3.289   0.895   2.492  2.0221  0.9384  0.1734
   19PCz    H66 1542   3.393   0.882   2.729 -0.4754 -1.9194 -1.5710
   19PCz    H67 1543   3.802   0.416   2.970  1.6356 -1.7879  1.1109
   19PCz    H68 1544   4.032   0.527   3.028  0.3416 -0.1920  0.7958
   19PCz    H69 1545   4.050   0.694   3.196 -0.1445  0.5757 -1.7187
   19PCz    H70 1546   3.836   0.786   3.305 -0.6132 -0.0967  0.6663
   19PCz    H71 1547   3.392   0.628   2.754  0.1597 -0.8796 -0.4845
   19PCz    H72 1548   3.616   0.665   2.866  1.3628 -1.1901  0.9862
   19PCz    H73 1549   3.479   0.388   3.184 -0.7555 -2.3795 -1.6976
   19PCz    H74 1550   3.275   0.261   3.245  0.1202  2.4354  2.0905
   19PCz    H75 1551   3.039   0.160   3.273  0.6824  1.3432  1.5063
   19PCz    H76 1552   2.868   0.209   3.099 -1.9683  2.4655 -1.0805
   19PCz    H77 1553   2.917   0.351   2.907 -2.3191  0.2702  2.1926
   19PCz    H78 1554   3.138   0.714   2.861  1.0879  1.2234 -0.5596
   19PCz    H79 1555   2.978   0.836   2.703  0.3589  0.4605 -0.8367
   19PCz    H80 1556   2.857   0.711   2.530 -1.5134  0.9298  1.5230
   19PCz    H81 1557   2.894   0.462   2.508 -1.4963  0.3522 -0.0964
   19PCz    H82 1558   3.053   0.346   2.680  1.7157 -0.7968  3.5802
   20PCz     N1 1559   3.490   6.599   5.183 -0.2317 -0.2109 -0.3794
   20PCz     C2 1560   3.604   6.630   5.258 -0.3835 -0.5607  0.9250
   20PCz     C3 1561   3.677   6.751   5.260  1.1158  0.1760  0.0885
   20PCz     C4 1562   3.793   6.752   5.338 -0.6909 -0.0053  0.3455
   20PCz     C5 1563   3.832   6.635   5.409  0.2833 -0.2574 -0.6412
   20PCz     C6 1564   3.754   6.517   5.411  1.0254 -0.4854  0.5611
   20PCz     C7 1565   3.641   6.512   5.331  0.3403 -0.7344  0.5790
   20PCz     C8 1566   3.532   6.416   5.306 -0.5138  0.1986 -0.1726
   20PCz     C9 1567   3.505   6.285   5.360  0.0736 -0.5318  0.6954
   20PCz    C10 1568   3.391   6.218   5.312  0.1758  0.8886  0.3215
   20PCz    C11 1569   3.301   6.277   5.218 -0.1682 -0.7151 -0.1500
   20PCz    C12 1570   3.329   6.403   5.163 -0.4773  0.0694  0.0416
   20PCz    C13 1571   3.437   6.471   5.219  0.0337  0.2256  0.1113
   20PCz    N14 1572   3.956   6.650   5.471  0.1021 -0.1385 -0.3362
   20PCz    C15 1573   4.076   6.611   5.405 -0.3682  0.2961 -0.0442
   20PCz    C16 1574   4.103   6.512   5.306 -0.6168  0.5221  0.2290
   20PCz    C17 1575   4.241   6.504   5.260  0.1167  0.4787  0.3133
   20PCz    C18 1576   4.330   6.591   5.316 -0.3039  0.1176 -0.1977
   20PCz    C19 1577   4.301   6.693   5.404  0.1083 -0.3222  0.5521
   20PCz    C20 1578   4.168   6.711   5.441  0.2095  0.4080  0.1233
   20PCz    C21 1579   4.107   6.803   5.540 -0.5907  1.0793  0.1948
   20PCz    C22 1580   4.157   6.920   5.601  0.4845  0.5635  0.1548
   20PCz    C23 1581   4.071   6.988   5.686 -0.3262 -0.3925 -0.1798
   20PCz    C24 1582   3.938   6.942   5.704  0.1235  0.6353  0.4647
   20PCz    C25 1583   3.887   6.826   5.640  0.5128 -0.3504  0.9553
   20PCz    C26 1584   3.981   6.759   5.563  0.4797  0.0786  0.1026
   20PCz    C27 1585   3.445   6.687   5.084  0.5750  0.2621  0.1495
   20PCz    C28 1586   3.322   6.753   5.101  0.0115  0.1835  0.1067
   20PCz    C29 1587   3.264   6.822   4.986 -0.6730  0.8719 -0.8502
   20PCz    C30 1588   3.332   6.837   4.872 -0.2651 -0.8979  0.2865
   20PCz    C31 1589   3.461   6.769   4.855  0.0566 -0.5182 -0.0995
   20PCz    C32 1590   3.513   6.694   4.960 -0.7014  1.1667  0.4512
   20PCz    N33 1591   3.016   6.666   5.561  0.0238 -0.6496  0.7977
   20PCz    C34 1592   3.096   6.710   5.453 -0.7778 -0.8672  0.4904
   20PCz    C35 1593   3.216   6.790   5.458  0.1806  0.3516 -0.2231
   20PCz    C36 1594   3.274   6.807   5.336 -0.9146 -0.4017  0.0538
   20PCz    C37 1595   3.238   6.737   5.224 -0.4252 -0.6564  0.6832
   20PCz    C38 1596   3.118   6.663   5.218  0.8155 -1.0163  0.4996
   20PCz    C39 1597   3.054   6.643   5.336  0.1776  0.2440  0.3514
   20PCz    C40 1598   2.947   6.555   5.378  0.0963 -1.1088 -0.3751
   20PCz    C41 1599   2.870   6.466   5.304 -0.0935  0.4630 -0.1207
   20PCz    C42 1600   2.765   6.399   5.364 -0.5147  0.3020 -0.0600
   20PCz    C43 1601   2.732   6.427   5.502 -0.3086  0.1326  0.6921
   20PCz    C44 1602   2.816   6.514   5.573 -0.7972  0.4111 -0.0529
   20PCz    C45 1603   2.924   6.572   5.518  0.9470 -0.4458  0.2181
   20PCz    C46 1604   3.069   6.668   5.688  0.7485 -0.9332  0.0050
   20PCz    C47 1605   3.162   6.575   5.731  0.1421  0.2783 -0.2355
   20PCz    C48 1606   3.214   6.578   5.861 -0.3959 -0.5946  0.2839
   20PCz    C49 1607   3.171   6.675   5.949  0.7506 -0.2123 -0.4509
   20PCz    C50 1608   3.068   6.769   5.910 -0.3948 -0.8618 -0.0985
   20PCz    C51 1609   3.020   6.767   5.778 -1.0510  0.3516  0.5511
   20PCz    H52 1610   3.645   6.830   5.193 -1.4132 -0.8621 -0.0332
   20PCz    H53 1611   3.847   6.846   5.345  0.3479 -0.5850  0.3148
   20PCz    H54 1612   3.786   6.430   5.468 -1.8342 -0.4188  2.4883
   20PCz    H55 1613   3.578   6.240   5.425 -0.0171 -1.0214  0.4664
   20PCz    H56 1614   3.374   6.116   5.346 -0.3363  0.8211 -0.1213
   20PCz    H57 1615   3.217   6.218   5.182  0.5568 -1.6223 -0.4049
   20PCz    H58 1616   3.266   6.450   5.088  1.4168  0.7301 -1.2040
   20PCz    H59 1617   4.026   6.461   5.248  3.0623 -2.5328 -2.4838
   20PCz    H60 1618   4.261   6.429   5.184 -1.1273  2.0490 -1.6745
   20PCz    H61 1619   4.434   6.587   5.284  0.2910  0.7704  1.5078
   20PCz    H62 1620   4.377   6.764   5.438  1.1731 -1.2889  0.2412
   20PCz    H63 1621   4.257   6.946   5.568  0.0071  0.7557 -1.2005
   20PCz    H64 1622   4.101   7.085   5.724  0.3741 -1.6862  2.7706
   20PCz    H65 1623   3.884   7.012   5.766  2.0047  2.2976  0.3309
   20PCz    H66 1624   3.783   6.796   5.650 -0.0162  0.4371 -1.4239
   20PCz    H67 1625   3.172   6.877   5.005 -1.5309 -0.9570  0.6678
   20PCz    H68 1626   3.289   6.893   4.789 -0.6712 -0.6029  0.6995
   20PCz    H69 1627   3.517   6.795   4.766  0.8844  0.1641  0.5945
   20PCz    H70 1628   3.606   6.641   4.944 -0.6558  1.3618  0.0665
   20PCz    H71 1629   3.253   6.836   5.549  0.6372 -1.3188  0.4689
   20PCz    H72 1630   3.356   6.878   5.330  0.9976 -2.3626  1.4880
   20PCz    H73 1631   3.084   6.613   5.128 -2.2282 -0.7033  1.3432
   20PCz    H74 1632   2.886   6.452   5.198 -2.4074  0.2577 -0.4786
   20PCz    H75 1633   2.716   6.313   5.320 -1.9046  0.6147  0.8201
   20PCz    H76 1634   2.648   6.376   5.548  0.0857 -0.4291  0.8080
   20PCz    H77 1635   2.800   6.532   5.679 -0.8657  0.0904 -0.0075
   20PCz    H78 1636   3.205   6.509   5.657  0.1695 -0.1669  0.1716
   20PCz    H79 1637   3.306   6.524   5.877 -0.1825 -1.8954 -4.0058
   20PCz    H80 1638   3.216   6.692   6.046 -0.2405 -2.0234  0.3924
   20PCz    H81 1639   3.030   6.846   5.977 -0.5102 -1.6568  0.7726
   20PCz    H82 1640   2.946   6.839   5.744 -0.9407 -0.1510 -0.7974
   21PCz     N1 1641   5.357   7.138   3.928 -0.1986 -0.1113 -0.1283
   21PCz     C2 1642   5.445   7.209   4.014  0.0083 -0.0300  0.1805
   21PCz     C3 1643   5.530   7.167   4.118 -0.0519 -0.2538 -0.1023
   21PCz     C4 1644   5.606   7.265   4.181 -0.5109  0.9967 -0.4237
   21PCz     C5 1645   5.604   7.401   4.140  0.1231 -0.2999  0.1722
   21PCz     C6 1646   5.530   7.443   4.027  0.1328 -0.4684 -0.3304
   21PCz     C7 1647   5.446   7.343   3.969 -0.7401  0.3737  0.2773
   21PCz     C8 1648   5.367   7.349   3.846 -0.1925  0.2700  0.1683
   21PCz     C9 1649   5.332   7.447   3.759  0.7178 -0.2892 -0.5025
   21PCz    C10 1650   5.253   7.409   3.649 -0.2842  0.8880 -0.2245
   21PCz    C11 1651   5.190   7.284   3.634  0.0374  0.2955 -0.1928
   21PCz    C12 1652   5.221   7.185   3.727 -0.2912 -0.4956  0.4931
   21PCz    C13 1653   5.308   7.218   3.829 -0.0893  0.2197  0.4095
   21PCz    N14 1654   5.678   7.488   4.216  0.1441 -0.1703  0.2276
   21PCz    C15 1655   5.633   7.525   4.345  0.4829  0.1084 -0.3196
   21PCz    C16 1656   5.506   7.514   4.404  0.0274 -0.0171 -0.3363
   21PCz    C17 1657   5.489   7.579   4.533 -0.4055  0.1638  0.1171
   21PCz    C18 1658   5.600   7.639   4.593 -0.2972 -0.5235  0.0213
   21PCz    C19 1659   5.728   7.643   4.532 -0.2008 -0.0178 -0.7820
   21PCz    C20 1660   5.741   7.574   4.409 -0.0326 -0.0876 -1.0063
   21PCz    C21 1661   5.858   7.563   4.319 -0.2313 -0.4773  0.2097
   21PCz    C22 1662   5.994   7.609   4.332  0.2998 -0.6156  0.0377
   21PCz    C23 1663   6.074   7.605   4.218 -0.2393  0.5069 -0.0283
   21PCz    C24 1664   6.023   7.569   4.089 -0.0234 -0.0488 -0.2262
   21PCz    C25 1665   5.890   7.522   4.080 -0.5022  1.0001  0.2509
   21PCz    C26 1666   5.812   7.513   4.197  0.5403 -0.3302 -0.1772
   21PCz    C27 1667   5.354   6.999   3.926 -0.4025 -0.5405 -0.2347
   21PCz    C28 1668   5.467   6.925   3.887 -0.2722 -0.0565  0.2983
   21PCz    C29 1669   5.449   6.784   3.860 -0.2643 -0.2877 -0.4872
   21PCz    C30 1670   5.323   6.725   3.855  0.0280  0.1147  0.3755
   21PCz    C31 1671   5.211   6.801   3.897 -0.1343 -0.6117 -0.1073
   21PCz    C32 1672   5.229   6.936   3.945  0.7871  0.6821 -0.3663
   21PCz    N33 1673   5.960   7.183   3.780  0.7098  0.6417 -0.1124
   21PCz    C34 1674   5.857   7.107   3.820  0.0695  0.7021 -0.7539
   21PCz    C35 1675   5.852   6.984   3.896  0.1670  0.6122 -0.1124
   21PCz    C36 1676   5.725   6.925   3.906 -0.8550 -0.1774  0.4909
   21PCz    C37 1677   5.602   6.983   3.851  0.0767  0.6581 -0.3069
   21PCz    C38 1678   5.611   7.100   3.776 -0.3569 -0.2780 -0.6009
   21PCz    C39 1679   5.738   7.160   3.767 -0.0970  0.2350  0.1016
   21PCz    C40 1680   5.772   7.286   3.705 -0.2425  0.7953  0.2081
   21PCz    C41 1681   5.693   7.379   3.638 -0.1241 -0.5060 -0.7216
   21PCz    C42 1682   5.758   7.473   3.563  0.3550 -0.1583 -0.3053
   21PCz    C43 1683   5.900   7.476   3.555 -0.4621  0.5151 -0.3918
   21PCz    C44 1684   5.983   7.390   3.628  0.0198  0.0117  0.5107
   21PCz    C45 1685   5.916   7.295   3.703 -0.0479  0.6797 -0.5004
   21PCz    C46 1686   6.093   7.157   3.805  0.0564  0.1128  0.1916
   21PCz    C47 1687   6.163   7.257   3.871 -0.2936  0.7380  1.1703
   21PCz    C48 1688   6.299   7.243   3.898 -0.2733 -0.4233 -0.3409
   21PCz    C49 1689   6.366   7.126   3.859 -0.3893 -0.3924  0.1092
   21PCz    C50 1690   6.291   7.023   3.807  0.0417 -0.1419 -0.2755
   21PCz    C51 1691   6.152   7.034   3.782 -0.3634 -0.3136  0.2332
   21PCz    H52 1692   5.532   7.063   4.148  1.3732 -0.0662  0.5683
   21PCz    H53 1693   5.673   7.238   4.262 -1.2711  0.5738  0.0853
   21PCz    H54 1694   5.520   7.546   3.996  0.0327 -0.3839 -0.0206
   21PCz    H55 1695   5.381   7.543   3.766 -1.7785  1.1415 -1.5174
   21PCz    H56 1696   5.235   7.486   3.575  0.1686  1.7785  0.5752
   21PCz    H57 1697   5.129   7.260   3.548 -0.6703 -2.2728  0.9220
   21PCz    H58 1698   5.177   7.085   3.720 -0.5903 -0.4198  1.1361
   21PCz    H59 1699   5.421   7.470   4.353  0.3290 -0.5629 -0.3706
   21PCz    H60 1700   5.392   7.586   4.581 -1.2246  0.4983 -1.5204
   21PCz    H61 1701   5.603   7.688   4.690 -0.7171  0.4684 -0.4573
   21PCz    H62 1702   5.820   7.674   4.581  0.6351 -2.7369 -0.4658
   21PCz    H63 1703   6.027   7.659   4.422 -0.5694  1.2921 -0.6462
   21PCz    H64 1704   6.176   7.644   4.220 -0.1374  0.2459  1.2958
   21PCz    H65 1705   6.086   7.584   4.001  0.8745  3.1714  0.8306
   21PCz    H66 1706   5.857   7.489   3.982 -2.0565  0.5103  0.8985
   21PCz    H67 1707   5.532   6.722   3.827 -0.2785 -1.0475  0.8535
   21PCz    H68 1708   5.326   6.620   3.827  2.1438  0.5113 -1.1682
   21PCz    H69 1709   5.116   6.752   3.912 -0.6231  0.1871 -0.5233
   21PCz    H70 1710   5.141   6.992   3.977  0.0732 -1.0637  0.8935
   21PCz    H71 1711   5.942   6.940   3.939 -1.4805 -0.4114  2.5236
   21PCz    H72 1712   5.713   6.828   3.954 -2.3290 -0.4276 -0.3372
   21PCz    H73 1713   5.534   7.156   3.724 -1.0557  0.2205  0.9179
   21PCz    H74 1714   5.586   7.362   3.639 -0.3786  0.9457 -0.9129
   21PCz    H75 1715   5.692   7.540   3.509 -1.4375  1.0956  3.1393
   21PCz    H76 1716   5.950   7.547   3.490  1.0134 -0.7065 -0.6698
   21PCz    H77 1717   6.090   7.379   3.614  0.2367  1.7940  0.5809
   21PCz    H78 1718   6.105   7.347   3.884  1.9554  2.6082 -0.7241
   21PCz    H79 1719   6.351   7.323   3.951 -1.3868 -0.0035  0.1510
   21PCz    H80 1720   6.474   7.127   3.872 -0.5077 -2.4494  1.9150
   21PCz    H81 1721   6.351   6.935   3.786 -0.7690 -1.2911  1.8976
   21PCz    H82 1722   6.095   6.948   3.748  1.9071 -1.7167 -0.2272
   22PCz     N1 1723   2.448   8.035   1.162 -0.5122  0.0294 -0.4482
   22PCz     C2 1724   2.423   7.983   1.036 -1.0646  0.0156 -0.4609
   22PCz     C3 1725   2.409   8.054   0.913  0.7830 -0.3848 -0.1364
   22PCz     C4 1726   2.375   7.978   0.805  0.6526  1.1102 -0.3151
   22PCz     C5 1727   2.355   7.835   0.817  0.8750  0.5097 -0.1912
   22PCz     C6 1728   2.371   7.775   0.941 -0.4277  0.4865  0.4704
   22PCz     C7 1729   2.396   7.848   1.050 -0.8176 -0.2860 -0.6158
   22PCz     C8 1730   2.419   7.815   1.194  0.5195 -0.9698  0.1693
   22PCz     C9 1731   2.433   7.690   1.264  0.6857 -0.7115  0.3341
   22PCz    C10 1732   2.479   7.698   1.398 -0.4304 -0.3507  0.5992
   22PCz    C11 1733   2.496   7.827   1.469  1.0055 -0.1318 -0.2612
   22PCz    C12 1734   2.493   7.949   1.398 -0.1578 -0.2092 -0.0069
   22PCz    C13 1735   2.454   7.939   1.260  0.2736  0.1905 -0.3791
   22PCz    N14 1736   2.322   7.758   0.712  0.3434  0.4732  0.1794
   22PCz    C15 1737   2.199   7.689   0.708 -0.5080 -0.3159 -0.0655
   22PCz    C16 1738   2.083   7.707   0.779 -0.2236 -0.2713 -0.1540
   22PCz    C17 1739   1.971   7.631   0.729  0.1475  0.6079 -0.0925
   22PCz    C18 1740   1.981   7.548   0.611  0.2758 -0.3447 -0.5895
   22PCz    C19 1741   2.101   7.536   0.544 -1.0444  0.1537  0.1578
   22PCz    C20 1742   2.213   7.607   0.592  0.3452 -0.1787 -0.9800
   22PCz    C21 1743   2.343   7.629   0.537  0.4157 -0.0547  0.6865
   22PCz    C22 1744   2.399   7.583   0.420 -0.4605 -0.3857 -0.0997
   22PCz    C23 1745   2.527   7.629   0.380 -0.5887  0.1825 -0.2373
   22PCz    C24 1746   2.596   7.718   0.458 -0.7808 -0.2882  0.3277
   22PCz    C25 1747   2.539   7.760   0.581 -0.4720  0.5463  0.0737
   22PCz    C26 1748   2.411   7.720   0.612 -0.2972 -0.0846 -0.6041
   22PCz    C27 1749   2.464   8.168   1.189  0.5166 -0.5277 -0.2378
   22PCz    C28 1750   2.589   8.223   1.157 -0.7649  0.2869  0.0777
   22PCz    C29 1751   2.600   8.365   1.166  0.0717 -0.3809  0.0467
   22PCz    C30 1752   2.497   8.441   1.210 -0.1852  0.5852  0.8934
   22PCz    C31 1753   2.373   8.387   1.234  0.1020  0.5484 -0.3561
   22PCz    C32 1754   2.354   8.249   1.221 -0.0238 -0.2313 -0.5639
   22PCz    N33 1755   2.994   7.909   0.945 -0.3225  0.3098 -0.6609
   22PCz    C34 1756   2.884   7.990   0.982  0.3774  0.2324 -0.0706
   22PCz    C35 1757   2.807   8.076   0.906  0.7654 -0.6179  0.2384
   22PCz    C36 1758   2.713   8.159   0.968 -0.4738  0.8205 -1.0718
   22PCz    C37 1759   2.700   8.146   1.112 -0.0036  0.3689  0.1382
   22PCz    C38 1760   2.765   8.047   1.191  0.0995 -0.6271 -0.0417
   22PCz    C39 1761   2.859   7.974   1.117 -0.4550  0.4671 -0.6735
   22PCz    C40 1762   2.950   7.870   1.165  0.0771  0.4936 -0.0154
   22PCz    C41 1763   2.961   7.796   1.287  0.4592  0.1606 -0.3440
   22PCz    C42 1764   3.047   7.679   1.286 -0.4332 -0.7990  0.0207
   22PCz    C43 1765   3.126   7.640   1.172  0.1489  0.2903  0.1429
   22PCz    C44 1766   3.118   7.720   1.061  0.2343  0.4158  0.4233
   22PCz    C45 1767   3.027   7.828   1.055 -0.0927 -0.2454 -0.3345
   22PCz    C46 1768   3.032   7.883   0.817  0.4870  0.5764 -0.3005
   22PCz    C47 1769   2.949   7.811   0.731 -0.2590 -0.5677 -0.5818
   22PCz    C48 1770   2.987   7.790   0.600 -0.3212 -0.2413  0.1103
   22PCz    C49 1771   3.117   7.827   0.563  0.1484 -0.3923  0.3113
   22PCz    C50 1772   3.206   7.878   0.656  0.0690 -0.5904 -0.6971
   22PCz    C51 1773   3.162   7.913   0.781 -0.8532 -0.4427 -0.1055
   22PCz    H52 1774   2.425   8.161   0.901 -0.7006  0.1616  2.0847
   22PCz    H53 1775   2.365   8.021   0.705 -0.3869  1.5454 -0.0439
   22PCz    H54 1776   2.370   7.667   0.957  0.9936  0.5430  1.1300
   22PCz    H55 1777   2.401   7.598   1.216 -1.7561 -0.0887  0.5914
   22PCz    H56 1778   2.501   7.612   1.461  1.4923  0.7225  1.4879
   22PCz    H57 1779   2.539   7.828   1.569  3.2465 -2.3519 -1.0845
   22PCz    H58 1780   2.511   8.046   1.442 -0.6033  0.0466 -0.3715
   22PCz    H59 1781   2.082   7.777   0.862  1.8158  1.5341 -1.5576
   22PCz    H60 1782   1.872   7.646   0.771  0.7258  3.2801  0.5098
   22PCz    H61 1783   1.895   7.488   0.584  0.5417 -2.0781  2.0163
   22PCz    H62 1784   2.116   7.477   0.455 -1.2726  1.0753 -0.5055
   22PCz    H63 1785   2.352   7.510   0.355  1.0384 -0.6758 -0.9053
   22PCz    H64 1786   2.565   7.594   0.285 -3.6084 -1.5609 -0.9387
   22PCz    H65 1787   2.693   7.755   0.424  0.0525 -1.6391  1.1114
   22PCz    H66 1788   2.594   7.823   0.650  1.7641  0.1238 -1.2484
   22PCz    H67 1789   2.693   8.419   1.154  0.1554 -0.8055 -1.3568
   22PCz    H68 1790   2.518   8.546   1.224  2.6102  0.2510 -0.2325
   22PCz    H69 1791   2.292   8.454   1.261 -0.6178 -1.2958  2.4389
   22PCz    H70 1792   2.256   8.205   1.227 -0.1886  0.3529  2.0447
   22PCz    H71 1793   2.819   8.085   0.799 -1.4695  0.3315  0.0173
   22PCz    H72 1794   2.659   8.234   0.911  0.3602 -0.0328 -3.1018
   22PCz    H73 1795   2.759   8.040   1.299  2.1975 -1.1723  0.0921
   22PCz    H74 1796   2.902   7.825   1.374  1.5048 -0.9185  0.7544
   22PCz    H75 1797   3.048   7.617   1.375 -0.5837 -3.1826 -1.5375
   22PCz    H76 1798   3.197   7.558   1.174  1.0769  1.0759  0.7503
   22PCz    H77 1799   3.185   7.696   0.979  1.4974 -0.3471  1.6497
   22PCz    H78 1800   2.857   7.770   0.770  0.3589 -1.7398 -0.3034
   22PCz    H79 1801   2.907   7.749   0.539 -3.8663  1.7004  3.0054
   22PCz    H80 1802   3.149   7.811   0.460 -3.4521  0.3363 -1.0845
   22PCz    H81 1803   3.306   7.907   0.625 -1.4804  0.6009 -5.3125
   22PCz    H82 1804   3.227   7.941   0.864 -1.0896 -0.0141 -0.0604
   23PCz     N1 1805   4.670   3.901   3.420 -0.3678 -0.6075 -0.1436
   23PCz     C2 1806   4.709   3.849   3.540 -0.8978 -0.0160  0.5881
   23PCz     C3 1807   4.822   3.784   3.582 -0.1442  0.4062 -0.5085
   23PCz     C4 1808   4.838   3.752   3.720 -0.1131  0.8551  0.2879
   23PCz     C5 1809   4.735   3.780   3.812  0.8990 -0.0565  0.5035
   23PCz     C6 1810   4.624   3.858   3.768 -0.4571  0.0951  0.0113
   23PCz     C7 1811   4.609   3.878   3.629 -0.4042  0.2463  0.2565
   23PCz     C8 1812   4.503   3.950   3.560  1.0897  0.0973 -1.0042
   23PCz     C9 1813   4.378   4.006   3.600  0.1491 -0.2961  0.6933
   23PCz    C10 1814   4.304   4.086   3.508 -0.5784  0.3021 -0.6407
   23PCz    C11 1815   4.357   4.107   3.385 -0.1435  0.0387  0.3058
   23PCz    C12 1816   4.480   4.056   3.337 -0.0313 -0.8136  0.1895
   23PCz    C13 1817   4.550   3.975   3.430  0.1210 -0.5919 -0.4554
   23PCz    N14 1818   4.754   3.739   3.945 -0.2380  0.2952  0.5565
   23PCz    C15 1819   4.739   3.600   3.971 -0.3883  0.0914  0.8270
   23PCz    C16 1820   4.718   3.492   3.880 -0.1360  0.0736  0.0537
   23PCz    C17 1821   4.706   3.367   3.938 -0.7219  0.0860  0.2988
   23PCz    C18 1822   4.734   3.350   4.073  0.4224  0.7637 -0.1370
   23PCz    C19 1823   4.756   3.460   4.162  0.5874  0.2147 -0.4739
   23PCz    C20 1824   4.747   3.590   4.108 -0.9289  0.0364  0.1922
   23PCz    C21 1825   4.765   3.724   4.166 -0.5873  0.2416 -0.1579
   23PCz    C22 1826   4.781   3.775   4.296  0.7050 -0.1961  0.0574
   23PCz    C23 1827   4.783   3.911   4.322 -0.6343 -0.0910  0.0187
   23PCz    C24 1828   4.783   4.004   4.217 -0.3579  0.1042  0.2444
   23PCz    C25 1829   4.774   3.954   4.088 -0.5356  0.2772  0.0301
   23PCz    C26 1830   4.764   3.816   4.061  0.1954  0.4109 -0.0431
   23PCz    C27 1831   4.728   3.868   3.298 -0.1295  0.5634  0.2137
   23PCz    C28 1832   4.781   3.977   3.222  0.0379  0.1756  0.2208
   23PCz    C29 1833   4.838   3.938   3.096  0.4944  0.1761 -0.3679
   23PCz    C30 1834   4.835   3.812   3.044  0.1240 -0.2213  0.2364
   23PCz    C31 1835   4.787   3.709   3.127  0.6955  0.8053  0.4692
   23PCz    C32 1836   4.728   3.740   3.252 -0.0579 -0.4738  0.0163
   23PCz    N33 1837   4.881   4.519   3.347 -0.4029  0.0030  0.3840
   23PCz    C34 1838   4.870   4.378   3.340 -0.1756 -0.7446 -0.2554
   23PCz    C35 1839   4.900   4.284   3.439  0.8659  0.1693 -0.5669
   23PCz    C36 1840   4.876   4.150   3.395  0.4175 -0.3002  0.7412
   23PCz    C37 1841   4.813   4.118   3.267  0.9274  0.0251 -0.6224
   23PCz    C38 1842   4.797   4.223   3.170  0.1312  0.2702 -0.3021
   23PCz    C39 1843   4.841   4.351   3.203  0.0210  0.8873 -0.7444
   23PCz    C40 1844   4.809   4.470   3.137 -0.5895  0.5554 -0.2782
   23PCz    C41 1845   4.787   4.489   3.003  0.3302  0.5232 -0.2984
   23PCz    C42 1846   4.788   4.618   2.953 -0.0383  0.4565  0.2793
   23PCz    C43 1847   4.822   4.727   3.039 -0.8942  0.0428 -0.3422
   23PCz    C44 1848   4.837   4.709   3.184 -0.1734  0.1639  0.1120
   23PCz    C45 1849   4.839   4.577   3.225 -0.0519  0.2449 -0.6809
   23PCz    C46 1850   4.869   4.598   3.468 -0.1237  0.5464  0.4827
   23PCz    C47 1851   4.751   4.671   3.499 -0.4093 -0.7700  0.4316
   23PCz    C48 1852   4.740   4.730   3.628  0.0931  0.2152 -0.1702
   23PCz    C49 1853   4.833   4.700   3.728  0.4934 -0.2726 -0.5614
   23PCz    C50 1854   4.937   4.612   3.703 -0.2141 -0.0329 -0.1767
   23PCz    C51 1855   4.954   4.563   3.573 -0.1725 -0.2646  0.3328
   23PCz    H52 1856   4.888   3.747   3.504  1.6124  0.9128  0.6737
   23PCz    H53 1857   4.919   3.686   3.747 -0.5748  0.0208 -0.3275
   23PCz    H54 1858   4.551   3.897   3.839  0.7874  0.0887  1.3612
   23PCz    H55 1859   4.333   3.989   3.698 -1.2079  0.3840  0.2199
   23PCz    H56 1860   4.211   4.129   3.545  0.5874  0.1020  2.8966
   23PCz    H57 1861   4.289   4.162   3.320  0.4062  0.1364 -0.2040
   23PCz    H58 1862   4.514   4.089   3.240 -0.5628  0.0177  0.2719
   23PCz    H59 1863   4.705   3.515   3.775 -0.6588  0.7820  0.2599
   23PCz    H60 1864   4.683   3.281   3.876 -1.8101  1.0995 -0.7526
   23PCz    H61 1865   4.733   3.250   4.115 -0.7001  1.4336  1.5675
   23PCz    H62 1866   4.776   3.448   4.268 -0.2516  3.1861  0.1248
   23PCz    H63 1867   4.786   3.706   4.379  0.8446 -0.3569 -0.0851
   23PCz    H64 1868   4.800   3.946   4.423  0.4507 -0.3802 -0.0592
   23PCz    H65 1869   4.785   4.113   4.222 -0.4920  0.0345  2.7793
   23PCz    H66 1870   4.771   4.017   4.000  1.4897 -0.2207 -0.4424
   23PCz    H67 1871   4.883   4.017   3.036  1.7111  0.3537  0.7275
   23PCz    H68 1872   4.879   3.775   2.952  0.1122  1.0491 -0.2951
   23PCz    H69 1873   4.778   3.607   3.091 -0.6162  0.7732  0.8428
   23PCz    H70 1874   4.681   3.657   3.304 -0.6967 -1.3163 -1.7966
   23PCz    H71 1875   4.938   4.314   3.536 -1.2624  0.3737  0.2569
   23PCz    H72 1876   4.894   4.071   3.467 -3.8268 -0.5325  1.8408
   23PCz    H73 1877   4.762   4.205   3.068  1.8629 -1.0731 -0.7035
   23PCz    H74 1878   4.794   4.406   2.934 -2.3532 -0.6812  0.7650
   23PCz    H75 1879   4.779   4.640   2.847  1.8624 -1.5754 -0.3808
   23PCz    H76 1880   4.837   4.825   2.994 -1.3407  0.2963  0.0564
   23PCz    H77 1881   4.867   4.792   3.247  1.0183 -0.0113 -0.1945
   23PCz    H78 1882   4.671   4.685   3.426 -0.7652  1.9621  1.2182
   23PCz    H79 1883   4.658   4.800   3.643  1.8479  2.1269  0.9274
   23PCz    H80 1884   4.824   4.755   3.821 -1.1579 -0.4170 -0.6074
   23PCz    H81 1885   5.005   4.574   3.778 -0.5440  1.4886  0.9417
   23PCz    H82 1886   5.042   4.502   3.555 -0.1726 -0.1680 -0.0101
   24PCz     N1 1887   6.695   4.193   3.402  0.1140  0.8757 -0.1036
   24PCz     C2 1888   6.679   4.145   3.277  0.2180 -0.0843 -0.3811
   24PCz     C3 1889   6.578   4.080   3.210  0.2623 -0.7797  0.2197
   24PCz     C4 1890   6.595   4.057   3.069  0.0071  0.5547 -0.6414
   24PCz     C5 1891   6.718   4.085   3.009 -0.8102 -0.0959 -0.7066
   24PCz     C6 1892   6.810   4.161   3.070 -0.7166 -0.1743  0.3966
   24PCz     C7 1893   6.792   4.193   3.201  0.7179 -0.3977  0.4781
   24PCz     C8 1894   6.877   4.262   3.294 -0.1519  0.0013  0.0534
   24PCz     C9 1895   6.993   4.336   3.275 -0.1845 -0.2877  0.3750
   24PCz    C10 1896   7.049   4.407   3.385  0.2438  0.9661 -0.1563
   24PCz    C11 1897   6.982   4.402   3.510 -0.1335 -0.2490  0.2393
   24PCz    C12 1898   6.867   4.328   3.528  0.0847 -0.1029  0.1920
   24PCz    C13 1899   6.820   4.252   3.420 -0.7836 -0.2789 -0.1923
   24PCz    N14 1900   6.746   4.025   2.889 -0.1547 -0.5279 -0.1020
   24PCz    C15 1901   6.753   3.888   2.871  0.8171  0.7447  0.1484
   24PCz    C16 1902   6.726   3.777   2.958  0.3260 -0.0869  0.5958
   24PCz    C17 1903   6.758   3.647   2.911  0.4869  0.0310  0.3118
   24PCz    C18 1904   6.799   3.625   2.780  0.5280  0.2341  0.0265
   24PCz    C19 1905   6.829   3.729   2.699 -0.0320 -0.4711  0.0701
   24PCz    C20 1906   6.805   3.863   2.747 -0.3317 -0.1836 -0.5066
   24PCz    C21 1907   6.819   3.991   2.674  0.6581 -0.0325 -0.7155
   24PCz    C22 1908   6.866   4.027   2.547  0.8259 -0.6623  0.3276
   24PCz    C23 1909   6.868   4.161   2.511  0.6367 -0.2470  0.1810
   24PCz    C24 1910   6.818   4.263   2.602 -0.3063  1.1410 -0.2313
   24PCz    C25 1911   6.777   4.226   2.732 -0.0411 -0.0911  0.0663
   24PCz    C26 1912   6.772   4.089   2.761  0.7679  0.3161 -0.0868
   24PCz    C27 1913   6.590   4.171   3.500  0.4967  0.8134 -0.1639
   24PCz    C28 1914   6.465   4.237   3.476 -0.2508 -0.2913 -0.2533
   24PCz    C29 1915   6.355   4.193   3.555 -0.2453  0.1153  0.3597
   24PCz    C30 1916   6.361   4.084   3.643  0.4289  0.0236  0.3849
   24PCz    C31 1917   6.483   4.018   3.660  0.1268  0.8818  0.4182
   24PCz    C32 1918   6.601   4.057   3.591  0.4899 -0.5540 -1.3587
   24PCz    N33 1919   6.462   4.720   3.200  0.2889  0.1595  0.0239
   24PCz    C34 1920   6.443   4.593   3.247  0.3914 -0.3725 -0.1536
   24PCz    C35 1921   6.348   4.495   3.220  0.4767 -0.2218  0.0240
   24PCz    C36 1922   6.358   4.381   3.303 -0.9011  0.2110  0.5447
   24PCz    C37 1923   6.462   4.359   3.395  0.1290 -0.2724  0.5351
   24PCz    C38 1924   6.564   4.459   3.418 -0.5122  0.0025  0.3110
   24PCz    C39 1925   6.551   4.572   3.338  0.0130  0.3785 -0.2667
   24PCz    C40 1926   6.621   4.691   3.350 -0.1385 -0.3041  0.8535
   24PCz    C41 1927   6.719   4.728   3.447 -0.2517 -0.5154  0.2207
   24PCz    C42 1928   6.745   4.865   3.456  0.1251 -0.0106  0.7202
   24PCz    C43 1929   6.690   4.962   3.371  0.1773 -0.1631 -0.6639
   24PCz    C44 1930   6.599   4.923   3.272  0.6197 -0.2267 -0.4858
   24PCz    C45 1931   6.567   4.788   3.269  0.2741  0.3884 -0.2460
   24PCz    C46 1932   6.364   4.784   3.122 -0.4017  0.3450  0.3040
   24PCz    C47 1933   6.387   4.796   2.982  0.0305 -0.2865 -0.6481
   24PCz    C48 1934   6.287   4.854   2.897  0.1850 -0.4408  0.5366
   24PCz    C49 1935   6.180   4.917   2.965 -0.7347 -0.1263  0.5853
   24PCz    C50 1936   6.165   4.918   3.106  0.2814  1.1340  0.3974
   24PCz    C51 1937   6.256   4.844   3.185  0.0408  0.5081  0.2054
   24PCz    H52 1938   6.484   4.054   3.258  0.4023  0.7710  1.4111
   24PCz    H53 1939   6.522   3.993   3.020 -1.9143  0.1444  2.5021
   24PCz    H54 1940   6.907   4.178   3.023 -1.1662  0.7171 -0.2219
   24PCz    H55 1941   7.037   4.345   3.176 -0.8782 -1.5117 -0.0650
   24PCz    H56 1942   7.144   4.460   3.381  0.4357  0.9179  2.4300
   24PCz    H57 1943   7.017   4.474   3.583  0.1602  1.1943 -1.2520
   24PCz    H58 1944   6.807   4.316   3.618 -1.1637 -0.5756 -0.6699
   24PCz    H59 1945   6.688   3.796   3.057  0.3630 -0.6508  0.7226
   24PCz    H60 1946   6.743   3.560   2.974  0.7158  0.0718  0.4244
   24PCz    H61 1947   6.825   3.526   2.743  0.1758  1.0584 -2.6401
   24PCz    H62 1948   6.864   3.715   2.597 -2.2372  1.0285 -0.9731
   24PCz    H63 1949   6.907   3.954   2.477 -1.4843 -0.6445 -1.1485
   24PCz    H64 1950   6.899   4.188   2.411  0.7818  1.0751  0.5723
   24PCz    H65 1951   6.818   4.368   2.575 -0.3992  1.3755  0.6469
   24PCz    H66 1952   6.735   4.299   2.801 -0.1738 -0.9224  0.8798
   24PCz    H67 1953   6.263   4.251   3.550 -0.1997  0.3823  1.9712
   24PCz    H68 1954   6.271   4.047   3.690  0.7838 -2.6037 -0.8092
   24PCz    H69 1955   6.487   3.939   3.734 -0.4796  0.8888  0.4626
   24PCz    H70 1956   6.690   3.996   3.600 -0.3780 -2.1393 -2.8851
   24PCz    H71 1957   6.269   4.515   3.148  0.5481  0.7419  0.1946
   24PCz    H72 1958   6.300   4.290   3.291 -0.3494 -0.0466 -0.3213
   24PCz    H73 1959   6.634   4.453   3.501  2.4027 -0.7481 -2.0355
   24PCz    H74 1960   6.761   4.654   3.514 -2.0506 -2.6005 -0.7999
   24PCz    H75 1961   6.822   4.901   3.524 -0.8262 -0.1658  1.9287
   24PCz    H76 1962   6.725   5.064   3.357 -2.1902  0.7452 -0.3849
   24PCz    H77 1963   6.540   4.991   3.212 -2.4833 -1.4394  0.9270
   24PCz    H78 1964   6.480   4.750   2.948 -0.0715 -3.3795  2.5970
   24PCz    H79 1965   6.295   4.846   2.789 -1.6217 -0.5323  0.3652
   24PCz    H80 1966   6.102   4.953   2.898 -1.3011 -1.3519  0.5590
   24PCz    H81 1967   6.077   4.963   3.150  0.1406  2.3181 -1.0180
   24PCz    H82 1968   6.255   4.850   3.293  1.6096  0.8238  0.2230
   25PCz     N1 1969   7.675   7.314   1.994 -0.2056 -0.1668 -0.6358
   25PCz     C2 1970   7.691   7.448   2.040  0.1922  0.3550  0.5629
   25PCz     C3 1971   7.623   7.560   2.008 -0.1161  0.0471 -0.4214
   25PCz     C4 1972   7.649   7.666   2.097  0.2936  0.3382  0.7399
   25PCz     C5 1973   7.751   7.664   2.195 -0.4012  0.3729  0.0325
   25PCz     C6 1974   7.820   7.546   2.223 -0.7927  0.1158  0.2946
   25PCz     C7 1975   7.784   7.436   2.146 -0.6863 -0.1037  0.0528
   25PCz     C8 1976   7.824   7.294   2.154  0.6282  0.0796  0.2040
   25PCz     C9 1977   7.915   7.225   2.236 -0.0258  0.2377 -0.3172
   25PCz    C10 1978   7.938   7.090   2.214  0.3587 -0.1343 -0.7645
   25PCz    C11 1979   7.860   7.023   2.117 -0.4028  0.6893  0.0428
   25PCz    C12 1980   7.771   7.093   2.034 -0.4867 -0.5054 -1.1752
   25PCz    C13 1981   7.751   7.224   2.065 -0.1923 -0.1940 -0.3439
   25PCz    N14 1982   7.782   7.781   2.267 -0.6230  0.2136  0.2244
   25PCz    C15 1983   7.887   7.862   2.227  0.2461 -0.9499  0.9389
   25PCz    C16 1984   7.967   7.860   2.108  0.6275 -0.3416  0.7372
   25PCz    C17 1985   8.065   7.961   2.107 -0.2820  0.0674  0.3702
   25PCz    C18 1986   8.093   8.047   2.218  0.1883  0.1970 -0.3505
   25PCz    C19 1987   8.014   8.043   2.334 -0.0582 -0.2725 -0.0875
   25PCz    C20 1988   7.908   7.950   2.336 -0.3301  0.8671 -0.8093
   25PCz    C21 1989   7.813   7.919   2.437 -0.3510  0.3827  0.4069
   25PCz    C22 1990   7.797   7.976   2.567 -0.1778  0.1281 -0.0245
   25PCz    C23 1991   7.701   7.911   2.648 -0.4119 -0.1047 -0.0009
   25PCz    C24 1992   7.620   7.808   2.599  0.4416  0.2650 -0.0000
   25PCz    C25 1993   7.645   7.752   2.477  0.2811  0.9744  0.2903
   25PCz    C26 1994   7.743   7.809   2.395  0.4054  0.1206 -0.6581
   25PCz    C27 1995   7.591   7.290   1.884 -0.5202  0.2074  0.1624
   25PCz    C28 1996   7.452   7.307   1.898 -0.2721  0.1611  0.0840
   25PCz    C29 1997   7.371   7.282   1.781  0.3727 -0.8703 -0.1427
   25PCz    C30 1998   7.428   7.253   1.657 -0.2698  0.2411 -0.3050
   25PCz    C31 1999   7.565   7.242   1.649 -0.5608  0.7158  0.6672
   25PCz    C32 2000   7.649   7.258   1.763 -0.0373 -0.1035 -0.1209
   25PCz    N33 2001   7.312   7.484   2.401  0.3883  0.0771  0.2244
   25PCz    C34 2002   7.314   7.442   2.267 -0.6439  1.2835 -0.2218
   25PCz    C35 2003   7.252   7.500   2.160  0.1475 -0.1834  0.4014
   25PCz    C36 2004   7.297   7.442   2.039  0.2881 -0.8332  0.2374
   25PCz    C37 2005   7.391   7.339   2.033 -0.2047 -0.5512  0.5065
   25PCz    C38 2006   7.438   7.273   2.148  0.3814  0.3524 -0.0214
   25PCz    C39 2007   7.397   7.332   2.269 -0.3840  0.2584 -0.0752
   25PCz    C40 2008   7.434   7.305   2.405  0.0644 -0.2298  0.3556
   25PCz    C41 2009   7.518   7.206   2.457  0.2506 -0.5442  0.3256
   25PCz    C42 2010   7.542   7.212   2.596  0.3777  0.0679  0.1246
   25PCz    C43 2011   7.477   7.305   2.683 -0.7492 -0.0616  0.6966
   25PCz    C44 2012   7.401   7.408   2.627  0.0397 -0.1143  0.5878
   25PCz    C45 2013   7.387   7.405   2.483 -0.4856 -0.1117  0.0864
   25PCz    C46 2014   7.266   7.609   2.435  0.1999 -0.5756  0.8131
   25PCz    C47 2015   7.322   7.725   2.386  0.4852 -0.8210  0.0790
   25PCz    C48 2016   7.269   7.848   2.427 -0.6067  0.0784 -0.1575
   25PCz    C49 2017   7.164   7.854   2.513 -0.5708 -0.1619 -0.5441
   25PCz    C50 2018   7.103   7.734   2.558 -0.5369  0.6997  0.0106
   25PCz    C51 2019   7.158   7.611   2.519 -0.5653 -0.5306  0.4056
   25PCz    H52 2020   7.549   7.564   1.929 -0.8628 -0.8822  0.2217
   25PCz    H53 2021   7.605   7.763   2.073 -2.1087 -0.8672 -0.0733
   25PCz    H54 2022   7.887   7.536   2.308 -0.2096  0.7219 -0.0826
   25PCz    H55 2023   7.974   7.284   2.305 -0.7640 -0.5690  1.0621
   25PCz    H56 2024   8.009   7.032   2.273 -2.3675 -0.0803  2.8548
   25PCz    H57 2025   7.864   6.916   2.096 -3.4408  0.7803 -1.5575
   25PCz    H58 2026   7.725   7.035   1.955  1.9089 -0.4759 -2.7050
   25PCz    H59 2027   7.954   7.784   2.032  1.7266  0.3298 -0.1392
   25PCz    H60 2028   8.131   7.970   2.021 -3.5684  0.6015 -2.3129
   25PCz    H61 2029   8.180   8.112   2.208  0.1636 -0.0401 -2.6152
   25PCz    H62 2030   8.040   8.090   2.428 -1.4614  1.3101 -0.4652
   25PCz    H63 2031   7.842   8.065   2.608  1.3466 -0.3217 -0.6643
   25PCz    H64 2032   7.680   7.959   2.744  1.2726  1.3770 -0.3091
   25PCz    H65 2033   7.539   7.757   2.650  0.8553 -1.8214 -1.2733
   25PCz    H66 2034   7.584   7.669   2.445 -1.6703  2.0756  0.9727
   25PCz    H67 2035   7.263   7.287   1.790  0.4472  1.9634 -0.0363
   25PCz    H68 2036   7.366   7.240   1.568 -0.6579  0.5250 -0.0767
   25PCz    H69 2037   7.609   7.225   1.551 -2.3885  1.7865 -0.3949
   25PCz    H70 2038   7.757   7.257   1.763  0.0308  1.6756 -1.3234
   25PCz    H71 2039   7.195   7.591   2.175 -0.9080 -1.0466  1.8285
   25PCz    H72 2040   7.270   7.496   1.948  1.3851 -0.8428 -0.1026
   25PCz    H73 2041   7.510   7.191   2.146 -2.0589 -1.9034 -0.2770
   25PCz    H74 2042   7.562   7.128   2.395  0.4830 -0.1628  0.0044
   25PCz    H75 2043   7.593   7.131   2.647  0.6401  0.7972  1.0463
   25PCz    H76 2044   7.490   7.294   2.790 -0.6822 -1.2330  0.5783
   25PCz    H77 2045   7.353   7.479   2.694  1.2805 -0.5333  1.9727
   25PCz    H78 2046   7.412   7.725   2.324  0.2788 -0.5327 -0.2207
   25PCz    H79 2047   7.313   7.940   2.390  1.9011 -1.5597 -1.6363
   25PCz    H80 2048   7.108   7.944   2.536  0.1754 -0.0362  0.8341
   25PCz    H81 2049   7.018   7.731   2.625 -1.0269  0.9481 -0.5943
   25PCz    H82 2050   7.126   7.514   2.557  0.7586 -1.4722 -0.7796
   26PCz     N1 2051   4.417   1.302   3.857  0.0429  0.4543  0.3459
   26PCz     C2 2052   4.546   1.279   3.806  0.1323  0.5077  0.1331
   26PCz     C3 2053   4.661   1.365   3.792  0.3345 -0.1720  0.1145
   26PCz     C4 2054   4.783   1.306   3.767 -0.6511 -0.5010  0.6220
   26PCz     C5 2055   4.792   1.172   3.733 -0.6135  1.4859 -0.7699
   26PCz     C6 2056   4.684   1.085   3.735  0.5681 -0.2017  0.4716
   26PCz     C7 2057   4.562   1.141   3.782  0.8146 -0.5514  0.0626
   26PCz     C8 2058   4.430   1.082   3.804  0.1507  0.5650 -0.4371
   26PCz     C9 2059   4.373   0.959   3.769  0.2273  0.6779 -0.4025
   26PCz    C10 2060   4.241   0.934   3.805  0.0970  0.6781 -0.2587
   26PCz    C11 2061   4.159   1.030   3.871 -0.3034  0.5891  0.5625
   26PCz    C12 2062   4.212   1.160   3.889 -0.0433  0.3984 -0.0904
   26PCz    C13 2063   4.346   1.180   3.862  0.0485 -0.6716  0.3376
   26PCz    N14 2064   4.918   1.112   3.698 -0.4646  0.7378  0.0994
   26PCz    C15 2065   4.964   1.096   3.568  0.1306 -0.9872  0.1124
   26PCz    C16 2066   4.905   1.115   3.441  0.1672  0.5445  0.0480
   26PCz    C17 2067   4.979   1.111   3.318  0.0155  0.5934 -0.8145
   26PCz    C18 2068   5.116   1.112   3.330 -0.8715 -0.4841 -1.0626
   26PCz    C19 2069   5.177   1.091   3.456  0.1859 -0.8436 -0.0063
   26PCz    C20 2070   5.100   1.078   3.574  0.5061  0.4349  0.4735
   26PCz    C21 2071   5.139   1.071   3.717  0.1977  0.0319  0.0252
   26PCz    C22 2072   5.260   1.050   3.788  0.1283 -0.1140  0.0204
   26PCz    C23 2073   5.267   1.072   3.927 -0.2020  0.1773  0.2783
   26PCz    C24 2074   5.143   1.097   3.997 -0.7699  0.1333 -0.3733
   26PCz    C25 2075   5.021   1.105   3.934 -0.2248 -0.1020 -0.1180
   26PCz    C26 2076   5.023   1.088   3.790 -0.1360  0.5950 -0.7934
   26PCz    C27 2077   4.366   1.426   3.884 -0.2418 -0.4824  0.0936
   26PCz    C28 2078   4.348   1.455   4.021 -0.3305  0.2356 -0.3174
   26PCz    C29 2079   4.292   1.583   4.055 -0.0663 -0.1466  0.3446
   26PCz    C30 2080   4.272   1.682   3.957  0.0198 -0.3750  0.5057
   26PCz    C31 2081   4.293   1.646   3.824 -0.1399  0.1296 -0.3998
   26PCz    C32 2082   4.331   1.517   3.788  0.1574  0.2323  1.1222
   26PCz    N33 2083   4.354   1.108   4.470  0.5101  0.0018 -0.8176
   26PCz    C34 2084   4.376   1.184   4.355  0.0377 -0.2779  0.1813
   26PCz    C35 2085   4.494   1.219   4.288 -0.4953 -0.0032  0.1475
   26PCz    C36 2086   4.483   1.306   4.180 -0.1884  0.5951 -1.0963
   26PCz    C37 2087   4.358   1.356   4.139  0.3458  0.3402  0.0746
   26PCz    C38 2088   4.233   1.320   4.200  0.5300 -0.1537  0.0786
   26PCz    C39 2089   4.247   1.234   4.318 -1.1066 -0.2995  0.2041
   26PCz    C40 2090   4.150   1.178   4.416  0.7482 -0.5036 -0.0186
   26PCz    C41 2091   4.010   1.193   4.434 -0.1087  0.3439  0.5225
   26PCz    C42 2092   3.948   1.125   4.542 -0.0479 -0.5807 -0.1178
   26PCz    C43 2093   4.028   1.049   4.632  0.3905  0.2046 -0.9270
   26PCz    C44 2094   4.159   1.028   4.613 -0.1867 -0.0147  0.1514
   26PCz    C45 2095   4.218   1.100   4.509 -0.3328 -0.3142 -0.0994
   26PCz    C46 2096   4.453   1.049   4.554  0.0974 -0.2332  0.3109
   26PCz    C47 2097   4.535   0.948   4.501  0.0454 -0.2470 -0.0938
   26PCz    C48 2098   4.649   0.911   4.577  0.0415 -1.4272  0.0046
   26PCz    C49 2099   4.681   0.968   4.706  0.5666  0.3285 -0.2795
   26PCz    C50 2100   4.594   1.063   4.759  0.2103  0.5599 -0.1894
   26PCz    C51 2101   4.479   1.102   4.681  0.4763 -0.2129 -0.2834
   26PCz    H52 2102   4.648   1.472   3.807 -2.2945 -0.4240  0.2127
   26PCz    H53 2103   4.868   1.374   3.763 -1.9691  1.1387 -0.9540
   26PCz    H54 2104   4.686   0.979   3.713 -0.7534  0.0027 -0.8050
   26PCz    H55 2105   4.438   0.886   3.720  0.6221  0.2260  0.7718
   26PCz    H56 2106   4.196   0.836   3.792 -2.4039  1.7279 -0.0579
   26PCz    H57 2107   4.058   1.003   3.898 -0.8929  0.0137 -1.9635
   26PCz    H58 2108   4.153   1.240   3.933 -0.5545  0.1995 -0.4108
   26PCz    H59 2109   4.802   1.149   3.433 -0.7756 -1.8375  1.1047
   26PCz    H60 2110   4.934   1.119   3.220  2.9921  0.2645 -2.3190
   26PCz    H61 2111   5.181   1.120   3.243  3.9633 -1.2223  2.1186
   26PCz    H62 2112   5.285   1.093   3.461  0.2636 -0.3683 -1.4733
   26PCz    H63 2113   5.355   1.036   3.737 -0.3223 -1.3657 -0.5207
   26PCz    H64 2114   5.361   1.058   3.979  0.4014  1.6116 -0.3682
   26PCz    H65 2115   5.153   1.127   4.101 -1.4471  0.9183 -0.5194
   26PCz    H66 2116   4.928   1.125   3.986  0.6442 -1.0202  1.8886
   26PCz    H67 2117   4.267   1.605   4.158  2.5969  2.0530  0.6161
   26PCz    H68 2118   4.250   1.785   3.984 -0.9184 -0.4467  0.0670
   26PCz    H69 2119   4.277   1.724   3.749  1.6118  1.4766  0.5434
   26PCz    H70 2120   4.346   1.488   3.685 -0.8546 -2.3036  1.6217
   26PCz    H71 2121   4.593   1.189   4.320 -0.1453 -0.2312 -1.0898
   26PCz    H72 2122   4.568   1.335   4.119 -0.9314  1.3138 -1.8118
   26PCz    H73 2123   4.136   1.352   4.162  1.0298 -0.6319 -1.7155
   26PCz    H74 2124   3.951   1.257   4.369  1.1298  0.1942 -0.8106
   26PCz    H75 2125   3.843   1.144   4.558  0.1149  1.2858 -1.0567
   26PCz    H76 2126   3.982   1.015   4.724  2.4318 -0.5711 -0.1351
   26PCz    H77 2127   4.215   0.982   4.694 -1.9994 -0.2176  1.3527
   26PCz    H78 2128   4.514   0.920   4.398  1.8263  0.3963 -0.6753
   26PCz    H79 2129   4.721   0.845   4.530  1.4994 -1.5707  2.2583
   26PCz    H80 2130   4.775   0.955   4.760  0.4601  1.3191  0.1496
   26PCz    H81 2131   4.617   1.124   4.846 -1.5439  2.3068 -0.8645
   26PCz    H82 2132   4.431   1.196   4.707  1.7722  0.6196 -0.7936
   27PCz     N1 2133   5.797   0.665   1.860  0.7008  0.4701 -0.0946
   27PCz     C2 2134   5.847   0.678   1.990  0.0486  0.2060 -0.6786
   27PCz     C3 2135   5.790   0.734   2.108 -0.0626 -0.0592 -0.1203
   27PCz     C4 2136   5.874   0.734   2.224  0.0489  0.3841  0.2559
   27PCz     C5 2137   6.004   0.675   2.217 -0.1094  0.2721 -0.2012
   27PCz     C6 2138   6.055   0.620   2.101 -0.9393 -0.2613 -0.1658
   27PCz     C7 2139   5.973   0.623   1.985 -0.5254  0.0884 -0.4574
   27PCz     C8 2140   5.997   0.570   1.849 -0.8963 -0.3696  0.5613
   27PCz     C9 2141   6.105   0.511   1.790 -0.4559  0.6757 -0.3567
   27PCz    C10 2142   6.100   0.485   1.655  0.0943 -0.3177 -0.0109
   27PCz    C11 2143   5.986   0.529   1.574  0.0665 -0.2124 -0.0518
   27PCz    C12 2144   5.877   0.588   1.638  0.3073 -0.1410 -0.2959
   27PCz    C13 2145   5.886   0.601   1.775  0.6128 -0.5080  0.1285
   27PCz    N14 2146   6.076   0.664   2.337 -0.4276 -0.2886  0.0576
   27PCz    C15 2147   6.143   0.777   2.394 -0.0087 -0.5039 -0.3244
   27PCz    C16 2148   6.160   0.908   2.351  0.3907  0.5868 -0.1906
   27PCz    C17 2149   6.224   0.997   2.435  0.2113  0.2791  0.0691
   27PCz    C18 2150   6.275   0.954   2.559  0.3944 -0.0644 -0.8382
   27PCz    C19 2151   6.262   0.821   2.608 -0.1049  0.9357  0.1727
   27PCz    C20 2152   6.202   0.729   2.518  0.2949 -0.2953  0.4142
   27PCz    C21 2153   6.157   0.586   2.525  0.2919 -0.0007 -0.4337
   27PCz    C22 2154   6.188   0.484   2.621  0.0438  0.1005 -0.6766
   27PCz    C23 2155   6.123   0.357   2.605  0.7206 -0.1817  0.6330
   27PCz    C24 2156   6.046   0.326   2.489 -0.1559  1.0330  0.4389
   27PCz    C25 2157   6.028   0.427   2.392 -0.4939 -0.0451 -0.1523
   27PCz    C26 2158   6.075   0.558   2.420 -0.0540 -0.8580  0.2009
   27PCz    C27 2159   5.665   0.711   1.840 -0.4547  0.6845  0.4518
   27PCz    C28 2160   5.557   0.624   1.875  0.5999 -0.0816  0.0832
   27PCz    C29 2161   5.427   0.682   1.891 -0.0738 -0.1645  0.3753
   27PCz    C30 2162   5.409   0.822   1.875  0.2028  0.2490  0.0210
   27PCz    C31 2163   5.519   0.901   1.831  1.0335 -0.2949  0.5480
   27PCz    C32 2164   5.646   0.849   1.818 -0.1915 -0.6671 -0.8065
   27PCz    N33 2165   5.621   0.068   1.928 -0.5335 -0.5395 -0.0185
   27PCz    C34 2166   5.594   0.208   1.944  0.0540  0.5098  0.3826
   27PCz    C35 2167   5.538   0.283   2.045  0.6682  0.2592 -0.0447
   27PCz    C36 2168   5.540   0.420   2.026  0.6093 -0.2472  0.1555
   27PCz    C37 2169   5.572   0.481   1.899  0.3466 -0.1772  0.2323
   27PCz    C38 2170   5.600   0.397   1.782 -1.5861 -0.3249 -0.4516
   27PCz    C39 2171   5.623   0.265   1.817 -0.4509  0.5791 -0.2748
   27PCz    C40 2172   5.669   0.155   1.723  0.0272  0.2045 -1.1260
   27PCz    C41 2173   5.707   0.151   1.590  0.2480 -0.5156  0.1026
   27PCz    C42 2174   5.726   0.025   1.533  0.1267 -0.8653  0.2615
   27PCz    C43 2175   5.721  -0.094   1.607  1.0735 -0.1530  0.2158
   27PCz    C44 2176   5.693  -0.087   1.748 -0.2668 -0.1112 -0.0688
   27PCz    C45 2177   5.655   0.035   1.797  0.4359 -0.8843  0.1683
   27PCz    C46 2178   5.598  -0.038   2.021  0.1161 -0.1655  0.0220
   27PCz    C47 2179   5.692  -0.092   2.109 -0.0696  0.1804  0.3814
   27PCz    C48 2180   5.645  -0.190   2.202 -0.0555 -0.1866 -0.4251
   27PCz    C49 2181   5.506  -0.210   2.218  0.3776  0.1808 -0.2066
   27PCz    C50 2182   5.409  -0.154   2.128 -1.2502 -0.3230 -0.3283
   27PCz    C51 2183   5.465  -0.077   2.024 -0.9265  0.7113  0.4151
   27PCz    H52 2184   5.696   0.788   2.115  0.0869  0.0126  2.1158
   27PCz    H53 2185   5.836   0.775   2.317  1.0927  1.9887  0.0105
   27PCz    H54 2186   6.159   0.590   2.096 -0.5685 -0.2923  4.0859
   27PCz    H55 2187   6.192   0.491   1.852  0.2080  0.7029 -1.2674
   27PCz    H56 2188   6.184   0.443   1.600  1.0340  2.7401 -1.0998
   27PCz    H57 2189   5.984   0.527   1.465  1.0877  2.0836 -0.1824
   27PCz    H58 2190   5.792   0.624   1.581  1.0522  0.1412 -1.2429
   27PCz    H59 2191   6.140   0.932   2.247  0.8942 -1.2089 -0.7515
   27PCz    H60 2192   6.235   1.100   2.401  2.1885 -0.7786 -2.8177
   27PCz    H61 2193   6.318   1.025   2.628  0.0142 -0.2029 -0.4525
   27PCz    H62 2194   6.291   0.778   2.703 -2.3538 -2.0041 -0.3419
   27PCz    H63 2195   6.261   0.502   2.699 -1.3949  0.8681  0.5355
   27PCz    H64 2196   6.142   0.276   2.676 -0.3170 -2.1287 -1.2110
   27PCz    H65 2197   6.002   0.228   2.473  0.7870  0.7130 -0.2663
   27PCz    H66 2198   5.969   0.419   2.301 -0.2173  0.4108 -0.3733
   27PCz    H67 2199   5.348   0.620   1.933  0.4395 -1.1224 -0.0525
   27PCz    H68 2200   5.318   0.875   1.903  0.0002 -0.2846  0.3836
   27PCz    H69 2201   5.506   1.007   1.816  1.3718 -0.0779  1.6652
   27PCz    H70 2202   5.724   0.922   1.798 -0.6022  0.1216  0.3238
   27PCz    H71 2203   5.510   0.235   2.139 -1.7737  1.7558  0.0875
   27PCz    H72 2204   5.511   0.488   2.106 -2.4458  1.7739 -2.4477
   27PCz    H73 2205   5.629   0.422   1.680 -1.1482  0.0543 -0.2393
   27PCz    H74 2206   5.734   0.237   1.529  1.3474 -2.3711 -2.2151
   27PCz    H75 2207   5.747   0.015   1.426 -2.1938  0.7384 -0.4097
   27PCz    H76 2208   5.744  -0.187   1.555  1.0978 -0.5613  0.9504
   27PCz    H77 2209   5.700  -0.174   1.812  2.9094  0.6217  0.7669
   27PCz    H78 2210   5.799  -0.074   2.106  0.1158 -0.8440  0.4833
   27PCz    H79 2211   5.719  -0.232   2.269  1.2692  0.6706 -1.3000
   27PCz    H80 2212   5.482  -0.279   2.299  2.2628  0.9619  1.0933
   27PCz    H81 2213   5.308  -0.190   2.146 -0.0661 -3.7940  0.1351
   27PCz    H82 2214   5.398  -0.020   1.960 -0.1758  0.7241 -0.3662
   28PCz     N1 2215   5.665   3.333   7.381 -0.2121  0.1826  0.1294
   28PCz     C2 2216   5.568   3.434   7.394 -0.6265  0.0274  0.9005
   28PCz     C3 2217   5.500   3.510   7.297 -0.6987 -0.5161 -0.7455
   28PCz     C4 2218   5.400   3.595   7.340  0.3316  0.2721  0.8641
   28PCz     C5 2219   5.376   3.610   7.479 -0.2629  0.9155 -0.0107
   28PCz     C6 2220   5.452   3.530   7.575  0.2058 -0.0375  0.2824
   28PCz     C7 2221   5.543   3.438   7.528 -0.5167  0.2419 -0.5702
   28PCz     C8 2222   5.622   3.337   7.601  0.3348  0.4168 -0.3302
   28PCz     C9 2223   5.644   3.324   7.740 -0.6725 -0.6184  0.4085
   28PCz    C10 2224   5.759   3.247   7.776  0.3578  0.3213  0.3979
   28PCz    C11 2225   5.838   3.187   7.683 -0.2304  0.7114  0.6040
   28PCz    C12 2226   5.815   3.195   7.538  0.1540 -0.3039 -1.6353
   28PCz    C13 2227   5.707   3.276   7.508 -0.1980 -0.3792  0.0704
   28PCz    N14 2228   5.271   3.703   7.519 -0.3624 -0.0538  0.6277
   28PCz    C15 2229   5.286   3.842   7.513  0.2998 -0.3155 -0.3424
   28PCz    C16 2230   5.402   3.921   7.487  0.5111 -0.0627 -0.3929
   28PCz    C17 2231   5.384   4.057   7.450  0.1924  0.9006 -0.1255
   28PCz    C18 2232   5.252   4.108   7.436 -0.0572 -0.5196 -0.2069
   28PCz    C19 2233   5.139   4.033   7.463  0.6045  0.0731 -0.3063
   28PCz    C20 2234   5.158   3.899   7.509 -0.4859 -0.2702 -0.1156
   28PCz    C21 2235   5.066   3.787   7.519 -0.2955 -0.1963  0.4277
   28PCz    C22 2236   4.930   3.788   7.540 -0.8889  0.2457 -0.2370
   28PCz    C23 2237   4.854   3.673   7.542  0.1844  0.3439  0.8637
   28PCz    C24 2238   4.915   3.550   7.540  0.1895 -0.2796 -0.1315
   28PCz    C25 2239   5.059   3.542   7.527 -0.3062  0.0954  0.7196
   28PCz    C26 2240   5.132   3.668   7.523 -0.1116  0.7380  0.0488
   28PCz    C27 2241   5.700   3.274   7.262  0.7197  1.0019 -0.0934
   28PCz    C28 2242   5.600   3.189   7.199 -0.1523  0.3157  0.1594
   28PCz    C29 2243   5.638   3.125   7.079  0.6174 -0.2404 -0.2528
   28PCz    C30 2244   5.762   3.149   7.024  0.0954 -0.2342  0.2724
   28PCz    C31 2245   5.858   3.234   7.088  0.1371  0.0269 -0.1414
   28PCz    C32 2246   5.826   3.296   7.208 -0.3364 -0.1386 -0.2177
   28PCz    N33 2247   5.072   3.042   7.331  0.4347  0.0567  0.2279
   28PCz    C34 2248   5.189   3.093   7.281  0.0130 -0.4440  0.0458
   28PCz    C35 2249   5.221   3.144   7.158  0.2019  0.3050  0.3118
   28PCz    C36 2250   5.354   3.179   7.144 -0.6583  0.1318 -0.4447
   28PCz    C37 2251   5.459   3.173   7.243  0.3824 -0.0186 -0.1996
   28PCz    C38 2252   5.417   3.125   7.369 -0.2287 -0.1220 -0.0791
   28PCz    C39 2253   5.284   3.083   7.388  0.9762  0.4182  0.0790
   28PCz    C40 2254   5.215   3.015   7.500 -0.2287 -0.5741  0.2308
   28PCz    C41 2255   5.254   2.983   7.633  0.5821  0.3323 -0.9757
   28PCz    C42 2256   5.153   2.924   7.716  0.5691 -0.6228 -0.9161
   28PCz    C43 2257   5.021   2.898   7.675  0.6039  0.4379 -0.3647
   28PCz    C44 2258   4.984   2.931   7.544  0.0232 -0.2529  0.8931
   28PCz    C45 2259   5.078   3.002   7.464  0.3480  0.4228 -0.0234
   28PCz    C46 2260   4.954   3.035   7.257  0.6225  0.4549  0.0093
   28PCz    C47 2261   4.890   3.158   7.216  0.5232 -0.4401 -0.5335
   28PCz    C48 2262   4.770   3.151   7.145  0.0695  0.5017  0.0647
   28PCz    C49 2263   4.712   3.026   7.115  0.3327  1.0643 -0.2248
   28PCz    C50 2264   4.777   2.905   7.150 -0.0394 -0.1122  0.1365
   28PCz    C51 2265   4.894   2.910   7.224  0.3770  0.1804 -0.3055
   28PCz    H52 2266   5.522   3.499   7.191 -1.0736 -1.4390 -0.7404
   28PCz    H53 2267   5.337   3.644   7.266  1.7196 -0.0216 -0.5611
   28PCz    H54 2268   5.422   3.533   7.680  0.6084 -0.1925  0.4018
   28PCz    H55 2269   5.579   3.370   7.814  0.4835 -0.1918  1.1726
   28PCz    H56 2270   5.788   3.235   7.880  0.6648 -0.5334  0.2236
   28PCz    H57 2271   5.930   3.140   7.717 -0.2402  1.5808  1.9077
   28PCz    H58 2272   5.878   3.146   7.465  2.0944 -1.6616  0.8152
   28PCz    H59 2273   5.504   3.885   7.478  0.5725  0.4747 -2.4665
   28PCz    H60 2274   5.477   4.110   7.431  1.5647  0.0844  3.5278
   28PCz    H61 2275   5.245   4.211   7.401 -0.0851  0.3515  2.1502
   28PCz    H62 2276   5.043   4.076   7.435 -0.0171 -1.7489 -1.1473
   28PCz    H63 2277   4.884   3.886   7.547 -1.5829  0.1058 -2.2540
   28PCz    H64 2278   4.747   3.675   7.562 -0.2228 -1.5147 -0.8851
   28PCz    H65 2279   4.855   3.463   7.562 -0.2625  0.0547 -0.0188
   28PCz    H66 2280   5.112   3.447   7.524  0.9464  0.7950  0.1169
   28PCz    H67 2281   5.571   3.053   7.034  0.0061 -1.7423  2.8052
   28PCz    H68 2282   5.784   3.099   6.930  0.2404  1.4785 -0.6563
   28PCz    H69 2283   5.958   3.253   7.049  0.4378 -0.9861  0.1310
   28PCz    H70 2284   5.896   3.367   7.251 -4.2312  3.4532  0.8656
   28PCz    H71 2285   5.145   3.160   7.083 -0.8272 -0.2913  1.1950
   28PCz    H72 2286   5.390   3.213   7.047  0.3521 -0.3047 -0.2389
   28PCz    H73 2287   5.486   3.116   7.453 -1.3402 -0.8777  0.7843
   28PCz    H74 2288   5.356   2.989   7.669  0.3094 -0.7711  0.0376
   28PCz    H75 2289   5.184   2.896   7.816  1.1137 -0.5923 -1.0730
   28PCz    H76 2290   4.950   2.857   7.746  0.2581  1.1347 -0.2967
   28PCz    H77 2291   4.879   2.923   7.517  0.1571 -1.1130  0.5875
   28PCz    H78 2292   4.934   3.256   7.236  1.0748 -0.8254  0.2193
   28PCz    H79 2293   4.723   3.244   7.114  0.2869  0.7981  0.6085
   28PCz    H80 2294   4.616   3.016   7.065  0.0294  0.6197  0.4420
   28PCz    H81 2295   4.737   2.812   7.111 -0.8613  0.1449  0.3365
   28PCz    H82 2296   4.942   2.815   7.248  2.7756  0.8255 -2.1751
   29PCz     N1 2297   1.019   6.616   2.030  0.4357 -0.1037  0.3491
   29PCz     C2 2298   1.099   6.730   2.043 -0.3824 -0.8301 -0.2543
   29PCz     C3 2299   1.177   6.792   2.145 -0.1925  0.4209 -0.1194
   29PCz     C4 2300   1.258   6.905   2.114 -0.5929  0.1152  0.3111
   29PCz     C5 2301   1.246   6.967   1.994 -0.3373 -0.2775 -0.1346
   29PCz     C6 2302   1.168   6.911   1.891  0.4690  0.8206 -0.3970
   29PCz     C7 2303   1.100   6.792   1.917  0.9591 -0.0702  0.7740
   29PCz     C8 2304   1.005   6.723   1.832  0.2521  0.0834  0.6839
   29PCz     C9 2305   0.952   6.757   1.702  0.0650 -0.2218 -0.0074
   29PCz    C10 2306   0.847   6.677   1.657  0.0196  0.4523  0.1222
   29PCz    C11 2307   0.787   6.574   1.736 -0.3929  0.0744  0.0589
   29PCz    C12 2308   0.836   6.548   1.865  0.3890  0.4385 -0.4877
   29PCz    C13 2309   0.945   6.625   1.912  0.2429 -0.5716  0.9163
   29PCz    N14 2310   1.311   7.092   1.969 -0.5427 -0.3307  0.3184
   29PCz    C15 2311   1.271   7.205   2.042 -0.1284 -0.4204 -0.0978
   29PCz    C16 2312   1.196   7.216   2.161 -0.3028  0.2246  0.9725
   29PCz    C17 2313   1.158   7.346   2.197  0.1391 -0.0410 -0.1598
   29PCz    C18 2314   1.205   7.459   2.124 -0.2470 -0.1025 -0.2130
   29PCz    C19 2315   1.291   7.445   2.012  0.3646  0.6682 -0.1503
   29PCz    C20 2316   1.327   7.316   1.970 -0.0106  0.8177 -0.3720
   29PCz    C21 2317   1.402   7.272   1.855 -0.1751  0.0299 -0.2032
   29PCz    C22 2318   1.449   7.346   1.747  0.1047  0.6577 -0.2155
   29PCz    C23 2319   1.501   7.270   1.645  0.3683 -0.9065 -0.2415
   29PCz    C24 2320   1.490   7.127   1.637  0.3502 -0.1872 -0.3658
   29PCz    C25 2321   1.431   7.056   1.745 -0.4697  0.5370 -0.3907
   29PCz    C26 2322   1.392   7.130   1.859  0.2737 -1.2087  0.3964
   29PCz    C27 2323   1.007   6.515   2.120  0.3630 -0.6913 -0.6453
   29PCz    C28 2324   1.103   6.410   2.112 -0.1058  0.3878  0.4030
   29PCz    C29 2325   1.079   6.306   2.203  0.2715  0.5131 -0.0406
   29PCz    C30 2326   0.979   6.312   2.304  0.6768 -0.4000 -0.0398
   29PCz    C31 2327   0.897   6.429   2.314  0.1716  0.0113  0.5947
   29PCz    C32 2328   0.905   6.525   2.219  0.9988  0.7156 -0.2791
   29PCz    N33 2329   1.429   6.328   1.658  0.5893  0.4848  0.9270
   29PCz    C34 2330   1.368   6.341   1.782 -0.0456 -0.0133 -0.4403
   29PCz    C35 2331   1.427   6.360   1.907  0.1426 -0.3894  0.1901
   29PCz    C36 2332   1.336   6.387   2.010  0.1627  0.0419  0.1158
   29PCz    C37 2333   1.192   6.395   1.997 -0.6161  0.1327 -0.2165
   29PCz    C38 2334   1.145   6.392   1.866  0.1359  0.6434 -0.9411
   29PCz    C39 2335   1.233   6.361   1.764  0.3092 -0.1557  0.8721
   29PCz    C40 2336   1.203   6.357   1.622 -0.1187 -0.8652  0.6465
   29PCz    C41 2337   1.090   6.386   1.548  0.9467 -0.2705 -0.3272
   29PCz    C42 2338   1.097   6.367   1.406 -0.1469  0.0973 -0.3590
   29PCz    C43 2339   1.225   6.351   1.344  0.0833 -0.0672 -0.4837
   29PCz    C44 2340   1.339   6.334   1.423 -0.5946 -0.0206  0.2554
   29PCz    C45 2341   1.326   6.332   1.555 -0.1831 -0.1813  0.2035
   29PCz    C46 2342   1.569   6.337   1.634  0.1837 -0.6585 -0.1588
   29PCz    C47 2343   1.624   6.443   1.560 -1.1076 -0.2254  0.1674
   29PCz    C48 2344   1.764   6.467   1.561 -0.7591 -0.7556 -0.0433
   29PCz    C49 2345   1.849   6.379   1.633  0.4338 -0.1427 -0.2186
   29PCz    C50 2346   1.796   6.259   1.685 -0.5599 -0.3563 -0.3635
   29PCz    C51 2347   1.657   6.245   1.693  0.6529  0.9547 -0.4388
   29PCz    H52 2348   1.169   6.741   2.241 -0.7564 -1.2406 -1.0041
   29PCz    H53 2349   1.313   6.951   2.196 -0.2349 -2.7624  1.8429
   29PCz    H54 2350   1.150   6.965   1.798 -1.2776  0.5925 -0.2140
   29PCz    H55 2351   0.991   6.847   1.656 -1.9859  2.6945  3.4921
   29PCz    H56 2352   0.802   6.700   1.561  0.4437 -1.5042 -0.5946
   29PCz    H57 2353   0.711   6.510   1.692  0.1554 -0.2338 -0.4677
   29PCz    H58 2354   0.805   6.464   1.927  4.2622 -0.4206  0.5643
   29PCz    H59 2355   1.159   7.125   2.208  0.5975 -0.1473  0.9889
   29PCz    H60 2356   1.094   7.363   2.283  1.9023 -1.7720  1.6031
   29PCz    H61 2357   1.161   7.558   2.132  1.2848  0.5822 -0.0162
   29PCz    H62 2358   1.317   7.536   1.959 -0.3464  1.1450  0.2900
   29PCz    H63 2359   1.448   7.455   1.752  1.8397  0.7281 -0.8382
   29PCz    H64 2360   1.543   7.330   1.565 -3.3767  1.3064 -0.7441
   29PCz    H65 2361   1.516   7.075   1.546 -0.1237  0.6455 -0.9897
   29PCz    H66 2362   1.414   6.948   1.748 -0.7788  0.5978  0.9209
   29PCz    H67 2363   1.139   6.215   2.203 -0.1555  0.2224  1.3796
   29PCz    H68 2364   0.965   6.229   2.373  1.1307 -0.3691  0.0929
   29PCz    H69 2365   0.812   6.427   2.382 -2.5120  0.4401 -2.4608
   29PCz    H70 2366   0.843   6.614   2.227 -1.8698 -0.6503 -4.0558
   29PCz    H71 2367   1.533   6.362   1.928  0.0336  0.9010  0.7238
   29PCz    H72 2368   1.390   6.404   2.103  0.1215 -0.0602  0.1583
   29PCz    H73 2369   1.039   6.397   1.846  0.1041 -1.1057 -1.3563
   29PCz    H74 2370   0.996   6.417   1.593  0.1917  0.7480 -2.4531
   29PCz    H75 2371   1.009   6.365   1.343 -0.9290 -0.3157  0.7052
   29PCz    H76 2372   1.231   6.347   1.236  0.6097  0.2062 -0.4715
   29PCz    H77 2373   1.433   6.324   1.369 -2.0984 -0.9476 -2.4238
   29PCz    H78 2374   1.568   6.518   1.505 -0.0235  1.5520  1.3708
   29PCz    H79 2375   1.809   6.555   1.516  0.4906 -0.4939  1.5865
   29PCz    H80 2376   1.957   6.395   1.637  0.1482  1.7480  1.7914
   29PCz    H81 2377   1.858   6.182   1.727 -0.3820 -0.3034 -0.5278
   29PCz    H82 2378   1.616   6.160   1.747  2.0134  1.2270  1.1049
   30PCz     N1 2379   3.520   0.008   5.531 -0.3833 -0.0813  0.0087
   30PCz     C2 2380   3.512   0.058   5.663  0.0989 -0.2211  0.3426
   30PCz     C3 2381   3.523  -0.010   5.786 -0.1761  0.0040  0.5219
   30PCz     C4 2382   3.524   0.074   5.897  0.2972 -0.3528 -0.1009
   30PCz     C5 2383   3.501   0.218   5.888 -0.6402  0.4092  0.5510
   30PCz     C6 2384   3.482   0.280   5.763  0.1307  0.0108  0.9146
   30PCz     C7 2385   3.492   0.194   5.650  0.3540 -0.2056 -0.4772
   30PCz     C8 2386   3.490   0.225   5.506  0.6329 -0.3420 -1.1350
   30PCz     C9 2387   3.476   0.347   5.439  0.4460 -0.3603 -1.2666
   30PCz    C10 2388   3.446   0.341   5.301 -0.5437  0.2530 -0.1919
   30PCz    C11 2389   3.467   0.222   5.226  0.0453  0.4192  0.2079
   30PCz    C12 2390   3.490   0.101   5.292 -0.2580  0.2137 -0.5216
   30PCz    C13 2391   3.502   0.111   5.435 -0.5364  0.4996  0.4242
   30PCz    N14 2392   3.515   0.294   5.998 -0.3833 -0.2700  0.4813
   30PCz    C15 2393   3.438   0.289   6.110 -0.2377 -0.7863 -0.2917
   30PCz    C16 2394   3.315   0.230   6.138 -0.1768 -0.5505 -0.0299
   30PCz    C17 2395   3.258   0.253   6.266  0.2161 -0.8079  1.0870
   30PCz    C18 2396   3.315   0.326   6.369 -0.4258 -0.5636 -0.6379
   30PCz    C19 2397   3.438   0.387   6.336  0.2868  0.2053  0.3023
   30PCz    C20 2398   3.495   0.373   6.210  0.1495  0.6370  0.1956
   30PCz    C21 2399   3.614   0.433   6.154  0.5247 -0.4008 -0.0112
   30PCz    C22 2400   3.704   0.521   6.212 -0.2067 -0.4275 -0.0530
   30PCz    C23 2401   3.813   0.557   6.128 -0.2959 -0.0365 -0.1290
   30PCz    C24 2402   3.828   0.503   5.996  0.1038  0.3494 -0.3814
   30PCz    C25 2403   3.734   0.415   5.943 -0.3758  0.1095 -0.3480
   30PCz    C26 2404   3.625   0.386   6.020  0.0289  0.5466  0.1079
   30PCz    C27 2405   3.579  -0.109   5.504 -0.2890 -0.1137  0.5630
   30PCz    C28 2406   3.714  -0.110   5.460 -0.0651 -0.4760 -0.4964
   30PCz    C29 2407   3.755  -0.231   5.404 -0.3050 -0.1931 -0.4870
   30PCz    C30 2408   3.677  -0.344   5.392  0.5184  0.5567  0.0969
   30PCz    C31 2409   3.550  -0.345   5.449  0.0616 -0.1134  0.2255
   30PCz    C32 2410   3.503  -0.227   5.509 -0.1498  0.1764  0.3068
   30PCz    N33 2411   4.023   0.355   5.418 -0.3157 -0.7109 -0.8451
   30PCz    C34 2412   3.955   0.242   5.457  0.3473 -0.4196 -0.5506
   30PCz    C35 2413   3.905   0.206   5.575  0.1844 -0.4227 -0.6627
   30PCz    C36 2414   3.825   0.085   5.576  0.0884  0.3024  0.1830
   30PCz    C37 2415   3.801   0.010   5.456  0.0163  0.0461 -0.0359
   30PCz    C38 2416   3.858   0.054   5.335  0.2281 -0.4396  0.4869
   30PCz    C39 2417   3.936   0.173   5.338 -0.1722  0.2694  0.3520
   30PCz    C40 2418   4.000   0.245   5.234 -0.4084 -0.0045 -0.3414
   30PCz    C41 2419   4.002   0.229   5.093  0.2482 -0.4442  0.8844
   30PCz    C42 2420   4.069   0.323   5.006  0.3715 -0.0140 -0.6750
   30PCz    C43 2421   4.125   0.439   5.068 -0.1320  0.0705  0.1034
   30PCz    C44 2422   4.120   0.457   5.207 -0.5396 -0.6122 -0.3338
   30PCz    C45 2423   4.051   0.364   5.282  0.2624  0.4542 -0.3743
   30PCz    C46 2424   3.985   0.474   5.477  0.3266 -0.0582  0.1277
   30PCz    C47 2425   3.848   0.514   5.461  0.5824  0.2573  0.4600
   30PCz    C48 2426   3.793   0.608   5.547  0.1155  0.0697  1.1434
   30PCz    C49 2427   3.874   0.664   5.649  0.1209 -0.0992  0.0617
   30PCz    C50 2428   4.007   0.636   5.657 -0.3492 -0.2022  0.2373
   30PCz    C51 2429   4.064   0.542   5.570 -0.4806  0.3606 -0.8896
   30PCz    H52 2430   3.542  -0.117   5.789 -0.5354 -0.0590  0.6981
   30PCz    H53 2431   3.539   0.031   5.995 -1.2564  0.9162  0.7473
   30PCz    H54 2432   3.468   0.387   5.754 -0.6624 -0.0456  1.4675
   30PCz    H55 2433   3.470   0.439   5.496  3.2979 -1.5957  1.2564
   30PCz    H56 2434   3.414   0.431   5.249 -2.2980 -0.1561  0.1017
   30PCz    H57 2435   3.434   0.226   5.122  1.9285  0.2106 -0.4371
   30PCz    H58 2436   3.492   0.005   5.243  1.6076 -0.6594  1.1334
   30PCz    H59 2437   3.264   0.168   6.064  0.0235  0.1149 -0.7431
   30PCz    H60 2438   3.164   0.204   6.289  0.1737 -0.5940  1.3871
   30PCz    H61 2439   3.269   0.333   6.466 -2.1309 -2.4248 -1.2486
   30PCz    H62 2440   3.501   0.437   6.409  0.2480 -1.2258  1.3627
   30PCz    H63 2441   3.691   0.560   6.313  0.9281 -0.5620  0.1500
   30PCz    H64 2442   3.886   0.626   6.168 -0.9408 -0.3703  1.7282
   30PCz    H65 2443   3.915   0.526   5.936  0.0943 -2.2919 -1.5018
   30PCz    H66 2444   3.740   0.376   5.842 -4.4359  0.2503 -0.8099
   30PCz    H67 2445   3.852  -0.227   5.354 -0.3731 -0.2795 -0.6261
   30PCz    H68 2446   3.719  -0.432   5.343 -0.4045 -0.0460  0.3694
   30PCz    H69 2447   3.493  -0.435   5.430 -2.5610  1.7032 -1.1266
   30PCz    H70 2448   3.406  -0.232   5.557  1.3837 -2.1525  3.5239
   30PCz    H71 2449   3.919   0.267   5.664 -0.0328 -2.5693  0.9142
   30PCz    H72 2450   3.777   0.058   5.669  1.2327  2.2471  1.4173
   30PCz    H73 2451   3.847  -0.004   5.244  1.0607  1.0338 -0.5940
   30PCz    H74 2452   3.958   0.142   5.046  2.4462 -0.3095 -1.6475
   30PCz    H75 2453   4.077   0.315   4.898  2.0646  0.2024 -0.5936
   30PCz    H76 2454   4.176   0.511   5.005  2.9669 -2.0661 -0.0995
   30PCz    H77 2455   4.182   0.534   5.253  0.3731 -0.5132 -1.6785
   30PCz    H78 2456   3.783   0.473   5.384 -0.2236  2.2821 -0.0042
   30PCz    H79 2457   3.691   0.640   5.527  0.0914  0.0564  1.2462
   30PCz    H80 2458   3.832   0.737   5.717  2.4165  1.3155  0.0656
   30PCz    H81 2459   4.076   0.684   5.726  0.4012  0.6040 -1.0219
   30PCz    H82 2460   4.169   0.517   5.588 -1.4302 -1.2559  3.7612
   31PCz     N1 2461   0.646   3.427   2.340  0.1682 -0.0983 -0.0670
   31PCz     C2 2462   0.687   3.548   2.284 -0.9922  0.0488  0.7162
   31PCz     C3 2463   0.816   3.584   2.233 -0.0067  0.6101 -0.3016
   31PCz     C4 2464   0.833   3.719   2.201 -0.2335 -0.2881 -0.1375
   31PCz     C5 2465   0.724   3.815   2.202 -0.1122 -0.0621  0.2418
   31PCz     C6 2466   0.596   3.771   2.240  0.1923 -0.3071 -0.5243
   31PCz     C7 2467   0.579   3.639   2.282  0.4613  0.3389 -0.6024
   31PCz     C8 2468   0.463   3.569   2.340  0.1228  0.2340 -0.2121
   31PCz     C9 2469   0.331   3.608   2.369 -0.0070  0.2941  0.5824
   31PCz    C10 2470   0.251   3.518   2.443  0.8218 -0.1182  0.1565
   31PCz    C11 2471   0.296   3.399   2.494  0.2682  0.3399  0.5403
   31PCz    C12 2472   0.428   3.355   2.460 -0.4074 -0.1287  0.1110
   31PCz    C13 2473   0.512   3.440   2.385  0.3184 -0.5711  0.0446
   31PCz    N14 2474   0.749   3.952   2.196 -0.9052 -0.2386 -0.0364
   31PCz    C15 2475   0.772   4.014   2.324  0.5414  0.4198 -0.6673
   31PCz    C16 2476   0.835   3.965   2.439  0.5739 -0.2765  0.5092
   31PCz    C17 2477   0.812   4.037   2.556  0.6193  0.1233  0.3685
   31PCz    C18 2478   0.736   4.155   2.559  0.0296  0.1176  0.2115
   31PCz    C19 2479   0.681   4.210   2.438  0.2192  0.2009 -0.1551
   31PCz    C20 2480   0.690   4.125   2.328  0.1357 -0.3097  0.5146
   31PCz    C21 2481   0.635   4.145   2.193 -0.2153  0.3257  0.1767
   31PCz    C22 2482   0.564   4.250   2.131 -0.5383 -0.1496 -0.8342
   31PCz    C23 2483   0.527   4.232   2.000  0.0632 -0.3507  0.2091
   31PCz    C24 2484   0.567   4.120   1.921 -0.1813  0.1268  0.7228
   31PCz    C25 2485   0.649   4.023   1.985  0.9927  0.0572 -0.4872
   31PCz    C26 2486   0.678   4.035   2.117 -0.8176  0.0984  0.2420
   31PCz    C27 2487   0.728   3.331   2.403  0.0078 -0.1863  0.4158
   31PCz    C28 2488   0.730   3.201   2.350 -0.2918  0.0288 -0.0524
   31PCz    C29 2489   0.786   3.102   2.435 -0.3434  0.1331  0.4020
   31PCz    C30 2490   0.854   3.130   2.553  0.6632  0.4947 -0.4724
   31PCz    C31 2491   0.832   3.257   2.606 -0.0591 -0.0148 -0.2872
   31PCz    C32 2492   0.766   3.356   2.533  0.2630  0.2959 -0.0239
   31PCz    N33 2493   0.489   3.027   1.870 -0.0426 -0.6170  0.1493
   31PCz    C34 2494   0.559   3.078   1.980 -0.0384 -0.5784 -0.6680
   31PCz    C35 2495   0.645   3.187   1.983  0.2466 -0.3827 -0.2104
   31PCz    C36 2496   0.704   3.230   2.102  0.1473  0.4811  0.1930
   31PCz    C37 2497   0.672   3.154   2.224 -0.3196 -0.0138  0.1805
   31PCz    C38 2498   0.578   3.042   2.222 -0.2021 -0.0185  0.2082
   31PCz    C39 2499   0.526   3.004   2.092 -0.0925  0.3291  0.1080
   31PCz    C40 2500   0.434   2.900   2.041  0.1308  0.3256 -0.0935
   31PCz    C41 2501   0.375   2.792   2.106  0.1344  0.3309 -0.0619
   31PCz    C42 2502   0.308   2.696   2.024 -0.0049 -0.3269  0.0789
   31PCz    C43 2503   0.293   2.716   1.885  0.1200  1.0338 -0.7313
   31PCz    C44 2504   0.335   2.836   1.828  0.2729  0.0582  0.8426
   31PCz    C45 2505   0.411   2.919   1.906 -0.5314  0.5605 -0.2433
   31PCz    C46 2506   0.474   3.093   1.747 -0.1168 -0.0389  0.0901
   31PCz    C47 2507   0.346   3.147   1.710  0.7391  0.1169 -0.3776
   31PCz    C48 2508   0.331   3.231   1.597  0.2681 -0.3790  0.5969
   31PCz    C49 2509   0.449   3.258   1.524  0.3424  0.3063 -0.7318
   31PCz    C50 2510   0.573   3.199   1.554 -0.5064  1.0807 -0.1785
   31PCz    C51 2511   0.585   3.108   1.663  0.3403  0.1240 -0.2189
   31PCz    H52 2512   0.905   3.526   2.252  0.7011  1.8957  0.4916
   31PCz    H53 2513   0.933   3.749   2.171 -0.2977 -0.3135 -0.3714
   31PCz    H54 2514   0.512   3.838   2.254  0.4609 -0.1779  0.5889
   31PCz    H55 2515   0.300   3.706   2.336  1.2002  1.4938  2.8144
   31PCz    H56 2516   0.148   3.543   2.465  0.5927  0.2003 -1.1701
   31PCz    H57 2517   0.222   3.334   2.538 -0.5425  2.0619  1.8265
   31PCz    H58 2518   0.454   3.252   2.485 -0.5372  0.1031  1.2572
   31PCz    H59 2519   0.904   3.883   2.422  1.3432  0.5523 -0.5240
   31PCz    H60 2520   0.851   3.991   2.646 -0.0698  1.5317  1.4171
   31PCz    H61 2521   0.720   4.210   2.651 -0.8828 -0.7314  0.5686
   31PCz    H62 2522   0.628   4.304   2.426  0.9440  0.3589 -2.4572
   31PCz    H63 2523   0.550   4.340   2.191  1.3203 -0.8467  0.7659
   31PCz    H64 2524   0.469   4.308   1.948 -1.3209 -1.1834  0.4689
   31PCz    H65 2525   0.542   4.109   1.816 -0.7840 -0.0268  0.8782
   31PCz    H66 2526   0.689   3.937   1.932  1.3882  0.3077 -0.6067
   31PCz    H67 2527   0.783   3.002   2.395  1.3968 -0.1006  0.7848
   31PCz    H68 2528   0.911   3.053   2.605  0.4668 -1.0774 -2.4715
   31PCz    H69 2529   0.890   3.293   2.690  0.7927  0.8367 -1.2215
   31PCz    H70 2530   0.724   3.445   2.579 -0.7689  0.8170 -1.8889
   31PCz    H71 2531   0.669   3.241   1.892  1.4732  1.7016  1.2717
   31PCz    H72 2532   0.768   3.318   2.105  2.2264 -0.9675  0.4144
   31PCz    H73 2533   0.546   3.002   2.317 -4.2260  1.2690 -0.4244
   31PCz    H74 2534   0.381   2.780   2.214  2.1567 -0.1598 -0.1941
   31PCz    H75 2535   0.252   2.621   2.078 -1.0047  2.0840  2.6293
   31PCz    H76 2536   0.227   2.648   1.831  1.3446 -1.4895  0.7764
   31PCz    H77 2537   0.319   2.865   1.724 -1.6905 -3.3604  0.0431
   31PCz    H78 2538   0.258   3.145   1.773 -2.2561 -2.2697 -4.2305
   31PCz    H79 2539   0.240   3.287   1.579 -1.3259 -2.6334  1.1127
   31PCz    H80 2540   0.437   3.335   1.448 -3.2154  1.7473  1.0576
   31PCz    H81 2541   0.657   3.221   1.490 -0.2185 -2.3655 -1.2229
   31PCz    H82 2542   0.682   3.062   1.681 -0.0359 -0.1490  1.1510
   32PCz     N1 2543   1.401   5.527   7.319  0.3258  0.2756 -0.0346
   32PCz     C2 2544   1.517   5.585   7.374  0.3990  0.7479  0.0332
   32PCz     C3 2545   1.638   5.623   7.313 -0.1851  1.2369 -0.6211
   32PCz     C4 2546   1.747   5.663   7.395  0.2258  0.7449  0.2032
   32PCz     C5 2547   1.728   5.666   7.536  0.1674  1.0015 -0.3481
   32PCz     C6 2548   1.602   5.627   7.594 -0.0925  0.4572  0.1137
   32PCz     C7 2549   1.500   5.587   7.508  0.6375 -0.2980  0.5617
   32PCz     C8 2550   1.366   5.533   7.536 -0.2671  0.1130  0.3807
   32PCz     C9 2551   1.291   5.534   7.656  0.2239  0.7489 -0.3954
   32PCz    C10 2552   1.164   5.471   7.654  0.3483 -0.3649 -0.0948
   32PCz    C11 2553   1.101   5.440   7.534 -0.2494  0.5599 -0.3139
   32PCz    C12 2554   1.167   5.454   7.410  0.0049  0.7225 -0.3622
   32PCz    C13 2555   1.306   5.482   7.417  0.3518  0.0433  0.4377
   32PCz    N14 2556   1.832   5.707   7.618 -0.6562  0.0791 -0.0858
   32PCz    C15 2557   1.908   5.625   7.699  0.1554 -0.0308  0.2003
   32PCz    C16 2558   1.886   5.491   7.736 -0.5385 -0.2630  0.1129
   32PCz    C17 2559   1.988   5.419   7.804 -0.3011 -0.2051 -0.7538
   32PCz    C18 2560   2.103   5.493   7.845  0.3554  0.8175 -0.4388
   32PCz    C19 2561   2.125   5.622   7.798 -0.1230  0.1250 -0.1995
   32PCz    C20 2562   2.028   5.686   7.727  0.1011  0.3751 -0.4377
   32PCz    C21 2563   2.024   5.815   7.669  0.2238  0.0489  0.2311
   32PCz    C22 2564   2.114   5.922   7.662 -0.1312  0.5794  0.0264
   32PCz    C23 2565   2.084   6.039   7.590  0.6298  0.1474  0.2264
   32PCz    C24 2566   1.966   6.047   7.516 -0.1633  0.3327 -0.6827
   32PCz    C25 2567   1.865   5.941   7.524  0.4143 -0.4661  0.0599
   32PCz    C26 2568   1.903   5.825   7.602  0.5969 -0.3171  0.5120
   32PCz    C27 2569   1.374   5.530   7.185 -0.0606 -0.0860  0.0492
   32PCz    C28 2570   1.344   5.663   7.132  0.4273  0.1132 -0.4011
   32PCz    C29 2571   1.316   5.670   6.991 -0.4346 -0.2093 -0.0727
   32PCz    C30 2572   1.341   5.561   6.908  0.1510  0.0680 -0.9671
   32PCz    C31 2573   1.355   5.433   6.970  0.5263 -0.2183  0.3374
   32PCz    C32 2574   1.382   5.413   7.105 -0.4464  0.1668 -0.4500
   32PCz    N33 2575   1.367   6.088   7.511 -0.1836  0.0715 -0.4898
   32PCz    C34 2576   1.365   6.003   7.395  0.7415 -0.5745  0.0928
   32PCz    C35 2577   1.435   6.009   7.273 -0.0757 -0.1309  0.1135
   32PCz    C36 2578   1.426   5.897   7.187  0.2954  0.1099 -0.1933
   32PCz    C37 2579   1.341   5.789   7.217  1.1033  0.0239 -0.8285
   32PCz    C38 2580   1.257   5.794   7.336 -0.6665  0.5691 -0.4543
   32PCz    C39 2581   1.282   5.897   7.426  0.0548 -0.3177 -0.3057
   32PCz    C40 2582   1.233   5.921   7.557  0.2771 -0.2804 -0.3105
   32PCz    C41 2583   1.153   5.843   7.644 -0.0528  0.3657 -0.3896
   32PCz    C42 2584   1.123   5.888   7.771 -0.5333 -0.3195 -0.4960
   32PCz    C43 2585   1.171   6.007   7.816 -0.5512  0.0853 -0.7101
   32PCz    C44 2586   1.254   6.086   7.739  0.1186  0.1408  0.1086
   32PCz    C45 2587   1.281   6.039   7.612 -0.7368 -0.0225  1.4716
   32PCz    C46 2588   1.487   6.159   7.538  0.4294 -0.7090 -0.5760
   32PCz    C47 2589   1.588   6.107   7.614 -1.2974  0.3027  0.5928
   32PCz    C48 2590   1.702   6.190   7.642 -0.1680  0.3120  1.3825
   32PCz    C49 2591   1.720   6.315   7.573 -0.0737 -0.0573 -1.2237
   32PCz    C50 2592   1.622   6.354   7.483  0.3456 -0.0665 -0.7200
   32PCz    C51 2593   1.506   6.285   7.469 -0.0883  0.1939 -0.3465
   32PCz    H52 2594   1.652   5.632   7.206  0.7392  1.4200 -0.4956
   32PCz    H53 2595   1.845   5.685   7.354  0.2271 -0.9187 -0.7261
   32PCz    H54 2596   1.583   5.619   7.700  3.1785 -1.3919  0.6771
   32PCz    H55 2597   1.333   5.567   7.750  1.0758 -3.6462  1.0210
   32PCz    H56 2598   1.117   5.468   7.752  0.3866  1.0482 -0.0108
   32PCz    H57 2599   0.994   5.418   7.539 -0.2570  0.5311 -0.6063
   32PCz    H58 2600   1.112   5.445   7.316 -1.2012  0.2705  0.3686
   32PCz    H59 2601   1.791   5.443   7.713 -0.2375 -0.3980 -0.9003
   32PCz    H60 2602   1.970   5.316   7.834 -1.4325 -0.1072 -1.0415
   32PCz    H61 2603   2.183   5.441   7.897  0.3830 -0.5848 -1.8125
   32PCz    H62 2604   2.219   5.675   7.814  0.1479 -0.3252 -0.2469
   32PCz    H63 2605   2.209   5.925   7.715  0.0697 -1.8790 -0.1008
   32PCz    H64 2606   2.153   6.122   7.581  0.5145  0.0693 -2.0373
   32PCz    H65 2607   1.955   6.140   7.461  0.4468  0.1117 -1.1885
   32PCz    H66 2608   1.772   5.951   7.470 -0.7260 -0.8842  1.8492
   32PCz    H67 2609   1.276   5.761   6.948  0.0357 -0.1784 -0.4546
   32PCz    H68 2610   1.323   5.567   6.801  0.6483 -0.5336 -1.0888
   32PCz    H69 2611   1.352   5.343   6.909  0.0031 -0.0345  0.0858
   32PCz    H70 2612   1.394   5.315   7.149  0.6898 -0.3609 -1.8528
   32PCz    H71 2613   1.495   6.095   7.246  1.4914 -0.7139  1.4924
   32PCz    H72 2614   1.485   5.896   7.095 -1.0812 -2.9115 -1.1460
   32PCz    H73 2615   1.193   5.708   7.351  0.6182 -0.0192  2.4409
   32PCz    H74 2616   1.105   5.752   7.610 -0.3088  0.9905 -1.7878
   32PCz    H75 2617   1.055   5.837   7.838  0.7073 -0.1907  0.9065
   32PCz    H76 2618   1.142   6.041   7.915 -0.1876  1.4833 -1.0609
   32PCz    H77 2619   1.296   6.181   7.769 -0.7499  0.1757  1.3109
   32PCz    H78 2620   1.577   6.008   7.658 -0.9385 -1.1923 -2.4176
   32PCz    H79 2621   1.789   6.165   7.703  0.9073 -0.2001 -0.3018
   32PCz    H80 2622   1.807   6.379   7.586  0.6069 -0.8527 -1.7791
   32PCz    H81 2623   1.643   6.446   7.429  4.1685  0.2600  0.9796
   32PCz    H82 2624   1.426   6.318   7.403 -0.6124 -0.6969 -0.1698
   33PCz     N1 2625   7.473   6.421   1.988 -0.5797 -0.2089 -0.3523
   33PCz     C2 2626   7.480   6.284   1.994 -0.1605  0.4797  0.2639
   33PCz     C3 2627   7.497   6.190   1.888 -0.0547  0.2546 -0.2123
   33PCz     C4 2628   7.487   6.052   1.918  0.0691 -0.1308 -0.0287
   33PCz     C5 2629   7.447   6.020   2.050  0.2821  0.1649  0.0742
   33PCz     C6 2630   7.424   6.110   2.155  0.0516 -0.6257 -0.1215
   33PCz     C7 2631   7.446   6.245   2.124  0.1819  0.3810  0.2811
   33PCz     C8 2632   7.401   6.364   2.191  0.0054 -0.1724 -0.6297
   33PCz     C9 2633   7.346   6.393   2.319  0.1044 -0.2204  0.3291
   33PCz    C10 2634   7.307   6.518   2.358 -0.2961  0.1721 -0.0211
   33PCz    C11 2635   7.321   6.624   2.264 -0.0234  0.0073  0.2283
   33PCz    C12 2636   7.383   6.607   2.136 -0.4608 -0.5343 -0.0633
   33PCz    C13 2637   7.419   6.474   2.104  1.2327 -0.7231 -0.2431
   33PCz    N14 2638   7.437   5.884   2.074  0.9153  0.2285 -0.9622
   33PCz    C15 2639   7.319   5.834   2.132 -0.0122 -0.3398  0.7102
   33PCz    C16 2640   7.186   5.888   2.145  0.3856 -0.0466 -0.0196
   33PCz    C17 2641   7.091   5.799   2.200  0.9537  0.2798  0.1347
   33PCz    C18 2642   7.120   5.667   2.232 -0.7654 -0.0180  0.3360
   33PCz    C19 2643   7.254   5.625   2.231 -0.7992  0.6332 -0.2215
   33PCz    C20 2644   7.355   5.709   2.173 -0.4836  0.5495  0.3614
   33PCz    C21 2645   7.498   5.684   2.152  0.9662 -0.7372  0.1026
   33PCz    C22 2646   7.587   5.589   2.204  0.0963 -0.3215 -0.2707
   33PCz    C23 2647   7.719   5.599   2.165 -0.2169 -0.9710 -0.6981
   33PCz    C24 2648   7.770   5.716   2.104 -0.1181 -0.2967  0.3208
   33PCz    C25 2649   7.682   5.820   2.068  1.1215 -0.1273 -0.9388
   33PCz    C26 2650   7.545   5.799   2.094  0.3482  0.2556  0.3967
   33PCz    C27 2651   7.536   6.490   1.882  0.2048  0.1417 -0.4611
   33PCz    C28 2652   7.639   6.580   1.923  0.2965 -0.2109  0.2230
   33PCz    C29 2653   7.672   6.683   1.834 -0.3082 -0.3878  0.0698
   33PCz    C30 2654   7.617   6.702   1.711 -0.0334 -0.4048 -0.6503
   33PCz    C31 2655   7.508   6.613   1.681  0.4028 -0.7431  0.1571
   33PCz    C32 2656   7.468   6.507   1.762  0.0146 -0.0928  0.2879
   33PCz    N33 2657   7.966   6.565   2.388 -0.2822 -0.2749 -0.1778
   33PCz    C34 2658   7.885   6.539   2.271  0.0407 -0.1122 -1.7032
   33PCz    C35 2659   7.872   6.428   2.192 -0.0343  0.1326  0.7901
   33PCz    C36 2660   7.780   6.444   2.082  0.2290 -0.1567  0.4210
   33PCz    C37 2661   7.721   6.570   2.049 -0.3143 -0.2608 -0.1612
   33PCz    C38 2662   7.737   6.681   2.141  0.0620  0.5890  0.6114
   33PCz    C39 2663   7.821   6.660   2.251 -0.2250  0.0118  0.5748
   33PCz    C40 2664   7.854   6.752   2.358 -0.0595 -0.5147 -0.1243
   33PCz    C41 2665   7.799   6.875   2.391 -0.5738  0.2041  0.0682
   33PCz    C42 2666   7.843   6.941   2.511 -0.1426 -0.0977  0.0065
   33PCz    C43 2667   7.943   6.879   2.593 -0.3707 -0.2158 -0.1481
   33PCz    C44 2668   7.997   6.756   2.559 -0.3663 -0.2006 -0.0572
   33PCz    C45 2669   7.943   6.694   2.448  0.3734  0.3551  1.0003
   33PCz    C46 2670   8.057   6.473   2.441 -0.4021 -0.1428  0.1912
   33PCz    C47 2671   8.055   6.442   2.575 -0.4480  0.4589  0.6362
   33PCz    C48 2672   8.157   6.356   2.628 -0.4217 -0.8319  0.3081
   33PCz    C49 2673   8.260   6.305   2.545  0.6004  0.2879 -0.3136
   33PCz    C50 2674   8.262   6.335   2.403 -0.5184 -0.4723 -0.4455
   33PCz    C51 2675   8.157   6.420   2.358 -0.7579  0.5329  0.3680
   33PCz    H52 2676   7.508   6.223   1.785 -3.5397 -0.3300 -0.8761
   33PCz    H53 2677   7.509   5.973   1.847  1.5359 -0.7482  1.0514
   33PCz    H54 2678   7.375   6.088   2.249 -1.4804  2.7511  0.0017
   33PCz    H55 2679   7.329   6.315   2.392  0.1478  0.4854  1.1121
   33PCz    H56 2680   7.255   6.525   2.453 -1.6709 -0.3063 -0.7112
   33PCz    H57 2681   7.287   6.719   2.305 -0.6931 -0.5654  1.0569
   33PCz    H58 2682   7.399   6.699   2.080 -2.2832  0.7371  1.3989
   33PCz    H59 2683   7.155   5.986   2.109 -0.9687  0.4753  2.3740
   33PCz    H60 2684   6.987   5.830   2.209  1.2426  1.8804 -1.5168
   33PCz    H61 2685   7.042   5.601   2.268 -2.4298  1.9673  0.5050
   33PCz    H62 2686   7.284   5.522   2.249  0.4000  0.7243 -1.5361
   33PCz    H63 2687   7.544   5.506   2.259  0.0432  0.7695  1.3857
   33PCz    H64 2688   7.790   5.519   2.186  1.0693 -0.1232 -1.6823
   33PCz    H65 2689   7.877   5.724   2.086 -0.4472  0.2178 -1.7030
   33PCz    H66 2690   7.719   5.919   2.042  0.0103  1.3828  2.5397
   33PCz    H67 2691   7.745   6.755   1.869 -1.5155 -0.3919  2.9474
   33PCz    H68 2692   7.649   6.784   1.647  0.4535 -0.4267 -0.4356
   33PCz    H69 2693   7.449   6.625   1.590 -2.3452  1.3754  2.0500
   33PCz    H70 2694   7.384   6.440   1.744 -1.2070  1.1731  1.0646
   33PCz    H71 2695   7.926   6.335   2.210  0.5011 -0.1757 -1.9635
   33PCz    H72 2696   7.755   6.364   2.012 -1.8451  1.4050 -0.7112
   33PCz    H73 2697   7.686   6.774   2.119  0.5308  0.3142 -1.8776
   33PCz    H74 2698   7.732   6.925   2.321 -1.1982 -2.0083 -1.0182
   33PCz    H75 2699   7.786   7.022   2.556  0.6616  0.4620  0.0328
   33PCz    H76 2700   7.969   6.931   2.685 -0.2633  1.3645 -1.0295
   33PCz    H77 2701   8.074   6.710   2.620 -2.2429 -1.2615  1.6488
   33PCz    H78 2702   7.971   6.473   2.636  0.9568 -1.9216  4.0930
   33PCz    H79 2703   8.151   6.314   2.728 -1.4508 -0.3227  0.4675
   33PCz    H80 2704   8.323   6.230   2.592 -1.7932 -0.7869  1.4242
   33PCz    H81 2705   8.331   6.296   2.329  0.2041  1.4746 -0.8748
   33PCz    H82 2706   8.153   6.439   2.251 -0.0832 -1.7166 -0.0941
   34PCz     N1 2707   3.875   3.125   0.674 -0.5879  0.4317 -0.8414
   34PCz     C2 2708   3.750   3.117   0.722  0.1501 -0.1553  0.1075
   34PCz     C3 2709   3.653   3.219   0.740 -0.3496 -0.1334 -0.4771
   34PCz     C4 2710   3.535   3.182   0.809  0.4481 -0.5185  0.3120
   34PCz     C5 2711   3.509   3.045   0.842  0.2308  0.3615 -0.1143
   34PCz     C6 2712   3.615   2.947   0.828  0.3959  0.1752 -0.2289
   34PCz     C7 2713   3.735   2.987   0.774  0.6935  0.0738  0.1353
   34PCz     C8 2714   3.858   2.911   0.745  0.0263 -0.7998  0.0605
   34PCz     C9 2715   3.905   2.784   0.775 -0.4886 -0.2696 -0.4851
   34PCz    C10 2716   4.034   2.745   0.733  0.3565  0.1114 -0.5924
   34PCz    C11 2717   4.124   2.836   0.676  0.1377 -0.9750 -0.3299
   34PCz    C12 2718   4.083   2.971   0.662  0.0846 -0.2290  0.6827
   34PCz    C13 2719   3.949   3.002   0.687 -0.2229 -0.2739  0.5772
   34PCz    N14 2720   3.382   3.005   0.876  0.7727  0.4321 -0.3605
   34PCz    C15 2721   3.305   3.055   0.983  0.5599 -0.3817 -0.1453
   34PCz    C16 2722   3.304   3.173   1.059  0.5185  0.2895  0.2494
   34PCz    C17 2723   3.207   3.191   1.162  0.0014 -0.3892  0.6709
   34PCz    C18 2724   3.108   3.089   1.182  0.0031 -0.4615  0.5480
   34PCz    C19 2725   3.099   2.982   1.098  0.0276 -0.9258  0.2745
   34PCz    C20 2726   3.197   2.963   1.002 -0.1352 -0.5660 -0.2500
   34PCz    C21 2727   3.212   2.855   0.907 -0.1395  0.3847 -0.0232
   34PCz    C22 2728   3.117   2.760   0.868 -0.1656 -0.3011  0.1535
   34PCz    C23 2729   3.150   2.683   0.760 -0.7961  0.6264 -0.3178
   34PCz    C24 2730   3.269   2.705   0.680 -0.1570 -0.3451 -1.2530
   34PCz    C25 2731   3.355   2.811   0.715 -0.0674  0.2635  0.6722
   34PCz    C26 2732   3.327   2.878   0.831  0.7562  0.0367  0.5032
   34PCz    C27 2733   3.939   3.248   0.651  0.2374 -0.1081 -0.5355
   34PCz    C28 2734   3.933   3.295   0.518 -0.2830 -0.0840 -0.2365
   34PCz    C29 2735   3.988   3.417   0.493 -1.0571 -0.3509 -0.2435
   34PCz    C30 2736   4.058   3.494   0.589  0.0630  0.2090 -0.3442
   34PCz    C31 2737   4.063   3.447   0.722  0.1516  0.1818  0.1843
   34PCz    C32 2738   3.999   3.328   0.751  0.2336 -0.3536  0.1797
   34PCz    N33 2739   3.754   3.032   0.065 -0.8517 -0.2781  0.1936
   34PCz    C34 2740   3.780   3.104   0.178 -0.1219 -0.2763 -1.2432
   34PCz    C35 2741   3.696   3.131   0.281  0.7461 -0.3033 -0.2493
   34PCz    C36 2742   3.746   3.199   0.392  0.0899  0.1911  0.1572
   34PCz    C37 2743   3.886   3.223   0.399 -0.0622  0.2046  0.3477
   34PCz    C38 2744   3.976   3.192   0.299 -0.4816  0.3765  0.5458
   34PCz    C39 2745   3.917   3.129   0.187  0.0735  0.7295  0.6511
   34PCz    C40 2746   3.980   3.053   0.078  0.5685 -0.8751  0.0980
   34PCz    C41 2747   4.114   3.037   0.031  0.1765  0.1825 -0.1232
   34PCz    C42 2748   4.139   2.949  -0.075 -0.2327  0.0985 -0.3931
   34PCz    C43 2749   4.032   2.877  -0.132  0.1650  0.6853  0.0962
   34PCz    C44 2750   3.899   2.900  -0.100  0.5249  0.5853 -0.0874
   34PCz    C45 2751   3.876   2.990   0.004 -0.6761  0.1904 -0.3173
   34PCz    C46 2752   3.631   3.008   0.012  0.4398 -0.0864  0.3608
   34PCz    C47 2753   3.540   2.914   0.071 -0.3029 -0.2865 -0.2182
   34PCz    C48 2754   3.418   2.874   0.011  0.1113 -0.7996  0.6001
   34PCz    C49 2755   3.382   2.946  -0.106 -0.4404  0.8934 -0.5473
   34PCz    C50 2756   3.470   3.039  -0.164 -0.5789 -0.0859 -0.7788
   34PCz    C51 2757   3.596   3.072  -0.107  0.0543 -0.1608 -0.4787
   34PCz    H52 2758   3.671   3.320   0.707 -3.2808  0.9716  0.9656
   34PCz    H53 2759   3.458   3.255   0.827  1.5250  1.6013 -2.8861
   34PCz    H54 2760   3.596   2.844   0.858 -0.5655  0.5875  0.6622
   34PCz    H55 2761   3.842   2.713   0.828 -2.7986  1.8630 -0.1934
   34PCz    H56 2762   4.068   2.645   0.758  0.2980 -0.2141 -1.7613
   34PCz    H57 2763   4.222   2.797   0.653  0.3877 -0.3958 -0.2528
   34PCz    H58 2764   4.153   3.040   0.615 -0.3023  0.5871  1.2765
   34PCz    H59 2765   3.374   3.251   1.029  1.5204  0.7949  3.5521
   34PCz    H60 2766   3.194   3.285   1.215 -0.4956 -0.8259  1.3370
   34PCz    H61 2767   3.030   3.097   1.257 -0.2977 -0.2198  0.2152
   34PCz    H62 2768   3.022   2.906   1.110 -0.9092 -0.2497 -1.1504
   34PCz    H63 2769   3.022   2.745   0.918 -1.1756  1.2405 -1.1938
   34PCz    H64 2770   3.083   2.599   0.741  0.4442 -0.5493  0.3334
   34PCz    H65 2771   3.290   2.628   0.607 -4.9027  0.0173 -3.3558
   34PCz    H66 2772   3.435   2.840   0.648 -1.1512 -1.0196 -1.2644
   34PCz    H67 2773   3.998   3.451   0.390  1.7634 -0.5432 -0.1164
   34PCz    H68 2774   4.106   3.589   0.565 -0.3949  0.3040 -0.9225
   34PCz    H69 2775   4.111   3.500   0.804  0.5163 -0.1637  0.1951
   34PCz    H70 2776   3.999   3.293   0.854 -0.9796 -1.9390 -0.3167
   34PCz    H71 2777   3.593   3.100   0.273  1.0454 -1.5161  0.2752
   34PCz    H72 2778   3.679   3.232   0.471 -1.3471  1.3434 -1.4812
   34PCz    H73 2779   4.082   3.186   0.322 -0.0120 -2.2472 -1.7303
   34PCz    H74 2780   4.197   3.069   0.092  0.4260  0.3178 -0.5319
   34PCz    H75 2781   4.241   2.922  -0.098  0.0014  1.7509 -1.5067
   34PCz    H76 2782   4.064   2.800  -0.202  1.9295  2.0316 -0.6476
   34PCz    H77 2783   3.823   2.841  -0.150  2.1766  0.0881 -2.1807
   34PCz    H78 2784   3.566   2.882   0.171  3.0844  1.5566 -0.3705
   34PCz    H79 2785   3.358   2.795   0.055  0.5850 -1.2232  0.4893
   34PCz    H80 2786   3.292   2.914  -0.158 -0.6308 -0.3294  0.5022
   34PCz    H81 2787   3.460   3.079  -0.265  1.6964  1.1637 -0.5870
   34PCz    H82 2788   3.664   3.141  -0.155  0.9909 -0.1841  0.7456
   35PCz     N1 2789   1.229   2.487   5.174  0.2207 -0.2218  0.1038
   35PCz     C2 2790   1.152   2.501   5.289 -0.4387 -0.4054  0.5988
   35PCz     C3 2791   1.063   2.417   5.352 -0.0437  0.2310 -0.3329
   35PCz     C4 2792   0.985   2.469   5.461  0.4980  0.1770  0.4815
   35PCz     C5 2793   0.982   2.611   5.485  0.8327  0.2404 -0.0823
   35PCz     C6 2794   1.065   2.699   5.412 -0.2997  0.4814  0.5485
   35PCz     C7 2795   1.160   2.639   5.322 -0.1156  0.6404  0.0206
   35PCz     C8 2796   1.251   2.707   5.231  0.5266  1.0039 -0.6458
   35PCz     C9 2797   1.286   2.842   5.212 -0.7075  0.0195  0.2015
   35PCz    C10 2798   1.392   2.871   5.121 -0.0474  0.0238 -0.0021
   35PCz    C11 2799   1.439   2.765   5.039  0.9267 -0.5536  0.2664
   35PCz    C12 2800   1.380   2.636   5.040 -1.5786 -0.0193 -0.0089
   35PCz    C13 2801   1.299   2.609   5.146 -0.6663  0.6873  0.3584
   35PCz    N14 2802   0.904   2.664   5.588 -0.1845  0.0730  0.2458
   35PCz    C15 2803   0.776   2.711   5.553 -0.5489 -0.6950  0.1464
   35PCz    C16 2804   0.743   2.784   5.436  0.7493 -0.6892  0.0997
   35PCz    C17 2805   0.603   2.802   5.424 -0.3017  0.2734  0.4806
   35PCz    C18 2806   0.513   2.738   5.505  0.0483  0.6301  0.1413
   35PCz    C19 2807   0.553   2.670   5.619 -0.5740 -0.6439  0.1165
   35PCz    C20 2808   0.691   2.657   5.642 -0.5669  0.3529 -0.1673
   35PCz    C21 2809   0.765   2.581   5.742 -0.0732 -0.2928 -0.0717
   35PCz    C22 2810   0.731   2.507   5.860 -0.0545 -0.3254  0.7876
   35PCz    C23 2811   0.833   2.459   5.939 -0.0118 -0.6283  0.2374
   35PCz    C24 2812   0.972   2.491   5.907  0.9687 -0.2876 -0.8508
   35PCz    C25 2813   1.009   2.556   5.788  0.4677 -0.6827 -0.0217
   35PCz    C26 2814   0.900   2.594   5.711 -0.0657  0.7563  0.0829
   35PCz    C27 2815   1.215   2.396   5.076 -0.5154 -0.3184  0.2425
   35PCz    C28 2816   1.287   2.279   5.098 -0.0438 -0.2600  0.2560
   35PCz    C29 2817   1.264   2.175   5.004  0.4149  0.1894  0.5708
   35PCz    C30 2818   1.195   2.199   4.888  0.0462 -0.2286  0.6825
   35PCz    C31 2819   1.129   2.319   4.862  0.3951 -0.0216 -0.8415
   35PCz    C32 2820   1.139   2.420   4.958 -0.1022  0.3164  0.7367
   35PCz    N33 2821   1.679   2.193   5.495 -0.0360 -0.3823 -0.2120
   35PCz    C34 2822   1.570   2.195   5.404 -0.2017  0.2705 -0.5424
   35PCz    C35 2823   1.459   2.112   5.394  0.2287  0.1384  0.2003
   35PCz    C36 2824   1.365   2.142   5.290  0.1217 -0.3810 -0.3130
   35PCz    C37 2825   1.382   2.260   5.206 -0.1540  0.5938 -0.5589
   35PCz    C38 2826   1.496   2.344   5.224 -0.0028 -0.2500 -0.1342
   35PCz    C39 2827   1.589   2.311   5.327 -0.4650  0.0410  0.2281
   35PCz    C40 2828   1.721   2.366   5.366 -0.1305  0.2622  0.5011
   35PCz    C41 2829   1.792   2.463   5.300 -0.7481 -0.0355  0.5681
   35PCz    C42 2830   1.919   2.491   5.353 -0.3612  0.3716  0.0772
   35PCz    C43 2831   1.977   2.421   5.459 -0.0212  0.9989  0.0727
   35PCz    C44 2832   1.905   2.314   5.523 -0.3376 -0.8314  0.2218
   35PCz    C45 2833   1.774   2.298   5.473  0.3200 -0.3105  0.7501
   35PCz    C46 2834   1.716   2.085   5.567  0.0644 -0.0398 -0.0871
   35PCz    C47 2835   1.718   2.090   5.706 -0.4628 -0.3938 -0.3129
   35PCz    C48 2836   1.733   1.972   5.783  0.5954  0.0840  0.6562
   35PCz    C49 2837   1.760   1.853   5.712  0.2379 -0.0649  0.1504
   35PCz    C50 2838   1.756   1.849   5.571 -0.0463 -0.7676 -0.6245
   35PCz    C51 2839   1.739   1.966   5.501  0.5097  0.1247 -0.3097
   35PCz    H52 2840   1.069   2.311   5.331 -0.2044  0.3371 -0.9214
   35PCz    H53 2841   0.918   2.403   5.516 -0.7003 -0.9603 -2.1476
   35PCz    H54 2842   1.070   2.806   5.423  0.1663  0.7763 -1.9246
   35PCz    H55 2843   1.254   2.924   5.276  2.1570 -0.8630  2.9906
   35PCz    H56 2844   1.435   2.970   5.117  0.6636 -0.3020 -0.5150
   35PCz    H57 2845   1.525   2.796   4.981  0.4849  2.9189  1.2307
   35PCz    H58 2846   1.420   2.551   4.986  0.3476  1.0160 -0.3127
   35PCz    H59 2847   0.825   2.818   5.374 -0.0777 -1.2456 -1.3594
   35PCz    H60 2848   0.563   2.860   5.341  0.1414  0.7322  0.5837
   35PCz    H61 2849   0.406   2.726   5.489  0.1552 -2.9286  1.1458
   35PCz    H62 2850   0.479   2.627   5.686  1.1673 -1.1814  1.8152
   35PCz    H63 2851   0.627   2.495   5.888  0.2961 -0.6532  2.0254
   35PCz    H64 2852   0.809   2.407   6.032 -0.4494 -1.5454 -0.3807
   35PCz    H65 2853   1.048   2.466   5.980 -0.6203 -0.2035  0.9185
   35PCz    H66 2854   1.114   2.572   5.766  0.8496  1.1476  2.5854
   35PCz    H67 2855   1.297   2.076   5.034  1.7160  0.7859  1.1836
   35PCz    H68 2856   1.183   2.119   4.816 -0.1237 -0.2952  0.7846
   35PCz    H69 2857   1.076   2.338   4.769 -0.9962  0.0542 -0.0418
   35PCz    H70 2858   1.075   2.507   4.947  0.5661  0.6481 -0.8914
   35PCz    H71 2859   1.441   2.036   5.469 -0.4783 -1.5082 -1.5441
   35PCz    H72 2860   1.279   2.077   5.277  0.2939 -0.4382 -1.1951
   35PCz    H73 2861   1.516   2.432   5.163  1.0365 -1.4828 -1.6444
   35PCz    H74 2862   1.757   2.512   5.210  1.0701  0.7945  0.2733
   35PCz    H75 2863   1.987   2.561   5.305  0.1219  0.9715  1.5741
   35PCz    H76 2864   2.073   2.444   5.502 -0.1062  1.9269 -0.2068
   35PCz    H77 2865   1.944   2.259   5.608  0.6504 -0.2632  0.1540
   35PCz    H78 2866   1.707   2.184   5.760 -2.9533 -0.0317 -1.3119
   35PCz    H79 2867   1.738   1.972   5.892  0.1547  2.5531  0.7452
   35PCz    H80 2868   1.776   1.762   5.768  1.9744 -0.7353 -1.3499
   35PCz    H81 2869   1.779   1.753   5.527  3.0769 -0.1574 -0.5456
   35PCz    H82 2870   1.742   1.956   5.392  1.3362 -2.4999 -0.1128
   36PCz     N1 2871   6.306   0.342   7.091  0.5292  0.7089 -0.8845
   36PCz     C2 2872   6.259   0.227   7.024 -0.1989  0.0847  0.6215
   36PCz     C3 2873   6.301   0.094   7.029 -0.4955  0.1278 -0.3375
   36PCz     C4 2874   6.215  -0.006   6.987 -0.8438 -0.1854  0.5399
   36PCz     C5 2875   6.084   0.021   6.940  0.0290 -0.1157 -0.9058
   36PCz     C6 2876   6.035   0.156   6.954  0.1372 -0.4257  0.5473
   36PCz     C7 2877   6.126   0.257   6.995  0.7797 -0.2404  0.2052
   36PCz     C8 2878   6.099   0.398   7.024 -0.2561  0.0851 -0.1444
   36PCz     C9 2879   5.985   0.476   7.016  0.0429 -0.1178  0.6779
   36PCz    C10 2880   5.991   0.610   7.061 -0.3473  0.8029 -0.2087
   36PCz    C11 2881   6.111   0.659   7.121  0.5411  0.1768 -0.0397
   36PCz    C12 2882   6.229   0.578   7.128  0.0733  0.2956  0.3818
   36PCz    C13 2883   6.215   0.449   7.085 -0.3901 -0.0601  0.2135
   36PCz    N14 2884   5.990  -0.070   6.886  0.0793  0.8960 -0.4247
   36PCz    C15 2885   5.994  -0.102   6.748  0.0090 -0.1749 -0.0448
   36PCz    C16 2886   6.077  -0.045   6.649 -0.1537  0.3167  0.1191
   36PCz    C17 2887   6.054  -0.095   6.517  0.1180 -0.0916  0.2530
   36PCz    C18 2888   5.965  -0.203   6.497 -0.9347  0.1365  0.8887
   36PCz    C19 2889   5.901  -0.263   6.601  0.5971 -0.0307  0.6334
   36PCz    C20 2890   5.915  -0.213   6.731  0.1362  0.1524  0.0976
   36PCz    C21 2891   5.872  -0.262   6.866 -0.0837 -0.8816  0.6763
   36PCz    C22 2892   5.806  -0.378   6.905 -0.5564  0.3394 -0.2516
   36PCz    C23 2893   5.779  -0.390   7.042 -0.5418  0.6156 -0.4828
   36PCz    C24 2894   5.835  -0.300   7.135  0.3612 -0.5814 -0.6743
   36PCz    C25 2895   5.896  -0.185   7.092 -0.0068  0.0219  0.0360
   36PCz    C26 2896   5.920  -0.172   6.953 -0.4623  0.2952  0.5098
   36PCz    C27 2897   6.398   0.332   7.200  0.7594 -0.3448  0.3160
   36PCz    C28 2898   6.354   0.281   7.329 -0.1028 -0.3329  0.0983
   36PCz    C29 2899   6.444   0.269   7.432  0.0723  0.0120 -0.5988
   36PCz    C30 2900   6.582   0.292   7.395  0.2372 -0.1384 -0.1323
   36PCz    C31 2901   6.623   0.345   7.273  0.3263  0.0426  0.4078
   36PCz    C32 2902   6.529   0.367   7.171 -0.3099 -0.1589  0.1439
   36PCz    N33 2903   5.827   0.084   7.364  0.1973 -0.1399 -0.2250
   36PCz    C34 2904   5.963   0.107   7.369 -0.1446 -0.0670  0.1588
   36PCz    C35 2905   6.079   0.023   7.381  0.1453  0.0569  0.5313
   36PCz    C36 2906   6.201   0.090   7.380  0.4063  0.4731  0.0893
   36PCz    C37 2907   6.212   0.231   7.358  0.0064  0.0672 -0.3577
   36PCz    C38 2908   6.096   0.315   7.345 -0.4004  0.6850  0.0677
   36PCz    C39 2909   5.974   0.242   7.344  0.2128 -0.1917  0.2567
   36PCz    C40 2910   5.842   0.302   7.318 -0.0974 -0.2684  0.3062
   36PCz    C41 2911   5.805   0.434   7.293  0.2676 -1.0473 -0.1075
   36PCz    C42 2912   5.665   0.460   7.279  0.4663 -0.3936 -0.1218
   36PCz    C43 2913   5.564   0.360   7.289 -0.5856 -0.5953  0.7373
   36PCz    C44 2914   5.609   0.225   7.309 -0.1326  0.1338  0.1601
   36PCz    C45 2915   5.748   0.201   7.320 -0.7048 -0.2092 -0.2494
   36PCz    C46 2916   5.765  -0.033   7.407  0.5100 -0.0125  0.0670
   36PCz    C47 2917   5.647  -0.083   7.340 -0.2748 -0.2000  0.2067
   36PCz    C48 2918   5.589  -0.205   7.386 -0.3631 -0.2509 -0.7696
   36PCz    C49 2919   5.643  -0.277   7.499  0.5896  0.2704  0.1154
   36PCz    C50 2920   5.747  -0.213   7.572  0.2432  0.3341  0.0691
   36PCz    C51 2921   5.805  -0.094   7.526  0.9498 -0.4823 -0.1770
   36PCz    H52 2922   6.397   0.063   7.069  0.2132  1.1038 -1.2447
   36PCz    H53 2923   6.256  -0.107   6.987  1.0832  0.5171 -1.0225
   36PCz    H54 2924   5.931   0.185   6.939 -1.0232 -3.2702  2.3710
   36PCz    H55 2925   5.892   0.437   6.977  1.1855 -1.8665 -0.3993
   36PCz    H56 2926   5.903   0.672   7.048 -1.1123 -0.7380 -3.3500
   36PCz    H57 2927   6.103   0.758   7.166 -2.5193  0.2587 -0.5171
   36PCz    H58 2928   6.325   0.604   7.171  1.0018  0.8036 -1.8376
   36PCz    H59 2929   6.152   0.030   6.672  2.7208 -2.0553 -0.8966
   36PCz    H60 2930   6.114  -0.049   6.439  1.5197 -1.7174  0.3175
   36PCz    H61 2931   5.943  -0.241   6.397  1.0740 -0.2090  0.5137
   36PCz    H62 2932   5.835  -0.348   6.585 -1.6519  2.1989 -3.5200
   36PCz    H63 2933   5.756  -0.446   6.838  0.7490 -0.7289 -0.1917
   36PCz    H64 2934   5.723  -0.475   7.081  0.3043  0.1872 -0.1616
   36PCz    H65 2935   5.820  -0.320   7.241 -1.3832 -1.4986 -1.0540
   36PCz    H66 2936   5.949  -0.113   7.153 -0.9044  0.9824 -0.2990
   36PCz    H67 2937   6.427   0.231   7.532  0.4851 -1.1025 -0.9340
   36PCz    H68 2938   6.653   0.274   7.475  0.1117  0.3443  0.0956
   36PCz    H69 2939   6.727   0.366   7.250  0.4659  1.1259  1.9309
   36PCz    H70 2940   6.565   0.412   7.079 -0.0588  2.4546  1.4223
   36PCz    H71 2941   6.078  -0.086   7.386  1.2916  0.0217  0.2444
   36PCz    H72 2942   6.291   0.031   7.388  0.5469  0.7152  0.3050
   36PCz    H73 2943   6.096   0.423   7.338 -2.2765  0.7338  0.2965
   36PCz    H74 2944   5.878   0.513   7.285 -0.0163 -0.8505 -0.8004
   36PCz    H75 2945   5.629   0.561   7.263 -0.4964 -0.1786  2.8385
   36PCz    H76 2946   5.459   0.388   7.285 -1.1282 -2.5416 -0.0214
   36PCz    H77 2947   5.536   0.148   7.331 -0.4925  0.8942  1.7626
   36PCz    H78 2948   5.608  -0.046   7.246 -3.0302 -0.9221  0.9394
   36PCz    H79 2949   5.511  -0.253   7.327  0.1755 -1.7570 -0.2948
   36PCz    H80 2950   5.604  -0.374   7.527 -1.2294  1.3688  1.5951
   36PCz    H81 2951   5.794  -0.262   7.657 -2.6799 -1.4410  0.8394
   36PCz    H82 2952   5.894  -0.059   7.578  0.5804  2.2603 -1.1958
   37PCz     N1 2953   2.599   8.100   5.826  0.0258 -0.0789  0.0605
   37PCz     C2 2954   2.679   8.089   5.711 -0.0727  0.4511  0.5856
   37PCz     C3 2955   2.707   8.183   5.609  0.2757 -0.8243  0.5321
   37PCz     C4 2956   2.767   8.132   5.486  0.3577 -0.0943  0.2135
   37PCz     C5 2957   2.782   7.994   5.467 -0.4947 -0.7222  0.0995
   37PCz     C6 2958   2.763   7.903   5.573  0.3066 -0.4074  0.7687
   37PCz     C7 2959   2.709   7.954   5.693  0.1867 -0.0031 -0.9117
   37PCz     C8 2960   2.663   7.888   5.818 -0.3262 -0.3596  0.6324
   37PCz     C9 2961   2.699   7.762   5.862 -0.2260  0.8144  0.1093
   37PCz    C10 2962   2.649   7.723   5.988 -0.1133  0.6778 -0.4175
   37PCz    C11 2963   2.560   7.808   6.062  0.7914 -0.9222 -0.2182
   37PCz    C12 2964   2.527   7.938   6.013 -0.5224 -0.4100  0.4420
   37PCz    C13 2965   2.591   7.978   5.896 -0.3594  0.0591 -0.0188
   37PCz    N14 2966   2.832   7.946   5.342 -0.3428 -0.6192  0.2146
   37PCz    C15 2967   2.754   7.858   5.268  0.6453 -0.1631 -0.2688
   37PCz    C16 2968   2.615   7.849   5.257  0.5548  0.3558 -0.0971
   37PCz    C17 2969   2.565   7.747   5.175  0.0159  0.2063 -0.1176
   37PCz    C18 2970   2.655   7.659   5.101 -0.2715 -0.1094 -0.7484
   37PCz    C19 2971   2.797   7.677   5.106  0.5740  0.2134  0.2312
   37PCz    C20 2972   2.839   7.787   5.184 -0.5305  0.2587  0.2648
   37PCz    C21 2973   2.973   7.828   5.214 -0.8952 -0.5458  0.0282
   37PCz    C22 2974   3.104   7.791   5.159  0.4108 -0.0194  0.1375
   37PCz    C23 2975   3.218   7.856   5.212 -0.2760  0.3629  0.4465
   37PCz    C24 2976   3.211   7.959   5.306 -0.5605 -0.0341  0.1120
   37PCz    C25 2977   3.083   7.999   5.361  0.0559  0.4031  0.1481
   37PCz    C26 2978   2.969   7.925   5.318 -0.4298 -0.2601 -0.6465
   37PCz    C27 2979   2.517   8.208   5.842  1.3223 -0.6442 -0.1367
   37PCz    C28 2980   2.517   8.281   5.967 -0.2444  0.3119  0.6603
   37PCz    C29 2981   2.421   8.384   5.974 -0.0757 -0.2435  0.0856
   37PCz    C30 2982   2.336   8.422   5.870 -0.3961  0.2899  0.2161
   37PCz    C31 2983   2.344   8.347   5.745 -0.1056  0.6418  0.0666
   37PCz    C32 2984   2.427   8.237   5.739  0.4666  0.1760 -0.0007
   37PCz    N33 2985   2.825   8.173   6.430 -0.0294  0.3281  0.5251
   37PCz    C34 2986   2.779   8.207   6.297 -0.2054 -0.2216 -0.1888
   37PCz    C35 2987   2.840   8.201   6.170 -0.6911 -0.1770 -0.2223
   37PCz    C36 2988   2.764   8.240   6.061 -0.1634 -0.5304 -0.6149
   37PCz    C37 2989   2.619   8.257   6.078 -0.1553 -0.1443 -0.1820
   37PCz    C38 2990   2.558   8.268   6.205  0.1696 -0.0509 -0.2478
   37PCz    C39 2991   2.644   8.249   6.317 -0.3811 -0.1914  0.3927
   37PCz    C40 2992   2.615   8.245   6.460 -0.1165  0.0535 -0.4432
   37PCz    C41 2993   2.498   8.280   6.534 -0.1736 -0.4887  0.3304
   37PCz    C42 2994   2.500   8.253   6.672 -0.2762  0.8150 -0.0292
   37PCz    C43 2995   2.616   8.202   6.733 -0.4922  0.3777  0.3998
   37PCz    C44 2996   2.741   8.181   6.665 -0.0935  0.2627  0.4941
   37PCz    C45 2997   2.730   8.205   6.528  0.4076 -0.4406 -0.4793
   37PCz    C46 2998   2.957   8.172   6.458  0.2978  0.1384 -0.5036
   37PCz    C47 2999   3.017   8.052   6.489  0.0475 -0.5020 -0.2236
   37PCz    C48 3000   3.152   8.048   6.533  0.7166  0.0793 -0.2590
   37PCz    C49 3001   3.226   8.163   6.543 -0.2024 -0.3466 -0.3470
   37PCz    C50 3002   3.167   8.285   6.512 -0.4996  0.2306 -0.4200
   37PCz    C51 3003   3.034   8.294   6.470  0.3426 -0.2101 -0.6842
   37PCz    H52 3004   2.663   8.282   5.615  0.2629 -0.5237 -2.7475
   37PCz    H53 3005   2.780   8.197   5.400  0.0579  0.0490  0.2734
   37PCz    H54 3006   2.791   7.801   5.545 -0.3011 -0.1026 -1.0983
   37PCz    H55 3007   2.767   7.702   5.802 -0.4460  0.7356 -0.0610
   37PCz    H56 3008   2.672   7.623   6.025 -1.2666  0.5620  0.0374
   37PCz    H57 3009   2.519   7.768   6.154  0.5306 -1.4172 -0.5514
   37PCz    H58 3010   2.469   8.006   6.075 -1.6158 -0.0780 -0.8827
   37PCz    H59 3011   2.546   7.927   5.285 -0.6960 -1.1829  1.3037
   37PCz    H60 3012   2.458   7.735   5.170  0.0501 -0.1067 -0.1127
   37PCz    H61 3013   2.614   7.573   5.049 -1.1976 -0.1977  0.0935
   37PCz    H62 3014   2.865   7.609   5.057  1.1418  0.6061  0.4634
   37PCz    H63 3015   3.115   7.717   5.080  3.9274  1.4333 -0.9408
   37PCz    H64 3016   3.317   7.829   5.177 -0.1445  2.3516 -0.8424
   37PCz    H65 3017   3.301   7.995   5.356 -0.2462 -1.3019  0.4997
   37PCz    H66 3018   3.077   8.079   5.434  0.4092 -0.3223  1.0013
   37PCz    H67 3019   2.421   8.438   6.068  2.4997  0.2378 -0.1153
   37PCz    H68 3020   2.275   8.510   5.890  0.1469  0.3718  1.6714
   37PCz    H69 3021   2.281   8.371   5.660  0.3284  1.6139  0.0142
   37PCz    H70 3022   2.425   8.170   5.654 -1.6176 -1.5266  1.2862
   37PCz    H71 3023   2.947   8.185   6.160 -0.8159 -0.5922 -0.9140
   37PCz    H72 3024   2.803   8.239   5.959 -1.4432 -0.9067 -1.1281
   37PCz    H73 3025   2.452   8.290   6.219  0.3160 -0.1531  1.2384
   37PCz    H74 3026   2.406   8.325   6.497 -0.6287  0.2082  2.1963
   37PCz    H75 3027   2.405   8.271   6.723 -0.1918  1.0374  0.0523
   37PCz    H76 3028   2.601   8.176   6.838 -1.8424  1.2750  0.4578
   37PCz    H77 3029   2.836   8.146   6.704 -0.4789 -0.6538  0.6538
   37PCz    H78 3030   2.959   7.960   6.488  0.6026 -0.8668 -1.8653
   37PCz    H79 3031   3.198   7.952   6.557  0.5036  0.0892  0.2064
   37PCz    H80 3032   3.324   8.155   6.589 -0.4041  3.0985  0.9602
   37PCz    H81 3033   3.226   8.371   6.542 -1.1526  0.7936 -0.7302
   37PCz    H82 3034   2.985   8.390   6.462 -0.6710 -0.8072 -2.0179
   38PCz     N1 3035   2.156   6.179   5.919  1.0467 -0.6292 -0.1493
   38PCz     C2 3036   2.133   6.084   6.018 -0.1080  0.2092 -0.3002
   38PCz     C3 3037   2.013   6.018   6.066  0.3200 -1.2663 -0.2557
   38PCz     C4 3038   2.028   5.927   6.164  0.0581  0.0758  0.5059
   38PCz     C5 3039   2.156   5.891   6.212  0.2772 -0.7495  0.1200
   38PCz     C6 3040   2.269   5.963   6.173 -0.1839  0.2999  0.3919
   38PCz     C7 3041   2.259   6.059   6.068 -0.1451  0.1692  0.7097
   38PCz     C8 3042   2.355   6.139   6.001  0.2810 -0.3797  0.1848
   38PCz     C9 3043   2.494   6.137   6.003  0.4415 -0.2662 -0.4379
   38PCz    C10 3044   2.563   6.218   5.914 -1.0329 -0.1046  0.2183
   38PCz    C11 3045   2.497   6.314   5.828  0.0755  0.3563  0.2724
   38PCz    C12 3046   2.353   6.309   5.816 -0.5353  0.3248 -0.1173
   38PCz    C13 3047   2.291   6.213   5.906  0.3739  0.1865  0.2672
   38PCz    N14 3048   2.170   5.782   6.294 -0.2547 -0.0982 -0.1922
   38PCz    C15 3049   2.207   5.788   6.433  0.4311 -0.6778  0.4621
   38PCz    C16 3050   2.272   5.894   6.506 -0.2377  0.3421 -0.5142
   38PCz    C17 3051   2.314   5.854   6.637  0.5762  0.5093 -0.0747
   38PCz    C18 3052   2.268   5.733   6.695 -0.1076 -0.2376  0.8271
   38PCz    C19 3053   2.198   5.631   6.621  0.1196 -0.9505 -0.2524
   38PCz    C20 3054   2.173   5.663   6.486 -0.1830 -0.4862  0.0733
   38PCz    C21 3055   2.113   5.583   6.381  0.0414 -0.8830  0.5667
   38PCz    C22 3056   2.047   5.460   6.389  0.1513 -0.0902 -0.5311
   38PCz    C23 3057   1.995   5.412   6.265 -0.0286  0.2940 -0.0595
   38PCz    C24 3058   2.003   5.484   6.148 -0.0818 -0.0163 -0.3666
   38PCz    C25 3059   2.066   5.614   6.146  0.6659 -0.3384 -0.0372
   38PCz    C26 3060   2.124   5.657   6.265  0.2028 -0.1332  0.6267
   38PCz    C27 3061   2.066   6.205   5.811 -1.2369  0.3307 -0.8687
   38PCz    C28 3062   2.033   6.087   5.738  0.7246 -0.0329  0.3732
   38PCz    C29 3063   1.937   6.109   5.637 -0.5563  0.1163 -0.0501
   38PCz    C30 3064   1.876   6.232   5.609 -0.4617 -0.3619  0.0165
   38PCz    C31 3065   1.920   6.349   5.687 -0.1048 -0.2601 -0.0972
   38PCz    C32 3066   2.017   6.331   5.792  0.4679  0.3815 -0.3885
   38PCz    N33 3067   2.272   5.577   5.731 -0.5146 -0.1394  0.1575
   38PCz    C34 3068   2.196   5.693   5.753  0.1412 -0.4048 -0.4518
   38PCz    C35 3069   2.059   5.705   5.765  0.2035 -0.8867  0.0071
   38PCz    C36 3070   2.006   5.836   5.765 -0.2044 -0.0967 -0.5992
   38PCz    C37 3071   2.090   5.950   5.753  0.5457  0.0702 -0.5504
   38PCz    C38 3072   2.229   5.940   5.733  0.1316 -0.0927  0.6239
   38PCz    C39 3073   2.282   5.805   5.726  0.4503 -0.6037 -0.5517
   38PCz    C40 3074   2.414   5.747   5.705  0.3340 -0.1275  0.2848
   38PCz    C41 3075   2.533   5.812   5.682 -0.0743 -0.5844 -0.2849
   38PCz    C42 3076   2.650   5.737   5.659 -0.0819  0.1204  0.7464
   38PCz    C43 3077   2.631   5.594   5.644  0.6957 -0.1091  0.2768
   38PCz    C44 3078   2.506   5.530   5.673  0.8547 -0.0713 -0.1830
   38PCz    C45 3079   2.402   5.610   5.701  0.2454  0.0958  0.3061
   38PCz    C46 3080   2.211   5.453   5.700 -0.6196 -0.4090 -0.5120
   38PCz    C47 3081   2.185   5.357   5.801  0.1428 -0.3694 -0.5295
   38PCz    C48 3082   2.134   5.235   5.769  0.7863  0.5423  0.9731
   38PCz    C49 3083   2.105   5.198   5.636  0.4823  0.7307 -0.3203
   38PCz    C50 3084   2.127   5.287   5.532  0.2534  0.2144  0.0296
   38PCz    C51 3085   2.184   5.416   5.567  0.0594  0.3686 -0.0110
   38PCz    H52 3086   1.919   6.051   6.024 -0.0827 -1.1560  0.7082
   38PCz    H53 3087   1.942   5.870   6.195 -0.6302 -0.0599 -1.5395
   38PCz    H54 3088   2.364   5.934   6.217  0.0149  1.4213  0.7289
   38PCz    H55 3089   2.552   6.081   6.075  0.2695  2.1925  1.7572
   38PCz    H56 3090   2.671   6.218   5.930 -1.2750  0.8187  2.1439
   38PCz    H57 3091   2.548   6.398   5.781 -1.1225  0.3132 -1.1853
   38PCz    H58 3092   2.284   6.370   5.759 -1.8895  0.6631  1.7984
   38PCz    H59 3093   2.304   5.986   6.458 -1.8807 -0.0499 -2.4979
   38PCz    H60 3094   2.361   5.929   6.700 -0.0011  1.6957 -1.0195
   38PCz    H61 3095   2.293   5.711   6.798  2.5672 -0.6253  0.1600
   38PCz    H62 3096   2.166   5.536   6.663 -0.1511 -1.7750 -2.1908
   38PCz    H63 3097   2.030   5.414   6.486  0.6509 -1.1590 -0.9286
   38PCz    H64 3098   1.934   5.322   6.264 -1.1031  0.9956  0.6630
   38PCz    H65 3099   1.961   5.440   6.058  0.7076  2.4648 -2.0342
   38PCz    H66 3100   2.078   5.675   6.057 -0.6667  1.5809  1.0296
   38PCz    H67 3101   1.902   6.024   5.579  0.1243  0.7027 -1.3573
   38PCz    H68 3102   1.795   6.248   5.539 -0.3446 -1.7189 -0.4502
   38PCz    H69 3103   1.878   6.445   5.657  0.0798 -0.1895 -0.1326
   38PCz    H70 3104   2.051   6.414   5.853 -2.3322  1.6696 -0.4240
   38PCz    H71 3105   1.994   5.619   5.773 -1.5904  0.4217  0.2082
   38PCz    H72 3106   1.899   5.843   5.784 -0.2518 -2.3144  0.2903
   38PCz    H73 3107   2.292   6.026   5.710  2.4669 -1.8489  0.0940
   38PCz    H74 3108   2.531   5.919   5.700 -0.3858 -0.6613  0.1753
   38PCz    H75 3109   2.752   5.776   5.651  0.7455 -2.0630 -0.0849
   38PCz    H76 3110   2.714   5.532   5.612  1.9331  1.4684  0.3094
   38PCz    H77 3111   2.493   5.422   5.668  1.6980 -0.2565  1.1862
   38PCz    H78 3112   2.184   5.393   5.903  0.8833 -0.0369 -0.6256
   38PCz    H79 3113   2.113   5.160   5.846  1.3183 -0.8054 -0.1555
   38PCz    H80 3114   2.067   5.100   5.610  0.1692  0.5608  0.7210
   38PCz    H81 3115   2.102   5.265   5.429 -2.5580  1.7843  0.2930
   38PCz    H82 3116   2.207   5.490   5.491 -2.6258 -0.0404 -1.3539
   39PCz     N1 3117   3.961   1.111   6.536  0.3984 -0.2763  0.0077
   39PCz     C2 3118   4.010   1.110   6.661  0.1038  0.1512  0.0410
   39PCz     C3 3119   3.999   1.008   6.757  0.1264 -0.5560 -0.2820
   39PCz     C4 3120   4.068   1.039   6.878 -0.0318  0.1542 -0.3643
   39PCz     C5 3121   4.115   1.172   6.906 -0.4977 -0.3258  0.2236
   39PCz     C6 3122   4.105   1.274   6.808 -0.2281  0.4833 -0.6783
   39PCz     C7 3123   4.058   1.237   6.682  0.4573 -0.2406 -0.0281
   39PCz     C8 3124   4.024   1.318   6.575 -0.7659 -0.7575  0.5373
   39PCz     C9 3125   4.019   1.459   6.550 -0.0678  0.4841 -0.1366
   39PCz    C10 3126   3.992   1.504   6.420 -0.1811 -0.1842  0.3807
   39PCz    C11 3127   3.953   1.416   6.317 -0.6699 -0.5837 -0.5843
   39PCz    C12 3128   3.948   1.280   6.344 -0.1269  0.1477 -0.6518
   39PCz    C13 3129   3.969   1.235   6.479 -0.6044 -0.1997  0.8174
   39PCz    N14 3130   4.177   1.195   7.028 -0.8054 -0.5529 -0.6809
   39PCz    C15 3131   4.127   1.289   7.123 -0.8023 -0.7491  0.6431
   39PCz    C16 3132   4.036   1.391   7.112  0.2739 -0.6497  0.0038
   39PCz    C17 3133   4.006   1.469   7.226 -0.2134  0.2524 -0.3604
   39PCz    C18 3134   4.061   1.433   7.348 -0.0090  0.0441 -0.1497
   39PCz    C19 3135   4.162   1.333   7.356  0.4769 -0.2074 -0.5751
   39PCz    C20 3136   4.196   1.261   7.238 -0.5133 -0.7125  0.1653
   39PCz    C21 3137   4.290   1.151   7.213  0.3075  0.5086 -0.6882
   39PCz    C22 3138   4.390   1.094   7.289  0.3716 -0.4100  0.3206
   39PCz    C23 3139   4.486   1.020   7.222  0.1846  0.4861 -0.3411
   39PCz    C24 3140   4.474   0.995   7.084  0.3743  0.0427 -0.3850
   39PCz    C25 3141   4.363   1.036   7.012 -0.7803 -0.1470  0.0096
   39PCz    C26 3142   4.275   1.120   7.080 -0.2098  0.1556 -0.3075
   39PCz    C27 3143   3.853   1.025   6.508  0.7733  0.3192  0.1908
   39PCz    C28 3144   3.868   0.939   6.396  0.1250 -0.2985  0.1721
   39PCz    C29 3145   3.765   0.853   6.365 -0.5029 -0.2816  0.4113
   39PCz    C30 3146   3.648   0.844   6.439  0.3668  0.1891  0.0871
   39PCz    C31 3147   3.633   0.937   6.545  0.7599  0.1827  0.9190
   39PCz    C32 3148   3.728   1.028   6.576 -0.3514 -0.2069  0.3608
   39PCz    N33 3149   4.367   0.868   6.128  0.7286  0.2105 -1.0819
   39PCz    C34 3150   4.252   0.875   6.214 -0.3827  0.7463 -0.2124
   39PCz    C35 3151   4.241   0.870   6.351  0.8450  0.0959 -0.2427
   39PCz    C36 3152   4.113   0.896   6.405 -0.8561 -0.4065  0.2325
   39PCz    C37 3153   3.999   0.922   6.325 -0.4468  0.2250  0.5758
   39PCz    C38 3154   4.015   0.921   6.182 -0.5655  0.5608 -0.3598
   39PCz    C39 3155   4.146   0.905   6.130  0.2880 -0.2976 -0.6189
   39PCz    C40 3156   4.196   0.923   5.994  1.1401  0.3623  0.3542
   39PCz    C41 3157   4.133   0.927   5.870  0.3992  0.6847  0.1153
   39PCz    C42 3158   4.207   0.936   5.751 -0.0814 -0.5088  0.1765
   39PCz    C43 3159   4.351   0.925   5.761 -0.5466  1.1432  0.3137
   39PCz    C44 3160   4.419   0.911   5.886 -0.3636  0.6600  0.6337
   39PCz    C45 3161   4.333   0.905   6.001 -0.4037  0.3167  0.9942
   39PCz    C46 3162   4.492   0.832   6.170 -0.2402 -0.3182 -0.0760
   39PCz    C47 3163   4.580   0.925   6.229  0.1353  1.2740 -0.1625
   39PCz    C48 3164   4.707   0.884   6.262  0.0910  0.6805 -0.0940
   39PCz    C49 3165   4.754   0.755   6.234 -0.0575  0.0826  0.8182
   39PCz    C50 3166   4.665   0.664   6.175 -0.6655  0.1713  0.5714
   39PCz    C51 3167   4.540   0.701   6.138  0.7776 -1.0164  0.6553
   39PCz    H52 3168   3.955   0.911   6.739 -2.2383  0.1914  1.0284
   39PCz    H53 3169   4.074   0.957   6.949  0.3322 -0.5556 -1.1942
   39PCz    H54 3170   4.148   1.370   6.831 -0.3717  0.6273 -1.0032
   39PCz    H55 3171   4.048   1.539   6.618  1.3779 -1.0004  1.0541
   39PCz    H56 3172   3.993   1.611   6.403  0.0775 -0.0623  1.1326
   39PCz    H57 3173   3.911   1.453   6.224 -0.1461 -0.4035 -0.7494
   39PCz    H58 3174   3.927   1.209   6.264  2.4794 -0.2023 -1.1005
   39PCz    H59 3175   3.983   1.404   7.019 -0.6465  0.4727  0.6612
   39PCz    H60 3176   3.930   1.546   7.216 -0.2848  0.1025 -1.0563
   39PCz    H61 3177   4.033   1.491   7.436 -1.2794 -1.8217  0.7327
   39PCz    H62 3178   4.213   1.311   7.449  0.3927  2.0627  0.0526
   39PCz    H63 3179   4.416   1.133   7.387 -1.0591  0.1884  0.4960
   39PCz    H64 3180   4.578   0.989   7.270  0.0254  1.0941  0.3788
   39PCz    H65 3181   4.557   0.950   7.031  0.5207  0.6496 -0.6761
   39PCz    H66 3182   4.350   1.022   6.905  0.0545  1.6006 -0.3482
   39PCz    H67 3183   3.784   0.770   6.297 -0.5479  0.9476 -1.1771
   39PCz    H68 3184   3.580   0.766   6.406  0.1829  0.4837 -0.2447
   39PCz    H69 3185   3.535   0.941   6.593  1.0780  0.4540  1.5584
   39PCz    H70 3186   3.713   1.105   6.651  0.1370 -0.7419  1.0155
   39PCz    H71 3187   4.333   0.864   6.409  1.2159  1.0545 -0.7078
   39PCz    H72 3188   4.107   0.894   6.513  2.5486 -0.5368  0.5245
   39PCz    H73 3189   3.936   0.935   6.109  0.2473  1.0336 -1.1715
   39PCz    H74 3190   4.024   0.932   5.869  0.3582  0.1026 -1.6075
   39PCz    H75 3191   4.158   0.942   5.655  0.7647 -0.7044 -0.2733
   39PCz    H76 3192   4.404   0.925   5.666 -0.5469  1.6514  0.3114
   39PCz    H77 3193   4.526   0.899   5.896 -0.3978 -1.7067 -0.9695
   39PCz    H78 3194   4.541   1.023   6.254  0.4536  1.6975 -1.2525
   39PCz    H79 3195   4.766   0.950   6.325  0.8724 -0.5832  0.5395
   39PCz    H80 3196   4.851   0.718   6.264  0.6147 -0.1780 -1.5290
   39PCz    H81 3197   4.700   0.562   6.160  0.2183  0.3848  1.1203
   39PCz    H82 3198   4.465   0.632   6.101 -0.4757  0.2628  0.7064
   40PCz     N1 3199   6.600   3.160   5.512 -0.1297  0.0955  0.4414
   40PCz     C2 3200   6.727   3.117   5.558  0.6139  0.4949 -0.5429
   40PCz     C3 3201   6.851   3.164   5.527 -0.7066  0.3494  0.3212
   40PCz     C4 3202   6.961   3.108   5.591 -0.2471  0.4109  0.1296
   40PCz     C5 3203   6.943   2.991   5.672 -0.0127  0.1538  1.2124
   40PCz     C6 3204   6.813   2.940   5.687 -0.8664 -0.2345 -1.1758
   40PCz     C7 3205   6.703   3.003   5.631  0.3012  0.0120  0.6408
   40PCz     C8 3206   6.561   2.977   5.631 -0.0487 -0.4429 -0.8226
   40PCz     C9 3207   6.484   2.880   5.699  0.0522 -0.3518  0.1165
   40PCz    C10 3208   6.344   2.887   5.680  0.3299 -0.0912 -0.0876
   40PCz    C11 3209   6.280   2.995   5.619 -0.5674  0.4890  0.0870
   40PCz    C12 3210   6.360   3.089   5.551  0.1162  0.1851 -0.0711
   40PCz    C13 3211   6.501   3.071   5.554  0.5447 -0.2074  0.0485
   40PCz    N14 3212   7.052   2.941   5.722  0.1363  0.0726  0.0681
   40PCz    C15 3213   7.163   2.901   5.643  0.1085 -0.1599 -0.5587
   40PCz    C16 3214   7.186   2.883   5.507  0.2111 -0.0226  0.6165
   40PCz    C17 3215   7.318   2.856   5.460 -0.0571 -0.5726  0.1334
   40PCz    C18 3216   7.417   2.837   5.553  0.1547  0.3186  0.3158
   40PCz    C19 3217   7.392   2.841   5.695  0.8138 -0.7273 -0.3955
   40PCz    C20 3218   7.262   2.881   5.735 -0.5265 -0.1042  0.5026
   40PCz    C21 3219   7.207   2.878   5.878 -0.4354 -0.8629  0.6004
   40PCz    C22 3220   7.261   2.854   6.005 -0.6743  0.0097 -0.3428
   40PCz    C23 3221   7.175   2.879   6.118  0.2351 -0.2734 -0.2442
   40PCz    C24 3222   7.042   2.917   6.094 -0.5343 -0.5322 -0.5500
   40PCz    C25 3223   6.995   2.963   5.971 -0.2304 -0.1802  0.0809
   40PCz    C26 3224   7.079   2.932   5.863  0.2141  0.0402  0.6279
   40PCz    C27 3225   6.575   3.247   5.404 -0.1079  0.6350  0.4353
   40PCz    C28 3226   6.615   3.384   5.420  0.4599  0.0333 -0.7935
   40PCz    C29 3227   6.577   3.467   5.318 -0.3295  0.1289  0.3569
   40PCz    C30 3228   6.518   3.422   5.201  0.0816 -0.4491 -0.3033
   40PCz    C31 3229   6.500   3.284   5.182 -0.1960  0.5725 -0.0770
   40PCz    C32 3230   6.527   3.191   5.281  0.1119 -0.4877  0.3637
   40PCz    N33 3231   6.964   3.455   5.850 -0.3538  0.6074 -0.8255
   40PCz    C34 3232   6.880   3.472   5.737  0.0798  0.3504  0.3678
   40PCz    C35 3233   6.908   3.530   5.612  0.1064 -0.9749  0.3030
   40PCz    C36 3234   6.808   3.507   5.510 -0.8069 -0.3821 -0.0028
   40PCz    C37 3235   6.690   3.429   5.538 -0.6741  0.5073  0.4941
   40PCz    C38 3236   6.662   3.384   5.667  0.0332  0.2619  1.0823
   40PCz    C39 3237   6.765   3.399   5.764 -0.0383 -0.2418  0.8690
   40PCz    C40 3238   6.773   3.341   5.900 -0.2748 -0.3263  0.3956
   40PCz    C41 3239   6.682   3.273   5.988  0.5311 -0.5578  0.3645
   40PCz    C42 3240   6.730   3.240   6.112  0.7555  0.4845 -0.5835
   40PCz    C43 3241   6.855   3.281   6.161 -0.4741 -0.3886  0.4660
   40PCz    C44 3242   6.944   3.347   6.074  0.2523 -0.0129 -0.0769
   40PCz    C45 3243   6.901   3.369   5.943 -0.3374 -0.1189 -1.0952
   40PCz    C46 3244   7.100   3.474   5.858 -0.1024 -0.4891  0.1032
   40PCz    C47 3245   7.187   3.367   5.830 -0.2935 -0.4438  0.6135
   40PCz    C48 3246   7.325   3.388   5.838  0.2947 -0.3675  0.1437
   40PCz    C49 3247   7.376   3.506   5.897 -0.3514  0.6609  0.1574
   40PCz    C50 3248   7.286   3.614   5.925 -0.3744 -0.3620  0.2358
   40PCz    C51 3249   7.151   3.599   5.908 -0.1033  0.0882 -0.2508
   40PCz    H52 3250   6.861   3.248   5.458  2.1111 -0.1585 -0.0013
   40PCz    H53 3251   7.057   3.155   5.575 -0.2041  0.5611  0.7824
   40PCz    H54 3252   6.784   2.850   5.740 -1.2624 -0.7276 -2.2018
   40PCz    H55 3253   6.540   2.803   5.751  1.8392  0.3957 -0.6275
   40PCz    H56 3254   6.285   2.801   5.708  0.8852 -0.1563  0.9170
   40PCz    H57 3255   6.171   3.000   5.621 -0.7769 -2.2345  2.3754
   40PCz    H58 3256   6.319   3.169   5.490  0.3543 -0.8404 -1.6174
   40PCz    H59 3257   7.102   2.893   5.439  0.8189 -0.6772 -0.2425
   40PCz    H60 3258   7.338   2.855   5.353 -2.4088 -1.2194 -0.3510
   40PCz    H61 3259   7.518   2.809   5.527  0.6671  1.6463  0.8353
   40PCz    H62 3260   7.468   2.811   5.767  1.8623  3.4485  0.4593
   40PCz    H63 3261   7.363   2.820   6.018  0.1128  2.4135  0.1680
   40PCz    H64 3262   7.202   2.863   6.222  0.6656  1.0862 -0.1208
   40PCz    H65 3263   6.981   2.934   6.182  2.7934  2.2280  1.4697
   40PCz    H66 3264   6.898   3.010   5.957  0.1933  0.4702 -0.7839
   40PCz    H67 3265   6.589   3.572   5.341  0.4533  0.1363 -0.0391
   40PCz    H68 3266   6.500   3.498   5.126 -0.9235  0.5694  0.9292
   40PCz    H69 3267   6.461   3.240   5.090 -0.3908 -0.6817  0.5826
   40PCz    H70 3268   6.504   3.085   5.274 -0.9085 -0.2416 -0.1490
   40PCz    H71 3269   6.993   3.595   5.593 -1.2723  0.9299  0.3750
   40PCz    H72 3270   6.824   3.540   5.408 -0.8280 -1.0297 -0.2253
   40PCz    H73 3271   6.578   3.321   5.696  2.2194 -1.7203  3.6479
   40PCz    H74 3272   6.580   3.247   5.962  0.7712 -1.8808  0.6446
   40PCz    H75 3273   6.673   3.191   6.191 -0.5098 -0.9938 -2.3307
   40PCz    H76 3274   6.877   3.261   6.266 -0.3792 -0.4569  0.4338
   40PCz    H77 3275   7.035   3.388   6.117 -0.5237  2.0995 -0.3446
   40PCz    H78 3276   7.152   3.270   5.797 -2.0193 -0.1333  1.4223
   40PCz    H79 3277   7.390   3.305   5.815  1.0404 -0.2586  1.7147
   40PCz    H80 3278   7.479   3.502   5.931 -1.6114 -1.8868  4.5356
   40PCz    H81 3279   7.332   3.704   5.965 -0.0516 -0.5637  0.3259
   40PCz    H82 3280   7.079   3.677   5.932  0.4585  0.2876  0.8134
   41PCz     N1 3281   4.260   0.334   0.284  0.2064 -0.5163 -0.1841
   41PCz     C2 3282   4.237   0.301   0.151 -0.1466  0.6662  0.3690
   41PCz     C3 3283   4.293   0.193   0.077  0.2545 -0.6543 -0.2823
   41PCz     C4 3284   4.223   0.154  -0.041  0.1854 -0.6669 -0.5542
   41PCz     C5 3285   4.114   0.228  -0.090 -0.2693 -0.2064  0.2420
   41PCz     C6 3286   4.064   0.334  -0.016  0.9143  0.4226 -0.4027
   41PCz     C7 3287   4.131   0.376   0.101 -0.0846  0.1514 -0.2067
   41PCz     C8 3288   4.104   0.478   0.205  0.7149  0.5949 -0.5784
   41PCz     C9 3289   4.023   0.595   0.202 -0.0712 -0.3663 -0.3682
   41PCz    C10 3290   4.021   0.679   0.315  0.1670  0.1911  0.3995
   41PCz    C11 3291   4.104   0.648   0.424  0.5292  0.1647 -0.5176
   41PCz    C12 3292   4.190   0.537   0.430 -0.0613  0.0489 -0.0949
   41PCz    C13 3293   4.193   0.454   0.314  0.1580  0.1317 -0.6874
   41PCz    N14 3294   4.060   0.195  -0.211  0.4047  0.3628 -0.2715
   41PCz    C15 3295   4.032   0.283  -0.309 -0.6467 -0.3946  0.4674
   41PCz    C16 3296   4.090   0.415  -0.325 -0.3575 -0.3255 -0.3458
   41PCz    C17 3297   4.081   0.467  -0.458  0.3007  0.1169  0.8540
   41PCz    C18 3298   3.998   0.404  -0.554 -0.3619 -0.6662 -0.4722
   41PCz    C19 3299   3.921   0.289  -0.525 -0.1405 -0.1982 -0.2142
   41PCz    C20 3300   3.948   0.220  -0.400  0.4036  0.1253  0.2290
   41PCz    C21 3301   3.920   0.087  -0.352 -0.1745  0.1128  0.3663
   41PCz    C22 3302   3.846  -0.018  -0.404 -0.3320 -0.2832  0.2378
   41PCz    C23 3303   3.851  -0.141  -0.336 -0.4947  1.4418  0.1574
   41PCz    C24 3304   3.928  -0.159  -0.218  0.4939  0.3334  0.2745
   41PCz    C25 3305   3.993  -0.050  -0.165 -0.5310 -0.3849  0.0282
   41PCz    C26 3306   3.994   0.072  -0.230  0.4170 -0.5318 -0.2921
   41PCz    C27 3307   4.294   0.235   0.378  0.8041 -0.0553  0.1209
   41PCz    C28 3308   4.201   0.137   0.409  0.5245 -0.3527 -0.3274
   41PCz    C29 3309   4.241   0.023   0.491 -0.0949 -0.6333  0.9773
   41PCz    C30 3310   4.374   0.021   0.545  0.3259 -0.4498 -0.7629
   41PCz    C31 3311   4.466   0.125   0.513  0.8286  0.4451  0.3467
   41PCz    C32 3312   4.426   0.231   0.426  0.7077  0.0341 -0.4454
   41PCz    N33 3313   3.663   0.146   0.222 -0.3056  0.3273  0.3165
   41PCz    C34 3314   3.797   0.133   0.246 -0.3836 -0.7391 -0.6641
   41PCz    C35 3315   3.894   0.044   0.194  0.4235  0.6410 -0.3313
   41PCz    C36 3316   4.027   0.049   0.251  0.4246 -0.4854 -0.3918
   41PCz    C37 3317   4.059   0.135   0.356 -1.0857 -0.2585 -0.7105
   41PCz    C38 3318   3.969   0.229   0.405  0.4503 -0.3730 -0.1891
   41PCz    C39 3319   3.837   0.224   0.348  0.1233  0.8003 -0.3184
   41PCz    C40 3320   3.713   0.301   0.373  0.4316  0.4189  0.3490
   41PCz    C41 3321   3.686   0.411   0.457 -0.2909  0.6160 -0.0452
   41PCz    C42 3322   3.550   0.454   0.476 -0.3654  0.1878  0.4921
   41PCz    C43 3323   3.445   0.390   0.407  0.0048  0.3112  0.0428
   41PCz    C44 3324   3.469   0.288   0.309  0.2388  0.1029 -0.2981
   41PCz    C45 3325   3.601   0.242   0.306  0.4537 -0.3990 -0.0051
   41PCz    C46 3326   3.600   0.084   0.114 -0.3886  0.4767 -0.2929
   41PCz    C47 3327   3.570   0.158  -0.002  0.4740  0.7788  1.1356
   41PCz    C48 3328   3.512   0.096  -0.121 -0.3104 -0.6837 -0.3140
   41PCz    C49 3329   3.486  -0.040  -0.114 -1.0496 -0.7523  0.3554
   41PCz    C50 3330   3.516  -0.117   0.001 -0.1616  0.1275  0.0222
   41PCz    C51 3331   3.578  -0.056   0.111 -0.3737 -0.2612 -0.8423
   41PCz    H52 3332   4.387   0.155   0.116  1.5276  4.8273  2.9833
   41PCz    H53 3333   4.267   0.072  -0.098 -1.1801  0.4236 -3.3555
   41PCz    H54 3334   3.986   0.396  -0.060  0.0512 -1.5095 -1.7187
   41PCz    H55 3335   3.968   0.626   0.113  1.2062  0.7956 -0.7767
   41PCz    H56 3336   3.965   0.772   0.315 -1.3153 -0.6607  1.2914
   41PCz    H57 3337   4.105   0.716   0.509  2.1305 -0.1563 -0.2405
   41PCz    H58 3338   4.254   0.522   0.517 -1.7655 -1.0021  1.0560
   41PCz    H59 3339   4.167   0.463  -0.266 -0.4343  0.4952 -0.8960
   41PCz    H60 3340   4.139   0.553  -0.490  0.6682 -0.9554 -1.6299
   41PCz    H61 3341   3.994   0.435  -0.658  0.1137 -0.4939 -0.4379
   41PCz    H62 3342   3.871   0.235  -0.604 -1.1569  0.0777  0.2241
   41PCz    H63 3343   3.790  -0.003  -0.496 -0.6206  0.5644  0.5421
   41PCz    H64 3344   3.788  -0.220  -0.377 -2.5331  2.8057  0.5513
   41PCz    H65 3345   3.936  -0.258  -0.172 -1.1336 -0.8278 -1.8127
   41PCz    H66 3346   4.058  -0.057  -0.078 -0.1846  1.2766 -0.0579
   41PCz    H67 3347   4.169  -0.056   0.512 -0.1709 -1.0785 -0.8141
   41PCz    H68 3348   4.396  -0.065   0.608 -0.9370 -0.4523 -0.2893
   41PCz    H69 3349   4.569   0.125   0.548 -0.1227 -0.8183  3.4372
   41PCz    H70 3350   4.490   0.313   0.395  1.4365 -0.3927 -0.0814
   41PCz    H71 3351   3.870  -0.023   0.112  2.0802  1.2913 -1.3886
   41PCz    H72 3352   4.104  -0.018   0.215  2.4467  2.2066 -1.4041
   41PCz    H73 3353   3.988   0.308   0.476 -1.4449  0.2149 -0.2830
   41PCz    H74 3354   3.768   0.453   0.515  0.0320 -0.2230  0.1237
   41PCz    H75 3355   3.525   0.534   0.545  0.5860  0.6252  0.3467
   41PCz    H76 3356   3.343   0.424   0.420  0.1235  1.3839 -1.5255
   41PCz    H77 3357   3.387   0.243   0.254 -0.5639  2.2594 -0.9707
   41PCz    H78 3358   3.573   0.267  -0.002  0.9018  0.8445 -1.8994
   41PCz    H79 3359   3.487   0.149  -0.212  0.2077 -1.1045 -0.6999
   41PCz    H80 3360   3.453  -0.097  -0.201 -0.0058 -1.8702  0.6545
   41PCz    H81 3361   3.521  -0.225  -0.004  0.7112  0.1271  0.5999
   41PCz    H82 3362   3.603  -0.119   0.196 -0.5958  1.0358  0.2329
   42PCz     N1 3363   5.425   4.108   2.641  0.2461  0.1658  0.1273
   42PCz     C2 3364   5.288   4.064   2.644 -1.2832  0.4057  0.3946
   42PCz     C3 3365   5.185   4.098   2.558 -0.2153 -1.0799 -0.1367
   42PCz     C4 3366   5.072   4.025   2.578 -0.6141 -0.1075  0.3908
   42PCz     C5 3367   5.052   3.935   2.692  0.6786 -1.2554 -0.4554
   42PCz     C6 3368   5.157   3.912   2.783  0.2101 -0.2492  0.0133
   42PCz     C7 3369   5.280   3.976   2.753 -0.2852 -0.4387 -0.5189
   42PCz     C8 3370   5.405   3.984   2.825 -0.4904  0.9105 -0.0213
   42PCz     C9 3371   5.437   3.940   2.953 -0.3779  0.0551 -0.2991
   42PCz    C10 3372   5.554   3.985   3.014 -0.4983 -0.8578 -0.0477
   42PCz    C11 3373   5.640   4.072   2.945 -0.7928  0.0820  0.2333
   42PCz    C12 3374   5.604   4.126   2.820 -0.4049 -0.0694 -0.6703
   42PCz    C13 3375   5.491   4.067   2.759 -0.3834 -0.1214  0.8119
   42PCz    N14 3376   4.928   3.878   2.709  0.7924  0.0695 -0.2007
   42PCz    C15 3377   4.806   3.953   2.703  0.4272  0.1537 -0.2563
   42PCz    C16 3378   4.770   4.093   2.711 -1.1526 -0.1798 -0.0851
   42PCz    C17 3379   4.639   4.137   2.693  0.8282  0.5734 -0.0068
   42PCz    C18 3380   4.545   4.041   2.654 -0.5085  0.1481  0.2704
   42PCz    C19 3381   4.574   3.902   2.651 -1.0021 -0.4381  0.4041
   42PCz    C20 3382   4.707   3.861   2.670  0.1377  0.4101  0.9000
   42PCz    C21 3383   4.763   3.722   2.672  0.0201 -0.1889 -0.2937
   42PCz    C22 3384   4.706   3.592   2.673 -0.2236  0.0507 -0.3264
   42PCz    C23 3385   4.797   3.486   2.685  0.3856  0.4192 -0.0734
   42PCz    C24 3386   4.937   3.505   2.701  0.0754 -0.3660  0.2048
   42PCz    C25 3387   4.988   3.638   2.709 -0.3955  0.4890  0.5689
   42PCz    C26 3388   4.899   3.741   2.694  0.4244  0.2358 -0.0621
   42PCz    C27 3389   5.460   4.220   2.579 -0.1758 -0.3285 -0.2863
   42PCz    C28 3390   5.500   4.206   2.447 -0.1917  0.7768  0.2377
   42PCz    C29 3391   5.556   4.315   2.378  0.4345 -0.4791 -0.7699
   42PCz    C30 3392   5.564   4.443   2.442  0.6898 -0.2961  0.0529
   42PCz    C31 3393   5.515   4.459   2.581 -0.2274  0.1770 -0.1356
   42PCz    C32 3394   5.456   4.346   2.644 -0.8471 -0.6580  0.0387
   42PCz    N33 3395   5.520   3.744   2.134  0.0523  0.1308  0.4260
   42PCz    C34 3396   5.496   3.854   2.209 -0.3751  0.3007  0.2658
   42PCz    C35 3397   5.401   3.948   2.186  0.2339 -0.3911 -0.4075
   42PCz    C36 3398   5.407   4.067   2.258  0.0420 -0.1245 -0.2333
   42PCz    C37 3399   5.497   4.076   2.370 -0.8489 -0.7683  0.5480
   42PCz    C38 3400   5.608   3.986   2.380 -0.1684 -0.2797  0.2692
   42PCz    C39 3401   5.603   3.874   2.293 -0.4037 -0.0019  0.0014
   42PCz    C40 3402   5.706   3.772   2.271  0.6836 -0.3577 -0.6334
   42PCz    C41 3403   5.828   3.740   2.336  0.3355  1.0693 -0.6111
   42PCz    C42 3404   5.893   3.623   2.293  0.2053 -0.4579  0.4405
   42PCz    C43 3405   5.833   3.541   2.196 -0.0346  0.0987 -0.0128
   42PCz    C44 3406   5.708   3.569   2.132 -0.1156 -0.5781 -0.3307
   42PCz    C45 3407   5.649   3.690   2.174  0.3045 -0.3930  1.0560
   42PCz    C46 3408   5.413   3.674   2.073  0.5286  0.5674  0.1722
   42PCz    C47 3409   5.339   3.593   2.156  0.7323  0.4715  0.7663
   42PCz    C48 3410   5.223   3.538   2.104  0.1923  0.8320  0.2239
   42PCz    C49 3411   5.180   3.567   1.972  0.3715  0.1691 -0.7912
   42PCz    C50 3412   5.260   3.646   1.888  0.9513 -0.2292  0.0218
   42PCz    C51 3413   5.384   3.696   1.939  0.0977  0.3741  0.0475
   42PCz    H52 3414   5.203   4.161   2.470  0.6953  0.5914  1.1823
   42PCz    H53 3415   4.992   4.045   2.508 -0.3961  1.1950  0.4726
   42PCz    H54 3416   5.154   3.837   2.861  1.3929 -2.3763 -1.8551
   42PCz    H55 3417   5.367   3.873   3.002 -1.0439 -0.2534 -1.6285
   42PCz    H56 3418   5.587   3.949   3.111 -0.4436  1.1794  0.7404
   42PCz    H57 3419   5.734   4.101   2.993 -1.1394 -0.2324  1.1295
   42PCz    H58 3420   5.668   4.200   2.772 -1.4977  2.0153  0.9490
   42PCz    H59 3421   4.846   4.163   2.743 -0.9696 -0.7928  0.8804
   42PCz    H60 3422   4.621   4.244   2.699  0.1817  0.3778  4.0906
   42PCz    H61 3423   4.442   4.072   2.635 -0.5911 -0.8810 -1.0901
   42PCz    H62 3424   4.501   3.827   2.622 -0.9167 -0.6199  0.6571
   42PCz    H63 3425   4.603   3.564   2.655  0.2840 -2.6842  0.5729
   42PCz    H64 3426   4.762   3.384   2.689 -0.5762  0.7341 -0.0444
   42PCz    H65 3427   5.000   3.418   2.714 -2.0158 -2.2348 -1.4461
   42PCz    H66 3428   5.094   3.657   2.726 -0.1795  0.9913 -1.1923
   42PCz    H67 3429   5.593   4.311   2.276  0.9857  0.7779 -0.6459
   42PCz    H68 3430   5.603   4.528   2.388 -1.1118  1.0460  0.7730
   42PCz    H69 3431   5.520   4.551   2.638  1.5831 -0.8102  1.3588
   42PCz    H70 3432   5.437   4.361   2.750 -1.8178  0.1785 -0.2409
   42PCz    H71 3433   5.325   3.928   2.111 -2.6092  0.1565  2.1361
   42PCz    H72 3434   5.336   4.148   2.239 -0.2015 -0.3393 -0.2438
   42PCz    H73 3435   5.694   4.000   2.445  1.3318  1.2662 -1.8890
   42PCz    H74 3436   5.866   3.804   2.415 -0.4016  0.3792  0.3214
   42PCz    H75 3437   5.983   3.594   2.347 -0.6917  0.1750  2.4006
   42PCz    H76 3438   5.885   3.451   2.164 -0.9012 -0.2685 -0.4303
   42PCz    H77 3439   5.658   3.500   2.065  0.3471  1.2371 -2.6700
   42PCz    H78 3440   5.363   3.571   2.260  0.2496 -0.2918  0.7219
   42PCz    H79 3441   5.163   3.467   2.160 -0.3461 -0.5036 -1.9030
   42PCz    H80 3442   5.087   3.521   1.940 -0.5686 -0.9474  3.0359
   42PCz    H81 3443   5.227   3.672   1.788 -1.7452 -0.6255  0.7383
   42PCz    H82 3444   5.441   3.771   1.884 -0.8506  0.9274 -0.1998
   43PCz     N1 3445   1.372   5.354   1.633  0.0991  0.0716  0.2481
   43PCz     C2 3446   1.340   5.412   1.514  0.4443  0.7077  1.1796
   43PCz     C3 3447   1.229   5.396   1.432  0.1421 -0.6286 -0.6578
   43PCz     C4 3448   1.224   5.477   1.312  0.3180 -0.0467 -0.1769
   43PCz     C5 3449   1.321   5.573   1.278  0.5287 -0.1600  0.5769
   43PCz     C6 3450   1.438   5.575   1.362  0.7307  0.3280  0.0252
   43PCz     C7 3451   1.446   5.494   1.480  0.3899  0.1884  0.3248
   43PCz     C8 3452   1.550   5.473   1.575 -0.1038 -0.3584 -0.0860
   43PCz     C9 3453   1.677   5.533   1.588  0.3245  0.2029  0.1908
   43PCz    C10 3454   1.761   5.481   1.684 -0.2182 -0.4153 -0.1853
   43PCz    C11 3455   1.717   5.387   1.773  0.7496 -0.1914 -0.2073
   43PCz    C12 3456   1.584   5.334   1.765  0.3056  0.0602  0.4176
   43PCz    C13 3457   1.509   5.373   1.662  0.9680  0.7934 -0.1143
   43PCz    N14 3458   1.293   5.667   1.174  0.1749 -0.1457 -0.1666
   43PCz    C15 3459   1.279   5.642   1.040 -0.6746  0.6790  0.3747
   43PCz    C16 3460   1.232   5.519   0.980 -0.2022  0.3654  0.5600
   43PCz    C17 3461   1.233   5.517   0.840  0.3802  0.0678 -0.2805
   43PCz    C18 3462   1.255   5.642   0.769 -0.0641 -0.9051 -0.0283
   43PCz    C19 3463   1.287   5.765   0.831  0.2418  0.7312 -0.0195
   43PCz    C20 3464   1.303   5.756   0.969  1.3440 -0.4280 -0.7077
   43PCz    C21 3465   1.327   5.863   1.070  0.0594  0.1025  0.3887
   43PCz    C22 3466   1.347   5.998   1.060  0.2377 -0.3117 -0.2058
   43PCz    C23 3467   1.367   6.081   1.173 -0.0505 -0.0354  0.0367
   43PCz    C24 3468   1.366   6.020   1.299 -0.1988 -0.4671 -0.5457
   43PCz    C25 3469   1.342   5.877   1.313 -0.1984 -0.3785  0.2527
   43PCz    C26 3470   1.318   5.802   1.195  0.6370  0.4923 -0.5049
   43PCz    C27 3471   1.310   5.244   1.680  0.7873  0.3673 -0.8360
   43PCz    C28 3472   1.201   5.273   1.771  0.6156 -1.2495  0.8913
   43PCz    C29 3473   1.130   5.166   1.816  0.3447  0.6393  0.6819
   43PCz    C30 3474   1.156   5.034   1.777 -0.0476 -0.1207 -1.3479
   43PCz    C31 3475   1.262   5.007   1.691 -0.5174  0.1868 -0.2606
   43PCz    C32 3476   1.345   5.110   1.643 -0.7325 -0.5075  0.3805
   43PCz    N33 3477   1.069   5.798   1.916 -0.1774 -0.4072  0.0056
   43PCz    C34 3478   1.072   5.663   1.868 -0.4858 -0.0522  0.0815
   43PCz    C35 3479   1.016   5.608   1.754  0.6028 -0.3209 -0.4647
   43PCz    C36 3480   1.069   5.481   1.717 -0.3119  0.0645 -0.0410
   43PCz    C37 3481   1.156   5.412   1.805  0.2590  0.5568  0.4828
   43PCz    C38 3482   1.214   5.479   1.914 -0.5687 -0.7429 -0.1862
   43PCz    C39 3483   1.177   5.608   1.935 -0.4244 -0.1318 -0.1453
   43PCz    C40 3484   1.219   5.706   2.043 -0.3210  0.1041  0.9132
   43PCz    C41 3485   1.320   5.696   2.134 -0.8051  0.0029 -0.6709
   43PCz    C42 3486   1.366   5.812   2.203  0.8620 -0.4314  0.5613
   43PCz    C43 3487   1.294   5.933   2.186  0.2142 -0.3184 -0.8372
   43PCz    C44 3488   1.185   5.940   2.092  0.0080 -0.3614  0.0147
   43PCz    C45 3489   1.156   5.823   2.022  0.4347  0.1617  0.5250
   43PCz    C46 3490   1.024   5.907   1.839  0.0144 -0.7003 -0.7255
   43PCz    C47 3491   1.076   5.938   1.717 -0.2104  0.8009 -0.7668
   43PCz    C48 3492   1.040   6.053   1.645  0.0220  0.4649  0.1791
   43PCz    C49 3493   0.942   6.138   1.696 -0.4082  0.4642 -0.5939
   43PCz    C50 3494   0.890   6.110   1.824 -0.3214 -0.5528  0.0963
   43PCz    C51 3495   0.930   5.995   1.899 -0.0353 -0.2514 -0.9541
   43PCz    H52 3496   1.159   5.315   1.452  0.1535  0.1132  2.9553
   43PCz    H53 3497   1.135   5.467   1.250 -0.5793 -0.8671  1.1794
   43PCz    H54 3498   1.517   5.647   1.341  0.7026  0.6330  0.8889
   43PCz    H55 3499   1.704   5.611   1.517 -0.5098  0.3820  0.0636
   43PCz    H56 3500   1.862   5.522   1.690 -0.2305 -0.2488 -0.9263
   43PCz    H57 3501   1.782   5.355   1.854  0.2996 -0.5778  0.0099
   43PCz    H58 3502   1.546   5.278   1.849  0.3251 -0.3453  0.1570
   43PCz    H59 3503   1.201   5.431   1.034  1.1129  0.0889  0.9083
   43PCz    H60 3504   1.205   5.426   0.788 -0.4535 -0.7618  1.5339
   43PCz    H61 3505   1.243   5.642   0.661  0.1736  1.0208 -0.1035
   43PCz    H62 3506   1.297   5.859   0.776 -0.0255  0.4825 -0.4983
   43PCz    H63 3507   1.355   6.033   0.957 -2.4613  0.8254 -0.1213
   43PCz    H64 3508   1.389   6.187   1.168 -1.2325  0.3728  2.2811
   43PCz    H65 3509   1.387   6.080   1.387  0.0254  1.9898 -2.1946
   43PCz    H66 3510   1.352   5.830   1.410  2.0767 -1.9734 -0.6395
   43PCz    H67 3511   1.043   5.181   1.879 -0.2809  0.4518 -0.1314
   43PCz    H68 3512   1.094   4.950   1.809 -0.3775 -0.0650 -1.8517
   43PCz    H69 3513   1.284   4.903   1.665  2.6165  1.0219 -1.3721
   43PCz    H70 3514   1.420   5.092   1.566 -2.0513  2.2379 -1.7176
   43PCz    H71 3515   0.937   5.658   1.698 -1.5238 -1.9579  0.9211
   43PCz    H72 3516   1.030   5.428   1.631 -1.0455  0.8034 -0.1776
   43PCz    H73 3517   1.279   5.425   1.983  2.8094  2.2812 -0.7136
   43PCz    H74 3518   1.377   5.605   2.148 -0.2982  0.6433  1.9561
   43PCz    H75 3519   1.451   5.815   2.270  1.1357 -1.0704  0.2530
   43PCz    H76 3520   1.327   6.017   2.246  1.7189 -1.2046 -0.3861
   43PCz    H77 3521   1.132   6.031   2.068  1.7692  0.4605 -0.9485
   43PCz    H78 3522   1.157   5.876   1.680 -0.2003  0.5646 -0.3586
   43PCz    H79 3523   1.086   6.074   1.550  1.7921 -1.1313  0.6291
   43PCz    H80 3524   0.909   6.228   1.644  0.4708  2.0517  1.4060
   43PCz    H81 3525   0.823   6.181   1.873 -0.8440  1.9868 -3.8607
   43PCz    H82 3526   0.902   5.973   2.002 -1.1834 -3.2775 -1.8315
   44PCz     N1 3527   5.947   1.500   2.619 -1.0728  0.0657 -0.9181
   44PCz     C2 3528   6.087   1.470   2.598 -0.3970  0.0371 -0.0145
   44PCz     C3 3529   6.173   1.376   2.662 -0.8558 -0.4808 -0.4796
   44PCz     C4 3530   6.303   1.361   2.612 -0.0238 -0.3537 -0.2022
   44PCz     C5 3531   6.345   1.433   2.497  0.1624 -0.4420  0.3934
   44PCz     C6 3532   6.255   1.522   2.434 -0.1913  0.5390  0.2123
   44PCz     C7 3533   6.127   1.546   2.491 -0.2576 -0.7437 -0.3221
   44PCz     C8 3534   6.015   1.635   2.453  0.4892 -0.5464  0.6663
   44PCz     C9 3535   6.012   1.750   2.371  0.2979 -0.2933  0.1769
   44PCz    C10 3536   5.891   1.819   2.356  0.6816  0.4672  0.2466
   44PCz    C11 3537   5.786   1.801   2.457 -0.2712  0.6268 -0.1919
   44PCz    C12 3538   5.797   1.696   2.554  0.1245 -0.3192 -0.6024
   44PCz    C13 3539   5.907   1.609   2.542  0.2527  0.1690 -0.2963
   44PCz    N14 3540   6.462   1.407   2.435  0.1484 -0.0230  0.4747
   44PCz    C15 3541   6.593   1.436   2.482 -0.2115 -0.4138  0.5550
   44PCz    C16 3542   6.634   1.514   2.595  1.0290 -0.2779  0.8696
   44PCz    C17 3543   6.772   1.524   2.618 -0.4945  0.0221  0.3743
   44PCz    C18 3544   6.865   1.456   2.531 -0.0677  0.1500  0.8958
   44PCz    C19 3545   6.827   1.388   2.415  0.7453  0.0963  0.6949
   44PCz    C20 3546   6.689   1.374   2.398 -0.6547 -0.6363  0.0992
   44PCz    C21 3547   6.614   1.302   2.296 -0.2178 -0.6796  0.5689
   44PCz    C22 3548   6.653   1.224   2.184 -0.3893  0.6406 -0.5385
   44PCz    C23 3549   6.548   1.165   2.110  0.2375 -0.0115  0.4758
   44PCz    C24 3550   6.416   1.179   2.147  0.0860 -0.1627  0.4355
   44PCz    C25 3551   6.368   1.263   2.249 -0.1578  0.1575  0.5528
   44PCz    C26 3552   6.476   1.318   2.323 -0.0746 -0.5121  0.1195
   44PCz    C27 3553   5.858   1.417   2.678  0.9867  0.4586  0.9378
   44PCz    C28 3554   5.810   1.300   2.600 -0.0102  0.5326 -0.2565
   44PCz    C29 3555   5.724   1.203   2.666  0.2787  0.9253  0.1776
   44PCz    C30 3556   5.689   1.230   2.800 -0.3130 -0.8542  0.2486
   44PCz    C31 3557   5.731   1.348   2.869  0.1044 -0.1816 -0.1171
   44PCz    C32 3558   5.813   1.442   2.803  0.1126 -0.6660 -0.3013
   44PCz    N33 3559   5.924   1.302   2.052 -0.0852  0.1140 -0.3205
   44PCz    C34 3560   5.905   1.271   2.192 -0.2577  0.3037  0.1190
   44PCz    C35 3561   5.929   1.156   2.271 -0.5728  0.0177 -0.5165
   44PCz    C36 3562   5.902   1.165   2.406  0.1597  0.7994 -0.2300
   44PCz    C37 3563   5.838   1.281   2.460 -0.7414  0.1326  0.3147
   44PCz    C38 3564   5.803   1.389   2.372 -0.1884 -0.5238  0.7998
   44PCz    C39 3565   5.837   1.380   2.241 -0.2692 -0.5843  0.4476
   44PCz    C40 3566   5.819   1.476   2.137  0.3122  0.4461  0.5635
   44PCz    C41 3567   5.756   1.600   2.134  0.3560  0.5452  0.5699
   44PCz    C42 3568   5.731   1.665   2.011 -0.1481  0.7241  0.4342
   44PCz    C43 3569   5.787   1.609   1.891  0.0635  0.1229 -0.0962
   44PCz    C44 3570   5.856   1.485   1.895  1.0639 -0.7330  0.0562
   44PCz    C45 3571   5.873   1.426   2.019  0.6092  0.2866  0.0875
   44PCz    C46 3572   6.030   1.243   1.979 -0.4987 -0.0422  0.5173
   44PCz    C47 3573   6.146   1.321   1.958  0.3908  0.0551 -0.0441
   44PCz    C48 3574   6.253   1.269   1.885  1.0476  0.6912 -0.3779
   44PCz    C49 3575   6.246   1.143   1.825 -0.1036  0.5073  0.2700
   44PCz    C50 3576   6.133   1.063   1.844 -0.1380 -0.0462 -0.3040
   44PCz    C51 3577   6.026   1.111   1.925  0.9075 -0.4154  0.4440
   44PCz    H52 3578   6.136   1.322   2.748  0.7770 -0.2902  0.3788
   44PCz    H53 3579   6.364   1.293   2.671 -0.8658  0.5478  1.7773
   44PCz    H54 3580   6.278   1.571   2.340  0.2261  1.7140  0.9019
   44PCz    H55 3581   6.096   1.775   2.307  0.5119  1.4969  1.0853
   44PCz    H56 3582   5.882   1.899   2.283 -0.4621 -0.0531 -0.2061
   44PCz    H57 3583   5.694   1.858   2.449 -0.4740  0.5663  1.3320
   44PCz    H58 3584   5.724   1.677   2.632  1.0942  0.8728  0.6365
   44PCz    H59 3585   6.560   1.555   2.663  0.2676  0.5226 -0.3903
   44PCz    H60 3586   6.808   1.582   2.702  0.9649 -0.3019 -0.0002
   44PCz    H61 3587   6.970   1.469   2.559  0.1384  2.5365 -0.6913
   44PCz    H62 3588   6.894   1.333   2.350  0.8605 -0.7842  1.5392
   44PCz    H63 3589   6.757   1.208   2.156 -0.8406 -0.4720 -1.7093
   44PCz    H64 3590   6.575   1.083   2.045 -2.7476 -2.0201  1.5112
   44PCz    H65 3591   6.345   1.133   2.078  0.0160  1.2439 -0.4659
   44PCz    H66 3592   6.264   1.278   2.275 -0.4135 -1.2324  0.3946
   44PCz    H67 3593   5.673   1.127   2.608 -2.9040  1.7243  1.7058
   44PCz    H68 3594   5.635   1.152   2.852 -2.3799  0.6158  0.4403
   44PCz    H69 3595   5.696   1.361   2.971 -0.4747 -0.3525 -0.2925
   44PCz    H70 3596   5.840   1.535   2.852 -1.2623 -0.6806  0.5228
   44PCz    H71 3597   5.964   1.064   2.225  1.1773  1.1085 -1.5234
   44PCz    H72 3598   5.938   1.087   2.472 -0.0557  1.3950  0.6190
   44PCz    H73 3599   5.737   1.467   2.407  0.5866  0.4896  0.0713
   44PCz    H74 3600   5.711   1.640   2.225 -3.0331 -0.1816 -0.6379
   44PCz    H75 3601   5.684   1.763   2.001 -0.9184  0.2364 -0.9420
   44PCz    H76 3602   5.769   1.650   1.791  1.6785  0.5183 -0.2573
   44PCz    H77 3603   5.897   1.440   1.805  0.9318 -0.6942 -0.0236
   44PCz    H78 3604   6.160   1.416   2.010 -0.0654  1.2943 -2.0690
   44PCz    H79 3605   6.339   1.330   1.857  2.7043 -0.4190  1.9430
   44PCz    H80 3606   6.331   1.099   1.774  0.0569  1.9238 -0.7379
   44PCz    H81 3607   6.131   0.961   1.807  0.2845 -0.0808 -0.2374
   44PCz    H82 3608   5.937   1.049   1.918  1.1894 -0.8524  0.6500
   45PCz     N1 3609   3.835   6.077   0.748 -0.4532 -0.4533 -0.6471
   45PCz     C2 3610   3.949   6.151   0.709 -0.6054 -0.8325 -0.1213
   45PCz     C3 3611   3.977   6.209   0.584  0.6211 -0.6791 -0.1234
   45PCz     C4 3612   4.100   6.270   0.561 -0.2384 -0.1510  0.0727
   45PCz     C5 3613   4.197   6.278   0.665 -0.2963  0.3605  0.2489
   45PCz     C6 3614   4.176   6.196   0.778 -0.0284  0.0191  0.2694
   45PCz     C7 3615   4.051   6.132   0.796  0.7547  0.0995 -0.8326
   45PCz     C8 3616   3.995   6.042   0.903 -0.2150  0.2266  0.4259
   45PCz     C9 3617   4.056   5.983   1.009 -0.5707 -0.6047  0.0035
   45PCz    C10 3618   3.983   5.900   1.094 -0.2710  0.5437 -1.1093
   45PCz    C11 3619   3.856   5.857   1.055 -0.0948 -0.3767  0.3018
   45PCz    C12 3620   3.787   5.920   0.940  0.5896 -0.0831  0.6305
   45PCz    C13 3621   3.865   6.004   0.865 -0.4821  0.4139  0.7393
   45PCz    N14 3622   4.317   6.340   0.633  0.0234  0.5678  0.2347
   45PCz    C15 3623   4.395   6.289   0.534 -0.5115  0.4895 -0.4990
   45PCz    C16 3624   4.425   6.160   0.495  0.0681  0.5565  0.0347
   45PCz    C17 3625   4.524   6.138   0.390  0.0892  0.9869  0.0859
   45PCz    C18 3626   4.571   6.244   0.324 -0.2064  0.4210  0.4158
   45PCz    C19 3627   4.539   6.380   0.359 -0.4686  0.7816  0.1758
   45PCz    C20 3628   4.455   6.397   0.471 -0.6190 -0.1246 -0.4265
   45PCz    C21 3629   4.407   6.513   0.538  0.0535 -0.4709  0.0962
   45PCz    C22 3630   4.438   6.646   0.521 -0.0167 -0.4860 -0.4634
   45PCz    C23 3631   4.369   6.746   0.600 -0.0622  0.2428  0.5289
   45PCz    C24 3632   4.288   6.711   0.710  0.6805  0.3137  0.4032
   45PCz    C25 3633   4.268   6.572   0.733  0.6227 -0.0183  0.5196
   45PCz    C26 3634   4.321   6.476   0.640  0.0076 -0.7922 -0.0225
   45PCz    C27 3635   3.715   6.067   0.682  0.0949  0.5144  0.1906
   45PCz    C28 3636   3.639   6.186   0.670  0.0848 -0.6314 -0.0851
   45PCz    C29 3637   3.511   6.174   0.606 -0.1909 -0.9525  0.1011
   45PCz    C30 3638   3.475   6.051   0.553  0.2798  0.7675  0.1634
   45PCz    C31 3639   3.554   5.935   0.571  0.2329 -0.5266 -0.3595
   45PCz    C32 3640   3.674   5.942   0.635  0.2193  0.2475 -0.0737
   45PCz    N33 3641   3.837   6.693   0.839 -0.5658  0.3766 -0.0788
   45PCz    C34 3642   3.778   6.582   0.775  0.1517  0.3172 -0.5015
   45PCz    C35 3643   3.685   6.566   0.671 -0.3365 -0.9154 -0.1424
   45PCz    C36 3644   3.640   6.437   0.642  0.1351 -0.3610  0.2040
   45PCz    C37 3645   3.680   6.320   0.714 -0.0230  0.5910 -0.3572
   45PCz    C38 3646   3.762   6.341   0.830  0.4112 -0.0832 -0.2785
   45PCz    C39 3647   3.814   6.469   0.857  0.8950 -1.6316  0.7542
   45PCz    C40 3648   3.915   6.527   0.950  0.3016 -0.2513  0.4788
   45PCz    C41 3649   3.991   6.454   1.045 -0.0529 -0.7964  0.2081
   45PCz    C42 3650   4.085   6.530   1.121  0.2733 -0.5819  0.0070
   45PCz    C43 3651   4.090   6.674   1.108 -0.1873  0.6590  0.4462
   45PCz    C44 3652   4.008   6.741   1.014 -0.5697 -0.0633 -1.4559
   45PCz    C45 3653   3.922   6.660   0.941  0.2932 -0.0141 -0.3168
   45PCz    C46 3654   3.824   6.824   0.782  0.1827  0.0125  0.1624
   45PCz    C47 3655   3.847   6.842   0.645 -1.0501 -0.1930 -0.6731
   45PCz    C48 3656   3.821   6.968   0.578 -0.3238  0.2847 -0.6964
   45PCz    C49 3657   3.767   7.072   0.654 -0.0099 -0.4348  0.0780
   45PCz    C50 3658   3.745   7.052   0.793 -0.4900  0.2975 -0.4057
   45PCz    C51 3659   3.781   6.933   0.862  0.3074  0.1308 -0.4019
   45PCz    H52 3660   3.895   6.205   0.512 -0.5949 -1.4906  1.2366
   45PCz    H53 3661   4.123   6.321   0.468  3.0213 -0.8642  0.3789
   45PCz    H54 3662   4.260   6.180   0.845  0.4653  1.2340 -0.0419
   45PCz    H55 3663   4.149   6.030   1.041  0.5966 -2.3758 -0.6178
   45PCz    H56 3664   4.023   5.864   1.188  0.5174  0.6451 -1.3980
   45PCz    H57 3665   3.804   5.792   1.125  0.9890  0.4676  1.9480
   45PCz    H58 3666   3.682   5.906   0.915  0.6164  1.6925 -0.5991
   45PCz    H59 3667   4.383   6.079   0.553  2.5464 -1.3154 -0.5800
   45PCz    H60 3668   4.555   6.038   0.361  0.9127  0.9470  1.0590
   45PCz    H61 3669   4.651   6.227   0.251 -0.2410  1.6813  0.0665
   45PCz    H62 3670   4.589   6.463   0.312 -2.5381  1.3031 -1.2537
   45PCz    H63 3671   4.516   6.674   0.450 -0.2339 -1.2289 -1.0008
   45PCz    H64 3672   4.390   6.850   0.580 -2.9343  1.0084  1.0240
   45PCz    H65 3673   4.244   6.792   0.769  0.5244 -1.0718  2.2908
   45PCz    H66 3674   4.210   6.534   0.816  0.9568 -2.1421 -0.1489
   45PCz    H67 3675   3.429   6.245   0.606 -1.2813 -2.1709 -0.1237
   45PCz    H68 3676   3.377   6.026   0.514  1.2079 -0.5818 -1.4773
   45PCz    H69 3677   3.513   5.840   0.539 -1.1867 -0.0279 -0.0797
   45PCz    H70 3678   3.739   5.855   0.637 -1.5645 -1.1271  0.3985
   45PCz    H71 3679   3.639   6.650   0.621 -1.3285 -1.6596 -0.4978
   45PCz    H72 3680   3.572   6.425   0.558  0.9397 -0.8816 -0.3841
   45PCz    H73 3681   3.770   6.263   0.904 -0.1498 -1.4465 -1.6079
   45PCz    H74 3682   3.979   6.347   1.065 -1.0426 -0.1454  3.8700
   45PCz    H75 3683   4.153   6.476   1.185  1.1558  0.1657 -0.2822
   45PCz    H76 3684   4.168   6.729   1.160 -0.1458  1.7935 -0.7820
   45PCz    H77 3685   4.024   6.847   1.005  1.6778 -0.1409  0.6645
   45PCz    H78 3686   3.887   6.761   0.584  3.3302  0.4131  1.0549
   45PCz    H79 3687   3.856   6.982   0.476  1.1100  0.3297 -0.2094
   45PCz    H80 3688   3.747   7.166   0.602 -1.7708 -1.0442 -0.3952
   45PCz    H81 3689   3.712   7.127   0.864  1.7107  0.4934  0.4928
   45PCz    H82 3690   3.763   6.923   0.969 -1.9429 -1.0810 -0.8233
   46PCz     N1 3691   5.508   4.695   3.086  0.0379  0.0061  0.3643
   46PCz     C2 3692   5.501   4.576   3.156 -0.4148 -1.3665 -0.6740
   46PCz     C3 3693   5.573   4.459   3.156 -0.1555  0.4893  1.0169
   46PCz     C4 3694   5.519   4.346   3.222  0.1819 -0.3083 -0.6931
   46PCz     C5 3695   5.390   4.350   3.285  0.0022 -0.0579  0.1473
   46PCz     C6 3696   5.314   4.468   3.272 -0.2672  0.1570  0.1027
   46PCz     C7 3697   5.367   4.576   3.196 -0.3011  0.4814 -0.4155
   46PCz     C8 3698   5.301   4.697   3.162  0.5062 -0.4567  0.3804
   46PCz     C9 3699   5.177   4.759   3.188  0.1464 -0.9377 -0.0279
   46PCz    C10 3700   5.146   4.891   3.140 -0.7175  0.7485 -0.7544
   46PCz    C11 3701   5.248   4.966   3.071 -0.1787  0.0109  0.0100
   46PCz    C12 3702   5.381   4.909   3.054 -0.6496 -0.0328 -0.1538
   46PCz    C13 3703   5.398   4.774   3.097  0.1997  0.1296  0.2711
   46PCz    N14 3704   5.333   4.248   3.354 -0.7160 -0.2849  0.0613
   46PCz    C15 3705   5.267   4.140   3.301  0.7666 -0.0512 -0.5284
   46PCz    C16 3706   5.245   4.107   3.169  0.0718  0.0960 -0.5970
   46PCz    C17 3707   5.159   3.995   3.153 -0.0763 -0.3261  0.5494
   46PCz    C18 3708   5.106   3.916   3.257 -1.0774 -1.0706  0.3005
   46PCz    C19 3709   5.130   3.963   3.391  0.0800 -0.6896  0.2294
   46PCz    C20 3710   5.206   4.079   3.412 -0.3697 -0.2157  0.2699
   46PCz    C21 3711   5.238   4.148   3.535  0.5911  0.0261  0.8313
   46PCz    C22 3712   5.238   4.109   3.671 -0.0973 -0.0854  0.6351
   46PCz    C23 3713   5.305   4.195   3.758  0.3397  0.1438 -0.0869
   46PCz    C24 3714   5.373   4.311   3.719  0.8104  0.0491 -0.0662
   46PCz    C25 3715   5.394   4.334   3.582 -0.2425 -0.0497 -0.2931
   46PCz    C26 3716   5.328   4.248   3.491 -0.2135 -0.3938 -0.0737
   46PCz    C27 3717   5.608   4.725   2.995 -0.3703 -0.2482 -0.2066
   46PCz    C28 3718   5.743   4.722   3.038 -0.0050  0.2452 -0.3694
   46PCz    C29 3719   5.841   4.750   2.943 -0.2493 -0.3017  0.3943
   46PCz    C30 3720   5.809   4.784   2.811 -0.5874 -0.7416  0.3846
   46PCz    C31 3721   5.679   4.782   2.768 -0.1452  0.3106  1.0186
   46PCz    C32 3722   5.580   4.746   2.856 -0.3594  0.5587  0.9089
   46PCz    N33 3723   5.936   4.637   3.572 -0.1442  0.8471  0.5829
   46PCz    C34 3724   5.898   4.636   3.439 -0.4446  0.3180  0.5263
   46PCz    C35 3725   5.955   4.570   3.325 -0.3436  0.0845  0.3911
   46PCz    C36 3726   5.909   4.607   3.196 -0.0385 -0.1009 -0.4964
   46PCz    C37 3727   5.794   4.697   3.177  0.0644 -0.0216  0.3246
   46PCz    C38 3728   5.736   4.764   3.289  0.1935  0.1472 -0.2679
   46PCz    C39 3729   5.790   4.728   3.417 -0.9185  0.3065 -0.7319
   46PCz    C40 3730   5.762   4.785   3.549 -0.1707  0.2642 -0.5564
   46PCz    C41 3731   5.687   4.893   3.592  0.0660  0.1238 -0.4502
   46PCz    C42 3732   5.678   4.926   3.731 -0.1066  0.1794 -0.3707
   46PCz    C43 3733   5.766   4.865   3.823  0.0370 -0.2522  0.0799
   46PCz    C44 3734   5.860   4.768   3.775  0.3360  0.1397 -0.5577
   46PCz    C45 3735   5.855   4.730   3.637  0.1312 -0.3587 -0.1109
   46PCz    C46 3736   6.069   4.611   3.604 -0.1092 -0.3595  0.5020
   46PCz    C47 3737   6.099   4.504   3.685 -0.6729  0.5717 -0.1240
   46PCz    C48 3738   6.227   4.490   3.732 -0.5279  0.3604  0.1547
   46PCz    C49 3739   6.330   4.570   3.686  0.1766 -0.0755  1.0664
   46PCz    C50 3740   6.301   4.666   3.588  0.1693 -0.7709  0.4498
   46PCz    C51 3741   6.167   4.692   3.553 -0.4144 -0.3622 -0.0321
   46PCz    H52 3742   5.665   4.448   3.100  0.1884  0.3048  1.6127
   46PCz    H53 3743   5.574   4.252   3.232 -0.1576 -0.4428 -0.0538
   46PCz    H54 3744   5.214   4.485   3.312 -0.4674 -1.2864  0.2607
   46PCz    H55 3745   5.104   4.694   3.234 -0.7366  0.1904  0.2059
   46PCz    H56 3746   5.049   4.933   3.164 -0.5174 -0.2431  2.2359
   46PCz    H57 3747   5.230   5.069   3.041  0.8029  0.0663 -0.4361
   46PCz    H58 3748   5.462   4.968   3.013  0.1316 -1.1480 -0.2851
   46PCz    H59 3749   5.287   4.161   3.084  0.1994  1.7992  0.5168
   46PCz    H60 3750   5.124   3.967   3.054 -1.2820  0.2285  0.8077
   46PCz    H61 3751   5.042   3.833   3.229 -2.9801  0.3498  0.1992
   46PCz    H62 3752   5.090   3.900   3.470  0.4593 -1.3649 -0.1076
   46PCz    H63 3753   5.180   4.023   3.704 -1.1381 -0.3319 -1.6628
   46PCz    H64 3754   5.300   4.174   3.865 -0.9491 -0.2445 -0.2045
   46PCz    H65 3755   5.426   4.365   3.797 -0.4539 -0.4393  1.1749
   46PCz    H66 3756   5.469   4.408   3.556 -0.2336  0.0917  0.1275
   46PCz    H67 3757   5.945   4.738   2.972 -0.8497  0.9464  3.4253
   46PCz    H68 3758   5.880   4.807   2.732 -1.9697 -0.3154 -0.7885
   46PCz    H69 3759   5.657   4.800   2.663  0.9671 -3.1519  0.0626
   46PCz    H70 3760   5.479   4.757   2.818 -0.5968  3.2080  2.0932
   46PCz    H71 3761   6.036   4.497   3.325 -2.0128 -1.8997 -0.8245
   46PCz    H72 3762   5.958   4.563   3.110  1.4141 -1.1287  0.8097
   46PCz    H73 3763   5.669   4.849   3.274  2.0280  1.2764 -2.7035
   46PCz    H74 3764   5.619   4.950   3.529  0.7761  1.8640  0.2850
   46PCz    H75 3765   5.613   5.006   3.765  1.2107  1.7859 -1.4976
   46PCz    H76 3766   5.763   4.902   3.925 -1.9377  0.7926 -0.3080
   46PCz    H77 3767   5.933   4.719   3.839  0.1430 -0.0002 -0.4463
   46PCz    H78 3768   6.023   4.433   3.715  1.4115 -2.6631 -1.9580
   46PCz    H79 3769   6.254   4.405   3.793  2.3235  2.0130  1.3456
   46PCz    H80 3770   6.433   4.548   3.711 -0.3206 -0.8048  2.5396
   46PCz    H81 3771   6.381   4.720   3.539  0.6851 -2.0717 -0.1756
   46PCz    H82 3772   6.144   4.781   3.495  0.4312 -1.7500 -2.6679
   47PCz     N1 3773   2.287   0.444   4.321  0.0563  0.5551 -1.0203
   47PCz     C2 3774   2.257   0.314   4.365  0.0283  0.4668  0.0312
   47PCz     C3 3775   2.160   0.226   4.317 -0.0469  0.0303 -0.2607
   47PCz     C4 3776   2.146   0.115   4.397 -0.0491 -0.5517  0.3364
   47PCz     C5 3777   2.242   0.082   4.498  0.0427  0.6014 -0.0698
   47PCz     C6 3778   2.348   0.162   4.527 -0.3910 -0.0513 -0.4060
   47PCz     C7 3779   2.356   0.282   4.454  0.5743 -0.3460 -0.3437
   47PCz     C8 3780   2.453   0.386   4.462  0.4974 -0.3512  0.7511
   47PCz     C9 3781   2.574   0.401   4.537 -0.4417 -0.4182 -0.1029
   47PCz    C10 3782   2.639   0.526   4.523 -0.6158  0.1510  0.7036
   47PCz    C11 3783   2.592   0.631   4.435 -0.4188  0.0138 -0.5403
   47PCz    C12 3784   2.477   0.614   4.366 -0.2893 -0.6489  0.2800
   47PCz    C13 3785   2.405   0.493   4.379  0.0453 -0.1013  0.1837
   47PCz    N14 3786   2.235  -0.044   4.564  0.0017 -0.1679 -0.2614
   47PCz    C15 3787   2.239  -0.053   4.708  0.1130 -0.5180  0.7248
   47PCz    C16 3788   2.240   0.052   4.799  0.4053  0.5300  0.1294
   47PCz    C17 3789   2.232   0.018   4.933  0.2155 -0.5913  0.5885
   47PCz    C18 3790   2.237  -0.120   4.975  0.5157 -0.7249  0.5383
   47PCz    C19 3791   2.235  -0.220   4.875  0.0852  0.4062  0.8747
   47PCz    C20 3792   2.243  -0.185   4.737  0.8781  0.4266  0.1679
   47PCz    C21 3793   2.233  -0.260   4.615  0.2308 -0.1573  0.9504
   47PCz    C22 3794   2.225  -0.397   4.588 -0.3788 -0.0148  0.4248
   47PCz    C23 3795   2.208  -0.441   4.451  0.3363 -0.0387 -0.0169
   47PCz    C24 3796   2.209  -0.347   4.347 -0.0513 -0.0080  0.0731
   47PCz    C25 3797   2.198  -0.209   4.375 -0.0294 -0.0226 -0.5966
   47PCz    C26 3798   2.212  -0.168   4.510  0.4251 -0.0239  0.3438
   47PCz    C27 3799   2.209   0.502   4.225 -0.0664 -0.7407  0.8530
   47PCz    C28 3800   2.242   0.471   4.091 -1.1279  0.0033  0.0187
   47PCz    C29 3801   2.165   0.528   3.983  0.3199 -0.3997 -0.0055
   47PCz    C30 3802   2.053   0.609   4.008 -0.9046 -0.2042 -0.4288
   47PCz    C31 3803   2.021   0.641   4.141  0.2990  0.2775  0.4859
   47PCz    C32 3804   2.099   0.586   4.247 -0.0200 -0.2484  0.0082
   47PCz    N33 3805   2.675   0.151   3.935 -0.7358 -0.2597 -0.3166
   47PCz    C34 3806   2.556   0.211   3.968  0.4972  0.8313  0.5275
   47PCz    C35 3807   2.424   0.165   3.941 -0.5416  0.7519  0.5225
   47PCz    C36 3808   2.321   0.250   3.987  0.2917  0.2748  0.0291
   47PCz    C37 3809   2.347   0.377   4.053  0.1916  0.2108  0.7436
   47PCz    C38 3810   2.484   0.418   4.075  0.1999  0.1626 -0.4140
   47PCz    C39 3811   2.581   0.328   4.030 -0.0502 -0.5113  0.2652
   47PCz    C40 3812   2.725   0.335   4.046  0.3798 -0.0853  0.5617
   47PCz    C41 3813   2.807   0.418   4.119  0.0372 -0.5748  0.7963
   47PCz    C42 3814   2.948   0.395   4.121 -0.0168  0.6384  0.2717
   47PCz    C43 3815   3.005   0.294   4.041  0.1667 -0.3213  0.4530
   47PCz    C44 3816   2.924   0.206   3.970  0.1716 -0.1849  0.0526
   47PCz    C45 3817   2.782   0.229   3.984 -0.5445  1.6166 -0.6693
   47PCz    C46 3818   2.691   0.059   3.835 -0.2373  0.6695  0.6801
   47PCz    C47 3819   2.690  -0.074   3.863 -0.2159  0.3335 -0.6109
   47PCz    C48 3820   2.698  -0.164   3.752  0.7081  0.5995  0.0465
   47PCz    C49 3821   2.716  -0.112   3.621 -0.1368 -0.0346  0.0282
   47PCz    C50 3822   2.717   0.026   3.596 -0.1829 -0.0837  0.0038
   47PCz    C51 3823   2.705   0.112   3.704  0.0114  0.2631 -0.9195
   47PCz    H52 3824   2.094   0.245   4.232  0.8455  0.8481 -0.8070
   47PCz    H53 3825   2.066   0.045   4.374  1.5666 -1.8026 -1.9212
   47PCz    H54 3826   2.427   0.127   4.592 -1.5252 -0.9792  0.5285
   47PCz    H55 3827   2.598   0.340   4.623 -1.9608  1.3978  1.7274
   47PCz    H56 3828   2.732   0.537   4.579 -0.9518 -1.9554  1.7874
   47PCz    H57 3829   2.650   0.721   4.420  0.2355 -0.2067  0.5381
   47PCz    H58 3830   2.439   0.696   4.306 -0.3491 -1.7906 -1.3143
   47PCz    H59 3831   2.237   0.158   4.775  0.0753  0.4780 -0.0756
   47PCz    H60 3832   2.228   0.096   5.008 -2.0954 -0.5223  0.4488
   47PCz    H61 3833   2.242  -0.145   5.080  0.4700  0.4126  0.8201
   47PCz    H62 3834   2.239  -0.326   4.897  1.1668  0.5645  1.5160
   47PCz    H63 3835   2.227  -0.471   4.667 -0.8227 -0.2203  0.2455
   47PCz    H64 3836   2.203  -0.547   4.430 -1.7614  0.3495 -1.8373
   47PCz    H65 3837   2.207  -0.378   4.243 -0.1709 -0.2061  0.1363
   47PCz    H66 3838   2.191  -0.133   4.299 -0.1562  0.4068 -0.1608
   47PCz    H67 3839   2.183   0.503   3.879 -1.2730 -1.9164  0.0376
   47PCz    H68 3840   1.997   0.637   3.919  1.4328  1.9048 -1.3478
   47PCz    H69 3841   1.931   0.695   4.169  1.3042  1.2264  2.0782
   47PCz    H70 3842   2.083   0.606   4.352 -0.7053 -2.5857  0.4192
   47PCz    H71 3843   2.413   0.072   3.886  3.1580  0.2063  0.4693
   47PCz    H72 3844   2.218   0.218   3.972  0.7408 -1.6856  0.7678
   47PCz    H73 3845   2.504   0.511   4.127 -1.0909 -0.9966  2.3022
   47PCz    H74 3846   2.755   0.499   4.169 -0.7932  0.6354 -1.8687
   47PCz    H75 3847   3.015   0.455   4.183  2.5462 -0.8971 -0.8865
   47PCz    H76 3848   3.113   0.283   4.054  0.9149  2.2555 -2.3315
   47PCz    H77 3849   2.963   0.129   3.904 -2.3255 -1.1115 -0.4754
   47PCz    H78 3850   2.691  -0.113   3.965  1.2874  2.0763  0.1066
   47PCz    H79 3851   2.687  -0.271   3.757  0.4987  0.3918 -2.9593
   47PCz    H80 3852   2.726  -0.180   3.537 -0.4704  1.9619 -1.6938
   47PCz    H81 3853   2.707   0.063   3.495  0.9946 -3.0106 -1.2900
   47PCz    H82 3854   2.691   0.218   3.686  0.8656  0.8140  1.3328
   48PCz     N1 3855   4.668   0.093   3.527 -0.2184 -0.0972  0.2963
   48PCz     C2 3856   4.711   0.124   3.660  0.3259  0.4963 -1.1164
   48PCz     C3 3857   4.686   0.056   3.784  0.2709 -0.1952 -0.0560
   48PCz     C4 3858   4.755   0.099   3.897  0.0411  0.0265 -0.7475
   48PCz     C5 3859   4.836   0.220   3.893 -0.0028  0.3802 -0.1375
   48PCz     C6 3860   4.840   0.295   3.774 -0.1732  0.5337  0.0951
   48PCz     C7 3861   4.786   0.239   3.654  0.6010  1.1064 -0.4936
   48PCz     C8 3862   4.769   0.287   3.516  0.5701  0.2250 -0.4641
   48PCz     C9 3863   4.797   0.411   3.458 -0.4802  0.0263  0.4837
   48PCz    C10 3864   4.780   0.430   3.318  0.3426  0.0631  0.0637
   48PCz    C11 3865   4.715   0.325   3.242  0.0389 -0.3470  0.2082
   48PCz    C12 3866   4.676   0.208   3.304  0.2741  0.1185  0.1084
   48PCz    C13 3867   4.704   0.190   3.438 -0.1243 -0.0769  0.2448
   48PCz    N14 3868   4.906   0.258   4.005 -0.3576 -0.5795  0.4207
   48PCz    C15 3869   4.855   0.272   4.137 -0.1566  0.0656 -0.5476
   48PCz    C16 3870   4.727   0.302   4.189 -0.0730  0.1277 -0.0398
   48PCz    C17 3871   4.713   0.283   4.331 -0.1565  0.0660 -0.4461
   48PCz    C18 3872   4.811   0.225   4.409 -0.5133  0.3203 -0.4095
   48PCz    C19 3873   4.940   0.201   4.355  0.2080 -0.8525 -0.3455
   48PCz    C20 3874   4.958   0.225   4.218  0.2109  0.5924  0.4657
   48PCz    C21 3875   5.073   0.201   4.136  0.2536  0.2406  0.4808
   48PCz    C22 3876   5.206   0.153   4.167  0.0154  0.5720 -0.6629
   48PCz    C23 3877   5.289   0.118   4.063 -0.3281 -0.9412  0.2432
   48PCz    C24 3878   5.252   0.141   3.929 -0.4456  0.0522 -0.0074
   48PCz    C25 3879   5.124   0.194   3.900  0.0629  0.0087  0.2463
   48PCz    C26 3880   5.039   0.223   4.005 -0.0568  0.5060  0.7943
   48PCz    C27 3881   4.551   0.015   3.511  0.1735  0.3159 -0.6597
   48PCz    C28 3882   4.551  -0.119   3.479  0.1024  0.0010  0.2937
   48PCz    C29 3883   4.429  -0.183   3.481  0.0767  0.2085 -0.6098
   48PCz    C30 3884   4.306  -0.118   3.504  0.1004  0.8978 -0.5160
   48PCz    C31 3885   4.309   0.012   3.545 -0.1147  0.2568  0.0853
   48PCz    C32 3886   4.430   0.084   3.547 -0.6016  0.0285  0.2234
   48PCz    N33 3887   4.986  -0.414   3.269  0.3339 -0.1587 -0.5340
   48PCz    C34 3888   4.898  -0.333   3.338 -0.4523  0.4439 -0.1880
   48PCz    C35 3889   4.919  -0.243   3.440  0.1166  0.0776  0.8998
   48PCz    C36 3890   4.804  -0.175   3.490 -0.4491  0.3715  0.5253
   48PCz    C37 3891   4.671  -0.199   3.438  0.2228  0.5808 -0.2764
   48PCz    C38 3892   4.655  -0.292   3.330 -0.4041  0.0598 -0.5193
   48PCz    C39 3893   4.772  -0.360   3.286  0.1256 -0.2334 -0.6542
   48PCz    C40 3894   4.796  -0.472   3.191  0.1078 -0.3959  0.5081
   48PCz    C41 3895   4.710  -0.533   3.099  0.4793  0.5096 -0.3026
   48PCz    C42 3896   4.755  -0.633   3.007 -0.4554 -0.0675 -0.1343
   48PCz    C43 3897   4.895  -0.661   3.005  0.0509  0.4758  0.3298
   48PCz    C44 3898   4.985  -0.586   3.089 -0.5310  0.5518  1.1591
   48PCz    C45 3899   4.929  -0.499   3.181  0.0614  0.3679  0.1505
   48PCz    C46 3900   5.121  -0.424   3.303  0.1367 -0.0223 -0.0851
   48PCz    C47 3901   5.208  -0.316   3.281 -0.6234 -0.1425 -0.5538
   48PCz    C48 3902   5.341  -0.338   3.315 -0.6095  1.0249  1.0381
   48PCz    C49 3903   5.395  -0.467   3.353  0.4732  0.3058  0.4123
   48PCz    C50 3904   5.306  -0.568   3.369  0.2125  0.5581 -0.3726
   48PCz    C51 3905   5.167  -0.549   3.347  0.0568  0.2103  0.2559
   48PCz    H52 3906   4.613  -0.024   3.786 -1.1452  1.0803  0.7643
   48PCz    H53 3907   4.747   0.049   3.993  0.9219  0.6397 -0.3368
   48PCz    H54 3908   4.894   0.390   3.770  0.0193  0.4265  0.1143
   48PCz    H55 3909   4.849   0.484   3.521  2.1332 -2.6954  1.7271
   48PCz    H56 3910   4.817   0.521   3.272  1.6236 -0.7268 -0.5086
   48PCz    H57 3911   4.692   0.330   3.136  1.6828 -2.8066 -0.3311
   48PCz    H58 3912   4.620   0.133   3.249  0.8830  0.1464 -0.5669
   48PCz    H59 3913   4.651   0.348   4.127 -1.4525 -1.5337  0.3432
   48PCz    H60 3914   4.616   0.293   4.380 -0.1102  1.0438 -0.5335
   48PCz    H61 3915   4.792   0.196   4.512 -1.6127 -2.1000 -1.2319
   48PCz    H62 3916   5.018   0.160   4.419 -0.9787  1.1378  2.5978
   48PCz    H63 3917   5.227   0.131   4.271 -0.6621 -0.1345 -0.6719
   48PCz    H64 3918   5.387   0.076   4.083 -0.2056 -1.8279 -1.9532
   48PCz    H65 3919   5.322   0.104   3.856  1.2966  0.2714  1.4910
   48PCz    H66 3920   5.101   0.219   3.797  1.7819  0.0287 -0.1598
   48PCz    H67 3921   4.426  -0.291   3.467 -1.7164  0.2420 -0.6817
   48PCz    H68 3922   4.215  -0.173   3.483  0.0608  1.6466 -2.5710
   48PCz    H69 3923   4.209   0.052   3.554 -1.3214 -2.1028 -1.5860
   48PCz    H70 3924   4.438   0.190   3.567  1.8417 -0.2919  1.3429
   48PCz    H71 3925   5.021  -0.229   3.474  1.0989 -1.5460 -1.1915
   48PCz    H72 3926   4.815  -0.107   3.574 -0.5848  0.0765  0.7860
   48PCz    H73 3927   4.555  -0.314   3.293 -0.4441 -0.9235  0.1456
   48PCz    H74 3928   4.608  -0.499   3.112  0.3734 -0.1488  0.7016
   48PCz    H75 3929   4.697  -0.680   2.928 -1.1688  0.5427  0.0196
   48PCz    H76 3930   4.931  -0.740   2.940 -0.1639 -0.6656  1.5462
   48PCz    H77 3931   5.093  -0.599   3.083 -0.4431  1.9077 -1.1538
   48PCz    H78 3932   5.187  -0.214   3.251  1.1706  0.6060  0.5444
   48PCz    H79 3933   5.421  -0.265   3.303  0.3618 -0.0362  0.8376
   48PCz    H80 3934   5.499  -0.490   3.372  0.3535  0.9601  1.9759
   48PCz    H81 3935   5.348  -0.658   3.412  1.3092  0.7297 -1.0555
   48PCz    H82 3936   5.090  -0.624   3.363 -0.9676  0.8782 -1.2945
   49PCz     N1 3937   4.121   4.702   3.989 -1.2667  0.2220 -0.2269
   49PCz     C2 3938   4.255   4.664   3.974 -0.1283 -0.3120 -0.3830
   49PCz     C3 3939   4.361   4.731   3.920 -0.4585  0.1585 -1.0612
   49PCz     C4 3940   4.487   4.668   3.923  0.8811 -0.5981 -0.3089
   49PCz     C5 3941   4.506   4.537   3.979 -0.2449 -0.6740  0.1381
   49PCz     C6 3942   4.399   4.473   4.038  0.1495  0.0929  0.0912
   49PCz     C7 3943   4.270   4.536   4.038  0.4067  0.0127 -0.6220
   49PCz     C8 3944   4.134   4.489   4.065 -0.1326  0.2728  0.1597
   49PCz     C9 3945   4.079   4.363   4.111 -0.3419 -0.3134 -0.5001
   49PCz    C10 3946   3.933   4.352   4.099 -0.0632 -0.0722  0.2509
   49PCz    C11 3947   3.850   4.456   4.048  0.2194 -0.2339 -0.1102
   49PCz    C12 3948   3.909   4.578   4.010 -1.0870  0.7286 -0.2848
   49PCz    C13 3949   4.046   4.593   4.022  0.2886 -0.1462 -0.2831
   49PCz    N14 3950   4.633   4.478   3.993  0.0581 -0.2537  0.2032
   49PCz    C15 3951   4.692   4.383   3.907 -0.6353 -0.0342 -0.7085
   49PCz    C16 3952   4.654   4.339   3.776  0.6135 -0.2388 -0.3300
   49PCz    C17 3953   4.719   4.231   3.714  0.0840 -0.1260  0.1351
   49PCz    C18 3954   4.832   4.177   3.774 -0.1937 -0.3123 -0.4599
   49PCz    C19 3955   4.879   4.233   3.896 -0.3586 -0.7320  0.5327
   49PCz    C20 3956   4.815   4.342   3.959 -0.0127 -0.5170 -0.2512
   49PCz    C21 3957   4.830   4.414   4.089 -0.3493  0.3475  0.3864
   49PCz    C22 3958   4.924   4.403   4.194 -0.1090 -0.0014  0.9027
   49PCz    C23 3959   4.904   4.474   4.309  0.2578  0.5413  0.0021
   49PCz    C24 3960   4.783   4.546   4.334  0.2149 -0.7301 -0.4064
   49PCz    C25 3961   4.683   4.551   4.237  0.2586  0.3388  0.4701
   49PCz    C26 3962   4.710   4.490   4.112 -0.0252  0.1930 -0.6237
   49PCz    C27 3963   4.082   4.837   4.000 -0.5485 -0.2625  0.3790
   49PCz    C28 3964   4.076   4.893   4.135  0.5875  0.1269 -0.0030
   49PCz    C29 3965   4.001   5.016   4.145 -0.7497  0.3622  0.3758
   49PCz    C30 3966   3.957   5.083   4.028  0.1414 -0.1151  0.2825
   49PCz    C31 3967   3.968   5.026   3.902 -0.1149  0.3970  0.6296
   49PCz    C32 3968   4.029   4.901   3.885 -0.0577 -0.1680 -0.4853
   49PCz    N33 3969   4.231   4.595   4.592 -0.2121 -0.3033  0.8223
   49PCz    C34 3970   4.215   4.650   4.462  0.3697 -0.2435 -0.3379
   49PCz    C35 3971   4.309   4.697   4.365  0.3876  0.3342  0.1619
   49PCz    C36 3972   4.261   4.777   4.258 -0.1939 -0.5708  0.3418
   49PCz    C37 3973   4.125   4.821   4.256 -0.0672  0.7621 -0.4507
   49PCz    C38 3974   4.033   4.786   4.363 -0.1364  0.8077 -0.3533
   49PCz    C39 3975   4.088   4.710   4.467  0.3543 -0.0938  0.5039
   49PCz    C40 3976   4.022   4.676   4.586 -0.4949 -0.1059 -0.6435
   49PCz    C41 3977   3.908   4.730   4.644  0.1547  0.0087 -0.1513
   49PCz    C42 3978   3.895   4.715   4.786  0.8892  0.6183 -1.0547
   49PCz    C43 3979   3.990   4.642   4.862 -0.0539  0.3598 -0.2113
   49PCz    C44 3980   4.106   4.591   4.802 -0.4699 -0.4092 -0.1362
   49PCz    C45 3981   4.120   4.613   4.664 -0.1205 -0.2770 -0.3019
   49PCz    C46 3982   4.326   4.496   4.607 -0.6872  0.1770 -0.1439
   49PCz    C47 3983   4.294   4.364   4.586  0.0800 -0.5696 -0.2510
   49PCz    C48 3984   4.395   4.266   4.594 -0.2774 -0.1177  0.7496
   49PCz    C49 3985   4.527   4.307   4.604 -0.8061 -0.0477 -0.2932
   49PCz    C50 3986   4.556   4.442   4.623  0.2359 -0.6460  0.3123
   49PCz    C51 3987   4.455   4.537   4.629  0.1842 -0.3617  0.3547
   49PCz    H52 3988   4.354   4.837   3.897  1.4742  0.9951  1.7168
   49PCz    H53 3989   4.562   4.737   3.885 -2.1156  3.8642  1.0968
   49PCz    H54 3990   4.407   4.369   4.069 -0.6090 -0.1482 -0.4924
   49PCz    H55 3991   4.141   4.283   4.149 -0.7928 -0.6360 -0.4385
   49PCz    H56 3992   3.898   4.250   4.107 -0.7704 -0.2635 -3.4461
   49PCz    H57 3993   3.744   4.439   4.033 -0.0513  0.2941  1.0681
   49PCz    H58 3994   3.843   4.654   3.968 -1.7242 -0.7233 -2.0229
   49PCz    H59 3995   4.567   4.384   3.728  0.3997 -0.9565 -0.6158
   49PCz    H60 3996   4.686   4.192   3.618 -0.3837 -0.1162  0.2870
   49PCz    H61 3997   4.889   4.091   3.739 -1.2537 -1.3189  0.2349
   49PCz    H62 3998   4.972   4.203   3.942 -0.5994 -0.7505  1.0118
   49PCz    H63 3999   5.015   4.344   4.189 -0.7288 -0.8366 -2.0065
   49PCz    H64 4000   4.982   4.482   4.384  0.6129 -0.5730 -0.2348
   49PCz    H65 4001   4.769   4.594   4.431  0.9569  1.8148 -1.4795
   49PCz    H66 4002   4.592   4.609   4.250  0.9243  1.1736  1.5145
   49PCz    H67 4003   3.995   5.069   4.240 -0.1087 -0.1168  0.6895
   49PCz    H68 4004   3.907   5.179   4.031  0.3895  0.1233 -1.7344
   49PCz    H69 4005   3.930   5.086   3.820  2.6437  1.2490 -0.1128
   49PCz    H70 4006   4.034   4.843   3.794  0.9722 -0.2927 -0.3666
   49PCz    H71 4007   4.412   4.664   4.370  0.2978  0.2122  1.3275
   49PCz    H72 4008   4.335   4.810   4.186  1.5205 -0.0657  2.2270
   49PCz    H73 4009   3.932   4.827   4.357 -1.1152 -0.9037  2.4162
   49PCz    H74 4010   3.829   4.783   4.591  0.9748 -0.1131 -1.5640
   49PCz    H75 4011   3.808   4.758   4.836  2.0495  0.2149  1.4945
   49PCz    H76 4012   3.973   4.637   4.970  0.0710  1.5047 -0.1304
   49PCz    H77 4013   4.187   4.552   4.861  0.3565  2.2839  0.6507
   49PCz    H78 4014   4.196   4.336   4.545  0.0904 -1.0228  0.0299
   49PCz    H79 4015   4.358   4.165   4.577 -0.4062  0.4943 -3.9661
   49PCz    H80 4016   4.612   4.240   4.601  0.3941  1.4135 -0.2766
   49PCz    H81 4017   4.658   4.477   4.632 -0.4082  1.8269 -1.0334
   49PCz    H82 4018   4.469   4.641   4.658 -2.7051 -0.0158  0.7510
   50PCz     N1 4019   1.425   7.188   5.095 -0.0822 -0.0156 -0.2100
   50PCz     C2 4020   1.341   7.155   5.202 -0.0555  0.7896  0.4247
   50PCz     C3 4021   1.296   7.027   5.241 -0.1360  0.2864 -0.4925
   50PCz     C4 4022   1.213   7.024   5.359  0.1070  0.1633  0.8184
   50PCz     C5 4023   1.200   7.134   5.439  0.0283 -0.0008 -0.6370
   50PCz     C6 4024   1.261   7.256   5.405 -0.8374  0.2054 -0.0819
   50PCz     C7 4025   1.332   7.265   5.287  0.4365  0.2767  0.1630
   50PCz     C8 4026   1.407   7.374   5.227  0.3126 -0.1318 -0.3374
   50PCz     C9 4027   1.437   7.503   5.281  0.4970 -0.2603  0.5421
   50PCz    C10 4028   1.534   7.572   5.207  0.9221 -0.0476 -1.3244
   50PCz    C11 4029   1.579   7.528   5.081  0.0585  0.6302 -0.0613
   50PCz    C12 4030   1.549   7.406   5.026  0.3458 -0.2108  0.3775
   50PCz    C13 4031   1.469   7.327   5.110 -0.3862  0.5162  0.4385
   50PCz    N14 4032   1.117   7.125   5.545 -0.5703 -0.1962 -0.1818
   50PCz    C15 4033   0.981   7.149   5.529 -0.3006 -0.0004 -0.1441
   50PCz    C16 4034   0.912   7.211   5.434 -0.0216  0.8346 -0.0010
   50PCz    C17 4035   0.775   7.212   5.442 -0.1780  0.1605 -0.5385
   50PCz    C18 4036   0.709   7.181   5.559  0.1411 -0.2752 -0.0134
   50PCz    C19 4037   0.782   7.125   5.664  0.1095  0.4156 -0.1914
   50PCz    C20 4038   0.922   7.106   5.645  0.5175 -1.4803 -0.9067
   50PCz    C21 4039   1.027   7.065   5.739 -0.6200 -0.1097  0.4839
   50PCz    C22 4040   1.022   7.033   5.877  0.1695  0.8080 -0.1083
   50PCz    C23 4041   1.148   7.012   5.944 -0.3490 -0.6955 -0.0508
   50PCz    C24 4042   1.271   7.030   5.880  0.1132  0.5485 -0.3998
   50PCz    C25 4043   1.272   7.055   5.741  0.1498 -0.4119  0.4755
   50PCz    C26 4044   1.149   7.071   5.673 -0.5515  0.5081  0.5823
   50PCz    C27 4045   1.462   7.103   4.990 -0.0354 -0.4500 -0.7038
   50PCz    C28 4046   1.599   7.062   4.992  0.4074  0.5604  0.0468
   50PCz    C29 4047   1.632   6.946   4.916  0.6783 -0.2283  0.2739
   50PCz    C30 4048   1.534   6.888   4.833  0.1403  0.8143  0.4980
   50PCz    C31 4049   1.400   6.943   4.833 -0.0749 -0.1930  0.2176
   50PCz    C32 4050   1.359   7.050   4.915  0.7458  0.7195  0.2716
   50PCz    N33 4051   2.006   7.334   5.272  0.5905 -0.0667 -0.2007
   50PCz    C34 4052   1.899   7.258   5.224 -0.2964  0.2243  0.0507
   50PCz    C35 4053   1.788   7.203   5.292  0.4714 -0.8062  0.0376
   50PCz    C36 4054   1.699   7.136   5.211 -0.0992 -0.2080 -0.3005
   50PCz    C37 4055   1.714   7.118   5.068  0.5092 -0.4822  0.4080
   50PCz    C38 4056   1.831   7.169   5.003 -0.3953 -0.3507 -0.1299
   50PCz    C39 4057   1.927   7.232   5.088  1.0716  0.3743  0.8717
   50PCz    C40 4058   2.059   7.297   5.057  0.4316  0.7290 -0.1483
   50PCz    C41 4059   2.142   7.302   4.942 -0.5917  0.0971 -0.0807
   50PCz    C42 4060   2.258   7.375   4.951 -0.2342  0.4555 -0.1112
   50PCz    C43 4061   2.284   7.452   5.063 -0.1631  0.0180  0.4816
   50PCz    C44 4062   2.208   7.444   5.183  0.8105  0.2580 -1.1655
   50PCz    C45 4063   2.097   7.364   5.169  0.3857  0.3640  0.2941
   50PCz    C46 4064   2.038   7.344   5.408 -0.4403 -0.7449 -0.4736
   50PCz    C47 4065   2.010   7.462   5.476 -0.8935 -0.5643 -0.0526
   50PCz    C48 4066   2.036   7.471   5.614 -0.0400  0.5073  0.1265
   50PCz    C49 4067   2.081   7.356   5.681  0.2188  0.2524 -0.2476
   50PCz    C50 4068   2.103   7.235   5.610  0.1075  0.7856  0.2476
   50PCz    C51 4069   2.083   7.232   5.475 -0.2226  0.2848 -0.3005
   50PCz    H52 4070   1.325   6.940   5.183 -0.1939 -0.7655  0.9902
   50PCz    H53 4071   1.159   6.931   5.372  0.8453 -0.0653  2.4950
   50PCz    H54 4072   1.262   7.342   5.471 -0.5352  1.6479 -1.8884
   50PCz    H55 4073   1.400   7.540   5.376  0.6418 -1.3420  1.0305
   50PCz    H56 4074   1.567   7.669   5.243  0.6136  0.4900 -2.4571
   50PCz    H57 4075   1.648   7.595   5.031  0.0421  0.8450  0.2066
   50PCz    H58 4076   1.593   7.372   4.932  0.3100 -1.6673  0.8583
   50PCz    H59 4077   0.954   7.272   5.354  2.5673  0.5204  1.0250
   50PCz    H60 4078   0.714   7.251   5.361  1.5875 -0.6749 -2.3315
   50PCz    H61 4079   0.602   7.200   5.564 -0.1153 -1.8967  4.0523
   50PCz    H62 4080   0.726   7.097   5.753 -1.0678  0.3713 -0.9241
   50PCz    H63 4081   0.926   7.025   5.928  0.4752  3.5497  1.0549
   50PCz    H64 4082   1.151   6.994   6.051  0.9827 -1.1306 -0.1509
   50PCz    H65 4083   1.362   7.031   5.939 -0.3346  2.0041  0.3315
   50PCz    H66 4084   1.359   7.055   5.676 -0.3594 -2.1711 -0.2614
   50PCz    H67 4085   1.737   6.918   4.909  0.5424 -0.5339 -0.6926
   50PCz    H68 4086   1.557   6.800   4.773 -1.2434  1.2266 -0.7015
   50PCz    H69 4087   1.316   6.899   4.780  0.0589  0.6227 -0.7134
   50PCz    H70 4088   1.254   7.080   4.917  0.1917 -1.1154  0.5138
   50PCz    H71 4089   1.777   7.198   5.400 -1.8938 -0.9085 -0.1752
   50PCz    H72 4090   1.608   7.093   5.253  1.2342 -1.1347  1.8331
   50PCz    H73 4091   1.843   7.144   4.898 -0.2559 -3.1973  0.4724
   50PCz    H74 4092   2.114   7.250   4.850 -1.5011  0.1860  0.1399
   50PCz    H75 4093   2.315   7.391   4.860 -2.0520  2.7865 -0.9507
   50PCz    H76 4094   2.378   7.505   5.063 -0.0284 -0.2182  0.5103
   50PCz    H77 4095   2.219   7.503   5.273 -0.9644 -0.1287 -0.6527
   50PCz    H78 4096   1.959   7.543   5.426  0.4234  1.1774  1.2847
   50PCz    H79 4097   2.011   7.558   5.674 -1.1678 -0.9135  1.8146
   50PCz    H80 4098   2.113   7.356   5.785  2.5112 -0.4575 -0.8817
   50PCz    H81 4099   2.140   7.145   5.659 -0.9515 -0.4982 -1.2230
   50PCz    H82 4100   2.099   7.135   5.428 -0.0134  0.3705 -0.4072
   51PCz     N1 4101   4.486   2.233   0.458  0.2052  0.1677  0.5623
   51PCz     C2 4102   4.359   2.246   0.405 -0.2719 -0.1380 -0.7201
   51PCz     C3 4103   4.326   2.286   0.277  0.0767 -0.2419  1.1242
   51PCz     C4 4104   4.190   2.327   0.262 -0.4647 -0.7738 -0.9863
   51PCz     C5 4105   4.100   2.320   0.375  0.0227 -0.2817  0.6123
   51PCz     C6 4106   4.140   2.279   0.505 -0.0661  0.2842  0.4165
   51PCz     C7 4107   4.272   2.245   0.514  0.3176  0.3610  0.6586
   51PCz     C8 4108   4.352   2.220   0.636  0.4764  0.5737  0.1675
   51PCz     C9 4109   4.317   2.206   0.771 -0.0607  0.1203  0.3508
   51PCz    C10 4110   4.421   2.200   0.868  0.3408 -1.2292  0.4883
   51PCz    C11 4111   4.556   2.205   0.826 -0.4388  0.1086 -0.7774
   51PCz    C12 4112   4.593   2.205   0.691 -0.0925 -0.0240  0.5594
   51PCz    C13 4113   4.484   2.214   0.600 -0.2202 -0.2671 -1.0374
   51PCz    N14 4114   3.973   2.364   0.365 -0.0550 -0.5899  0.0889
   51PCz    C15 4115   3.940   2.501   0.352  0.4698 -0.1717  0.0350
   51PCz    C16 4116   4.016   2.619   0.357  0.8575 -0.6942 -0.7582
   51PCz    C17 4117   3.948   2.745   0.327  0.2151 -0.3206 -0.2336
   51PCz    C18 4118   3.814   2.744   0.295  0.3281 -0.5497  0.0394
   51PCz    C19 4119   3.734   2.625   0.299 -0.3202 -0.7559  1.0904
   51PCz    C20 4120   3.801   2.506   0.331 -0.3754 -0.7965 -0.5827
   51PCz    C21 4121   3.754   2.367   0.328 -0.1654  0.1153 -0.0340
   51PCz    C22 4122   3.629   2.313   0.298  0.8186  0.7326 -0.1747
   51PCz    C23 4123   3.614   2.170   0.308 -0.4067  0.1856  0.1110
   51PCz    C24 4124   3.724   2.092   0.346  0.9126 -0.5248 -0.1439
   51PCz    C25 4125   3.845   2.149   0.385  0.8448  0.3005 -0.0288
   51PCz    C26 4126   3.864   2.281   0.357  0.5257  0.1472 -0.7459
   51PCz    C27 4127   4.597   2.266   0.386 -0.5437  0.8860 -0.1229
   51PCz    C28 4128   4.657   2.150   0.318  0.7822 -0.6029  0.5846
   51PCz    C29 4129   4.765   2.186   0.236 -0.0589  0.0240 -0.1828
   51PCz    C30 4130   4.816   2.314   0.228 -0.4716 -0.1123 -0.1237
   51PCz    C31 4131   4.752   2.423   0.291  0.0702 -0.0554  0.6729
   51PCz    C32 4132   4.636   2.398   0.370  0.1323  0.2941  0.2662
   51PCz    N33 4133   4.432   1.627   0.345  0.0196  0.9312 -0.4487
   51PCz    C34 4134   4.484   1.753   0.314 -0.3921  0.8274  0.0427
   51PCz    C35 4135   4.516   1.813   0.191  0.4904  0.1659 -0.2829
   51PCz    C36 4136   4.570   1.941   0.199  0.3896 -0.0294  0.0261
   51PCz    C37 4137   4.605   2.009   0.320  0.1848 -0.2834  0.3640
   51PCz    C38 4138   4.579   1.938   0.440 -0.3379 -0.0812 -0.3855
   51PCz    C39 4139   4.518   1.813   0.435 -0.4484 -0.8158  0.5442
   51PCz    C40 4140   4.487   1.713   0.542  0.3691 -0.7584  0.6604
   51PCz    C41 4141   4.525   1.713   0.674  0.4352 -0.1639 -0.1774
   51PCz    C42 4142   4.477   1.608   0.752  0.2538 -0.6908  0.3907
   51PCz    C43 4143   4.429   1.486   0.688  0.3512 -0.4420 -1.1145
   51PCz    C44 4144   4.421   1.481   0.549  0.1198 -0.4377  0.4059
   51PCz    C45 4145   4.434   1.600   0.479 -0.3334 -0.1508  0.5796
   51PCz    C46 4146   4.417   1.528   0.249  0.3884 -0.3742  0.1620
   51PCz    C47 4147   4.288   1.470   0.237 -0.1412 -0.2823 -0.7415
   51PCz    C48 4148   4.267   1.371   0.144  0.8053 -0.1299  0.3033
   51PCz    C49 4149   4.373   1.318   0.073  0.2381 -0.8287 -0.3195
   51PCz    C50 4150   4.502   1.373   0.080  0.0514 -0.5286  0.0328
   51PCz    C51 4151   4.524   1.476   0.176  0.6258  0.3686  0.3317
   51PCz    H52 4152   4.394   2.273   0.194 -0.1917  1.4579  0.6028
   51PCz    H53 4153   4.153   2.371   0.171  0.2407  4.5128  0.9336
   51PCz    H54 4154   4.074   2.281   0.592  1.3287 -1.9559  1.6097
   51PCz    H55 4155   4.214   2.207   0.804 -0.5454 -2.1006 -0.8660
   51PCz    H56 4156   4.407   2.195   0.975  1.5147  1.0652  0.8140
   51PCz    H57 4157   4.636   2.201   0.900  0.4879 -0.2378 -1.7745
   51PCz    H58 4158   4.697   2.210   0.661 -0.4211 -0.4882 -0.7163
   51PCz    H59 4159   4.123   2.622   0.372  0.4599  0.4161  3.0861
   51PCz    H60 4160   4.003   2.839   0.332 -1.1255  0.5198 -0.6547
   51PCz    H61 4161   3.763   2.838   0.271  0.7837 -0.4682 -0.6410
   51PCz    H62 4162   3.628   2.624   0.275 -0.5325 -4.5055  1.5903
   51PCz    H63 4163   3.545   2.375   0.270  0.2615  0.4267  0.7651
   51PCz    H64 4164   3.527   2.117   0.270  1.0318 -1.3553 -1.1974
   51PCz    H65 4165   3.710   1.985   0.351 -1.9426 -0.1644  1.7515
   51PCz    H66 4166   3.932   2.094   0.418  0.6614  0.4074  0.6421
   51PCz    H67 4167   4.822   2.106   0.190 -1.0555 -1.3237  0.8726
   51PCz    H68 4168   4.894   2.337   0.155 -0.5926  0.8633  0.0313
   51PCz    H69 4169   4.776   2.527   0.269  0.5453 -0.2806  0.0920
   51PCz    H70 4170   4.584   2.479   0.419  0.5751  0.7248  0.0376
   51PCz    H71 4171   4.494   1.767   0.096 -0.5576 -0.0308  0.0459
   51PCz    H72 4172   4.587   1.984   0.101 -1.9797  0.5330 -0.1946
   51PCz    H73 4173   4.617   1.975   0.535  1.1747 -0.1305 -0.9398
   51PCz    H74 4174   4.574   1.797   0.722  0.6618 -0.7153  0.5740
   51PCz    H75 4175   4.497   1.610   0.859 -1.4819  0.8386  0.7214
   51PCz    H76 4176   4.407   1.401   0.753 -2.0010  0.1457 -1.0475
   51PCz    H77 4177   4.383   1.393   0.499 -0.1255 -0.5778  0.8346
   51PCz    H78 4178   4.214   1.494   0.313  0.8744  0.1830  0.1234
   51PCz    H79 4179   4.168   1.329   0.130  0.7251  0.1873 -0.1061
   51PCz    H80 4180   4.358   1.226   0.018  2.0678 -0.7725 -0.9896
   51PCz    H81 4181   4.584   1.332   0.020 -0.1297 -0.3917 -0.3111
   51PCz    H82 4182   4.619   1.524   0.193  1.4930 -1.8892  2.3648
   52PCz     N1 4183   3.124   4.600   0.996 -0.4699  0.9524 -0.3799
   52PCz     C2 4184   3.191   4.588   0.872  0.7464 -0.3197  0.9109
   52PCz     C3 4185   3.145   4.529   0.752 -0.0135  0.1690 -0.2726
   52PCz     C4 4186   3.235   4.517   0.643 -0.1844 -0.4318 -0.2365
   52PCz     C5 4187   3.366   4.566   0.664  0.2909 -0.6457 -0.3676
   52PCz     C6 4188   3.404   4.632   0.786 -0.0133 -0.4199 -0.6560
   52PCz     C7 4189   3.316   4.636   0.893  0.1176  0.0961  0.3642
   52PCz     C8 4190   3.319   4.697   1.029 -0.1333 -0.3109  0.3067
   52PCz     C9 4191   3.416   4.773   1.093 -0.8532  0.2304 -0.2213
   52PCz    C10 4192   3.400   4.803   1.227  0.4179  0.4567  0.1535
   52PCz    C11 4193   3.282   4.768   1.298 -0.0942 -0.4016  0.5052
   52PCz    C12 4194   3.178   4.708   1.226  0.4935 -0.2469 -0.2555
   52PCz    C13 4195   3.202   4.667   1.090 -0.2371 -0.2663 -0.0514
   52PCz    N14 4196   3.456   4.558   0.564 -0.0101 -0.0884 -0.3092
   52PCz    C15 4197   3.565   4.470   0.563  0.2251  1.0315 -0.4581
   52PCz    C16 4198   3.628   4.380   0.655  0.4797  0.2607  0.4007
   52PCz    C17 4199   3.742   4.306   0.614 -0.2598  0.7468  0.2180
   52PCz    C18 4200   3.797   4.317   0.486 -0.1858 -0.1185  0.2003
   52PCz    C19 4201   3.732   4.402   0.389  0.3593 -0.1676 -0.0118
   52PCz    C20 4202   3.614   4.471   0.429 -0.4086 -0.3053 -0.3221
   52PCz    C21 4203   3.534   4.582   0.360 -1.2821 -0.7447  0.0154
   52PCz    C22 4204   3.544   4.645   0.235 -0.2018  0.3025 -0.1599
   52PCz    C23 4205   3.454   4.750   0.193 -0.2415  0.7887  0.1374
   52PCz    C24 4206   3.356   4.802   0.289 -0.9043 -0.8340  0.1567
   52PCz    C25 4207   3.350   4.736   0.418 -0.0161 -0.3223  1.0004
   52PCz    C26 4208   3.439   4.628   0.442 -0.1228 -0.0349 -0.4201
   52PCz    C27 4209   2.991   4.631   1.010 -0.1956  0.9606  0.6046
   52PCz    C28 4210   2.938   4.739   0.934 -0.0360 -0.9345  0.1913
   52PCz    C29 4211   2.801   4.757   0.929 -0.2030  0.1513 -0.4823
   52PCz    C30 4212   2.715   4.670   0.994 -0.1020 -0.3579  0.4246
   52PCz    C31 4213   2.768   4.564   1.073  0.8583  0.2794 -0.1506
   52PCz    C32 4214   2.904   4.546   1.078  1.1068 -0.0742  0.6470
   52PCz    N33 4215   3.305   5.107   0.713  0.5057 -0.1488  0.2262
   52PCz    C34 4216   3.196   5.022   0.746  0.0987  0.1083  0.7141
   52PCz    C35 4217   3.127   4.936   0.667  0.2575  0.8547 -0.5137
   52PCz    C36 4218   3.035   4.849   0.729 -0.4703  0.1980  0.8334
   52PCz    C37 4219   3.023   4.846   0.872  0.4379  0.1403 -0.5016
   52PCz    C38 4220   3.107   4.926   0.955 -0.3089  1.2500 -0.0238
   52PCz    C39 4221   3.197   5.012   0.881 -0.0646 -0.0220 -0.2182
   52PCz    C40 4222   3.298   5.103   0.934 -0.4004 -0.4149  0.5197
   52PCz    C41 4223   3.350   5.125   1.060 -0.8269 -0.1444 -0.0811
   52PCz    C42 4224   3.460   5.216   1.075 -0.7666  0.1759  0.7132
   52PCz    C43 4225   3.517   5.277   0.961  0.7032 -0.3752  0.2028
   52PCz    C44 4226   3.471   5.253   0.833 -0.4561  0.4816  0.5619
   52PCz    C45 4227   3.364   5.163   0.826 -0.1544 -0.3429 -0.7992
   52PCz    C46 4228   3.329   5.133   0.579 -0.8144 -0.2227 -0.4240
   52PCz    C47 4229   3.406   5.053   0.498 -0.7567 -0.7959 -0.0207
   52PCz    C48 4230   3.446   5.099   0.372 -0.2380 -0.1384  0.0050
   52PCz    C49 4231   3.386   5.214   0.314  0.0945  0.2016  1.1244
   52PCz    C50 4232   3.305   5.291   0.395  0.1146 -0.1806 -0.3271
   52PCz    C51 4233   3.288   5.256   0.529 -0.0592  0.1712  0.0515
   52PCz    H52 4234   3.041   4.499   0.740  0.0349  0.1804 -0.7120
   52PCz    H53 4235   3.214   4.479   0.544 -0.2653  1.4942 -1.0155
   52PCz    H54 4236   3.510   4.655   0.786 -0.5533  2.7612 -2.7175
   52PCz    H55 4237   3.509   4.794   1.040 -0.7952 -2.0651 -1.1560
   52PCz    H56 4238   3.485   4.841   1.283 -0.7150  2.0945  0.8509
   52PCz    H57 4239   3.282   4.798   1.402  2.9810 -2.6933  1.3312
   52PCz    H58 4240   3.082   4.675   1.264  0.1131  0.4390 -0.5840
   52PCz    H59 4241   3.589   4.373   0.756  1.0702  0.6095  0.6566
   52PCz    H60 4242   3.797   4.241   0.681 -0.3525  2.5417  2.1258
   52PCz    H61 4243   3.885   4.264   0.452 -0.3910  0.8599 -2.0658
   52PCz    H62 4244   3.772   4.396   0.288  0.5594  0.5820  0.0189
   52PCz    H63 4245   3.631   4.625   0.173  0.1540  0.6232  0.2369
   52PCz    H64 4246   3.483   4.802   0.102  0.5210  0.9269  0.4491
   52PCz    H65 4247   3.283   4.874   0.253  0.1136 -0.7931 -1.9303
   52PCz    H66 4248   3.288   4.777   0.498  0.0843  1.3332  0.2720
   52PCz    H67 4249   2.762   4.843   0.876  2.6686  1.8203 -0.0951
   52PCz    H68 4250   2.608   4.688   0.993 -0.0652  0.0119  1.4411
   52PCz    H69 4251   2.707   4.498   1.134  2.0342 -0.7908 -0.0776
   52PCz    H70 4252   2.937   4.459   1.135 -2.8117 -0.2397  3.0603
   52PCz    H71 4253   3.132   4.946   0.559  0.4194 -0.6925 -0.6658
   52PCz    H72 4254   2.981   4.782   0.662 -0.8382  2.3474 -1.1479
   52PCz    H73 4255   3.105   4.919   1.063 -0.1344 -0.1645 -0.0986
   52PCz    H74 4256   3.310   5.069   1.145  1.0978 -0.4133  0.7161
   52PCz    H75 4257   3.499   5.237   1.175 -1.4621 -2.1404  1.5419
   52PCz    H76 4258   3.604   5.341   0.970  1.6519 -1.3338 -1.5760
   52PCz    H77 4259   3.522   5.292   0.745 -0.6102 -0.7707 -0.1167
   52PCz    H78 4260   3.457   4.966   0.537  0.9721  1.0049  2.0859
   52PCz    H79 4261   3.508   5.043   0.303 -0.5964  0.5038 -0.8660
   52PCz    H80 4262   3.386   5.237   0.208 -3.7956 -1.7926  0.5199
   52PCz    H81 4263   3.246   5.370   0.351 -0.5780 -0.7453 -0.4341
   52PCz    H82 4264   3.218   5.324   0.578 -0.0325  3.4436 -3.9566
   53PCz     N1 4265   5.580   6.430   5.516 -0.2197  0.4383 -0.2102
   53PCz     C2 4266   5.496   6.525   5.580 -0.0028 -0.1825 -0.5710
   53PCz     C3 4267   5.503   6.665   5.574 -0.4116  0.8467 -0.7444
   53PCz     C4 4268   5.393   6.734   5.619 -0.0367  0.2185  0.8741
   53PCz     C5 4269   5.279   6.659   5.661  0.8214 -0.5588 -0.5907
   53PCz     C6 4270   5.275   6.523   5.667 -0.0799  0.0313  0.0736
   53PCz     C7 4271   5.390   6.448   5.628  0.2548  0.2323 -0.4854
   53PCz     C8 4272   5.416   6.311   5.615  0.2686  0.2381  0.0019
   53PCz     C9 4273   5.336   6.196   5.637 -0.4996  0.2427 -0.1031
   53PCz    C10 4274   5.376   6.071   5.582  0.7251  0.4454  0.4113
   53PCz    C11 4275   5.496   6.066   5.509 -0.3007  0.0254  0.0348
   53PCz    C12 4276   5.584   6.172   5.497  0.3207 -0.0460  0.2381
   53PCz    C13 4277   5.532   6.299   5.541 -0.3978 -0.4034  0.3744
   53PCz    N14 4278   5.165   6.734   5.698  0.0050  0.0886 -0.5784
   53PCz    C15 4279   5.149   6.786   5.826 -0.2118 -0.3121  0.2918
   53PCz    C16 4280   5.185   6.743   5.955  0.6394 -0.3065 -0.6345
   53PCz    C17 4281   5.131   6.806   6.069  0.6270 -0.1280  0.6379
   53PCz    C18 4282   5.057   6.926   6.051 -0.1598  0.5506  0.7803
   53PCz    C19 4283   5.019   6.977   5.921  0.0656 -0.2479  0.8783
   53PCz    C20 4284   5.065   6.898   5.807  0.3542 -0.4382  0.7447
   53PCz    C21 4285   5.032   6.904   5.661  0.3760 -0.6383  0.1401
   53PCz    C22 4286   4.930   6.973   5.596  0.3610 -0.1352  0.2744
   53PCz    C23 4287   4.906   6.939   5.460  0.0926 -0.3114  0.1574
   53PCz    C24 4288   4.987   6.844   5.393  0.8108 -0.0830  0.6657
   53PCz    C25 4289   5.080   6.774   5.463 -0.3603  0.0821  0.0630
   53PCz    C26 4290   5.097   6.801   5.599 -0.1461 -0.2816 -0.3685
   53PCz    C27 4291   5.680   6.464   5.420  0.6250  0.3012  0.2684
   53PCz    C28 4292   5.626   6.516   5.296  0.3277  0.4631  0.3202
   53PCz    C29 4293   5.717   6.564   5.201 -0.0804  0.0229  0.3091
   53PCz    C30 4294   5.855   6.573   5.231 -0.4209 -0.5389 -0.2351
   53PCz    C31 4295   5.904   6.518   5.355 -0.5488 -0.0086 -1.1592
   53PCz    C32 4296   5.816   6.453   5.446 -0.1373  0.7961 -0.0982
   53PCz    N33 4297   5.088   6.456   5.136  0.3012 -0.2637  0.3298
   53PCz    C34 4298   5.212   6.499   5.182 -0.4281 -0.3683 -0.4529
   53PCz    C35 4299   5.268   6.625   5.176 -0.8196 -0.3014  0.5435
   53PCz    C36 4300   5.404   6.629   5.207  0.2480 -0.1155  1.0983
   53PCz    C37 4301   5.479   6.512   5.247 -0.2597 -0.7085  0.1424
   53PCz    C38 4302   5.421   6.386   5.242  0.1873 -0.6693 -0.0979
   53PCz    C39 4303   5.285   6.385   5.209 -0.2361 -0.1519  0.3656
   53PCz    C40 4304   5.199   6.272   5.179 -0.2735  0.5775 -0.0240
   53PCz    C41 4305   5.216   6.131   5.189  0.2883  0.0702 -0.6363
   53PCz    C42 4306   5.112   6.045   5.160  0.2466 -0.0420 -0.6362
   53PCz    C43 4307   4.999   6.097   5.100  0.0696 -0.1847 -0.0791
   53PCz    C44 4308   4.975   6.236   5.086  0.3039  0.0797 -1.2975
   53PCz    C45 4309   5.078   6.323   5.132  0.0459  0.7264 -0.1700
   53PCz    C46 4310   4.972   6.530   5.158 -0.2001  0.2923  0.2917
   53PCz    C47 4311   4.876   6.491   5.254  0.4565  0.4486  0.2046
   53PCz    C48 4312   4.756   6.559   5.270  0.7582  0.0163  0.4213
   53PCz    C49 4313   4.736   6.671   5.187 -0.0508 -0.0894 -0.5347
   53PCz    C50 4314   4.829   6.714   5.095 -0.1747 -0.4655 -0.2100
   53PCz    C51 4315   4.945   6.637   5.073  0.2735  0.2499 -0.4445
   53PCz    H52 4316   5.591   6.712   5.531  0.6742 -0.6368 -0.2497
   53PCz    H53 4317   5.389   6.842   5.620  2.3699  0.3880 -0.1232
   53PCz    H54 4318   5.191   6.472   5.714 -0.2638  0.4832  0.2478
   53PCz    H55 4319   5.240   6.194   5.688  0.3278 -1.4962  1.5033
   53PCz    H56 4320   5.306   5.988   5.574  0.0053  1.0487  0.4120
   53PCz    H57 4321   5.522   5.970   5.465 -0.1313  0.8060 -1.6505
   53PCz    H58 4322   5.673   6.172   5.434  0.9362 -0.7868  1.0908
   53PCz    H59 4323   5.243   6.653   5.973  1.5761  0.6162  1.1649
   53PCz    H60 4324   5.158   6.777   6.170 -1.0692 -0.0509  1.1462
   53PCz    H61 4325   5.022   6.981   6.138 -0.7501 -1.2021  1.7226
   53PCz    H62 4326   4.950   7.057   5.894 -0.2149 -1.2858 -1.7010
   53PCz    H63 4327   4.870   7.046   5.649  0.3387 -0.3643  0.5664
   53PCz    H64 4328   4.819   6.982   5.412 -1.0613 -0.3076  2.1308
   53PCz    H65 4329   4.967   6.815   5.290 -0.1981 -0.1548  0.8666
   53PCz    H66 4330   5.137   6.697   5.411 -1.0618 -1.6975  1.7887
   53PCz    H67 4331   5.681   6.613   5.111 -0.3761 -1.4532 -0.4035
   53PCz    H68 4332   5.928   6.608   5.159  0.7900 -1.5333  0.4569
   53PCz    H69 4333   6.009   6.509   5.378 -1.0266 -0.2247  1.1836
   53PCz    H70 4334   5.858   6.411   5.537  0.3596  1.6955  0.0996
   53PCz    H71 4335   5.214   6.712   5.141 -0.2405  1.0013  2.6916
   53PCz    H72 4336   5.457   6.724   5.202 -1.0425  0.5713 -2.9112
   53PCz    H73 4337   5.473   6.296   5.275 -0.1253 -0.3267  1.4040
   53PCz    H74 4338   5.302   6.082   5.233  0.3843  0.7210 -0.0760
   53PCz    H75 4339   5.117   5.937   5.168  0.6458  0.0480  0.4911
   53PCz    H76 4340   4.917   6.028   5.081 -0.7098  0.9332 -0.9182
   53PCz    H77 4341   4.881   6.276   5.049  1.4201  2.7672 -1.4824
   53PCz    H78 4342   4.898   6.409   5.321  1.0028 -0.6910 -1.2949
   53PCz    H79 4343   4.682   6.531   5.345  0.1153  0.8316  0.1067
   53PCz    H80 4344   4.646   6.728   5.208  0.2660 -0.0918  0.9486
   53PCz    H81 4345   4.806   6.804   5.039 -1.1739  0.3457  1.4349
   53PCz    H82 4346   5.015   6.651   4.991  0.8460 -1.5572 -0.2959
   54PCz     N1 4347   7.755   7.808   3.574 -0.2918  0.6096  0.0887
   54PCz     C2 4348   7.695   7.864   3.687 -0.1401  0.2216 -0.1510
   54PCz     C3 4349   7.747   7.906   3.810  0.1832  0.0355  0.1800
   54PCz     C4 4350   7.653   7.960   3.903 -0.0707 -0.3504  0.3220
   54PCz     C5 4351   7.520   7.981   3.867 -0.0401  0.4158  1.2974
   54PCz     C6 4352   7.473   7.957   3.735 -0.1785  0.0329 -0.4427
   54PCz     C7 4353   7.563   7.893   3.648  0.0732  0.1724 -0.4699
   54PCz     C8 4354   7.550   7.861   3.504 -0.0202 -0.2585 -1.1394
   54PCz     C9 4355   7.447   7.885   3.417 -0.3878 -0.0090  0.1215
   54PCz    C10 4356   7.468   7.852   3.281 -1.0369  0.3945 -0.0818
   54PCz    C11 4357   7.588   7.786   3.235  0.0560 -0.0702  0.1477
   54PCz    C12 4358   7.692   7.763   3.332  0.4871  0.0571  0.2792
   54PCz    C13 4359   7.671   7.807   3.462  0.1086 -0.7829 -0.5331
   54PCz    N14 4360   7.429   8.033   3.959 -0.3821  0.0221 -0.5422
   54PCz    C15 4361   7.375   7.942   4.061  0.2053 -0.6628  0.1665
   54PCz    C16 4362   7.346   7.805   4.051  0.2515  0.4841 -0.2618
   54PCz    C17 4363   7.305   7.741   4.166 -0.0045 -0.2969 -0.0408
   54PCz    C18 4364   7.281   7.818   4.284 -0.5391 -0.1314  0.4095
   54PCz    C19 4365   7.296   7.960   4.294  0.0797  0.0214  0.1425
   54PCz    C20 4366   7.341   8.020   4.172  0.3534  0.5651  0.2821
   54PCz    C21 4367   7.386   8.161   4.146  0.1661  0.5115  0.2652
   54PCz    C22 4368   7.404   8.274   4.231 -0.1920 -0.8208  0.8322
   54PCz    C23 4369   7.472   8.388   4.173 -0.1926  0.3835 -0.3793
   54PCz    C24 4370   7.507   8.398   4.036  0.7676  0.2294  0.1436
   54PCz    C25 4371   7.489   8.279   3.953  0.4875 -0.0179 -0.4178
   54PCz    C26 4372   7.439   8.163   4.014 -0.0586 -0.1155  0.9020
   54PCz    C27 4373   7.898   7.812   3.558  0.5360  0.7242 -0.3311
   54PCz    C28 4374   7.949   7.925   3.496  0.3835 -0.1958 -0.2086
   54PCz    C29 4375   8.087   7.931   3.468  0.5766  0.7151 -0.2796
   54PCz    C30 4376   8.163   7.823   3.514  1.1420 -0.4782  0.4114
   54PCz    C31 4377   8.114   7.709   3.580  0.9248  0.9157 -0.3856
   54PCz    C32 4378   7.974   7.704   3.603 -0.2850  0.1898 -0.2209
   54PCz    N33 4379   7.641   8.333   3.259  0.3739 -0.6102  0.5861
   54PCz    C34 4380   7.708   8.241   3.342  0.7643 -0.1357  0.8534
   54PCz    C35 4381   7.704   8.225   3.484  0.7887  0.0250 -0.1478
   54PCz    C36 4382   7.791   8.126   3.534 -0.3737 -0.5582  0.0311
   54PCz    C37 4383   7.866   8.042   3.444  0.5779  0.6127 -0.1651
   54PCz    C38 4384   7.855   8.044   3.302 -0.6640 -0.1499  0.5284
   54PCz    C39 4385   7.783   8.157   3.255  0.5885 -0.0192  0.0205
   54PCz    C40 4386   7.768   8.205   3.118 -0.3348 -0.0011 -0.9133
   54PCz    C41 4387   7.821   8.159   2.996  0.1118  0.2551 -0.0175
   54PCz    C42 4388   7.776   8.228   2.878 -0.4444  0.0486 -0.7340
   54PCz    C43 4389   7.689   8.338   2.886 -0.4131 -0.5690  0.0881
   54PCz    C44 4390   7.642   8.386   3.011 -0.1066 -0.8427 -0.5904
   54PCz    C45 4391   7.680   8.320   3.128  0.3199 -0.1251  0.7889
   54PCz    C46 4392   7.520   8.386   3.288  0.0047 -0.2496 -0.8564
   54PCz    C47 4393   7.412   8.302   3.329  0.4930  0.0505 -0.7364
   54PCz    C48 4394   7.289   8.356   3.364  0.2099 -0.2347 -0.0183
   54PCz    C49 4395   7.274   8.500   3.361 -0.1374 -0.3054 -0.8890
   54PCz    C50 4396   7.377   8.581   3.316  0.3019 -0.3494  0.0743
   54PCz    C51 4397   7.501   8.524   3.270  0.5570 -0.2915 -0.2343
   54PCz    H52 4398   7.852   7.890   3.831  0.3293  0.7890  0.0249
   54PCz    H53 4399   7.690   7.983   4.002  0.8963 -0.6862  0.0561
   54PCz    H54 4400   7.373   7.986   3.704 -0.1405  1.6103  0.7680
   54PCz    H55 4401   7.360   7.935   3.457  0.2154  0.1876  1.2167
   54PCz    H56 4402   7.388   7.878   3.212 -2.7189 -0.7723  1.3232
   54PCz    H57 4403   7.602   7.753   3.132 -0.7292 -0.4902  0.1730
   54PCz    H58 4404   7.783   7.708   3.313 -0.2702 -1.4631  0.9102
   54PCz    H59 4405   7.362   7.750   3.959  0.3093  0.8033 -0.4436
   54PCz    H60 4406   7.276   7.636   4.169  1.9839 -0.8536  1.7345
   54PCz    H61 4407   7.232   7.769   4.368  2.2584 -1.9880  1.0825
   54PCz    H62 4408   7.300   8.009   4.391  0.7890  1.8654 -0.7796
   54PCz    H63 4409   7.381   8.274   4.337  0.5140 -0.7649  0.9882
   54PCz    H64 4410   7.480   8.475   4.236 -0.8619  1.0278 -1.1508
   54PCz    H65 4411   7.560   8.482   3.993 -0.5504  2.4646  2.5499
   54PCz    H66 4412   7.524   8.269   3.851  1.2990 -1.7659  0.0020
   54PCz    H67 4413   8.131   8.013   3.412 -1.4501  1.7767 -0.4025
   54PCz    H68 4414   8.269   7.828   3.492  0.3923  1.0601 -4.0608
   54PCz    H69 4415   8.183   7.627   3.597  0.5943  0.7037 -0.0399
   54PCz    H70 4416   7.928   7.610   3.634 -1.2134  0.4607 -0.7484
   54PCz    H71 4417   7.638   8.274   3.554 -1.0538 -1.0479 -1.0730
   54PCz    H72 4418   7.804   8.107   3.640  1.7852 -2.2237 -0.4504
   54PCz    H73 4419   7.920   7.978   3.245  0.5057 -0.8634  2.5741
   54PCz    H74 4420   7.887   8.075   2.980 -0.4466 -0.0671 -0.6880
   54PCz    H75 4421   7.796   8.179   2.783 -1.6833  0.2748 -1.1424
   54PCz    H76 4422   7.664   8.398   2.799  2.5315  0.8025  0.0659
   54PCz    H77 4423   7.570   8.466   3.023  1.1209  0.3347 -0.8711
   54PCz    H78 4424   7.441   8.197   3.329  1.7202  0.3541  0.5000
   54PCz    H79 4425   7.205   8.301   3.405 -0.5857  0.8712 -0.0935
   54PCz    H80 4426   7.185   8.547   3.403 -0.0019  0.7233 -1.7154
   54PCz    H81 4427   7.358   8.688   3.323 -0.1560 -0.5328  2.7345
   54PCz    H82 4428   7.577   8.590   3.230  0.0051  0.9269  0.6462
   55PCz     N1 4429   3.227   1.837   7.149  0.3586  0.0177 -0.4051
   55PCz     C2 4430   3.136   1.826   7.257  0.7476 -0.0888  0.1584
   55PCz     C3 4431   3.086   1.925   7.344 -0.0347  0.0930  0.5503
   55PCz     C4 4432   3.002   1.885   7.450 -0.5319 -0.1218 -0.3963
   55PCz     C5 4433   2.974   1.746   7.467 -0.0387  0.2325 -0.5183
   55PCz     C6 4434   3.023   1.647   7.380 -0.1286 -0.4427  0.1761
   55PCz     C7 4435   3.110   1.686   7.276 -0.3493 -0.7212 -0.1320
   55PCz     C8 4436   3.173   1.613   7.167 -0.0220  0.4719 -0.6642
   55PCz     C9 4437   3.164   1.481   7.122 -0.0879 -0.0453  0.0379
   55PCz    C10 4438   3.237   1.441   7.007  0.6014 -0.5569 -0.7731
   55PCz    C11 4439   3.306   1.536   6.931 -0.4135 -0.6077  0.1918
   55PCz    C12 4440   3.318   1.670   6.976  0.0368 -0.0138  0.3283
   55PCz    C13 4441   3.249   1.708   7.092 -0.3653 -0.2216  0.5830
   55PCz    N14 4442   2.883   1.714   7.565  0.8409  0.0594  0.6540
   55PCz    C15 4443   2.918   1.702   7.699  0.0683  0.4442 -1.0706
   55PCz    C16 4444   3.027   1.748   7.771 -0.1554 -0.5902  0.5569
   55PCz    C17 4445   3.045   1.711   7.907  0.0450 -0.2611  0.2253
   55PCz    C18 4446   2.950   1.623   7.960 -0.1366  0.6537 -0.1788
   55PCz    C19 4447   2.832   1.589   7.897  0.5254 -0.0719  0.0190
   55PCz    C20 4448   2.821   1.630   7.762  0.8900 -0.1727 -0.1662
   55PCz    C21 4449   2.716   1.601   7.663 -0.0150 -1.1785 -0.4573
   55PCz    C22 4450   2.603   1.521   7.675  0.5127 -0.6384 -0.1083
   55PCz    C23 4451   2.530   1.494   7.562  0.0448  0.0042  0.8773
   55PCz    C24 4452   2.573   1.548   7.436  0.4094 -0.0171 -0.5752
   55PCz    C25 4453   2.690   1.625   7.422 -0.5231 -0.2442  0.1096
   55PCz    C26 4454   2.761   1.648   7.539  0.7803 -0.8481 -0.2900
   55PCz    C27 4455   3.252   1.958   7.082 -0.1310  0.0602  0.5293
   55PCz    C28 4456   3.142   2.020   7.014  0.5957 -0.3617 -0.2260
   55PCz    C29 4457   3.169   2.148   6.956 -0.2468  0.4867  0.4790
   55PCz    C30 4458   3.297   2.210   6.967  0.0875  0.2620 -0.8327
   55PCz    C31 4459   3.404   2.148   7.041  0.5232  0.0051  0.6433
   55PCz    C32 4460   3.372   2.023   7.100 -0.3468  0.6646  0.3718
   55PCz    N33 4461   2.594   1.867   7.054 -0.2688  0.1480 -0.3899
   55PCz    C34 4462   2.726   1.922   7.044  0.0100 -0.0429  0.2090
   55PCz    C35 4463   2.766   2.055   7.049  0.4976 -0.8717 -0.4134
   55PCz    C36 4464   2.903   2.086   7.044  0.7379  0.0384 -0.8794
   55PCz    C37 4465   2.996   1.983   7.023 -0.1656 -0.0097  0.1786
   55PCz    C38 4466   2.952   1.848   7.002  0.0306  0.5546  0.3320
   55PCz    C39 4467   2.820   1.820   7.038  0.2478  0.2625 -0.4727
   55PCz    C40 4468   2.739   1.699   7.047 -0.1242  0.4242  0.0977
   55PCz    C41 4469   2.780   1.571   7.079 -0.6019  0.0922  0.6735
   55PCz    C42 4470   2.679   1.474   7.103 -0.3364  0.3866 -0.0054
   55PCz    C43 4471   2.541   1.502   7.092  0.3510  0.5296 -0.0441
   55PCz    C44 4472   2.498   1.633   7.076 -0.1786 -0.1695 -0.6075
   55PCz    C45 4473   2.602   1.729   7.058 -0.3031 -0.5177  0.5392
   55PCz    C46 4474   2.491   1.939   7.124 -0.3875 -0.0462  0.4013
   55PCz    C47 4475   2.470   1.929   7.264 -0.3146  0.5064 -0.3766
   55PCz    C48 4476   2.377   2.004   7.329  0.0441 -0.7832  0.4730
   55PCz    C49 4477   2.286   2.081   7.249 -0.3683 -0.8576 -1.2135
   55PCz    C50 4478   2.291   2.090   7.106 -0.0335  0.2770 -0.7487
   55PCz    C51 4479   2.402   2.022   7.047 -0.2060  0.1576 -0.2681
   55PCz    H52 4480   3.113   2.028   7.323  0.3334 -0.1467 -0.1695
   55PCz    H53 4481   2.975   1.959   7.525  4.5382  1.3053  0.4371
   55PCz    H54 4482   2.993   1.544   7.393  2.7128 -1.3134  0.5492
   55PCz    H55 4483   3.110   1.406   7.179  0.6745 -0.0921  0.7111
   55PCz    H56 4484   3.241   1.336   6.980 -0.1566 -1.0110  0.7712
   55PCz    H57 4485   3.338   1.508   6.831 -1.5681 -0.2376 -0.3050
   55PCz    H58 4486   3.371   1.742   6.914 -2.8004  2.7871  0.9058
   55PCz    H59 4487   3.100   1.808   7.716 -1.8757 -0.6911 -1.9788
   55PCz    H60 4488   3.132   1.737   7.967 -0.8051 -0.7100  1.6942
   55PCz    H61 4489   2.966   1.588   8.061  2.2129  1.0857 -0.3465
   55PCz    H62 4490   2.756   1.529   7.946  0.0877  0.4851  0.0241
   55PCz    H63 4491   2.574   1.476   7.770  0.6666 -2.7426 -0.9970
   55PCz    H64 4492   2.439   1.435   7.568  0.4709 -0.5822  1.7072
   55PCz    H65 4493   2.511   1.532   7.348  0.8950  2.5016 -1.4544
   55PCz    H66 4494   2.729   1.670   7.331 -1.0016  0.6478  0.3330
   55PCz    H67 4495   3.099   2.187   6.883 -0.4336 -1.2288 -0.3019
   55PCz    H68 4496   3.311   2.306   6.918  0.1487  0.6595 -0.0517
   55PCz    H69 4497   3.496   2.204   7.058  0.1958  1.2278 -1.3754
   55PCz    H70 4498   3.448   1.977   7.163 -0.3271  3.0590  2.1906
   55PCz    H71 4499   2.703   2.134   7.089 -0.2472 -2.6305  2.1254
   55PCz    H72 4500   2.945   2.186   7.045 -1.0182  0.8970 -3.1341
   55PCz    H73 4501   3.021   1.778   6.955 -0.8066  1.2035 -2.0436
   55PCz    H74 4502   2.886   1.552   7.090 -0.1360  1.2155 -1.4164
   55PCz    H75 4503   2.714   1.371   7.100 -2.1778 -0.2545 -1.7378
   55PCz    H76 4504   2.467   1.424   7.103  1.5039 -0.8234 -1.4679
   55PCz    H77 4505   2.394   1.665   7.080  0.4523  1.9718 -0.3995
   55PCz    H78 4506   2.535   1.868   7.325  0.8479  2.2441  0.1712
   55PCz    H79 4507   2.378   2.017   7.437 -1.3875  2.7363  0.1897
   55PCz    H80 4508   2.210   2.130   7.309  2.4925  1.4223  0.7767
   55PCz    H81 4509   2.231   2.159   7.047  0.1002  2.0861  1.1049
   55PCz    H82 4510   2.415   2.032   6.940 -3.0845  0.6491 -0.6460
   56PCz     N1 4511   0.725   6.258   2.886  0.2664  0.3177 -0.0367
   56PCz     C2 4512   0.779   6.213   3.000 -0.0465  0.0182 -0.5054
   56PCz     C3 4513   0.780   6.267   3.128  0.0086  0.2665 -0.3140
   56PCz     C4 4514   0.859   6.191   3.223 -0.5540 -0.4953  0.1700
   56PCz     C5 4515   0.931   6.075   3.186  0.1315 -0.6212  0.2171
   56PCz     C6 4516   0.903   6.013   3.062  0.4172  0.5926 -0.4677
   56PCz     C7 4517   0.822   6.085   2.971  0.6556  0.2606  0.6138
   56PCz     C8 4518   0.803   6.061   2.829 -0.4618 -0.4605 -0.3523
   56PCz     C9 4519   0.812   5.946   2.753 -0.1225  0.1943 -0.1405
   56PCz    C10 4520   0.770   5.948   2.620 -0.6016 -0.2116  0.1583
   56PCz    C11 4521   0.714   6.065   2.561  0.4349  0.2965  0.4523
   56PCz    C12 4522   0.711   6.183   2.638 -0.4036  0.6486  0.0009
   56PCz    C13 4523   0.741   6.174   2.772 -0.5256  0.8336  0.3146
   56PCz    N14 4524   1.020   6.017   3.270  0.3213  0.3779 -0.4591
   56PCz    C15 4525   1.153   6.045   3.261  0.6183 -0.2501 -0.1107
   56PCz    C16 4526   1.214   6.164   3.235 -0.0495  0.3920 -0.1765
   56PCz    C17 4527   1.359   6.161   3.224  0.1726  0.4197  0.2918
   56PCz    C18 4528   1.432   6.040   3.246  0.1449  0.2339 -0.7495
   56PCz    C19 4529   1.363   5.927   3.295  0.3483 -0.6370 -0.3242
   56PCz    C20 4530   1.222   5.932   3.300  0.0899 -0.0445  0.2087
   56PCz    C21 4531   1.124   5.831   3.345  0.4523  0.2966  0.1016
   56PCz    C22 4532   1.139   5.701   3.402  0.1835  1.0047 -1.1477
   56PCz    C23 4533   1.025   5.631   3.443  0.3373 -0.0222  0.0528
   56PCz    C24 4534   0.897   5.685   3.422 -0.1607  0.0017  0.6271
   56PCz    C25 4535   0.879   5.817   3.363  0.0204  0.5355  0.3883
   56PCz    C26 4536   0.996   5.884   3.320  0.8710  0.2940  0.3489
   56PCz    C27 4537   0.644   6.373   2.873  0.6861 -0.1904  0.1718
   56PCz    C28 4538   0.501   6.366   2.856  0.1900  0.5172 -0.4272
   56PCz    C29 4539   0.428   6.485   2.844  0.2628  0.6564 -0.0026
   56PCz    C30 4540   0.491   6.607   2.849 -0.7868  1.3860 -0.0310
   56PCz    C31 4541   0.633   6.615   2.868 -0.9084  0.0337  0.1190
   56PCz    C32 4542   0.711   6.495   2.880  0.3740 -0.3679  0.7554
   56PCz    N33 4543   0.318   5.845   2.830 -0.1726 -0.4511 -0.2834
   56PCz    C34 4544   0.355   5.975   2.848  0.1725  0.3500 -0.8669
   56PCz    C35 4545   0.361   6.042   2.965  0.4112 -0.2064 -1.0180
   56PCz    C36 4546   0.400   6.172   2.966 -0.1389  0.3844  0.1499
   56PCz    C37 4547   0.434   6.233   2.840 -0.1537 -0.2750  0.2376
   56PCz    C38 4548   0.400   6.174   2.717  0.0945 -0.0102 -0.7595
   56PCz    C39 4549   0.358   6.037   2.727  0.4342 -0.7860 -0.1512
   56PCz    C40 4550   0.309   5.938   2.632 -0.3099  0.1632 -0.4519
   56PCz    C41 4551   0.288   5.940   2.493  0.6327  0.7587  0.8541
   56PCz    C42 4552   0.244   5.821   2.427  0.2741 -0.2684  0.1877
   56PCz    C43 4553   0.239   5.700   2.505 -0.3034  0.3365 -0.1968
   56PCz    C44 4554   0.260   5.698   2.642 -0.3100  0.2227 -0.3986
   56PCz    C45 4555   0.287   5.820   2.704 -0.6281 -0.3499  0.7614
   56PCz    C46 4556   0.369   5.742   2.907  0.3981 -0.1890 -0.1141
   56PCz    C47 4557   0.509   5.719   2.924 -0.2529 -0.1551 -0.4065
   56PCz    C48 4558   0.552   5.610   3.003 -0.5927 -0.6300  1.2329
   56PCz    C49 4559   0.460   5.525   3.066 -0.3772  1.2306  0.6615
   56PCz    C50 4560   0.328   5.549   3.053  0.6798 -0.3281 -0.4149
   56PCz    C51 4561   0.281   5.654   2.963  0.6200 -0.4256 -0.1651
   56PCz    H52 4562   0.723   6.357   3.148 -1.0911  0.2697 -2.9723
   56PCz    H53 4563   0.876   6.228   3.324  1.3365  0.1040 -0.3262
   56PCz    H54 4564   0.949   5.921   3.027 -0.5714  0.2182 -0.8194
   56PCz    H55 4565   0.837   5.854   2.806  1.2271  0.6649  0.0938
   56PCz    H56 4566   0.785   5.858   2.562 -1.3786 -1.3212  1.6176
   56PCz    H57 4567   0.682   6.065   2.457 -0.7496 -1.3481  0.7664
   56PCz    H58 4568   0.654   6.267   2.599 -0.1639  0.6652 -0.3167
   56PCz    H59 4569   1.164   6.254   3.201  0.4979  0.6453 -0.3240
   56PCz    H60 4570   1.409   6.250   3.188  0.8862 -0.4528 -0.9581
   56PCz    H61 4571   1.541   6.037   3.248  0.1793  0.6019 -1.5489
   56PCz    H62 4572   1.413   5.841   3.338  1.2144  0.1755  0.3442
   56PCz    H63 4573   1.243   5.672   3.412  0.5867  2.4021 -1.0842
   56PCz    H64 4574   1.041   5.529   3.478 -0.1806 -0.6511 -1.4690
   56PCz    H65 4575   0.806   5.635   3.452  0.1685 -1.8283 -1.2343
   56PCz    H66 4576   0.783   5.856   3.330  0.5116 -1.1882 -3.6858
   56PCz    H67 4577   0.321   6.485   2.830  0.0570  2.9329  1.0992
   56PCz    H68 4578   0.429   6.696   2.852 -0.4965  1.5720  0.6169
   56PCz    H69 4579   0.687   6.709   2.879  0.8986 -1.0879  1.3109
   56PCz    H70 4580   0.819   6.498   2.886  0.5392  1.8302 -1.5734
   56PCz    H71 4581   0.347   5.998   3.063  1.5337 -1.4695 -1.3914
   56PCz    H72 4582   0.423   6.216   3.063 -2.0416  1.0477  0.3344
   56PCz    H73 4583   0.415   6.228   2.624  0.3357  0.8497 -0.2431
   56PCz    H74 4584   0.302   6.031   2.436  0.2498 -0.2586 -0.9534
   56PCz    H75 4585   0.219   5.817   2.322 -1.8373  1.4999  0.5624
   56PCz    H76 4586   0.211   5.608   2.455 -0.0409 -0.8417  1.7338
   56PCz    H77 4587   0.250   5.608   2.701  0.0545  0.9598  0.8289
   56PCz    H78 4588   0.568   5.793   2.871 -0.1314  1.1000  1.3734
   56PCz    H79 4589   0.660   5.603   3.012 -0.5101 -1.0009  0.1455
   56PCz    H80 4590   0.495   5.448   3.134 -1.0782 -0.8958 -1.2587
   56PCz    H81 4591   0.259   5.484   3.107  2.5097 -1.4667  0.6512
   56PCz    H82 4592   0.176   5.677   2.952  0.8641  0.8639 -0.0312
   57PCz     N1 4593   0.529   2.332   0.737  0.6837  0.1149  0.0811
   57PCz     C2 4594   0.639   2.262   0.770 -0.1846 -0.1148  0.3769
   57PCz     C3 4595   0.652   2.143   0.826  0.4935 -0.5666 -0.1545
   57PCz     C4 4596   0.784   2.088   0.835  0.3897  0.6747  0.3227
   57PCz     C5 4597   0.894   2.156   0.788  0.1936  0.1031  0.2807
   57PCz     C6 4598   0.883   2.291   0.745  0.1802  0.5129 -0.0061
   57PCz     C7 4599   0.750   2.338   0.732  0.0236 -0.0609 -0.4931
   57PCz     C8 4600   0.698   2.464   0.675  0.1669 -0.4073  0.0218
   57PCz     C9 4601   0.752   2.582   0.617  0.0577  0.9031 -0.3564
   57PCz    C10 4602   0.667   2.670   0.545  0.6479 -0.2166 -0.2496
   57PCz    C11 4603   0.529   2.648   0.540 -0.2958  0.6743 -0.1290
   57PCz    C12 4604   0.474   2.534   0.603 -0.0204  0.7738  0.7180
   57PCz    C13 4605   0.562   2.448   0.673  0.3203  0.4306  0.3782
   57PCz    N14 4606   1.010   2.080   0.774 -0.5112 -0.4185 -0.4996
   57PCz    C15 4607   1.116   2.080   0.866 -0.5574  0.9678 -0.0250
   57PCz    C16 4608   1.119   2.132   0.995 -0.0389 -0.2288 -0.2256
   57PCz    C17 4609   1.242   2.122   1.063 -0.0655 -0.1840 -0.1934
   57PCz    C18 4610   1.351   2.055   1.007 -0.1281  0.1161 -0.3709
   57PCz    C19 4611   1.341   1.997   0.880  0.1510  0.3807  0.5162
   57PCz    C20 4612   1.222   2.019   0.806 -0.5482 -0.0199  0.1546
   57PCz    C21 4613   1.183   1.989   0.670  0.6045 -0.1793 -0.0900
   57PCz    C22 4614   1.252   1.930   0.564 -0.3188 -0.0114 -1.1889
   57PCz    C23 4615   1.188   1.925   0.440 -0.0270  0.3937 -0.2406
   57PCz    C24 4616   1.062   1.988   0.419 -0.8656 -0.1000  0.0887
   57PCz    C25 4617   0.987   2.039   0.527 -0.1631  0.6274 -0.4571
   57PCz    C26 4618   1.052   2.035   0.648  0.0418 -0.0667 -0.0301
   57PCz    C27 4619   0.400   2.280   0.746 -1.1445  0.2490  0.6151
   57PCz    C28 4620   0.350   2.220   0.625  0.7209  0.0024 -0.0993
   57PCz    C29 4621   0.215   2.182   0.629  0.2837  0.2888  0.5862
   57PCz    C30 4622   0.134   2.196   0.740 -0.3826 -0.2521  0.6284
   57PCz    C31 4623   0.188   2.267   0.852  0.0549 -0.1480  0.3503
   57PCz    C32 4624   0.323   2.303   0.855  0.0024 -0.0585  0.2638
   57PCz    N33 4625   0.623   2.113   0.147 -0.0681 -0.1170 -0.6323
   57PCz    C34 4626   0.577   2.140   0.280 -0.2664 -0.4801 -0.2675
   57PCz    C35 4627   0.630   2.081   0.396 -0.0640 -0.0500 -0.4634
   57PCz    C36 4628   0.544   2.114   0.506  0.4313  0.0602  0.9562
   57PCz    C37 4629   0.429   2.200   0.502  0.2086 -0.1169  0.5427
   57PCz    C38 4630   0.387   2.263   0.382 -0.4214  0.0827 -0.1536
   57PCz    C39 4631   0.470   2.231   0.270 -0.5628  0.3346 -1.0118
   57PCz    C40 4632   0.457   2.263   0.129 -0.7685 -0.0249  1.0036
   57PCz    C41 4633   0.360   2.331   0.055 -0.1307 -0.2467 -0.4634
   57PCz    C42 4634   0.364   2.337  -0.086 -0.8666  0.1031 -0.1028
   57PCz    C43 4635   0.467   2.275  -0.155  0.0777  0.0357 -0.0596
   57PCz    C44 4636   0.564   2.205  -0.082  0.0605  1.0913  0.2605
   57PCz    C45 4637   0.556   2.192   0.055  0.1922 -1.0605 -0.7680
   57PCz    C46 4638   0.737   2.042   0.122  0.2409  0.8092  0.0625
   57PCz    C47 4639   0.859   2.110   0.105 -0.0653  0.1171  0.0377
   57PCz    C48 4640   0.974   2.035   0.075 -0.0883  0.2855 -0.2279
   57PCz    C49 4641   0.970   1.892   0.083  0.8979 -0.7280  0.0596
   57PCz    C50 4642   0.849   1.830   0.110  0.1144  0.4072 -0.2668
   57PCz    C51 4643   0.733   1.903   0.125  0.8860 -0.0487 -0.4681
   57PCz    H52 4644   0.570   2.081   0.863  1.3550 -1.3432  0.5161
   57PCz    H53 4645   0.801   1.991   0.881  0.4054  1.2962  1.6962
   57PCz    H54 4646   0.970   2.344   0.707  0.2221  0.5947  0.2012
   57PCz    H55 4647   0.861   2.588   0.615  0.1357  0.1144  0.6718
   57PCz    H56 4648   0.703   2.763   0.503 -2.7366  0.8520 -1.0250
   57PCz    H57 4649   0.469   2.714   0.477 -0.2828  0.6352 -0.1826
   57PCz    H58 4650   0.366   2.518   0.607  0.1426 -0.3000  1.0949
   57PCz    H59 4651   1.034   2.175   1.046  1.0610  0.0422  1.4465
   57PCz    H60 4652   1.261   2.163   1.162  2.2541 -0.0484 -0.6377
   57PCz    H61 4653   1.445   2.044   1.061 -0.8513 -0.7437  0.7486
   57PCz    H62 4654   1.424   1.945   0.833  0.6837  0.0788  1.7770
   57PCz    H63 4655   1.355   1.899   0.576  0.1186  1.4390 -1.0122
   57PCz    H64 4656   1.247   1.884   0.358  0.6536 -1.5166  1.1210
   57PCz    H65 4657   1.018   1.987   0.320  0.1423 -1.8472 -0.3900
   57PCz    H66 4658   0.884   2.073   0.521 -0.8344 -0.3754  3.1382
   57PCz    H67 4659   0.173   2.127   0.545  3.1854 -0.6604 -0.3719
   57PCz    H68 4660   0.029   2.166   0.739 -0.6743  0.7460 -0.2609
   57PCz    H69 4661   0.123   2.286   0.937  0.3866 -2.5045  1.1991
   57PCz    H70 4662   0.361   2.348   0.946 -2.7163 -0.9509  1.9743
   57PCz    H71 4663   0.722   2.024   0.401  0.3955  0.7848  0.8893
   57PCz    H72 4664   0.571   2.071   0.603 -4.1409 -0.8967  2.0062
   57PCz    H73 4665   0.302   2.331   0.377  0.0074  0.7212  0.9619
   57PCz    H74 4666   0.280   2.387   0.103 -0.9398 -2.3341  0.7381
   57PCz    H75 4667   0.280   2.392  -0.127 -1.6691  0.2127  1.5994
   57PCz    H76 4668   0.479   2.275  -0.263  1.7940 -0.9307  0.1015
   57PCz    H77 4669   0.649   2.159  -0.133 -1.3337 -1.4917  0.0636
   57PCz    H78 4670   0.847   2.217   0.100 -5.9825 -0.2674 -1.2230
   57PCz    H79 4671   1.073   2.080   0.067  1.0738 -1.8363  1.2438
   57PCz    H80 4672   1.058   1.828   0.074  1.8033 -0.5329  4.7312
   57PCz    H81 4673   0.844   1.722   0.120  1.5017  0.4223  0.8404
   57PCz    H82 4674   0.641   1.852   0.149  1.4308 -1.7763 -1.8549
   58PCz     N1 4675   3.618   8.204   1.025 -0.6927  0.7417 -0.1938
   58PCz     C2 4676   3.479   8.211   0.995 -0.3555  0.3947 -0.0510
   58PCz     C3 4677   3.365   8.157   1.056 -0.6234 -0.1372 -0.2307
   58PCz     C4 4678   3.235   8.185   1.012  0.5667 -0.4494  0.7252
   58PCz     C5 4679   3.226   8.285   0.914  0.3118 -0.6575 -0.6466
   58PCz     C6 4680   3.332   8.343   0.844 -0.7249  0.3642  0.2027
   58PCz     C7 4681   3.464   8.307   0.891 -0.1528  0.1069  0.8236
   58PCz     C8 4682   3.600   8.351   0.855  0.8458  0.7453  0.8266
   58PCz     C9 4683   3.646   8.440   0.749  0.4553  0.2789 -0.2327
   58PCz    C10 4684   3.788   8.450   0.734  0.0163 -0.6487 -0.0899
   58PCz    C11 4685   3.879   8.373   0.811 -0.1358  0.1506  0.6464
   58PCz    C12 4686   3.835   8.296   0.922 -0.0268  0.4637  0.2715
   58PCz    C13 4687   3.693   8.277   0.933 -0.2203 -0.0816 -0.2537
   58PCz    N14 4688   3.103   8.332   0.874  0.2935  0.4020  0.2788
   58PCz    C15 4689   3.040   8.302   0.750 -0.5621  0.3057 -0.6241
   58PCz    C16 4690   3.081   8.208   0.650 -0.1344  0.0346  0.1502
   58PCz    C17 4691   2.984   8.180   0.545 -0.1517 -0.1692  0.4391
   58PCz    C18 4692   2.864   8.260   0.533  0.3709  0.0449 -0.0925
   58PCz    C19 4693   2.828   8.340   0.640  0.0651  0.0236  1.0116
   58PCz    C20 4694   2.918   8.362   0.749 -0.3283  0.0610  0.7569
   58PCz    C21 4695   2.907   8.447   0.869  0.0466  0.0655  0.2851
   58PCz    C22 4696   2.797   8.527   0.914 -0.0276 -0.4618 -0.5701
   58PCz    C23 4697   2.819   8.603   1.028  0.1673 -0.0261 -0.5384
   58PCz    C24 4698   2.939   8.585   1.103  0.6217 -0.1240  0.0419
   58PCz    C25 4699   3.041   8.498   1.064 -0.3506  0.0467  0.6930
   58PCz    C26 4700   3.025   8.432   0.940 -0.2178  0.1229  0.0501
   58PCz    C27 4701   3.671   8.072   1.055  0.2211 -0.2535 -0.0117
   58PCz    C28 4702   3.733   8.050   1.180  0.0081  0.2968 -0.5514
   58PCz    C29 4703   3.806   7.934   1.198 -0.0172 -0.5547  0.4573
   58PCz    C30 4704   3.797   7.835   1.101 -0.7570  0.2566  0.3967
   58PCz    C31 4705   3.716   7.845   0.992  0.7734  0.2956 -0.0077
   58PCz    C32 4706   3.657   7.968   0.966  0.2091 -0.3165  0.1669
   58PCz    N33 4707   3.747   8.381   1.635  0.2518  0.0650  0.2888
   58PCz    C34 4708   3.721   8.289   1.531 -0.0934 -0.0329 -0.3614
   58PCz    C35 4709   3.655   8.164   1.539 -0.1915 -0.2893  0.5053
   58PCz    C36 4710   3.653   8.089   1.415  0.1149  0.3743 -0.3284
   58PCz    C37 4711   3.729   8.137   1.302  0.1357 -0.1300 -0.2238
   58PCz    C38 4712   3.784   8.263   1.300 -0.1505  0.7800  0.3022
   58PCz    C39 4713   3.779   8.337   1.419  0.5585  0.1887  0.7036
   58PCz    C40 4714   3.831   8.469   1.450  0.1627  0.1977 -0.7474
   58PCz    C41 4715   3.909   8.563   1.375  0.0128 -0.3693  0.4911
   58PCz    C42 4716   3.950   8.680   1.438  0.6212  0.7500  0.6222
   58PCz    C43 4717   3.918   8.701   1.576 -0.2428  0.1082  0.0124
   58PCz    C44 4718   3.856   8.603   1.647 -0.4607 -0.1742  0.1247
   58PCz    C45 4719   3.811   8.490   1.583  0.1666 -0.0539 -0.6871
   58PCz    C46 4720   3.692   8.383   1.766 -0.4645  0.3340  0.2168
   58PCz    C47 4721   3.583   8.476   1.791  0.3647 -0.0956 -0.6235
   58PCz    C48 4722   3.529   8.483   1.922 -0.0576 -0.6729  0.2593
   58PCz    C49 4723   3.578   8.399   2.021  0.5365  0.7001 -0.0131
   58PCz    C50 4724   3.681   8.305   1.990 -0.2110  0.6279 -0.1129
   58PCz    C51 4725   3.730   8.288   1.861  0.2611 -0.3981 -0.0440
   58PCz    H52 4726   3.375   8.091   1.141 -2.5895 -2.0617 -1.4097
   58PCz    H53 4727   3.148   8.157   1.069 -0.9848  3.5206  0.6500
   58PCz    H54 4728   3.322   8.423   0.771 -1.9563  0.5894  0.5928
   58PCz    H55 4729   3.575   8.492   0.685  0.6977  0.3705 -0.4307
   58PCz    H56 4730   3.821   8.525   0.663 -0.2678  1.9009  2.2651
   58PCz    H57 4731   3.986   8.381   0.795 -0.2271  3.1965  0.8378
   58PCz    H58 4732   3.903   8.245   0.990 -0.3657 -0.8498 -0.3446
   58PCz    H59 4733   3.179   8.164   0.668  0.1408  0.5768  0.0089
   58PCz    H60 4734   3.011   8.103   0.473  0.7920  0.7723 -0.2448
   58PCz    H61 4735   2.792   8.261   0.451  0.0545 -0.5404  0.1759
   58PCz    H62 4736   2.735   8.396   0.643 -0.4753 -0.6793  5.5083
   58PCz    H63 4737   2.709   8.544   0.853 -1.3754 -0.7817  1.1875
   58PCz    H64 4738   2.748   8.676   1.066  0.4500 -0.5283  1.0006
   58PCz    H65 4739   2.960   8.647   1.189 -0.1931  3.1961 -1.9917
   58PCz    H66 4740   3.129   8.474   1.123  1.3222 -0.3753 -1.8297
   58PCz    H67 4741   3.853   7.917   1.294  1.3170 -0.2592 -0.1269
   58PCz    H68 4742   3.847   7.740   1.116 -0.5261  0.4980  1.2418
   58PCz    H69 4743   3.699   7.762   0.923  2.0928 -1.9333  2.2020
   58PCz    H70 4744   3.593   7.984   0.880  0.3877  0.7700  0.2218
   58PCz    H71 4745   3.598   8.137   1.628 -2.5018  1.6371 -0.2742
   58PCz    H72 4746   3.607   7.991   1.407 -2.7984  1.3019  2.8808
   58PCz    H73 4747   3.844   8.302   1.218  1.5436 -2.4420 -0.1735
   58PCz    H74 4748   3.951   8.529   1.280  0.1379 -0.1147  0.4552
   58PCz    H75 4749   3.994   8.760   1.378 -0.9209  1.6377  0.6167
   58PCz    H76 4750   3.952   8.793   1.622  0.2064 -0.1704  0.2398
   58PCz    H77 4751   3.832   8.624   1.751 -0.0484 -1.1102  0.4310
   58PCz    H78 4752   3.555   8.550   1.716  0.7699 -0.1033 -0.7824
   58PCz    H79 4753   3.453   8.557   1.948  1.4639  1.0338  0.0062
   58PCz    H80 4754   3.542   8.406   2.123 -2.6708  0.7373 -1.0537
   58PCz    H81 4755   3.711   8.236   2.068  0.6954 -1.1527 -1.9135
   58PCz    H82 4756   3.801   8.209   1.839 -0.3995 -1.8352  2.5179
   59PCz     N1 4757   6.264   3.503   0.806  0.1652 -0.1248  0.4382
   59PCz     C2 4758   6.123   3.494   0.829  0.0525 -0.4576  0.1643
   59PCz     C3 4759   6.034   3.391   0.855 -0.0195  0.6268  0.1561
   59PCz     C4 4760   5.896   3.420   0.851  0.2220 -0.0773  0.3836
   59PCz     C5 4761   5.854   3.546   0.799 -0.1001  1.0140 -0.5320
   59PCz     C6 4762   5.946   3.648   0.779 -0.0396 -0.0260  0.2079
   59PCz     C7 4763   6.080   3.630   0.814  0.2757  0.7383  0.8897
   59PCz     C8 4764   6.194   3.721   0.783 -0.3657 -0.3186  0.0593
   59PCz     C9 4765   6.201   3.859   0.741 -0.6548 -0.1196  0.5015
   59PCz    C10 4766   6.329   3.904   0.705 -0.2715  0.4660 -0.0204
   59PCz    C11 4767   6.441   3.820   0.705 -0.2519  0.5683  0.3497
   59PCz    C12 4768   6.427   3.682   0.738 -0.5627  0.4732  1.1500
   59PCz    C13 4769   6.307   3.638   0.781  0.4223  0.3356  0.7310
   59PCz    N14 4770   5.717   3.571   0.783  0.1623 -0.2474  0.3417
   59PCz    C15 4771   5.678   3.636   0.667  0.3047  0.1464  0.2838
   59PCz    C16 4772   5.723   3.617   0.538 -0.0428  0.6315  0.0044
   59PCz    C17 4773   5.678   3.704   0.435  0.4544 -0.2885  0.2760
   59PCz    C18 4774   5.581   3.804   0.461 -0.0498 -0.1606 -0.2161
   59PCz    C19 4775   5.536   3.817   0.597  0.1865  0.4722  0.2454
   59PCz    C20 4776   5.578   3.728   0.697 -0.2470  0.8161 -0.0970
   59PCz    C21 4777   5.556   3.714   0.836  0.6037 -0.2038 -0.4599
   59PCz    C22 4778   5.464   3.792   0.911 -0.3956  0.1325 -0.3901
   59PCz    C23 4779   5.455   3.750   1.046  0.0348  0.1050  0.0325
   59PCz    C24 4780   5.520   3.643   1.100  0.3041 -0.9996  0.7454
   59PCz    C25 4781   5.620   3.578   1.022 -0.1137  0.0328 -0.0544
   59PCz    C26 4782   5.635   3.613   0.890  0.4033  0.4038  0.4073
   59PCz    C27 4783   6.343   3.389   0.787 -0.7386 -0.0388  0.2910
   59PCz    C28 4784   6.395   3.332   0.908  0.2954  0.2236 -0.3905
   59PCz    C29 4785   6.467   3.212   0.897  0.5529 -0.3021  0.1852
   59PCz    C30 4786   6.484   3.145   0.773 -0.5216  0.1714 -0.1167
   59PCz    C31 4787   6.437   3.206   0.658 -0.8799 -0.1436 -0.1926
   59PCz    C32 4788   6.363   3.331   0.665 -0.0085 -0.1062  0.2988
   59PCz    N33 4789   6.282   3.594   1.400 -0.1036  0.3495  0.2693
   59PCz    C34 4790   6.321   3.507   1.295 -0.1628  0.5511  0.2221
   59PCz    C35 4791   6.270   3.382   1.264  0.0051 -0.3165  0.8615
   59PCz    C36 4792   6.302   3.328   1.139 -0.8250 -0.2516  0.5764
   59PCz    C37 4793   6.383   3.401   1.040 -0.0567  0.3276 -0.8150
   59PCz    C38 4794   6.425   3.532   1.072 -0.3275 -0.0028 -0.1363
   59PCz    C39 4795   6.393   3.580   1.200  0.1561  0.1615 -0.2130
   59PCz    C40 4796   6.410   3.716   1.255 -0.1017  0.5516 -0.6811
   59PCz    C41 4797   6.469   3.832   1.203  0.5215 -0.2647  0.3974
   59PCz    C42 4798   6.450   3.941   1.284  0.1426 -0.7571  0.0561
   59PCz    C43 4799   6.388   3.945   1.415 -0.4603  0.7142 -0.1045
   59PCz    C44 4800   6.338   3.823   1.461 -0.2014  0.1625 -0.0720
   59PCz    C45 4801   6.347   3.714   1.380  0.2450  0.3144  0.3348
   59PCz    C46 4802   6.214   3.557   1.518  0.3950  0.0230 -0.3761
   59PCz    C47 4803   6.086   3.611   1.553 -0.2594  0.6346  0.0259
   59PCz    C48 4804   6.029   3.560   1.673  0.5099  0.3051  0.3313
   59PCz    C49 4805   6.101   3.472   1.756  0.0503 -0.1532  0.1039
   59PCz    C50 4806   6.224   3.424   1.719  0.0827  0.1070  0.9071
   59PCz    C51 4807   6.281   3.469   1.598  0.2577  0.4335 -0.1289
   59PCz    H52 4808   6.071   3.291   0.878  0.6020  0.6034 -0.9013
   59PCz    H53 4809   5.823   3.345   0.878 -1.6866  0.4600 -2.7469
   59PCz    H54 4810   5.913   3.743   0.739  0.6070 -0.0994 -0.5066
   59PCz    H55 4811   6.125   3.936   0.728  0.0281  0.8528  2.0236
   59PCz    H56 4812   6.346   4.010   0.686 -1.9141  0.5119 -1.3793
   59PCz    H57 4813   6.539   3.863   0.686 -0.5253  1.3204  0.5682
   59PCz    H58 4814   6.513   3.616   0.733 -0.6933  0.3370 -2.8460
   59PCz    H59 4815   5.788   3.534   0.515 -1.6398 -0.4714 -0.7217
   59PCz    H60 4816   5.714   3.693   0.333  0.2522  1.9509 -0.0796
   59PCz    H61 4817   5.544   3.882   0.395 -2.3720 -0.0342  1.1198
   59PCz    H62 4818   5.460   3.891   0.620  0.0174  0.9450 -1.6516
   59PCz    H63 4819   5.420   3.883   0.873  1.7114  1.5411  0.3121
   59PCz    H64 4820   5.384   3.802   1.110  0.9488 -0.7330  1.8058
   59PCz    H65 4821   5.506   3.624   1.206  0.4495  0.0591  0.9638
   59PCz    H66 4822   5.676   3.494   1.059 -0.0291 -0.2657 -0.8361
   59PCz    H67 4823   6.498   3.171   0.992 -3.8263  1.1489  2.4807
   59PCz    H68 4824   6.534   3.049   0.779  1.0969  0.9638 -0.2127
   59PCz    H69 4825   6.460   3.154   0.565 -1.2788 -1.2492  0.3066
   59PCz    H70 4826   6.337   3.381   0.572  0.9270 -0.5538 -0.2127
   59PCz    H71 4827   6.214   3.320   1.334  0.8521  0.0281  1.8657
   59PCz    H72 4828   6.261   3.233   1.107 -0.6237 -0.1300 -0.0600
   59PCz    H73 4829   6.461   3.593   0.989  1.8092 -0.5832  0.3147
   59PCz    H74 4830   6.509   3.831   1.102 -0.1937 -1.7367  0.0961
   59PCz    H75 4831   6.486   4.034   1.239  0.8907 -1.2615 -0.4085
   59PCz    H76 4832   6.372   4.036   1.471  1.2452  0.2781  1.1697
   59PCz    H77 4833   6.282   3.814   1.554  0.0623  2.0993  0.3204
   59PCz    H78 4834   6.037   3.687   1.492  1.9382  2.1307  0.0011
   59PCz    H79 4835   5.938   3.601   1.716  0.8145  0.2632  1.0345
   59PCz    H80 4836   6.054   3.450   1.851 -1.3085 -0.0106 -0.5128
   59PCz    H81 4837   6.284   3.354   1.777  0.4349  0.0405  0.4719
   59PCz    H82 4838   6.383   3.441   1.574  0.1646  0.1267 -0.1740
   60PCz     N1 4839   3.939   5.982   6.778  0.1282 -0.0459  0.3884
   60PCz     C2 4840   3.933   5.858   6.714 -0.4349  0.0527  1.2274
   60PCz     C3 4841   3.832   5.759   6.716 -0.0776 -0.2718  0.1151
   60PCz     C4 4842   3.863   5.639   6.642  0.1895  0.2083 -0.1537
   60PCz     C5 4843   3.980   5.630   6.556  0.0272 -1.0289  0.7592
   60PCz     C6 4844   4.070   5.738   6.555  0.5075 -0.0016  0.0844
   60PCz     C7 4845   4.050   5.849   6.639 -0.0802 -0.3476 -0.4287
   60PCz     C8 4846   4.134   5.969   6.662 -0.0421  0.9558 -0.3090
   60PCz     C9 4847   4.267   6.003   6.629  0.6490 -0.6400  0.0628
   60PCz    C10 4848   4.322   6.121   6.684 -0.3590 -0.7904  0.3703
   60PCz    C11 4849   4.246   6.203   6.774  1.0063 -0.6187 -0.3150
   60PCz    C12 4850   4.113   6.164   6.801 -0.5310 -0.1390  0.2426
   60PCz    C13 4851   4.060   6.050   6.744 -0.2883 -0.2429 -0.5079
   60PCz    N14 4852   4.012   5.510   6.485  0.1063 -0.3495 -0.2863
   60PCz    C15 4853   4.015   5.376   6.535 -0.2914 -1.2937  0.3601
   60PCz    C16 4854   3.995   5.325   6.667  0.3270  0.5643 -0.4681
   60PCz    C17 4855   4.009   5.187   6.677 -0.3486  0.3422  0.1010
   60PCz    C18 4856   4.032   5.099   6.570  0.0601 -0.1098 -0.0974
   60PCz    C19 4857   4.048   5.157   6.442  0.4663  0.3775 -0.3093
   60PCz    C20 4858   4.047   5.296   6.429  0.3398  0.3616  0.4430
   60PCz    C21 4859   4.043   5.379   6.312  0.4641 -0.4159  0.2708
   60PCz    C22 4860   4.059   5.353   6.175 -0.1491 -0.8639 -0.2752
   60PCz    C23 4861   4.045   5.459   6.085 -0.5156 -0.0452 -0.1899
   60PCz    C24 4862   4.011   5.591   6.120  0.1489 -0.0222  0.2898
   60PCz    C25 4863   3.993   5.617   6.258  0.1605 -0.0283  0.0611
   60PCz    C26 4864   4.020   5.512   6.346 -0.2595 -0.4090 -0.3514
   60PCz    C27 4865   3.899   5.999   6.906 -0.5262 -0.0104  0.3944
   60PCz    C28 4866   3.772   6.059   6.925  0.3175  0.1163  0.0460
   60PCz    C29 4867   3.723   6.079   7.059 -0.5759 -0.3341 -0.2641
   60PCz    C30 4868   3.806   6.050   7.167 -0.2718  0.0339  0.2551
   60PCz    C31 4869   3.936   6.006   7.143 -0.7571  0.5635  0.1565
   60PCz    C32 4870   3.975   5.972   7.019 -0.4284  0.3035 -0.0914
   60PCz    N33 4871   3.458   6.327   6.540  0.6737 -0.0347  0.0288
   60PCz    C34 4872   3.512   6.243   6.643 -0.5061  0.6696  0.1999
   60PCz    C35 4873   3.455   6.152   6.735 -0.4501 -0.2021 -0.3149
   60PCz    C36 4874   3.541   6.085   6.820 -0.8510 -0.5523  0.1588
   60PCz    C37 4875   3.684   6.105   6.809  0.2681  0.0884 -0.1545
   60PCz    C38 4876   3.743   6.192   6.711 -0.6890  0.0331 -0.2270
   60PCz    C39 4877   3.652   6.258   6.630  0.0309  0.5069 -0.5373
   60PCz    C40 4878   3.676   6.361   6.527  0.2344  0.5594 -0.5467
   60PCz    C41 4879   3.797   6.427   6.485  0.6072 -0.2725 -0.4442
   60PCz    C42 4880   3.783   6.538   6.397  0.3616  0.3128  0.5409
   60PCz    C43 4881   3.663   6.571   6.336  0.3568  0.1900 -0.0236
   60PCz    C44 4882   3.543   6.503   6.369 -0.0048 -0.0867  0.4404
   60PCz    C45 4883   3.553   6.399   6.468 -0.3291  0.4727 -0.3897
   60PCz    C46 4884   3.322   6.337   6.507 -0.1045  0.3827 -0.3067
   60PCz    C47 4885   3.270   6.285   6.382 -0.6536  0.1456 -0.9127
   60PCz    C48 4886   3.140   6.315   6.345  0.1005 -0.4267 -0.2767
   60PCz    C49 4887   3.056   6.376   6.433  0.1340  0.3893 -0.4556
   60PCz    C50 4888   3.107   6.432   6.557  1.0311  0.4051 -0.8761
   60PCz    C51 4889   3.238   6.399   6.598  0.1163 -0.1246 -0.0437
   60PCz    H52 4890   3.744   5.767   6.778 -0.8852  0.8500 -1.0968
   60PCz    H53 4891   3.789   5.561   6.651 -0.2783  0.7529  0.8997
   60PCz    H54 4892   4.159   5.721   6.494  0.1306 -3.0615  0.2282
   60PCz    H55 4893   4.311   5.942   6.550  0.3009 -0.2283 -0.4620
   60PCz    H56 4894   4.428   6.135   6.666 -0.3656 -0.3025  0.7003
   60PCz    H57 4895   4.293   6.287   6.825 -2.8978  2.9202 -1.9550
   60PCz    H58 4896   4.053   6.225   6.868 -0.1643  0.6230 -0.1035
   60PCz    H59 4897   3.965   5.387   6.751  0.5770 -1.1038  0.9084
   60PCz    H60 4898   3.992   5.150   6.777 -1.0213  2.0364  0.6604
   60PCz    H61 4899   4.042   4.992   6.586 -1.6068 -0.7458 -2.7239
   60PCz    H62 4900   4.082   5.099   6.356 -1.9352  0.4282 -1.3491
   60PCz    H63 4901   4.088   5.254   6.141 -1.9647 -2.3157  2.0808
   60PCz    H64 4902   4.061   5.448   5.978 -0.6253  0.1350 -0.2257
   60PCz    H65 4903   3.999   5.670   6.046  0.2756 -1.2478 -1.0714
   60PCz    H66 4904   3.953   5.711   6.296 -0.0563 -0.6924  1.5424
   60PCz    H67 4905   3.626   6.118   7.089  0.1575  1.4361 -0.0433
   60PCz    H68 4906   3.770   6.061   7.269  2.5732  3.2395  1.1369
   60PCz    H69 4907   3.996   5.954   7.217 -3.0041 -0.8007  1.1320
   60PCz    H70 4908   4.072   5.926   7.002 -0.7862 -0.1381 -1.0083
   60PCz    H71 4909   3.347   6.147   6.738 -0.5048  0.5018 -0.7291
   60PCz    H72 4910   3.504   6.016   6.896  2.7523 -3.2294 -0.2310
   60PCz    H73 4911   3.847   6.224   6.708 -0.9217  0.7912 -0.3511
   60PCz    H74 4912   3.895   6.397   6.522 -0.4732 -3.4382  0.1479
   60PCz    H75 4913   3.874   6.593   6.372 -1.2574  2.2083 -1.6854
   60PCz    H76 4914   3.668   6.660   6.274 -0.2814  0.5836  0.4789
   60PCz    H77 4915   3.451   6.532   6.318  1.5559  2.6377 -1.0577
   60PCz    H78 4916   3.336   6.244   6.306  1.4548 -0.3651  1.0960
   60PCz    H79 4917   3.099   6.288   6.248 -1.2025 -0.0987  0.1669
   60PCz    H80 4918   2.952   6.385   6.406 -0.1465 -0.8933  0.0781
   60PCz    H81 4919   3.044   6.489   6.624  0.7580 -0.6449 -0.2102
   60PCz    H82 4920   3.287   6.435   6.688 -1.3480 -0.1125  0.7792
   61PCz     N1 4921   4.552   3.225   4.584  0.3053 -0.2011  0.6721
   61PCz     C2 4922   4.685   3.265   4.563  0.0265 -0.4766 -0.1530
   61PCz     C3 4923   4.767   3.228   4.462 -0.8092  0.1521  0.2756
   61PCz     C4 4924   4.905   3.264   4.478  0.6793  0.3834  0.4508
   61PCz     C5 4925   4.955   3.320   4.595  0.4209  0.0186 -0.0361
   61PCz     C6 4926   4.860   3.367   4.694 -0.6408 -0.2317 -0.2823
   61PCz     C7 4927   4.724   3.330   4.678 -0.0385 -0.1143  0.7206
   61PCz     C8 4928   4.613   3.327   4.770 -0.2607 -0.1213 -0.5223
   61PCz     C9 4929   4.603   3.367   4.899  0.2516  0.4069 -0.5078
   61PCz    C10 4930   4.489   3.328   4.972  0.5140 -0.3080 -0.4938
   61PCz    C11 4931   4.382   3.260   4.915 -0.1913 -0.7260 -0.0952
   61PCz    C12 4932   4.386   3.231   4.779  0.5700 -0.0644  0.2822
   61PCz    C13 4933   4.510   3.255   4.711  1.1771  0.7724 -0.3892
   61PCz    N14 4934   5.084   3.359   4.602 -0.1734 -0.0345  0.3541
   61PCz    C15 4935   5.185   3.264   4.597 -0.2045 -0.1424 -0.2092
   61PCz    C16 4936   5.178   3.125   4.621  0.4909 -0.1159  0.9527
   61PCz    C17 4937   5.292   3.049   4.592  0.3578  0.2421 -0.0027
   61PCz    C18 4938   5.415   3.110   4.564 -0.0354 -0.0384  0.4142
   61PCz    C19 4939   5.422   3.254   4.557  0.0775 -0.1599  0.1339
   61PCz    C20 4940   5.302   3.329   4.558 -0.7137  0.1243  0.1321
   61PCz    C21 4941   5.268   3.472   4.538 -0.0002 -0.6106  0.3734
   61PCz    C22 4942   5.350   3.580   4.502 -0.2592 -0.1272  0.2267
   61PCz    C23 4943   5.282   3.706   4.485 -0.0130 -0.6168  0.2941
   61PCz    C24 4944   5.145   3.721   4.514 -0.3649  0.1836 -0.3361
   61PCz    C25 4945   5.072   3.607   4.553  0.3655  0.8817 -0.2115
   61PCz    C26 4946   5.130   3.482   4.555 -0.1449 -0.0190 -0.0164
   61PCz    C27 4947   4.484   3.136   4.493  1.3796 -0.2294 -0.4883
   61PCz    C28 4948   4.397   3.194   4.395  0.3519 -0.8484  0.9397
   61PCz    C29 4949   4.336   3.119   4.294  0.6348  0.6155 -0.0502
   61PCz    C30 4950   4.347   2.979   4.307  0.0379  0.0444  0.7052
   61PCz    C31 4951   4.434   2.919   4.401  1.0180 -0.2427  0.1901
   61PCz    C32 4952   4.513   2.999   4.486  0.3238 -0.5921  0.1583
   61PCz    N33 4953   4.264   3.743   4.366 -0.3983 -0.6812 -0.2204
   61PCz    C34 4954   4.313   3.613   4.358 -0.3266 -0.0756  0.4037
   61PCz    C35 4955   4.427   3.568   4.299  0.5145  0.0188 -0.2235
   61PCz    C36 4956   4.456   3.428   4.314 -0.4295 -0.1138  0.0111
   61PCz    C37 4957   4.369   3.343   4.390 -0.3627  0.7179 -0.6802
   61PCz    C38 4958   4.251   3.393   4.440 -0.0237 -0.1089  0.1338
   61PCz    C39 4959   4.226   3.527   4.427 -0.2261 -0.3160 -0.3232
   61PCz    C40 4960   4.121   3.614   4.482  0.2931 -0.0240  0.2783
   61PCz    C41 4961   4.001   3.587   4.551 -0.0755 -0.1760 -0.5676
   61PCz    C42 4962   3.923   3.698   4.592 -0.6818 -0.1004 -1.3145
   61PCz    C43 4963   3.967   3.836   4.577  0.3143  1.2028  0.3605
   61PCz    C44 4964   4.089   3.861   4.501 -0.0728 -0.3940 -0.4201
   61PCz    C45 4965   4.155   3.747   4.455  0.3595 -0.5909 -0.1887
   61PCz    C46 4966   4.281   3.842   4.263 -0.4354  0.2885  0.0948
   61PCz    C47 4967   4.404   3.901   4.234 -0.2114 -0.0504 -0.2742
   61PCz    C48 4968   4.421   3.974   4.112 -0.3754  0.1075  0.0192
   61PCz    C49 4969   4.312   4.003   4.029  0.3906 -0.0093 -0.5853
   61PCz    C50 4970   4.190   3.946   4.066 -0.6553  0.0732 -0.1407
   61PCz    C51 4971   4.175   3.857   4.174 -0.4211 -0.6704 -0.4228
   61PCz    H52 4972   4.729   3.175   4.376  0.0802 -0.6768  0.3829
   61PCz    H53 4973   4.977   3.212   4.415  0.2805  0.5326 -0.1394
   61PCz    H54 4974   4.881   3.428   4.781  0.2797 -0.5255 -0.2915
   61PCz    H55 4975   4.676   3.429   4.950 -1.3024  3.0204 -1.2420
   61PCz    H56 4976   4.482   3.364   5.075 -2.8008  3.4593 -1.7501
   61PCz    H57 4977   4.288   3.244   4.967 -1.7332  3.4939 -1.1602
   61PCz    H58 4978   4.303   3.179   4.732 -1.2211  2.9851 -0.1324
   61PCz    H59 4979   5.082   3.075   4.631  0.3180  0.0398  0.1828
   61PCz    H60 4980   5.292   2.941   4.599  1.0110  0.2201 -0.3077
   61PCz    H61 4981   5.508   3.055   4.556  1.2734  1.4304  3.7471
   61PCz    H62 4982   5.522   3.292   4.539  0.0848 -0.4135 -0.3555
   61PCz    H63 4983   5.454   3.565   4.473 -0.1042 -1.8431  1.4978
   61PCz    H64 4984   5.347   3.786   4.449 -0.3565 -0.5273 -0.1248
   61PCz    H65 4985   5.104   3.821   4.503 -0.0541  0.2915 -0.5227
   61PCz    H66 4986   4.967   3.614   4.581  0.7814  1.7075  1.3186
   61PCz    H67 4987   4.278   3.164   4.214  2.2739  0.6653 -1.2612
   61PCz    H68 4988   4.295   2.916   4.235 -0.8820  0.1906  1.2283
   61PCz    H69 4989   4.454   2.812   4.400  2.4647 -0.0146  1.2426
   61PCz    H70 4990   4.593   2.962   4.549  2.4971  0.3742 -1.8719
   61PCz    H71 4991   4.488   3.632   4.236  1.2724 -2.6649 -2.3867
   61PCz    H72 4992   4.532   3.381   4.253 -0.8600 -0.9776  0.1160
   61PCz    H73 4993   4.177   3.324   4.479 -0.1038  0.8563  1.7668
   61PCz    H74 4994   3.964   3.486   4.563 -1.2099  0.1815 -0.9086
   61PCz    H75 4995   3.829   3.687   4.645  0.3892 -1.0486  0.4948
   61PCz    H76 4996   3.904   3.919   4.609  1.2101  1.7645  0.7275
   61PCz    H77 4997   4.119   3.964   4.483 -1.0634  0.0088  0.1328
   61PCz    H78 4998   4.492   3.888   4.297  0.7960  0.2954 -1.5494
   61PCz    H79 4999   4.519   4.016   4.089 -0.7987  1.2581  0.2242
   61PCz    H80 5000   4.320   4.067   3.941 -0.9387  2.1232  0.7405
   61PCz    H81 5001   4.105   3.971   4.004  0.4692 -0.1848 -1.8323
   61PCz    H82 5002   4.084   3.800   4.189 -1.1363  0.3084 -0.9294
   62PCz     N1 5003   6.880   5.237   7.959 -0.6763  0.7879  0.8858
   62PCz     C2 5004   6.957   5.120   7.970 -0.4566 -0.9264  0.6320
   62PCz     C3 5005   6.938   5.000   7.918  0.5436  0.2838 -0.9095
   62PCz     C4 5006   7.039   4.905   7.946 -0.2912  0.3018  1.0172
   62PCz     C5 5007   7.167   4.940   8.001  0.4499  0.0063 -0.3857
   62PCz     C6 5008   7.189   5.078   8.042 -0.1530 -0.0018  0.0509
   62PCz     C7 5009   7.077   5.162   8.028  0.4003 -0.8721  0.6016
   62PCz     C8 5010   7.063   5.305   8.069 -0.0855  0.5275 -0.2406
   62PCz     C9 5011   7.158   5.396   8.112 -0.0563 -0.4587 -0.5403
   62PCz    C10 5012   7.118   5.532   8.112  0.0757  0.2504  0.2529
   62PCz    C11 5013   6.990   5.575   8.072 -0.1476  0.2829  0.0185
   62PCz    C12 5014   6.897   5.479   8.024 -0.2699 -1.2328  0.1707
   62PCz    C13 5015   6.935   5.345   8.029  0.2904 -0.3458  0.0664
   62PCz    N14 5016   7.274   4.851   8.000  0.5492  0.1445 -0.6919
   62PCz    C15 5017   7.254   4.726   8.066 -0.9721 -0.5186  0.3112
   62PCz    C16 5018   7.173   4.686   8.169  0.0559 -0.1067  0.1737
   62PCz    C17 5019   7.178   4.555   8.204 -0.4385 -0.1547  0.3500
   62PCz    C18 5020   7.277   4.465   8.148 -0.1491 -0.1951  0.6630
   62PCz    C19 5021   7.349   4.502   8.037 -0.0326  0.0505  0.5323
   62PCz    C20 5022   7.335   4.636   7.997  0.6897  0.1550  0.9747
   62PCz    C21 5023   7.411   4.720   7.901  0.3739  0.6237 -0.1031
   62PCz    C22 5024   7.513   4.692   7.807  0.1511 -0.8510  0.5873
   62PCz    C23 5025   7.583   4.794   7.729  0.6717 -0.3388 -0.3456
   62PCz    C24 5026   7.545   4.929   7.754 -0.3551  0.6574 -0.1895
   62PCz    C25 5027   7.432   4.957   7.836  0.0492  0.6067  0.4012
   62PCz    C26 5028   7.378   4.854   7.910  0.3084 -0.3692 -0.7142
   62PCz    C27 5029   6.775   5.250   7.873 -0.3530 -0.2081 -0.1370
   62PCz    C28 5030   6.808   5.210   7.739 -0.3614 -0.0309  0.1825
   62PCz    C29 5031   6.696   5.210   7.647  0.6200 -0.5569  0.2432
   62PCz    C30 5032   6.565   5.227   7.695  0.4937 -0.2441  0.3470
   62PCz    C31 5033   6.537   5.257   7.828 -0.1836 -0.9200 -0.0218
   62PCz    C32 5034   6.644   5.271   7.917 -0.8883  0.3043  0.9362
   62PCz    N33 5035   7.330   5.158   7.532 -0.7372  0.2862 -0.1505
   62PCz    C34 5036   7.197   5.164   7.572  0.3393  0.7916 -0.1064
   62PCz    C35 5037   7.095   5.078   7.534 -0.1220  0.3336 -0.7241
   62PCz    C36 5038   6.968   5.086   7.588 -0.1901  0.0800  0.7381
   62PCz    C37 5039   6.948   5.193   7.679  0.4306 -0.0152  0.4619
   62PCz    C38 5040   7.050   5.290   7.718 -0.0489  0.3675  0.5609
   62PCz    C39 5041   7.176   5.265   7.663  1.3544 -0.3072 -0.1252
   62PCz    C40 5042   7.307   5.322   7.694 -0.4482 -0.1866 -0.1284
   62PCz    C41 5043   7.352   5.407   7.789 -0.3066 -0.0574 -0.5365
   62PCz    C42 5044   7.492   5.434   7.798 -0.3623 -0.2564  0.0860
   62PCz    C43 5045   7.589   5.358   7.728 -0.4771  0.3436  0.2758
   62PCz    C44 5046   7.540   5.269   7.626  0.6823  0.8433  0.5259
   62PCz    C45 5047   7.398   5.254   7.612 -0.8498  0.4105 -0.4490
   62PCz    C46 5048   7.387   5.071   7.443  0.6354 -0.0688  0.0572
   62PCz    C47 5049   7.376   4.935   7.469 -0.1034  0.2246 -0.5112
   62PCz    C48 5050   7.415   4.840   7.377 -0.0520  0.1083 -0.6461
   62PCz    C49 5051   7.469   4.884   7.252 -0.2159 -0.0719 -0.4309
   62PCz    C50 5052   7.462   5.022   7.222  0.2248  0.0804 -0.0511
   62PCz    C51 5053   7.416   5.115   7.315 -0.4635 -0.2442 -0.0459
   62PCz    H52 5054   6.844   4.975   7.869 -0.6066 -0.4380  1.4855
   62PCz    H53 5055   7.023   4.807   7.903  2.4355  0.7223 -1.2212
   62PCz    H54 5056   7.280   5.115   8.090  0.2439  0.8555 -1.3239
   62PCz    H55 5057   7.260   5.364   8.131 -0.0027  0.2583  0.4193
   62PCz    H56 5058   7.195   5.599   8.150  0.1213  0.2035  0.2444
   62PCz    H57 5059   6.969   5.681   8.072 -0.1228  0.2878 -0.0248
   62PCz    H58 5060   6.800   5.514   7.990  0.7064  1.4082 -0.0685
   62PCz    H59 5061   7.103   4.751   8.220 -1.1026 -0.6623 -0.6549
   62PCz    H60 5062   7.120   4.511   8.285 -1.1961 -0.5962 -0.4212
   62PCz    H61 5063   7.281   4.367   8.195 -1.1324 -0.9488 -0.7426
   62PCz    H62 5064   7.414   4.433   7.985 -1.2265 -2.8033  2.5518
   62PCz    H63 5065   7.547   4.588   7.806 -0.2139 -0.9673 -0.0562
   62PCz    H64 5066   7.670   4.763   7.672  1.3379 -0.0507  0.4788
   62PCz    H65 5067   7.592   5.008   7.696 -0.4096 -0.7864 -2.3074
   62PCz    H66 5068   7.391   5.057   7.824 -1.4432 -0.0250  0.0369
   62PCz    H67 5069   6.708   5.187   7.542  0.0223 -0.8230  0.2311
   62PCz    H68 5070   6.481   5.236   7.626  0.7991  2.2820  0.2040
   62PCz    H69 5071   6.434   5.267   7.858  0.1878  0.2270  0.9697
   62PCz    H70 5072   6.622   5.293   8.021 -1.6471  1.3409  0.5766
   62PCz    H71 5073   7.110   5.003   7.457  0.5386 -1.3286  0.9522
   62PCz    H72 5074   6.882   5.029   7.554  0.3212  0.3825 -1.1224
   62PCz    H73 5075   7.036   5.369   7.791 -1.1352  0.0623  0.6963
   62PCz    H74 5076   7.282   5.450   7.860  0.0548 -0.5236  0.1221
   62PCz    H75 5077   7.527   5.502   7.875 -0.4716 -0.1195  0.0163
   62PCz    H76 5078   7.696   5.364   7.742 -0.5002  0.8813  0.2553
   62PCz    H77 5079   7.605   5.201   7.572  0.1485  0.4452  0.3737
   62PCz    H78 5080   7.342   4.898   7.566 -1.0155  1.1282 -0.4651
   62PCz    H79 5081   7.400   4.735   7.404  0.2642 -0.2343 -1.7682
   62PCz    H80 5082   7.504   4.813   7.179 -1.1853 -2.1599  1.0361
   62PCz    H81 5083   7.474   5.047   7.117  2.2109 -1.5403 -0.2714
   62PCz    H82 5084   7.424   5.223   7.305  2.0926 -0.0249  2.9324
   63PCz     N1 5085   0.304   0.633   8.250 -0.1368 -0.1543 -0.1607
   63PCz     C2 5086   0.258   0.638   8.120  0.4510 -0.1867  1.0626
   63PCz     C3 5087   0.272   0.547   8.013  0.1190  0.5197 -0.2112
   63PCz     C4 5088   0.203   0.573   7.889  0.3359 -0.3101 -0.1885
   63PCz     C5 5089   0.135   0.693   7.875 -0.1585 -0.4038 -0.6002
   63PCz     C6 5090   0.127   0.787   7.980 -0.8202 -0.1732  0.3952
   63PCz     C7 5091   0.197   0.761   8.104  0.6415 -0.0168  0.1306
   63PCz     C8 5092   0.203   0.835   8.229 -0.2228  0.4212 -0.2394
   63PCz     C9 5093   0.148   0.956   8.282  0.0576  0.3295  0.0732
   63PCz    C10 5094   0.175   0.987   8.415  0.4278  0.0807 -0.7291
   63PCz    C11 5095   0.239   0.904   8.506  0.3433 -0.1521  0.6691
   63PCz    C12 5096   0.299   0.790   8.452  0.5225  0.9508 -0.0395
   63PCz    C13 5097   0.269   0.751   8.320  0.0168  0.2344 -0.0193
   63PCz    N14 5098   0.059   0.716   7.764 -0.1717  0.5506 -0.4224
   63PCz    C15 5099   0.118   0.707   7.638 -0.2524 -0.4543  0.8308
   63PCz    C16 5100   0.248   0.727   7.591  0.2774 -0.0537  0.0085
   63PCz    C17 5101   0.281   0.710   7.454 -0.5371 -0.5535  0.2155
   63PCz    C18 5102   0.178   0.663   7.369 -0.6365 -0.5925  0.3965
   63PCz    C19 5103   0.054   0.629   7.422  0.6723  0.1453 -0.2418
   63PCz    C20 5104   0.021   0.652   7.556 -0.5291 -0.0648  0.1768
   63PCz    C21 5105  -0.104   0.628   7.634  0.5351  0.2619  0.5522
   63PCz    C22 5106  -0.227   0.582   7.591  0.0268 -0.3794 -0.0585
   63PCz    C23 5107  -0.319   0.562   7.697 -0.0082  0.1552  0.5181
   63PCz    C24 5108  -0.287   0.582   7.831  0.2763  0.1402  0.2228
   63PCz    C25 5109  -0.162   0.637   7.867  0.1367  0.3177  0.3091
   63PCz    C26 5110  -0.075   0.667   7.761 -0.3631 -0.1331 -0.2749
   63PCz    C27 5111   0.351   0.519   8.315  0.6817  0.6363  0.3701
   63PCz    C28 5112   0.268   0.399   8.314  0.1835 -0.3488  0.3579
   63PCz    C29 5113   0.328   0.284   8.360  0.0438 -0.2316 -0.8674
   63PCz    C30 5114   0.459   0.278   8.409  0.1479 -0.2822  0.0691
   63PCz    C31 5115   0.540   0.395   8.411 -0.2732  0.3415  0.0454
   63PCz    C32 5116   0.483   0.516   8.361 -1.1236  0.7351 -0.0745
   63PCz    N33 5117  -0.261   0.376   8.134  0.4580 -0.1024 -0.0523
   63PCz    C34 5118  -0.131   0.356   8.179  0.0405 -0.0657  0.3502
   63PCz    C35 5119  -0.049   0.246   8.163 -0.5284 -0.7422  0.2964
   63PCz    C36 5120   0.084   0.270   8.204  0.7633 -0.5846  0.2056
   63PCz    C37 5121   0.127   0.392   8.262  0.3440  0.0682  0.0643
   63PCz    C38 5122   0.036   0.498   8.280 -0.1113  0.0152 -0.1497
   63PCz    C39 5123  -0.094   0.479   8.230 -0.0440  0.0360  0.4143
   63PCz    C40 5124  -0.205   0.573   8.227 -0.1926 -0.0647 -0.6773
   63PCz    C41 5125  -0.222   0.703   8.278 -0.5919 -0.3821 -0.0173
   63PCz    C42 5126  -0.349   0.760   8.274 -0.8101 -0.0424  0.0237
   63PCz    C43 5127  -0.455   0.689   8.210 -0.3769  0.4766  0.0577
   63PCz    C44 5128  -0.442   0.557   8.161 -0.1807  0.4465 -0.5922
   63PCz    C45 5129  -0.312   0.502   8.175 -0.3549  0.2571  0.7574
   63PCz    C46 5130  -0.346   0.278   8.087 -0.4225 -0.2235  0.0613
   63PCz    C47 5131  -0.355   0.256   7.947 -0.7155 -0.2110  0.2228
   63PCz    C48 5132  -0.431   0.151   7.896  0.0912  0.9302 -0.3389
   63PCz    C49 5133  -0.511   0.072   7.984  0.6029 -0.5546  0.5518
   63PCz    C50 5134  -0.511   0.101   8.120  1.0120 -0.1130  0.2842
   63PCz    C51 5135  -0.426   0.201   8.171  0.5720  1.0804 -0.6107
   63PCz    H52 5136   0.313   0.449   8.036  1.5814  1.2135  0.2875
   63PCz    H53 5137   0.196   0.497   7.812 -1.2768  0.3338 -0.7152
   63PCz    H54 5138   0.075   0.882   7.969 -0.3895  0.2192  1.6395
   63PCz    H55 5139   0.100   1.024   8.212  0.3398 -0.8323 -1.3042
   63PCz    H56 5140   0.137   1.079   8.458 -0.4028 -1.2661  1.6711
   63PCz    H57 5141   0.251   0.931   8.610  2.6588  0.7016  0.2446
   63PCz    H58 5142   0.349   0.719   8.518 -0.6692 -3.6901 -3.5858
   63PCz    H59 5143   0.325   0.766   7.658  1.6286  0.6122 -1.8421
   63PCz    H60 5144   0.381   0.736   7.418 -0.9316 -1.8736 -2.0416
   63PCz    H61 5145   0.195   0.654   7.262  1.7000 -0.4543  0.6972
   63PCz    H62 5146  -0.025   0.588   7.359 -0.1146 -0.1529  0.9082
   63PCz    H63 5147  -0.247   0.556   7.487  0.3901  0.1864 -0.2743
   63PCz    H64 5148  -0.421   0.532   7.675  0.7462 -1.3202 -1.1998
   63PCz    H65 5149  -0.366   0.571   7.905  1.1431  0.7450  1.2800
   63PCz    H66 5150  -0.143   0.660   7.971 -2.0949 -1.6033  1.2099
   63PCz    H67 5151   0.267   0.195   8.367 -0.1937  0.0799  3.2427
   63PCz    H68 5152   0.496   0.184   8.449 -1.1698 -1.1545 -0.7044
   63PCz    H69 5153   0.642   0.397   8.448 -0.0516 -0.9982 -0.4337
   63PCz    H70 5154   0.540   0.607   8.374 -2.3083  1.4114  0.5462
   63PCz    H71 5155  -0.075   0.159   8.104  0.4316  0.6048 -2.2852
   63PCz    H72 5156   0.155   0.188   8.201  0.7518 -0.7033  1.9588
   63PCz    H73 5157   0.058   0.597   8.319 -3.3796  0.5703  0.5991
   63PCz    H74 5158  -0.142   0.767   8.314 -1.7847  1.6686 -0.8306
   63PCz    H75 5159  -0.359   0.863   8.308  0.4708  0.3501 -0.6853
   63PCz    H76 5160  -0.551   0.738   8.196 -0.9048 -0.1830  1.2483
   63PCz    H77 5161  -0.529   0.505   8.123 -0.5940  1.0185 -0.4513
   63PCz    H78 5162  -0.282   0.307   7.886 -0.9945 -0.8907 -0.7126
   63PCz    H79 5163  -0.419   0.132   7.790  2.3865 -0.6286  0.1267
   63PCz    H80 5164  -0.562  -0.012   7.938 -1.1805  1.5252 -1.5779
   63PCz    H81 5165  -0.574   0.044   8.187 -3.5750  1.1359 -2.5222
   63PCz    H82 5166  -0.428   0.217   8.278 -1.2799  2.2769 -0.7733
   64PCz     N1 5167   0.002   3.151   4.601  0.3388  0.7949 -0.1324
   64PCz     C2 5168  -0.121   3.129   4.533 -0.2595 -0.0916 -0.4282
   64PCz     C3 5169  -0.172   3.009   4.480 -0.7768 -0.1014  1.1540
   64PCz     C4 5170  -0.307   3.009   4.435  0.1535 -0.9875 -0.1542
   64PCz     C5 5171  -0.384   3.128   4.450  0.8072  0.3731  0.1047
   64PCz     C6 5172  -0.333   3.254   4.500  0.1292 -0.2301 -0.0659
   64PCz     C7 5173  -0.197   3.246   4.538  0.5715  0.4640 -0.9367
   64PCz     C8 5174  -0.108   3.345   4.603 -0.7946 -0.2816 -0.3334
   64PCz     C9 5175  -0.127   3.480   4.628  0.1761 -0.2955 -0.9512
   64PCz    C10 5176  -0.031   3.555   4.703  0.4098 -0.2731 -0.1642
   64PCz    C11 5177   0.091   3.497   4.742 -0.0967  0.3847  0.0602
   64PCz    C12 5178   0.120   3.363   4.701  0.2060 -0.0760 -0.0034
   64PCz    C13 5179   0.022   3.291   4.628 -0.1694  0.4410  1.0228
   64PCz    N14 5180  -0.521   3.127   4.421 -1.0298  0.4329 -0.4818
   64PCz    C15 5181  -0.578   3.185   4.310  0.5069 -0.0792 -0.6999
   64PCz    C16 5182  -0.519   3.217   4.191 -0.0406 -1.1957 -0.1696
   64PCz    C17 5183  -0.606   3.275   4.095  0.4749 -0.2006  0.0198
   64PCz    C18 5184  -0.749   3.272   4.117 -0.2114  0.5346  0.2705
   64PCz    C19 5185  -0.804   3.222   4.236 -0.1965 -0.2743 -0.4293
   64PCz    C20 5186  -0.715   3.183   4.333 -0.4175 -0.0338 -0.4102
   64PCz    C21 5187  -0.737   3.133   4.464  0.4130 -0.4520  0.5318
   64PCz    C22 5188  -0.855   3.110   4.541 -0.1821  0.2027  0.0643
   64PCz    C23 5189  -0.841   3.064   4.670 -0.3274 -0.1532 -0.1636
   64PCz    C24 5190  -0.715   3.036   4.725 -0.0500 -0.0145  0.3138
   64PCz    C25 5191  -0.599   3.047   4.646 -0.0164 -0.3165  0.0187
   64PCz    C26 5192  -0.614   3.107   4.524 -0.1658  0.2072  0.2784
   64PCz    C27 5193   0.104   3.062   4.605 -0.1535 -0.5062 -0.8093
   64PCz    C28 5194   0.142   3.007   4.731 -0.1688  0.1822  0.2231
   64PCz    C29 5195   0.272   2.943   4.738 -0.6227 -0.2552 -0.6128
   64PCz    C30 5196   0.350   2.918   4.626  0.0823 -0.2130  0.9139
   64PCz    C31 5197   0.309   2.972   4.503  0.7109 -0.0116 -0.1734
   64PCz    C32 5198   0.194   3.057   4.498 -0.0912 -0.1613 -0.3079
   64PCz    N33 5199  -0.068   3.017   5.247  0.0629  0.4020 -0.4598
   64PCz    C34 5200  -0.031   2.998   5.115 -0.1121 -0.2403  0.0548
   64PCz    C35 5201  -0.067   2.898   5.030 -0.4171  0.7709  0.9070
   64PCz    C36 5202  -0.010   2.906   4.901 -0.5088 -0.3496 -0.2739
   64PCz    C37 5203   0.067   3.015   4.859 -0.5983 -0.0613  0.4475
   64PCz    C38 5204   0.100   3.125   4.943 -0.3187  0.5559 -0.1075
   64PCz    C39 5205   0.043   3.110   5.073  0.6108 -0.8077 -0.0867
   64PCz    C40 5206   0.044   3.202   5.188 -0.8452 -0.0546 -0.2369
   64PCz    C41 5207   0.115   3.323   5.216  0.0330 -0.5893  0.1659
   64PCz    C42 5208   0.089   3.389   5.339 -0.3431 -0.0646 -0.0112
   64PCz    C43 5209  -0.002   3.331   5.430 -0.5058 -0.6236 -0.1621
   64PCz    C44 5210  -0.058   3.203   5.409  0.1294 -0.3874 -0.1549
   64PCz    C45 5211  -0.025   3.139   5.296 -0.0139 -0.7894  0.7155
   64PCz    C46 5212  -0.160   2.942   5.321  0.1179  0.1136  0.0688
   64PCz    C47 5213  -0.292   2.995   5.338 -0.5306  0.1934 -0.9194
   64PCz    C48 5214  -0.388   2.925   5.416 -0.2205  0.1967  0.7500
   64PCz    C49 5215  -0.347   2.813   5.489 -0.0278 -0.2960 -0.2274
   64PCz    C50 5216  -0.223   2.755   5.461 -0.0640  0.3176 -0.8378
   64PCz    C51 5217  -0.131   2.818   5.378  0.3143  0.0626 -0.9064
   64PCz    H52 5218  -0.109   2.921   4.486 -0.5198 -0.0132 -0.0410
   64PCz    H53 5219  -0.353   2.918   4.397 -0.1090 -1.2210  0.7102
   64PCz    H54 5220  -0.393   3.343   4.517  2.3909  1.0744  1.6844
   64PCz    H55 5221  -0.216   3.532   4.596  0.5771  0.0692 -1.4901
   64PCz    H56 5222  -0.067   3.649   4.742  0.8584 -0.0375 -0.3154
   64PCz    H57 5223   0.164   3.563   4.787  1.9299  0.3611 -2.9135
   64PCz    H58 5224   0.222   3.330   4.720  0.8352  1.2019 -0.9854
   64PCz    H59 5225  -0.411   3.212   4.178 -0.2384 -1.1285 -2.1039
   64PCz    H60 5226  -0.565   3.306   4.000 -0.1752 -0.7648 -0.4489
   64PCz    H61 5227  -0.817   3.318   4.046  0.0199  1.4656  0.6322
   64PCz    H62 5228  -0.912   3.220   4.245 -0.2683 -3.2464 -0.9231
   64PCz    H63 5229  -0.950   3.135   4.495 -0.1998  0.9749  0.4966
   64PCz    H64 5230  -0.925   3.065   4.738  0.0447  1.3163  0.3290
   64PCz    H65 5231  -0.704   2.994   4.824  3.6801 -1.0714 -0.4125
   64PCz    H66 5232  -0.500   3.030   4.685  0.1053 -1.8303 -0.8698
   64PCz    H67 5233   0.320   2.915   4.832  1.7568 -0.6465 -1.8750
   64PCz    H68 5234   0.441   2.859   4.630 -1.1642 -2.1995  1.9884
   64PCz    H69 5235   0.361   2.949   4.411  0.3042 -1.4046 -0.0808
   64PCz    H70 5236   0.157   3.100   4.406 -0.1953 -2.2520 -1.3075
   64PCz    H71 5237  -0.124   2.811   5.062 -2.6917  1.5090 -0.8281
   64PCz    H72 5238  -0.038   2.830   4.829 -1.0272  0.5713 -1.0848
   64PCz    H73 5239   0.173   3.200   4.915  4.5881 -3.4718  0.3111
   64PCz    H74 5240   0.201   3.353   5.157  0.7248 -5.2520 -1.6725
   64PCz    H75 5241   0.141   3.480   5.364 -3.4948  1.7630  0.4124
   64PCz    H76 5242  -0.026   3.386   5.521 -0.9679 -1.6563  0.3562
   64PCz    H77 5243  -0.120   3.157   5.486  1.9150 -1.6311  0.6024
   64PCz    H78 5244  -0.317   3.083   5.279  1.3677  0.4694 -1.3676
   64PCz    H79 5245  -0.489   2.963   5.417 -1.1152 -2.0126  0.4035
   64PCz    H80 5246  -0.413   2.764   5.560  2.3896 -0.3670  2.1527
   64PCz    H81 5247  -0.196   2.663   5.513 -0.5621  0.8675  0.4458
   64PCz    H82 5248  -0.032   2.775   5.365  1.1017  0.3468  2.8433
   65PCz     N1 5249   2.178   7.599   7.035 -0.0714  0.3899  0.0762
   65PCz     C2 5250   2.311   7.617   7.071 -0.0290 -0.4113  0.2947
   65PCz     C3 5251   2.420   7.679   7.001  0.4581 -0.3817 -0.1289
   65PCz     C4 5252   2.539   7.687   7.067 -0.0035 -0.4055 -0.1280
   65PCz     C5 5253   2.559   7.640   7.202 -0.0656 -0.5502 -0.2056
   65PCz     C6 5254   2.447   7.591   7.272 -0.3056  0.1232 -0.6438
   65PCz     C7 5255   2.322   7.578   7.206 -0.0923 -0.4393  0.1926
   65PCz     C8 5256   2.196   7.512   7.246  0.3230  0.5414  0.0906
   65PCz     C9 5257   2.149   7.447   7.363  0.7558 -0.8565  0.0368
   65PCz    C10 5258   2.016   7.423   7.371 -0.1286  0.4397 -0.0109
   65PCz    C11 5259   1.928   7.437   7.260 -0.3001  0.3475 -0.6793
   65PCz    C12 5260   1.977   7.482   7.135  0.1583 -0.1213  0.4374
   65PCz    C13 5261   2.110   7.532   7.136 -0.0136 -0.5357 -0.3831
   65PCz    N14 5262   2.681   7.651   7.261 -0.3547 -0.0811  0.4491
   65PCz    C15 5263   2.779   7.548   7.245  0.5852 -0.0223  0.1479
   65PCz    C16 5264   2.765   7.419   7.194 -0.1190  0.4429  0.4400
   65PCz    C17 5265   2.874   7.329   7.216 -0.8451  0.4729  0.0639
   65PCz    C18 5266   3.001   7.382   7.272 -0.2420  0.4726 -0.5880
   65PCz    C19 5267   3.010   7.516   7.315 -0.5657 -0.0924  0.0125
   65PCz    C20 5268   2.893   7.593   7.312 -0.2345 -0.6030  1.0095
   65PCz    C21 5269   2.859   7.731   7.366 -0.4405 -0.1030 -0.1934
   65PCz    C22 5270   2.927   7.827   7.441  0.8676  0.6220 -0.0296
   65PCz    C23 5271   2.861   7.941   7.497 -0.2415  0.4554  0.6674
   65PCz    C24 5272   2.731   7.967   7.453  0.4219  0.4231 -0.2258
   65PCz    C25 5273   2.662   7.878   7.371  0.3031  0.5154  0.5464
   65PCz    C26 5274   2.726   7.756   7.340  0.3714 -0.4028 -0.3493
   65PCz    C27 5275   2.119   7.635   6.907 -0.1164  0.1027 -0.3755
   65PCz    C28 5276   2.088   7.773   6.883  0.0129  1.0622  0.1242
   65PCz    C29 5277   2.010   7.786   6.767  0.1909  0.3691  0.0241
   65PCz    C30 5278   1.966   7.680   6.682 -0.2914  0.2698  0.2064
   65PCz    C31 5279   1.999   7.550   6.714 -0.7071  0.2395  0.5425
   65PCz    C32 5280   2.082   7.525   6.827  0.8199  0.2191 -0.5927
   65PCz    N33 5281   2.325   8.135   7.237 -0.9190 -0.2262 -0.2322
   65PCz    C34 5282   2.260   8.073   7.131  0.3859 -0.7309  0.3752
   65PCz    C35 5283   2.250   8.095   6.994  0.0814 -0.0272  0.2660
   65PCz    C36 5284   2.193   7.996   6.913 -0.0584  0.6050 -0.0770
   65PCz    C37 5285   2.125   7.883   6.964 -0.4772 -0.0853 -0.3857
   65PCz    C38 5286   2.121   7.870   7.106 -0.0822 -0.2832 -0.2536
   65PCz    C39 5287   2.197   7.961   7.183  0.4066 -0.2140  0.2947
   65PCz    C40 5288   2.247   7.944   7.325  0.3344  0.5646  0.5104
   65PCz    C41 5289   2.227   7.833   7.418  0.4233 -0.0851  0.1754
   65PCz    C42 5290   2.283   7.847   7.545  0.2272  0.2047 -0.7068
   65PCz    C43 5291   2.349   7.966   7.577  0.8053 -0.0339 -0.3089
   65PCz    C44 5292   2.368   8.072   7.487 -0.3766 -0.5870  0.8685
   65PCz    C45 5293   2.314   8.060   7.359 -0.1302  0.1788 -0.3287
   65PCz    C46 5294   2.391   8.258   7.226 -0.0807 -0.4062  0.3430
   65PCz    C47 5295   2.500   8.270   7.136 -0.2753 -0.4623 -0.4706
   65PCz    C48 5296   2.556   8.399   7.126 -0.5906  0.4886  0.3875
   65PCz    C49 5297   2.520   8.500   7.216 -0.1412  0.3719 -0.3210
   65PCz    C50 5298   2.410   8.482   7.303 -0.2686 -0.2425 -0.9121
   65PCz    C51 5299   2.351   8.359   7.311  0.1099  0.5462 -0.1570
   65PCz    H52 5300   2.405   7.715   6.900  0.2880  0.5262  0.2070
   65PCz    H53 5301   2.619   7.741   7.017  0.8602 -0.4451  1.1504
   65PCz    H54 5302   2.461   7.552   7.372 -1.0369 -1.7513 -1.2428
   65PCz    H55 5303   2.212   7.414   7.445 -0.3826 -3.3220  0.0201
   65PCz    H56 5304   1.971   7.389   7.464  1.7519  2.2931  1.6828
   65PCz    H57 5305   1.824   7.408   7.270  0.2214 -1.5079 -0.0710
   65PCz    H58 5306   1.914   7.495   7.048  1.0948  0.6343 -0.1550
   65PCz    H59 5307   2.672   7.379   7.154  0.2377 -1.3930  1.3457
   65PCz    H60 5308   2.860   7.225   7.188  0.0720  0.5651 -0.7614
   65PCz    H61 5309   3.079   7.309   7.291 -0.7627 -0.1262 -0.7295
   65PCz    H62 5310   3.103   7.553   7.358 -0.6700 -0.4314  0.5411
   65PCz    H63 5311   3.033   7.811   7.460  0.9520  1.5876  0.3725
   65PCz    H64 5312   2.918   8.015   7.552  4.0217 -1.6929 -0.4060
   65PCz    H65 5313   2.692   8.065   7.477  0.2017  0.6373 -1.3966
   65PCz    H66 5314   2.566   7.901   7.326  0.4979 -1.8413 -1.2782
   65PCz    H67 5315   1.969   7.883   6.739 -1.1967 -0.0681  0.4365
   65PCz    H68 5316   1.897   7.707   6.603 -1.4577 -3.1307 -0.1303
   65PCz    H69 5317   1.957   7.467   6.659 -1.7693  2.5609 -2.4800
   65PCz    H70 5318   2.122   7.427   6.851  1.1410  0.5660  0.3458
   65PCz    H71 5319   2.290   8.185   6.947 -2.2514  1.0848  0.2398
   65PCz    H72 5320   2.198   8.012   6.806 -3.9064  0.7734 -0.3702
   65PCz    H73 5321   2.072   7.784   7.149 -1.0216  0.6917  0.7038
   65PCz    H74 5322   2.167   7.749   7.385  0.9059 -0.2476 -0.3051
   65PCz    H75 5323   2.273   7.769   7.620 -1.8655  1.6526  0.6324
   65PCz    H76 5324   2.383   7.982   7.679 -0.9018 -1.1010  0.4807
   65PCz    H77 5325   2.425   8.164   7.498  1.8998 -1.9447  1.1501
   65PCz    H78 5326   2.527   8.193   7.064  0.3527 -1.9053  1.2278
   65PCz    H79 5327   2.646   8.411   7.066 -0.4369  0.1303  0.5473
   65PCz    H80 5328   2.569   8.597   7.219 -1.5554  1.0798  1.4271
   65PCz    H81 5329   2.380   8.568   7.362  0.1044  2.3698 -4.1820
   65PCz    H82 5330   2.275   8.337   7.384 -0.1141  0.2976 -0.4612
   66PCz     N1 5331   0.054   1.068   4.712  0.0902  0.5384 -0.2970
   66PCz     C2 5332   0.032   1.138   4.595 -0.1249  0.1487  0.6913
   66PCz     C3 5333  -0.010   1.274   4.575 -0.2828 -0.6111 -0.5667
   66PCz     C4 5334  -0.018   1.318   4.440  0.2715 -0.4044  0.1273
   66PCz     C5 5335   0.018   1.228   4.333 -0.0994  0.4754 -1.3150
   66PCz     C6 5336   0.067   1.097   4.353 -0.0364 -0.4075 -0.3374
   66PCz     C7 5337   0.073   1.054   4.490  0.3728  0.5959 -0.2801
   66PCz     C8 5338   0.099   0.922   4.551 -0.0270  0.1794 -0.7611
   66PCz     C9 5339   0.121   0.797   4.492  0.6991  0.7267  0.8515
   66PCz    C10 5340   0.131   0.683   4.578 -0.1166 -0.5600  0.5730
   66PCz    C11 5341   0.115   0.699   4.719 -0.4484  0.0768  1.0053
   66PCz    C12 5342   0.088   0.828   4.774 -0.5207  0.2906 -0.2671
   66PCz    C13 5343   0.084   0.933   4.685 -0.1642  0.7864 -0.5553
   66PCz    N14 5344   0.020   1.268   4.198 -0.2267 -0.7573  0.4232
   66PCz    C15 5345  -0.087   1.248   4.110  0.4424 -0.1942  0.4723
   66PCz    C16 5346  -0.194   1.162   4.110  0.1672  0.3418  0.4826
   66PCz    C17 5347  -0.288   1.164   4.008  0.1743  0.3169  0.0452
   66PCz    C18 5348  -0.285   1.263   3.910 -0.3154  0.1159 -0.3228
   66PCz    C19 5349  -0.181   1.364   3.914  0.4142  0.6126  0.2334
   66PCz    C20 5350  -0.076   1.351   4.011 -0.7824  0.1073  0.5502
   66PCz    C21 5351   0.045   1.435   4.038 -0.0869  0.0272 -0.4575
   66PCz    C22 5352   0.081   1.559   3.993  0.5155 -0.0289 -0.4909
   66PCz    C23 5353   0.171   1.640   4.064 -0.1547 -0.4237 -0.1067
   66PCz    C24 5354   0.227   1.587   4.181 -0.3510  0.5330 -0.1775
   66PCz    C25 5355   0.194   1.458   4.234  0.0588  0.4802 -0.6522
   66PCz    C26 5356   0.097   1.385   4.163  1.0059 -0.0064  0.0128
   66PCz    C27 5357  -0.027   1.089   4.827  0.1890  0.4575  0.1510
   66PCz    C28 5358   0.025   1.168   4.933  1.1786  0.3173 -0.3086
   66PCz    C29 5359  -0.069   1.204   5.039 -0.2227 -0.0417  0.6639
   66PCz    C30 5360  -0.203   1.170   5.032  0.2372  0.5572 -0.3805
   66PCz    C31 5361  -0.254   1.096   4.924 -0.5285 -0.5720 -0.5445
   66PCz    C32 5362  -0.169   1.065   4.816 -0.4153 -0.1897 -0.0576
   66PCz    N33 5363   0.554   1.354   4.938  0.5889 -0.3117 -0.9686
   66PCz    C34 5364   0.417   1.331   4.952 -0.6181 -0.0675 -0.2331
   66PCz    C35 5365   0.318   1.421   4.985 -0.6625 -0.2609  0.4549
   66PCz    C36 5366   0.186   1.363   4.982 -0.2983  0.4173  0.6476
   66PCz    C37 5367   0.163   1.229   4.943 -0.3855 -0.1867  0.3195
   66PCz    C38 5368   0.277   1.143   4.906 -0.1971 -0.2867  0.0088
   66PCz    C39 5369   0.401   1.201   4.909  0.3897 -0.3077 -0.0880
   66PCz    C40 5370   0.532   1.149   4.867  0.3926  0.3301  0.2202
   66PCz    C41 5371   0.575   1.036   4.797 -0.3962 -0.4821 -0.1858
   66PCz    C42 5372   0.708   1.015   4.767  0.4823  0.0443  0.0507
   66PCz    C43 5373   0.797   1.118   4.793 -0.3271 -0.4240  0.0980
   66PCz    C44 5374   0.761   1.239   4.854  0.8899 -0.4857 -0.2324
   66PCz    C45 5375   0.621   1.249   4.887  0.5679  0.3542  0.6081
   66PCz    C46 5376   0.611   1.477   4.955 -0.0806 -0.3378 -0.2353
   66PCz    C47 5377   0.654   1.548   4.841 -0.4749 -0.2872  0.0534
   66PCz    C48 5378   0.727   1.664   4.850 -0.4675 -0.7661 -0.0947
   66PCz    C49 5379   0.755   1.720   4.978  0.0405 -0.5776  0.9588
   66PCz    C50 5380   0.706   1.653   5.092  0.4559  0.7204 -0.1967
   66PCz    C51 5381   0.633   1.533   5.083 -0.8008  0.5702  0.5092
   66PCz    H52 5382  -0.042   1.341   4.654  0.4194  0.3142 -1.0522
   66PCz    H53 5383  -0.057   1.415   4.409 -0.7291 -1.1230 -0.9226
   66PCz    H54 5384   0.088   1.027   4.273 -0.1498 -0.5768 -0.2196
   66PCz    H55 5385   0.116   0.789   4.383  1.0788  2.7900  0.6476
   66PCz    H56 5386   0.143   0.584   4.535 -0.8269 -0.2571 -0.3586
   66PCz    H57 5387   0.129   0.611   4.782  2.6814 -0.1968  0.0941
   66PCz    H58 5388   0.079   0.842   4.881  1.1872  1.4024 -0.2187
   66PCz    H59 5389  -0.199   1.085   4.186  0.7097  0.4290  0.6111
   66PCz    H60 5390  -0.369   1.092   4.009  0.8110 -0.4017  0.0956
   66PCz    H61 5391  -0.360   1.261   3.831 -1.9236 -1.9423  1.1394
   66PCz    H62 5392  -0.187   1.441   3.838 -1.2370  0.1776 -0.1080
   66PCz    H63 5393   0.038   1.587   3.897 -3.1122 -3.0474  0.0409
   66PCz    H64 5394   0.204   1.734   4.021 -2.2938 -0.0329 -1.0209
   66PCz    H65 5395   0.304   1.643   4.233  0.9296  0.7832 -2.2385
   66PCz    H66 5396   0.238   1.427   4.328 -2.4586  1.6848  1.0477
   66PCz    H67 5397  -0.030   1.258   5.124 -0.5761 -0.2052  0.9292
   66PCz    H68 5398  -0.272   1.202   5.109 -0.9016  1.1071 -1.5730
   66PCz    H69 5399  -0.362   1.093   4.910 -0.6126  2.1256 -0.9855
   66PCz    H70 5400  -0.209   1.022   4.725 -3.1244 -0.8782  1.3814
   66PCz    H71 5401   0.335   1.524   5.011  2.2802  0.0036 -1.8891
   66PCz    H72 5402   0.100   1.428   4.996  1.3111  2.9475 -0.6016
   66PCz    H73 5403   0.262   1.040   4.877  0.2436  0.1464 -1.8474
   66PCz    H74 5404   0.510   0.954   4.769 -1.7999  1.0697 -1.6966
   66PCz    H75 5405   0.744   0.923   4.721  1.7127  0.9274 -0.8266
   66PCz    H76 5406   0.898   1.111   4.756  0.7185  1.8611  2.2073
   66PCz    H77 5407   0.827   1.321   4.882 -1.0338  1.5436 -1.3268
   66PCz    H78 5408   0.636   1.507   4.742  0.9434 -0.9025  0.0219
   66PCz    H79 5409   0.769   1.706   4.759  2.0988 -2.4869  0.1694
   66PCz    H80 5410   0.812   1.812   4.988 -0.3871 -0.1702 -0.1682
   66PCz    H81 5411   0.722   1.694   5.191  0.8870  1.4814 -0.5760
   66PCz    H82 5412   0.590   1.473   5.162  1.0723 -0.4158  0.8309
   67PCz     N1 5413   7.391   3.107   1.140  0.3170 -0.1766  0.0361
   67PCz     C2 5414   7.506   3.170   1.181  0.9066 -0.4850  0.3610
   67PCz     C3 5415   7.606   3.230   1.109  0.4467  0.2464  0.5015
   67PCz     C4 5416   7.716   3.281   1.172 -0.1903 -0.5968 -0.4457
   67PCz     C5 5417   7.729   3.269   1.314  0.0776  0.6222  0.1924
   67PCz     C6 5418   7.622   3.205   1.386 -0.5720 -0.1995  0.0625
   67PCz     C7 5419   7.514   3.156   1.317  0.6043 -0.8180 -0.2018
   67PCz     C8 5420   7.398   3.077   1.361  0.0697  0.6535  0.3073
   67PCz     C9 5421   7.371   3.016   1.486 -0.9242  0.1722 -0.1457
   67PCz    C10 5422   7.263   2.922   1.485  0.2532 -0.3466 -0.5280
   67PCz    C11 5423   7.193   2.892   1.365 -0.2055 -0.4731  0.0184
   67PCz    C12 5424   7.224   2.948   1.243  0.0447 -0.1082 -0.1596
   67PCz    C13 5425   7.325   3.042   1.245  0.7946  0.0542  0.3643
   67PCz    N14 5426   7.828   3.329   1.391 -0.0550 -0.0108  0.0651
   67PCz    C15 5427   7.901   3.264   1.497  0.1981 -0.4258 -0.1964
   67PCz    C16 5428   7.901   3.133   1.537 -0.0481 -0.3247  0.4438
   67PCz    C17 5429   7.965   3.105   1.660 -0.1336  0.1625 -0.0968
   67PCz    C18 5430   8.006   3.212   1.744 -0.2308  0.2672 -0.2796
   67PCz    C19 5431   7.996   3.343   1.703  0.6722  0.3745  0.4987
   67PCz    C20 5432   7.950   3.367   1.577 -0.0967 -0.6673  0.2341
   67PCz    C21 5433   7.927   3.501   1.505  0.4889  0.2043 -0.1190
   67PCz    C22 5434   7.959   3.633   1.529 -0.4569  0.0408  0.5512
   67PCz    C23 5435   7.907   3.735   1.447  0.2233 -0.3025  0.1285
   67PCz    C24 5436   7.824   3.699   1.339 -0.4913 -0.2453  0.2291
   67PCz    C25 5437   7.793   3.570   1.308  0.1383 -0.1520  0.4804
   67PCz    C26 5438   7.844   3.469   1.394 -0.0737  0.7292  0.0032
   67PCz    C27 5439   7.321   3.151   1.031  0.5972  0.2181 -0.8673
   67PCz    C28 5440   7.241   3.270   1.040  0.2970 -0.3099  0.1169
   67PCz    C29 5441   7.159   3.307   0.931  0.4118 -0.0501  0.1024
   67PCz    C30 5442   7.165   3.232   0.812  0.0034 -0.2822  0.0399
   67PCz    C31 5443   7.246   3.114   0.804  0.3628  0.1141 -0.0892
   67PCz    C32 5444   7.324   3.076   0.914  1.1023  0.2823  0.8383
   67PCz    N33 5445   7.269   3.460   1.572  0.1214  0.2251 -0.0651
   67PCz    C34 5446   7.271   3.436   1.431 -0.7505 -0.1306  0.0231
   67PCz    C35 5447   7.352   3.496   1.333  0.3077  0.0373  0.2132
   67PCz    C36 5448   7.330   3.452   1.201  0.2190  0.0829 -0.6040
   67PCz    C37 5449   7.239   3.344   1.171 -0.9347 -0.1458  0.3920
   67PCz    C38 5450   7.150   3.294   1.273 -0.2938 -0.0505 -0.0018
   67PCz    C39 5451   7.170   3.342   1.403  0.3669 -0.3277 -0.1466
   67PCz    C40 5452   7.119   3.299   1.531  1.0476 -0.7077 -0.0812
   67PCz    C41 5453   7.021   3.205   1.567 -0.6394  0.2587  0.0992
   67PCz    C42 5454   6.964   3.206   1.696 -0.2214  0.1029 -0.1468
   67PCz    C43 5455   7.015   3.295   1.803  0.6819  0.3510  0.5181
   67PCz    C44 5456   7.121   3.381   1.764 -0.5967  0.6211  0.4857
   67PCz    C45 5457   7.176   3.370   1.633  0.0315  0.3157  0.8327
   67PCz    C46 5458   7.375   3.528   1.642 -0.1950  0.9901  0.2137
   67PCz    C47 5459   7.500   3.462   1.642 -0.3630 -0.6247 -0.1506
   67PCz    C48 5460   7.604   3.518   1.723 -0.0582  0.5191 -0.0381
   67PCz    C49 5461   7.575   3.626   1.810 -0.8268 -0.1359  0.3798
   67PCz    C50 5462   7.447   3.679   1.814  0.0291  0.3299 -0.1961
   67PCz    C51 5463   7.348   3.635   1.724 -0.3179  0.5280 -0.2662
   67PCz    H52 5464   7.611   3.237   1.001  0.5810  0.0204  0.4929
   67PCz    H53 5465   7.803   3.315   1.116  0.5445  1.4062  1.7403
   67PCz    H54 5466   7.632   3.207   1.494  2.5401 -0.7373 -0.1255
   67PCz    H55 5467   7.440   3.034   1.568 -1.4237  2.9520 -0.2449
   67PCz    H56 5468   7.249   2.868   1.578  1.8540 -1.0717 -0.6741
   67PCz    H57 5469   7.113   2.819   1.356 -1.0600  0.3658  0.5790
   67PCz    H58 5470   7.185   2.924   1.145 -1.3846  0.5726  0.2105
   67PCz    H59 5471   7.847   3.054   1.485 -1.3417  0.3855  0.6724
   67PCz    H60 5472   7.967   3.005   1.704 -0.7577 -0.6961 -1.9060
   67PCz    H61 5473   8.040   3.193   1.845 -0.1301  1.4240 -0.0859
   67PCz    H62 5474   8.034   3.420   1.768 -0.3591  0.1357  1.4104
   67PCz    H63 5475   8.021   3.653   1.616  0.4857 -0.2670 -0.0385
   67PCz    H64 5476   7.923   3.840   1.466  0.2549 -0.1419 -0.7638
   67PCz    H65 5477   7.787   3.782   1.279 -0.5747 -1.1483 -0.9829
   67PCz    H66 5478   7.737   3.544   1.219  0.8415 -0.3373  0.0883
   67PCz    H67 5479   7.107   3.402   0.932 -0.2512 -0.3507 -1.7511
   67PCz    H68 5480   7.102   3.273   0.734 -0.7594 -0.6049  0.4693
   67PCz    H69 5481   7.242   3.053   0.714 -0.3369  0.2651 -0.1638
   67PCz    H70 5482   7.379   2.982   0.906 -2.4850 -2.0562  1.2099
   67PCz    H71 5483   7.431   3.569   1.347  1.5453 -0.4312 -3.2883
   67PCz    H72 5484   7.383   3.498   1.119  0.6552 -0.5569 -0.6824
   67PCz    H73 5485   7.087   3.212   1.242 -0.9360  1.3008 -2.6286
   67PCz    H74 5486   6.991   3.130   1.494  4.0858 -1.1866 -0.7470
   67PCz    H75 5487   6.912   3.118   1.732  1.7353 -1.0767 -0.0645
   67PCz    H76 5488   6.978   3.291   1.905 -1.2035  3.3416  0.0781
   67PCz    H77 5489   7.160   3.460   1.826 -2.8201  0.6794  1.8860
   67PCz    H78 5490   7.519   3.379   1.575  0.1985 -1.2216  0.7205
   67PCz    H79 5491   7.699   3.467   1.718 -0.5716 -0.3877 -0.9311
   67PCz    H80 5492   7.658   3.659   1.871  0.0434 -0.5782 -0.5210
   67PCz    H81 5493   7.424   3.758   1.884 -2.2451 -2.2144  2.1748
   67PCz    H82 5494   7.254   3.690   1.730 -0.2286  0.7869 -1.0978
   68PCz     N1 5495   2.594   3.674   6.211  0.4672 -0.6580  1.2060
   68PCz     C2 5496   2.723   3.664   6.256  0.1290  0.1431 -0.1599
   68PCz     C3 5497   2.775   3.635   6.387  0.2911  0.1023  0.3866
   68PCz     C4 5498   2.916   3.640   6.402  0.0273  0.4908 -0.0103
   68PCz     C5 5499   2.998   3.687   6.293  0.4527 -0.2031  0.4116
   68PCz     C6 5500   2.943   3.728   6.166  0.2317 -0.2255  0.0217
   68PCz     C7 5501   2.803   3.719   6.154  0.1643 -0.2770  0.4360
   68PCz     C8 5502   2.715   3.749   6.043  0.1208  0.7716  1.0706
   68PCz     C9 5503   2.731   3.796   5.907  0.3034 -0.0299  0.1818
   68PCz    C10 5504   2.623   3.800   5.817  0.7823 -0.1281 -0.5972
   68PCz    C11 5505   2.494   3.766   5.865 -0.6910 -0.2617  0.0448
   68PCz    C12 5506   2.473   3.736   5.999 -0.1406  0.5101 -0.0802
   68PCz    C13 5507   2.586   3.723   6.082  0.1884  0.0580 -0.5873
   68PCz    N14 5508   3.135   3.705   6.314 -0.5372 -0.2845 -0.0468
   68PCz    C15 5509   3.202   3.822   6.373  0.4410  0.1952  0.6207
   68PCz    C16 5510   3.148   3.927   6.451  0.0586  0.9124  0.5296
   68PCz    C17 5511   3.235   4.026   6.497 -0.0829 -0.6045  0.2093
   68PCz    C18 5512   3.375   4.013   6.478 -0.3961 -0.3565  0.3375
   68PCz    C19 5513   3.429   3.909   6.402  0.7177 -0.0046 -0.0848
   68PCz    C20 5514   3.338   3.815   6.346 -0.2029  0.2651 -0.1411
   68PCz    C21 5515   3.361   3.697   6.253  0.1602  0.2687 -1.3100
   68PCz    C22 5516   3.475   3.650   6.190 -0.4351 -0.2502  0.3030
   68PCz    C23 5517   3.462   3.525   6.124 -0.6589  0.0186 -0.4858
   68PCz    C24 5518   3.339   3.459   6.114 -0.6725 -0.3177  0.3243
   68PCz    C25 5519   3.217   3.519   6.164  0.2748  0.1761 -0.0415
   68PCz    C26 5520   3.233   3.637   6.238  0.0438 -0.0203  0.3468
   68PCz    C27 5521   2.494   3.605   6.278  0.0172  0.3140  0.5976
   68PCz    C28 5522   2.484   3.467   6.257  0.0184  0.2268 -0.0921
   68PCz    C29 5523   2.377   3.401   6.320  0.8857  0.6008 -0.8358
   68PCz    C30 5524   2.288   3.461   6.410 -0.3989  0.2833 -0.0387
   68PCz    C31 5525   2.293   3.602   6.424 -0.5563  0.3037  0.1240
   68PCz    C32 5526   2.396   3.670   6.356 -0.1107 -0.3891 -0.1885
   68PCz    N33 5527   2.807   3.142   5.938 -0.1656  0.2585  0.2522
   68PCz    C34 5528   2.756   3.231   6.031 -0.7090 -0.0502  0.0435
   68PCz    C35 5529   2.777   3.235   6.173  0.1512  0.4973  0.1506
   68PCz    C36 5530   2.696   3.328   6.239  0.1838  0.1552 -0.0542
   68PCz    C37 5531   2.588   3.396   6.171 -0.7064 -0.6545 -0.8839
   68PCz    C38 5532   2.571   3.388   6.033 -0.3604  0.0679  0.2920
   68PCz    C39 5533   2.659   3.297   5.963  0.7668 -0.0685 -0.0255
   68PCz    C40 5534   2.642   3.243   5.831 -0.2112 -0.3284  0.1306
   68PCz    C41 5535   2.559   3.283   5.722  0.2351 -0.0529  0.2512
   68PCz    C42 5536   2.583   3.225   5.598 -0.8817 -0.2903 -0.4331
   68PCz    C43 5537   2.697   3.147   5.572  0.8781  0.5901  0.0258
   68PCz    C44 5538   2.772   3.100   5.681  0.2886 -0.3217  0.2348
   68PCz    C45 5539   2.740   3.148   5.809  0.2943 -0.1611  0.6001
   68PCz    C46 5540   2.901   3.044   5.964  0.0520  0.7101  0.2783
   68PCz    C47 5541   3.032   3.081   5.985  0.0080 -0.2626 -0.3191
   68PCz    C48 5542   3.128   2.978   6.006  0.5325 -0.1204 -0.2130
   68PCz    C49 5543   3.087   2.846   6.011 -0.7151  0.0814  0.3017
   68PCz    C50 5544   2.953   2.806   6.001 -0.0066  0.5372  0.3654
   68PCz    C51 5545   2.861   2.906   5.973  0.2664 -0.2652  0.4608
   68PCz    H52 5546   2.714   3.626   6.476 -0.0681  1.9098  0.3722
   68PCz    H53 5547   2.953   3.624   6.503 -2.7511 -1.4906  0.8220
   68PCz    H54 5548   2.997   3.758   6.077 -1.0241 -2.3699 -1.5662
   68PCz    H55 5549   2.830   3.825   5.873  0.3444 -1.1265 -0.7019
   68PCz    H56 5550   2.640   3.828   5.714 -0.9149  3.3429 -0.0934
   68PCz    H57 5551   2.403   3.769   5.805 -0.1850 -1.3802 -0.8248
   68PCz    H58 5552   2.379   3.697   6.037  0.9668 -1.2928  0.9803
   68PCz    H59 5553   3.041   3.946   6.458  0.2346  3.0734 -1.3410
   68PCz    H60 5554   3.196   4.111   6.552 -1.1326 -2.1646  1.9666
   68PCz    H61 5555   3.445   4.090   6.512  1.0835 -1.3376 -0.3716
   68PCz    H62 5556   3.532   3.914   6.370 -0.3368  0.7519 -3.8722
   68PCz    H63 5557   3.565   3.711   6.194 -1.6597  1.7743 -1.0959
   68PCz    H64 5558   3.549   3.477   6.081 -0.4797 -0.0917 -0.0102
   68PCz    H65 5559   3.348   3.366   6.059 -0.7615 -0.7612  1.0476
   68PCz    H66 5560   3.129   3.456   6.157  1.5565 -1.7095  0.2554
   68PCz    H67 5561   2.371   3.293   6.323  2.5188  0.5085  0.7763
   68PCz    H68 5562   2.216   3.405   6.469  0.0227  0.2271  0.4296
   68PCz    H69 5563   2.221   3.655   6.485  0.0140  1.1522  0.0732
   68PCz    H70 5564   2.389   3.779   6.361 -2.1695 -0.5386  1.3882
   68PCz    H71 5565   2.855   3.176   6.220 -0.3271  0.0636  0.4083
   68PCz    H72 5566   2.706   3.329   6.347 -0.8203 -1.1731  0.0650
   68PCz    H73 5567   2.497   3.439   5.972  0.4228 -1.7559 -2.4185
   68PCz    H74 5568   2.480   3.357   5.728  0.9755  0.6735  1.5595
   68PCz    H75 5569   2.519   3.244   5.512  0.7193 -0.7373 -1.7780
   68PCz    H76 5570   2.708   3.111   5.470  0.6909  0.6372 -0.0099
   68PCz    H77 5571   2.872   3.056   5.675 -0.2111 -1.4135 -0.2615
   68PCz    H78 5572   3.061   3.184   5.964 -0.8121  0.0111 -0.1539
   68PCz    H79 5573   3.234   2.999   6.005  1.0404 -2.1711 -2.8870
   68PCz    H80 5574   3.159   2.767   6.031  0.3112  0.9255  0.0041
   68PCz    H81 5575   2.917   2.705   6.014 -1.0735  0.5127 -2.1055
   68PCz    H82 5576   2.756   2.884   5.959 -0.0283  0.3951  1.5553
   69PCz     N1 5577   0.862   6.342   7.304  0.1795  0.3806  0.0539
   69PCz     C2 5578   0.877   6.320   7.445 -0.4223 -0.4945  0.3808
   69PCz     C3 5579   0.844   6.401   7.562  0.2805  0.1961  0.3719
   69PCz     C4 5580   0.834   6.340   7.684 -0.2205  0.2905 -0.6832
   69PCz     C5 5581   0.868   6.209   7.701 -0.2294  0.9616 -0.1955
   69PCz     C6 5582   0.911   6.130   7.590  0.3129  0.5303 -0.2834
   69PCz     C7 5583   0.913   6.189   7.458 -0.2405  0.7131 -0.3128
   69PCz     C8 5584   0.938   6.131   7.324  0.7266 -0.0115 -0.2133
   69PCz     C9 5585   0.973   5.997   7.282 -0.7807 -0.4038 -0.7943
   69PCz    C10 5586   0.969   5.976   7.145 -0.6231 -0.6498  0.3807
   69PCz    C11 5587   0.931   6.075   7.050  0.1258  0.0095  0.0733
   69PCz    C12 5588   0.887   6.201   7.090 -0.0335  0.1856  0.1901
   69PCz    C13 5589   0.901   6.225   7.230  0.1262 -0.2704  0.3202
   69PCz    N14 5590   0.850   6.144   7.828  0.3179 -0.0716  0.2823
   69PCz    C15 5591   0.911   6.189   7.946 -0.9119 -0.0907  0.9691
   69PCz    C16 5592   1.017   6.287   7.963  0.0957  0.0551 -0.4957
   69PCz    C17 5593   1.054   6.308   8.099  0.6549  0.3907  0.5059
   69PCz    C18 5594   0.979   6.246   8.207 -0.4851 -0.2242 -0.1252
   69PCz    C19 5595   0.868   6.162   8.185  0.1133  0.4375  0.2175
   69PCz    C20 5596   0.838   6.131   8.048  0.5971 -0.7097 -0.0250
   69PCz    C21 5597   0.726   6.057   7.994 -0.0174  0.4256 -0.1688
   69PCz    C22 5598   0.625   5.975   8.050  0.1540 -0.0203 -0.1337
   69PCz    C23 5599   0.534   5.902   7.963  0.3380  0.6471 -0.2626
   69PCz    C24 5600   0.552   5.917   7.819  0.7287 -0.3061 -0.2178
   69PCz    C25 5601   0.653   5.999   7.767  0.0701  0.2897  0.2840
   69PCz    C26 5602   0.738   6.067   7.856 -0.5626  0.3577  0.2086
   69PCz    C27 5603   0.793   6.453   7.254  0.0515  0.5061  0.3520
   69PCz    C28 5604   0.652   6.460   7.281  0.8447 -0.0807  0.4246
   69PCz    C29 5605   0.582   6.574   7.239 -0.4548 -0.0221  0.3567
   69PCz    C30 5606   0.653   6.680   7.174 -0.3615 -0.7017 -0.5643
   69PCz    C31 5607   0.789   6.671   7.153  0.1533  0.4175 -0.6503
   69PCz    C32 5608   0.864   6.561   7.199  0.5608  0.2802  0.1828
   69PCz    N33 5609   0.370   6.044   7.553 -0.2447  0.4747 -0.1586
   69PCz    C34 5610   0.438   6.155   7.499  0.0627  0.0404 -0.7663
   69PCz    C35 5611   0.447   6.284   7.548 -0.6410 -0.1011 -0.2374
   69PCz    C36 5612   0.507   6.384   7.470 -0.5224  0.3805  0.0247
   69PCz    C37 5613   0.572   6.349   7.344 -0.9115  0.1921 -0.2284
   69PCz    C38 5614   0.563   6.214   7.296 -0.1569 -0.5548 -0.0638
   69PCz    C39 5615   0.491   6.122   7.375  0.0630  0.0927 -0.0795
   69PCz    C40 5616   0.458   5.976   7.358 -0.2413 -0.0700 -0.7173
   69PCz    C41 5617   0.464   5.888   7.250  0.1110 -0.1566  0.5996
   69PCz    C42 5618   0.401   5.761   7.256 -0.1149 -0.4018 -0.2976
   69PCz    C43 5619   0.348   5.721   7.380 -0.3473  0.0536  0.8839
   69PCz    C44 5620   0.333   5.808   7.487  0.8040  0.0161  0.0477
   69PCz    C45 5621   0.378   5.937   7.466  0.2778 -0.3558  0.1298
   69PCz    C46 5622   0.259   6.049   7.645 -0.4739 -0.8612  0.3828
   69PCz    C47 5623   0.275   6.093   7.778  0.1574  0.5742 -0.1384
   69PCz    C48 5624   0.163   6.087   7.864  0.4376  0.0984  0.9731
   69PCz    C49 5625   0.034   6.055   7.814  0.2431 -0.5394 -0.0194
   69PCz    C50 5626   0.020   6.019   7.675 -0.1710 -0.0641  0.2508
   69PCz    C51 5627   0.130   6.007   7.597  0.5344 -0.6416  0.0628
   69PCz    H52 5628   0.815   6.505   7.549  0.3836  0.2598  0.6615
   69PCz    H53 5629   0.801   6.395   7.771  1.1804 -0.6914  0.5320
   69PCz    H54 5630   0.949   6.030   7.606 -2.2579 -0.1840  1.9753
   69PCz    H55 5631   0.998   5.911   7.342  0.6186 -0.6910 -1.7182
   69PCz    H56 5632   0.991   5.880   7.100  0.3707  0.1102 -0.8226
   69PCz    H57 5633   0.929   6.039   6.947 -2.5868 -0.4996  0.2442
   69PCz    H58 5634   0.837   6.269   7.021 -0.0571  1.2987  1.2649
   69PCz    H59 5635   1.079   6.325   7.882  0.4823  0.3739 -0.0512
   69PCz    H60 5636   1.124   6.389   8.119 -0.7339  2.1382 -1.3034
   69PCz    H61 5637   1.010   6.277   8.307 -0.7775 -1.0244  0.2189
   69PCz    H62 5638   0.810   6.119   8.266 -1.9107  1.6606 -0.5221
   69PCz    H63 5639   0.607   5.964   8.156 -4.2134 -1.6627 -0.8337
   69PCz    H64 5640   0.469   5.828   8.006  0.5820  0.8681  0.5001
   69PCz    H65 5641   0.490   5.855   7.756  1.5793 -2.0787  0.5910
   69PCz    H66 5642   0.668   6.003   7.660  2.0750 -2.0487  0.3983
   69PCz    H67 5643   0.476   6.574   7.262 -0.4211 -2.0316  0.6716
   69PCz    H68 5644   0.596   6.759   7.126 -1.2207 -4.3814 -6.5695
   69PCz    H69 5645   0.843   6.751   7.101  0.5860  0.0506 -0.7724
   69PCz    H70 5646   0.972   6.563   7.190  0.5985 -0.9838  0.2115
   69PCz    H71 5647   0.409   6.308   7.646 -2.2138 -2.3612 -0.2166
   69PCz    H72 5648   0.505   6.489   7.498 -0.8381  0.8548 -1.6166
   69PCz    H73 5649   0.598   6.187   7.196 -3.3176 -1.3745 -1.0932
   69PCz    H74 5650   0.512   5.929   7.162  0.5639 -0.7811  0.5532
   69PCz    H75 5651   0.408   5.696   7.169  3.1063 -0.1295 -0.3718
   69PCz    H76 5652   0.304   5.622   7.378 -2.0675  0.7845  0.3908
   69PCz    H77 5653   0.277   5.780   7.576 -1.0740  3.3272  0.0301
   69PCz    H78 5654   0.374   6.122   7.810  1.0722  0.3852 -2.6175
   69PCz    H79 5655   0.180   6.109   7.970  0.6197 -2.8542  1.6315
   69PCz    H80 5656  -0.046   6.055   7.887  0.2777  1.2310  0.0684
   69PCz    H81 5657  -0.077   5.990   7.637 -0.1523  0.9551 -0.6003
   69PCz    H82 5658   0.120   5.978   7.493  0.5457  1.1732 -0.4836
   70PCz     N1 5659   3.997   1.463   1.314 -0.6437  0.0397 -0.3594
   70PCz     C2 5660   3.993   1.430   1.454  0.4191 -0.1062  0.4997
   70PCz     C3 5661   4.095   1.432   1.552  0.8408 -0.3324  0.2147
   70PCz     C4 5662   4.056   1.410   1.686 -0.1150 -0.8317 -0.3729
   70PCz     C5 5663   3.922   1.372   1.720 -0.3676  1.3486 -0.5982
   70PCz     C6 5664   3.827   1.359   1.617  0.1698 -0.1316 -0.5655
   70PCz     C7 5665   3.862   1.388   1.485 -0.3824 -0.7854  1.0547
   70PCz     C8 5666   3.783   1.420   1.363 -0.1009  0.8869 -0.2676
   70PCz     C9 5667   3.646   1.406   1.341  0.1864  0.0835 -0.9118
   70PCz    C10 5668   3.599   1.449   1.221  0.2791 -0.0156 -0.1257
   70PCz    C11 5669   3.688   1.494   1.118  0.5964 -0.2234 -0.1140
   70PCz    C12 5670   3.829   1.510   1.137  1.1012 -0.3407 -0.1203
   70PCz    C13 5671   3.872   1.465   1.263  1.0019 -0.2673  0.0151
   70PCz    N14 5672   3.894   1.327   1.853  0.1764  0.5502 -0.1406
   70PCz    C15 5673   3.807   1.218   1.885 -0.7177 -0.3733  0.6160
   70PCz    C16 5674   3.768   1.110   1.798 -0.0104  1.0507  0.1553
   70PCz    C17 5675   3.688   1.014   1.855  0.2492  0.3470  0.0545
   70PCz    C18 5676   3.640   1.031   1.991  0.6073  0.5269  0.0719
   70PCz    C19 5677   3.679   1.136   2.074 -0.7370 -0.1983 -0.2704
   70PCz    C20 5678   3.764   1.237   2.017  0.0699  0.3571  0.5435
   70PCz    C21 5679   3.831   1.355   2.070  0.0481 -0.5213  0.8330
   70PCz    C22 5680   3.818   1.417   2.193  0.6577 -0.3014  0.1695
   70PCz    C23 5681   3.890   1.532   2.220  0.2385 -0.3053  0.0396
   70PCz    C24 5682   3.966   1.593   2.116 -0.1779  0.8533  0.1256
   70PCz    C25 5683   3.986   1.526   1.993 -0.4802  0.3302 -0.2709
   70PCz    C26 5684   3.919   1.403   1.968 -0.1758 -0.1441 -1.1409
   70PCz    C27 5685   4.119   1.435   1.242  0.9268  0.3953 -0.0906
   70PCz    C28 5686   4.189   1.553   1.194 -0.5193  0.1991  0.3405
   70PCz    C29 5687   4.301   1.523   1.109  0.6485 -0.5003  0.7363
   70PCz    C30 5688   4.350   1.394   1.085  0.3045 -0.1915 -0.9112
   70PCz    C31 5689   4.280   1.279   1.131  1.0509 -0.0222 -0.9152
   70PCz    C32 5690   4.159   1.302   1.210  0.1058 -0.6086 -0.0016
   70PCz    N33 5691   4.070   2.099   1.178  0.1593 -0.3071  0.3220
   70PCz    C34 5692   4.093   1.962   1.211  0.4827  0.7092  0.1515
   70PCz    C35 5693   4.137   1.898   1.326  0.2447  0.1438  0.5141
   70PCz    C36 5694   4.165   1.762   1.314  0.1675  0.4288 -0.5880
   70PCz    C37 5695   4.140   1.690   1.195  0.2983  0.0852 -0.3543
   70PCz    C38 5696   4.093   1.751   1.078 -0.1331  0.1063  0.4463
   70PCz    C39 5697   4.060   1.885   1.094 -0.4692 -0.1849  0.6691
   70PCz    C40 5698   4.020   1.986   0.995 -0.3655  0.2639  0.6262
   70PCz    C41 5699   3.992   1.966   0.853  0.5581 -0.0326 -0.3450
   70PCz    C42 5700   3.951   2.079   0.777 -0.3954 -0.5743 -0.3468
   70PCz    C43 5701   3.942   2.206   0.840 -0.2713  0.3078  0.3612
   70PCz    C44 5702   3.975   2.223   0.972 -0.2104  0.5227 -0.4771
   70PCz    C45 5703   4.019   2.114   1.045  0.1549  0.1286  0.0342
   70PCz    C46 5704   4.137   2.194   1.262 -0.5036 -0.4352  0.2091
   70PCz    C47 5705   4.060   2.296   1.317  0.1779 -0.0320  0.0136
   70PCz    C48 5706   4.129   2.398   1.387 -1.0515  0.5278  0.0150
   70PCz    C49 5707   4.271   2.397   1.400 -0.1304  0.3515 -0.5655
   70PCz    C50 5708   4.346   2.288   1.347  0.3891 -0.0383  0.3252
   70PCz    C51 5709   4.279   2.187   1.280 -0.2798  0.1360  0.6074
   70PCz    H52 5710   4.195   1.453   1.516  0.9910 -2.0686 -0.4589
   70PCz    H53 5711   4.127   1.405   1.768 -0.3300 -1.1944 -0.2064
   70PCz    H54 5712   3.723   1.341   1.641  0.3171 -0.3553 -0.0829
   70PCz    H55 5713   3.579   1.371   1.420 -0.3719 -0.4210 -1.5850
   70PCz    H56 5714   3.493   1.439   1.205  0.3978 -2.4472  0.2030
   70PCz    H57 5715   3.643   1.510   1.020  0.2141 -3.4907 -0.5950
   70PCz    H58 5716   3.898   1.556   1.066  1.0486 -0.2826 -0.1341
   70PCz    H59 5717   3.792   1.108   1.692 -2.1394 -1.2644 -0.3872
   70PCz    H60 5718   3.649   0.933   1.794 -1.5566  1.1575  0.0561
   70PCz    H61 5719   3.565   0.960   2.026 -0.0491 -0.8509 -3.6906
   70PCz    H62 5720   3.643   1.143   2.177  0.4865 -1.3031  0.2668
   70PCz    H63 5721   3.759   1.366   2.269  0.7482  0.4007  0.7165
   70PCz    H64 5722   3.889   1.577   2.319 -1.9755 -0.1755 -0.0031
   70PCz    H65 5723   4.027   1.678   2.144  0.3883  1.2148 -2.0122
   70PCz    H66 5724   4.046   1.567   1.913  0.2864  1.4176  0.8230
   70PCz    H67 5725   4.358   1.595   1.052  1.7556 -1.7585  0.2120
   70PCz    H68 5726   4.438   1.374   1.024  0.0145 -2.0482 -0.7944
   70PCz    H69 5727   4.306   1.177   1.106  2.2052  0.7175 -2.9739
   70PCz    H70 5728   4.095   1.217   1.233  0.7671 -2.2713 -3.4729
   70PCz    H71 5729   4.164   1.952   1.416  4.1297 -0.0071 -0.3968
   70PCz    H72 5730   4.215   1.708   1.394  2.2215  0.1242 -1.9985
   70PCz    H73 5731   4.079   1.688   0.991  0.7465  0.8295 -0.2415
   70PCz    H74 5732   3.976   1.868   0.810 -3.1742  1.2839 -2.4699
   70PCz    H75 5733   3.930   2.066   0.672  0.1846 -0.5054 -0.4754
   70PCz    H76 5734   3.902   2.291   0.786 -0.5949 -0.8796 -1.3567
   70PCz    H77 5735   3.981   2.319   1.023  1.7678  1.7326 -2.7767
   70PCz    H78 5736   3.952   2.296   1.307  0.2271 -0.8509 -0.5880
   70PCz    H79 5737   4.073   2.478   1.435 -0.4735  1.2937 -0.5450
   70PCz    H80 5738   4.315   2.475   1.462  1.7592 -0.1215 -1.2454
   70PCz    H81 5739   4.453   2.279   1.359  0.2841 -2.2973  0.0792
   70PCz    H82 5740   4.333   2.102   1.240 -2.1477 -0.7539 -0.1374
   71PCz     N1 5741   5.308   4.205   1.000  0.1588  0.1853 -0.0603
   71PCz     C2 5742   5.386   4.298   0.922  0.4737  0.1748 -0.3428
   71PCz     C3 5743   5.452   4.417   0.959 -0.3426  0.4200  0.3368
   71PCz     C4 5744   5.510   4.499   0.860  0.5846 -0.6748  0.6894
   71PCz     C5 5745   5.514   4.451   0.727  0.5181  0.2675  0.1897
   71PCz     C6 5746   5.457   4.323   0.690  0.1599  0.1730 -0.9012
   71PCz     C7 5747   5.383   4.254   0.787 -0.0661 -0.0465 -0.3339
   71PCz     C8 5748   5.310   4.138   0.785  0.0561  0.8664  0.2207
   71PCz     C9 5749   5.285   4.052   0.676  0.3246  0.6299 -0.1215
   71PCz    C10 5750   5.200   3.941   0.701  0.2179 -0.2195  0.2565
   71PCz    C11 5751   5.153   3.913   0.832 -0.7178  0.1111 -0.1097
   71PCz    C12 5752   5.188   3.997   0.937  0.7778 -0.2355 -0.5328
   71PCz    C13 5753   5.262   4.112   0.910  0.1695  0.4835  0.0795
   71PCz    N14 5754   5.549   4.535   0.623 -1.1020 -0.1029  0.5562
   71PCz    C15 5755   5.469   4.646   0.593 -0.0334  0.2237 -0.1024
   71PCz    C16 5756   5.331   4.650   0.593 -0.4012 -0.2147  0.1697
   71PCz    C17 5757   5.272   4.771   0.557  0.4085 -0.2796 -0.1213
   71PCz    C18 5758   5.346   4.881   0.517 -0.6122 -0.1876  0.3358
   71PCz    C19 5759   5.491   4.873   0.511  1.4035 -0.2530 -0.4353
   71PCz    C20 5760   5.550   4.748   0.548  0.0443 -0.0027  1.0655
   71PCz    C21 5761   5.687   4.705   0.562  0.1273  0.0611 -0.6239
   71PCz    C22 5762   5.804   4.767   0.526  0.1493  0.0891 -0.2333
   71PCz    C23 5763   5.927   4.699   0.554 -0.1268 -0.0487  0.2354
   71PCz    C24 5764   5.925   4.560   0.602 -0.0391 -0.2699  0.5564
   71PCz    C25 5765   5.802   4.501   0.631  0.0052  0.0846  0.3535
   71PCz    C26 5766   5.685   4.576   0.611  0.2367 -0.3526  0.7195
   71PCz    C27 5767   5.241   4.262   1.109  0.0585  0.3937  0.4776
   71PCz    C28 5768   5.287   4.222   1.239  0.6368  0.4336  0.3873
   71PCz    C29 5769   5.220   4.276   1.359  0.0003  0.5824  0.5664
   71PCz    C30 5770   5.105   4.354   1.338  0.3000 -0.1489 -0.1281
   71PCz    C31 5771   5.062   4.386   1.207 -0.1781 -0.1272 -0.1139
   71PCz    C32 5772   5.128   4.339   1.095 -0.7175  0.4484  0.4121
   71PCz    N33 5773   5.697   3.848   1.345  0.7171 -0.1000 -0.4970
   71PCz    C34 5774   5.600   3.936   1.291 -0.4549 -0.3919  0.2773
   71PCz    C35 5775   5.620   4.040   1.202  0.0424 -0.7287  0.3856
   71PCz    C36 5776   5.518   4.128   1.183  0.0804  0.0498  0.3237
   71PCz    C37 5777   5.397   4.119   1.258 -0.1242  0.2412 -0.5955
   71PCz    C38 5778   5.374   4.008   1.347  0.3719  0.6368  0.1769
   71PCz    C39 5779   5.477   3.912   1.357 -0.0625 -0.7725 -0.3399
   71PCz    C40 5780   5.501   3.798   1.454 -0.0621  0.1026  0.2278
   71PCz    C41 5781   5.415   3.737   1.547  0.1589  0.4171 -0.0594
   71PCz    C42 5782   5.473   3.626   1.617  0.0541 -0.6461 -0.2070
   71PCz    C43 5783   5.609   3.584   1.601 -0.0868  0.1074 -0.1891
   71PCz    C44 5784   5.689   3.658   1.518 -0.7348  0.5872  0.2877
   71PCz    C45 5785   5.636   3.764   1.439 -0.2203  0.2702  0.0212
   71PCz    C46 5786   5.823   3.833   1.283  0.2769 -0.4325 -0.1672
   71PCz    C47 5787   5.858   3.717   1.219 -0.6682  1.1011 -1.1157
   71PCz    C48 5788   5.988   3.685   1.174 -0.0040 -0.0216 -0.7844
   71PCz    C49 5789   6.091   3.784   1.186  0.0019  0.0813 -0.2697
   71PCz    C50 5790   6.061   3.906   1.247 -0.0355 -0.0818 -0.2576
   71PCz    C51 5791   5.927   3.929   1.298 -0.2908 -0.4944  0.0241
   71PCz    H52 5792   5.455   4.446   1.064 -3.1348  3.2821 -0.2473
   71PCz    H53 5793   5.554   4.596   0.877 -0.4276  0.7151 -3.4983
   71PCz    H54 5794   5.442   4.304   0.584  3.0787  2.6698 -1.9186
   71PCz    H55 5795   5.322   4.076   0.577 -3.3688 -0.2641 -1.8570
   71PCz    H56 5796   5.171   3.865   0.630 -1.3442 -0.6506  1.2969
[truncated: 2,975,588 more chars]
