# Supplementary material for: Confining donor conformation distributions for efficient thermally activated delayed fluorescence with fast spin-flipping
Source: Nat Commun. 2023 May 4;14:2564. doi: 10.1038/s41467-023-38197-y (PMC10160101; doi:10.1038/s41467-023-38197-y)
Supplement: Supplementary file 3 — Source Data [file 41467_2023_38197_MOESM3_ESM.zip › Theoretical Simulation Data/MD_trajectories/TBP-3MCz_initial.pdb]

HEADER 
TITLE     Built with Packmol                                             
REMARK   Packmol generated pdb file 
REMARK   Home-Page: http://www.ime.unicamp.br/~martinez/packmol
REMARK
CRYST1   151.49   151.50   151.55  90.00  90.00  90.00 P 1           1
HETATM    1  N       A   1      45.589 133.130  12.756                       N  
HETATM    2  C       A   1      46.244 131.899  12.722                       C  
HETATM    3  C       A   1      47.273 131.424  13.535                       C  
HETATM    4  C       A   1      47.744 130.136  13.298                       C  
HETATM    5  C       A   1      47.181 129.328  12.291                       C  
HETATM    6  C       A   1      46.136 129.801  11.495                       C  
HETATM    7  C       A   1      45.664 131.098  11.702                       C  
HETATM    8  C       A   1      44.603 131.883  11.105                       C  
HETATM    9  C       A   1      43.679 131.642  10.083                       C  
HETATM   10  C       A   1      42.756 132.633   9.763                       C  
HETATM   11  C       A   1      42.754 133.861  10.447                       C  
HETATM   12  C       A   1      43.668 134.128  11.463                       C  
HETATM   13  C       A   1      44.583 133.128  11.786                       C  
HETATM   14  N       A   1      47.683 128.015  12.089                       N  
HETATM   15  C       A   1      48.193 127.513  10.889                       C  
HETATM   16  C       A   1      48.357 128.155   9.660                       C  
HETATM   17  C       A   1      48.911 127.417   8.616                       C  
HETATM   18  C       A   1      49.296 126.076   8.789                       C  
HETATM   19  C       A   1      49.139 125.446  10.020                       C  
HETATM   20  C       A   1      48.585 126.163  11.085                       C  
HETATM   21  C       A   1      48.296 125.840  12.468                       C  
HETATM   22  C       A   1      48.447 124.687  13.244                       C  
HETATM   23  C       A   1      48.040 124.708  14.575                       C  
HETATM   24  C       A   1      47.480 125.870  15.135                       C  
HETATM   25  C       A   1      47.319 127.033  14.385                       C  
HETATM   26  C       A   1      47.739 127.007  13.053                       C  
HETATM   27  C       A   1      45.770 134.121  13.761                       C  
HETATM   28  C       A   1      44.746 134.392  14.693                       C  
HETATM   29  C       A   1      44.969 135.415  15.626                       C  
HETATM   30  C       A   1      46.171 136.118  15.663                       C  
HETATM   31  C       A   1      47.186 135.814  14.755                       C  
HETATM   32  C       A   1      46.978 134.823  13.798                       C  
HETATM   33  N       A   1      39.754 131.765  14.438                       N  
HETATM   34  C       A   1      41.066 132.228  14.547                       C  
HETATM   35  C       A   1      42.265 131.514  14.566                       C  
HETATM   36  C       A   1      43.449 132.235  14.638                       C  
HETATM   37  C       A   1      43.464 133.647  14.682                       C  
HETATM   38  C       A   1      42.254 134.347  14.672                       C  
HETATM   39  C       A   1      41.049 133.646  14.599                       C  
HETATM   40  C       A   1      39.661 134.054  14.516                       C  
HETATM   41  C       A   1      39.018 135.295  14.527                       C  
HETATM   42  C       A   1      37.629 135.336  14.444                       C  
HETATM   43  C       A   1      36.880 134.150  14.359                       C  
HETATM   44  C       A   1      37.498 132.901  14.346                       C  
HETATM   45  C       A   1      38.890 132.866  14.415                       C  
HETATM   46  C       A   1      39.366 130.406  14.333                       C  
HETATM   47  C       A   1      38.563 129.988  13.266                       C  
HETATM   48  C       A   1      38.181 128.651  13.169                       C  
HETATM   49  C       A   1      38.612 127.724  14.119                       C  
HETATM   50  C       A   1      39.422 128.142  15.176                       C  
HETATM   51  C       A   1      39.791 129.481  15.293                       C  
HETATM   52  H       A   1      47.702 132.042  14.316                       H  
HETATM   53  H       A   1      48.562 129.737  13.889                       H  
HETATM   54  H       A   1      45.698 129.154  10.743                       H  
HETATM   55  H       A   1      43.682 130.694   9.552                       H  
HETATM   56  H       A   1      42.028 132.458   8.976                       H  
HETATM   57  H       A   1      42.023 134.619  10.183                       H  
HETATM   58  H       A   1      43.663 135.073  11.995                       H  
HETATM   59  H       A   1      48.066 129.191   9.526                       H  
HETATM   60  H       A   1      49.050 127.892   7.649                       H  
HETATM   61  H       A   1      49.723 125.530   7.953                       H  
HETATM   62  H       A   1      49.444 124.411  10.155                       H  
HETATM   63  H       A   1      48.872 123.786  12.811                       H  
HETATM   64  H       A   1      48.153 123.819  15.188                       H  
HETATM   65  H       A   1      47.163 125.862  16.174                       H  
HETATM   66  H       A   1      46.879 127.926  14.816                       H  
HETATM   67  H       A   1      44.190 135.632  16.351                       H  
HETATM   68  H       A   1      46.320 136.894  16.408                       H  
HETATM   69  H       A   1      48.128 136.355  14.779                       H  
HETATM   70  H       A   1      47.736 134.593  13.056                       H  
HETATM   71  H       A   1      42.277 130.431  14.516                       H  
HETATM   72  H       A   1      44.390 131.696  14.656                       H  
HETATM   73  H       A   1      42.258 135.433  14.676                       H  
HETATM   74  H       A   1      39.595 136.212  14.603                       H  
HETATM   75  H       A   1      37.117 136.294  14.449                       H  
HETATM   76  H       A   1      35.798 134.205  14.305                       H  
HETATM   77  H       A   1      36.914 131.987  14.290                       H  
HETATM   78  H       A   1      38.257 130.710  12.517                       H  
HETATM   79  H       A   1      37.556 128.332  12.340                       H  
HETATM   80  H       A   1      38.320 126.681  14.035                       H  
HETATM   81  H       A   1      39.757 127.427  15.923                       H  
HETATM   82  H       A   1      40.397 129.821  16.126                       H  
HETATM   83  N       A   2     147.352  32.850  59.030                       N  
HETATM   84  C       A   2     146.225  33.153  58.266                       C  
HETATM   85  C       A   2     145.389  32.298  57.547                       C  
HETATM   86  C       A   2     144.309  32.861  56.874                       C  
HETATM   87  C       A   2     144.051  34.244  56.939                       C  
HETATM   88  C       A   2     144.878  35.092  57.679                       C  
HETATM   89  C       A   2     145.979  34.550  58.343                       C  
HETATM   90  C       A   2     147.001  35.108  59.204                       C  
HETATM   91  C       A   2     147.279  36.400  59.665                       C  
HETATM   92  C       A   2     148.358  36.590  60.523                       C  
HETATM   93  C       A   2     149.165  35.507  60.914                       C  
HETATM   94  C       A   2     148.915  34.215  60.463                       C  
HETATM   95  C       A   2     147.825  34.028  59.613                       C  
HETATM   96  N       A   2     142.932  34.778  56.248                       N  
HETATM   97  C       A   2     142.974  35.790  55.287                       C  
HETATM   98  C       A   2     144.076  36.474  54.770                       C  
HETATM   99  C       A   2     143.838  37.441  53.796                       C  
HETATM  100  C       A   2     142.536  37.720  53.343                       C  
HETATM  101  C       A   2     141.443  37.027  53.855                       C  
HETATM  102  C       A   2     141.654  36.052  54.834                       C  
HETATM  103  C       A   2     140.778  35.153  55.559                       C  
HETATM  104  C       A   2     139.396  34.942  55.562                       C  
HETATM  105  C       A   2     138.858  33.985  56.418                       C  
HETATM  106  C       A   2     139.689  33.242  57.274                       C  
HETATM  107  C       A   2     141.070  33.431  57.291                       C  
HETATM  108  C       A   2     141.603  34.385  56.423                       C  
HETATM  109  C       A   2     147.796  31.534  59.338                       C  
HETATM  110  C       A   2     147.689  31.032  60.653                       C  
HETATM  111  C       A   2     148.191  29.746  60.902                       C  
HETATM  112  C       A   2     148.743  28.970  59.884                       C  
HETATM  113  C       A   2     148.810  29.470  58.583                       C  
HETATM  114  C       A   2     148.346  30.756  58.316                       C  
HETATM  115  N       A   2     145.706  34.215  64.875                       N  
HETATM  116  C       A   2     146.005  33.439  63.754                       C  
HETATM  117  C       A   2     145.290  33.277  62.566                       C  
HETATM  118  C       A   2     145.843  32.471  61.580                       C  
HETATM  119  C       A   2     147.093  31.834  61.748                       C  
HETATM  120  C       A   2     147.791  31.999  62.948                       C  
HETATM  121  C       A   2     147.258  32.805  63.956                       C  
HETATM  122  C       A   2     147.735  33.219  65.259                       C  
HETATM  123  C       A   2     148.880  32.927  66.005                       C  
HETATM  124  C       A   2     149.028  33.496  67.266                       C  
HETATM  125  C       A   2     148.039  34.347  67.789                       C  
HETATM  126  C       A   2     146.888  34.653  67.066                       C  
HETATM  127  C       A   2     146.752  34.091  65.797                       C  
HETATM  128  C       A   2     144.551  35.019  65.037                       C  
HETATM  129  C       A   2     144.683  36.378  65.348                       C  
HETATM  130  C       A   2     143.543  37.164  65.510                       C  
HETATM  131  C       A   2     142.274  36.609  65.342                       C  
HETATM  132  C       A   2     142.146  35.257  65.020                       C  
HETATM  133  C       A   2     143.279  34.458  64.878                       C  
HETATM  134  H       A   2     145.581  31.231  57.503                       H  
HETATM  135  H       A   2     143.650  32.235  56.281                       H  
HETATM  136  H       A   2     144.647  36.150  57.739                       H  
HETATM  137  H       A   2     146.658  37.237  59.361                       H  
HETATM  138  H       A   2     148.582  37.586  60.894                       H  
HETATM  139  H       A   2     150.000  35.679  61.586                       H  
HETATM  140  H       A   2     149.532  33.378  60.770                       H  
HETATM  141  H       A   2     145.082  36.256  55.114                       H  
HETATM  142  H       A   2     144.678  37.988  53.377                       H  
HETATM  143  H       A   2     142.386  38.482  52.584                       H  
HETATM  144  H       A   2     140.438  37.239  53.499                       H  
HETATM  145  H       A   2     138.752  35.522  54.906                       H  
HETATM  146  H       A   2     137.786  33.812  56.427                       H  
HETATM  147  H       A   2     139.248  32.505  57.939                       H  
HETATM  148  H       A   2     141.708  32.862  57.958                       H  
HETATM  149  H       A   2     148.113  29.347  61.908                       H  
HETATM  150  H       A   2     149.108  27.971  60.105                       H  
HETATM  151  H       A   2     149.235  28.870  57.783                       H  
HETATM  152  H       A   2     148.421  31.183  57.321                       H  
HETATM  153  H       A   2     144.338  33.771  62.409                       H  
HETATM  154  H       A   2     145.301  32.333  60.651                       H  
HETATM  155  H       A   2     148.766  31.535  63.074                       H  
HETATM  156  H       A   2     149.641  32.261  65.606                       H  
HETATM  157  H       A   2     149.914  33.279  67.856                       H  
HETATM  158  H       A   2     148.170  34.772  68.779                       H  
HETATM  159  H       A   2     146.123  35.303  67.478                       H  
HETATM  160  H       A   2     145.674  36.806  65.449                       H  
HETATM  161  H       A   2     143.651  38.217  65.754                       H  
HETATM  162  H       A   2     141.388  37.228  65.459                       H  
HETATM  163  H       A   2     141.161  34.817  64.893                       H  
HETATM  164  H       A   2     143.190  33.400  64.655                       H  
HETATM  165  N       A   3      11.265  73.798  93.270                       N  
HETATM  166  C       A   3       9.872  73.863  93.270                       C  
HETATM  167  C       A   3       8.967  73.408  94.230                       C  
HETATM  168  C       A   3       7.611  73.614  93.991                       C  
HETATM  169  C       A   3       7.169  74.285  92.835                       C  
HETATM  170  C       A   3       8.080  74.759  91.889                       C  
HETATM  171  C       A   3       9.443  74.543  92.098                       C  
HETATM  172  C       A   3      10.638  74.911  91.368                       C  
HETATM  173  C       A   3      10.866  75.597  90.169                       C  
HETATM  174  C       A   3      12.177  75.804  89.752                       C  
HETATM  175  C       A   3      13.258  75.327  90.515                       C  
HETATM  176  C       A   3      13.057  74.636  91.707                       C  
HETATM  177  C       A   3      11.742  74.441  92.125                       C  
HETATM  178  N       A   3       5.778  74.486  92.635                       N  
HETATM  179  C       A   3       5.045  74.064  91.523                       C  
HETATM  180  C       A   3       5.471  73.348  90.403                       C  
HETATM  181  C       A   3       4.518  73.040  89.434                       C  
HETATM  182  C       A   3       3.175  73.430  89.575                       C  
HETATM  183  C       A   3       2.756  74.134  90.700                       C  
HETATM  184  C       A   3       3.690  74.457  91.688                       C  
HETATM  185  C       A   3       3.607  75.148  92.959                       C  
HETATM  186  C       A   3       2.566  75.764  93.659                       C  
HETATM  187  C       A   3       2.837  76.370  94.883                       C  
HETATM  188  C       A   3       4.141  76.369  95.410                       C  
HETATM  189  C       A   3       5.197  75.761  94.734                       C  
HETATM  190  C       A   3       4.915  75.147  93.512                       C  
HETATM  191  C       A   3      12.059  73.353  94.364                       C  
HETATM  192  C       A   3      12.846  74.268  95.095                       C  
HETATM  193  C       A   3      13.645  73.758  96.130                       C  
HETATM  194  C       A   3      13.638  72.403  96.455                       C  
HETATM  195  C       A   3      12.829  71.518  95.742                       C  
HETATM  196  C       A   3      12.050  71.995  94.690                       C  
HETATM  197  N       A   3      13.120  79.725  93.671                       N  
HETATM  198  C       A   3      12.855  78.415  94.069                       C  
HETATM  199  C       A   3      11.630  77.774  94.267                       C  
HETATM  200  C       A   3      11.650  76.432  94.624                       C  
HETATM  201  C       A   3      12.858  75.716  94.777                       C  
HETATM  202  C       A   3      14.075  76.375  94.585                       C  
HETATM  203  C       A   3      14.084  77.724  94.225                       C  
HETATM  204  C       A   3      15.139  78.664  93.904                       C  
HETATM  205  C       A   3      16.534  78.579  93.884                       C  
HETATM  206  C       A   3      17.274  79.705  93.535                       C  
HETATM  207  C       A   3      16.632  80.914  93.214                       C  
HETATM  208  C       A   3      15.243  81.024  93.227                       C  
HETATM  209  C       A   3      14.507  79.889  93.564                       C  
HETATM  210  C       A   3      12.146  80.715  93.388                       C  
HETATM  211  C       A   3      12.159  81.378  92.156                       C  
HETATM  212  C       A   3      11.200  82.353  91.885                       C  
HETATM  213  C       A   3      10.217  82.655  92.827                       C  
HETATM  214  C       A   3      10.200  81.985  94.050                       C  
HETATM  215  C       A   3      11.167  81.024  94.339                       C  
HETATM  216  H       A   3       9.307  72.899  95.125                       H  
HETATM  217  H       A   3       6.872  73.252  94.699                       H  
HETATM  218  H       A   3       7.722  75.297  91.019                       H  
HETATM  219  H       A   3      10.031  75.963  89.578                       H  
HETATM  220  H       A   3      12.370  76.339  88.827                       H  
HETATM  221  H       A   3      14.273  75.503  90.171                       H  
HETATM  222  H       A   3      13.890  74.274  92.298                       H  
HETATM  223  H       A   3       6.505  73.041  90.294                       H  
HETATM  224  H       A   3       4.822  72.484  88.551                       H  
HETATM  225  H       A   3       2.459  73.175  88.799                       H  
HETATM  226  H       A   3       1.715  74.429  90.812                       H  
HETATM  227  H       A   3       1.560  75.773  93.249                       H  
HETATM  228  H       A   3       2.036  76.851  95.436                       H  
HETATM  229  H       A   3       4.332  76.854  96.363                       H  
HETATM  230  H       A   3       6.204  75.769  95.138                       H  
HETATM  231  H       A   3      14.253  74.452  96.703                       H  
HETATM  232  H       A   3      14.255  72.041  97.272                       H  
HETATM  233  H       A   3      12.815  70.461  95.991                       H  
HETATM  234  H       A   3      11.440  71.322  94.095                       H  
HETATM  235  H       A   3      10.691  78.299  94.137                       H  
HETATM  236  H       A   3      10.708  75.919  94.784                       H  
HETATM  237  H       A   3      15.008  75.825  94.673                       H  
HETATM  238  H       A   3      17.031  77.648  94.141                       H  
HETATM  239  H       A   3      18.359  79.652  93.513                       H  
HETATM  240  H       A   3      17.229  81.782  92.954                       H  
HETATM  241  H       A   3      14.753  81.963  92.988                       H  
HETATM  242  H       A   3      12.910  81.115  91.419                       H  
HETATM  243  H       A   3      11.215  82.866  90.927                       H  
HETATM  244  H       A   3       9.466  83.410  92.608                       H  
HETATM  245  H       A   3       9.440  82.219  94.791                       H  
HETATM  246  H       A   3      11.179  80.517  95.298                       H  
HETATM  247  N       A   4     123.430 110.748 116.802                       N  
HETATM  248  C       A   4     122.899 110.704 118.091                       C  
HETATM  249  C       A   4     121.693 111.220 118.567                       C  
HETATM  250  C       A   4     121.391 111.023 119.911                       C  
HETATM  251  C       A   4     122.257 110.303 120.756                       C  
HETATM  252  C       A   4     123.452 109.770 120.268                       C  
HETATM  253  C       A   4     123.785 109.975 118.928                       C  
HETATM  254  C       A   4     124.894 109.552 118.097                       C  
HETATM  255  C       A   4     126.052 108.805 118.337                       C  
HETATM  256  C       A   4     126.923 108.557 117.280                       C  
HETATM  257  C       A   4     126.651 109.054 115.993                       C  
HETATM  258  C       A   4     125.509 109.806 115.731                       C  
HETATM  259  C       A   4     124.635 110.042 116.791                       C  
HETATM  260  N       A   4     121.906 110.114 122.118                       N  
HETATM  261  C       A   4     122.678 110.493 123.219                       C  
HETATM  262  C       A   4     123.911 111.145 123.252                       C  
HETATM  263  C       A   4     124.463 111.421 124.502                       C  
HETATM  264  C       A   4     123.804 111.059 125.690                       C  
HETATM  265  C       A   4     122.569 110.417 125.649                       C  
HETATM  266  C       A   4     121.993 110.129 124.409                       C  
HETATM  267  C       A   4     120.752 109.502 124.001                       C  
HETATM  268  C       A   4     119.679 108.938 124.697                       C  
HETATM  269  C       A   4     118.619 108.389 123.981                       C  
HETATM  270  C       A   4     118.626 108.395 122.575                       C  
HETATM  271  C       A   4     119.681 108.953 121.856                       C  
HETATM  272  C       A   4     120.735 109.510 122.582                       C  
HETATM  273  C       A   4     122.742 111.233 115.654                       C  
HETATM  274  C       A   4     122.316 110.344 114.646                       C  
HETATM  275  C       A   4     121.688 110.891 113.517                       C  
HETATM  276  C       A   4     121.455 112.261 113.406                       C  
HETATM  277  C       A   4     121.853 113.122 114.429                       C  
HETATM  278  C       A   4     122.507 112.606 115.546                       C  
HETATM  279  N       A   4     123.456 104.819 114.907                       N  
HETATM  280  C       A   4     123.055 106.152 115.008                       C  
HETATM  281  C       A   4     122.442 106.820 116.069                       C  
HETATM  282  C       A   4     122.188 108.177 115.922                       C  
HETATM  283  C       A   4     122.540 108.882 114.749                       C  
HETATM  284  C       A   4     123.144 108.195 113.692                       C  
HETATM  285  C       A   4     123.412 106.830 113.814                       C  
HETATM  286  C       A   4     124.058 105.859 112.955                       C  
HETATM  287  C       A   4     124.609 105.922 111.672                       C  
HETATM  288  C       A   4     125.154 104.769 111.114                       C  
HETATM  289  C       A   4     125.146 103.556 111.824                       C  
HETATM  290  C       A   4     124.602 103.467 113.105                       C  
HETATM  291  C       A   4     124.071 104.629 113.664                       C  
HETATM  292  C       A   4     123.298 103.832 115.912                       C  
HETATM  293  C       A   4     124.408 103.109 116.364                       C  
HETATM  294  C       A   4     124.246 102.137 117.349                       C  
HETATM  295  C       A   4     122.988 101.896 117.902                       C  
HETATM  296  C       A   4     121.885 102.627 117.457                       C  
HETATM  297  C       A   4     122.033 103.585 116.457                       C  
HETATM  298  H       A   4     121.021 111.767 117.916                       H  
HETATM  299  H       A   4     120.476 111.431 120.329                       H  
HETATM  300  H       A   4     124.093 109.195 120.927                       H  
HETATM  301  H       A   4     126.264 108.424 119.332                       H  
HETATM  302  H       A   4     127.823 107.974 117.449                       H  
HETATM  303  H       A   4     127.344 108.846 115.183                       H  
HETATM  304  H       A   4     125.296 110.184 114.737                       H  
HETATM  305  H       A   4     124.419 111.431 122.337                       H  
HETATM  306  H       A   4     125.422 111.928 124.557                       H  
HETATM  307  H       A   4     124.263 111.286 126.647                       H  
HETATM  308  H       A   4     122.058 110.145 126.569                       H  
HETATM  309  H       A   4     119.677 108.924 125.784                       H  
HETATM  310  H       A   4     117.780 107.948 124.511                       H  
HETATM  311  H       A   4     117.791 107.956 122.035                       H  
HETATM  312  H       A   4     119.687 108.950 120.771                       H  
HETATM  313  H       A   4     121.353 110.218 112.734                       H  
HETATM  314  H       A   4     120.952 112.653 112.527                       H  
HETATM  315  H       A   4     121.673 114.191 114.352                       H  
HETATM  316  H       A   4     122.860 113.259 116.338                       H  
HETATM  317  H       A   4     122.180 106.304 116.985                       H  
HETATM  318  H       A   4     121.711 108.712 116.735                       H  
HETATM  319  H       A   4     123.444 108.735 112.797                       H  
HETATM  320  H       A   4     124.608 106.856 111.118                       H  
HETATM  321  H       A   4     125.587 104.803 110.119                       H  
HETATM  322  H       A   4     125.567 102.666 111.367                       H  
HETATM  323  H       A   4     124.590 102.526 113.645                       H  
HETATM  324  H       A   4     125.387 103.324 115.948                       H  
HETATM  325  H       A   4     125.111 101.578 117.696                       H  
HETATM  326  H       A   4     122.868 101.144 118.677                       H  
HETATM  327  H       A   4     120.901 102.441 117.879                       H  
HETATM  328  H       A   4     121.178 104.139 116.085                       H  
HETATM  329  N       A   5      41.510  98.885  71.857                       N  
HETATM  330  C       A   5      42.511  99.461  71.076                       C  
HETATM  331  C       A   5      43.287  98.885  70.069                       C  
HETATM  332  C       A   5      44.218  99.695  69.426                       C  
HETATM  333  C       A   5      44.353 101.056  69.758                       C  
HETATM  334  C       A   5      43.558 101.633  70.750                       C  
HETATM  335  C       A   5      42.633 100.833  71.423                       C  
HETATM  336  C       A   5      41.650 101.093  72.454                       C  
HETATM  337  C       A   5      41.282 102.234  73.175                       C  
HETATM  338  C       A   5      40.251 102.140  74.105                       C  
HETATM  339  C       A   5      39.594 100.917  74.327                       C  
HETATM  340  C       A   5      39.946  99.765  73.629                       C  
HETATM  341  C       A   5      40.972  99.869  72.690                       C  
HETATM  342  N       A   5      45.307 101.851  69.069                       N  
HETATM  343  C       A   5      46.342 102.578  69.661                       C  
HETATM  344  C       A   5      46.697 102.675  71.007                       C  
HETATM  345  C       A   5      47.797 103.468  71.329                       C  
HETATM  346  C       A   5      48.528 104.146  70.338                       C  
HETATM  347  C       A   5      48.174 104.037  68.996                       C  
HETATM  348  C       A   5      47.074 103.247  68.645                       C  
HETATM  349  C       A   5      46.448 102.906  67.384                       C  
HETATM  350  C       A   5      46.699 103.253  66.053                       C  
HETATM  351  C       A   5      45.871 102.750  65.054                       C  
HETATM  352  C       A   5      44.792 101.908  65.373                       C  
HETATM  353  C       A   5      44.520 101.544  66.691                       C  
HETATM  354  C       A   5      45.360 102.044  67.687                       C  
HETATM  355  C       A   5      40.981  97.577  71.668                       C  
HETATM  356  C       A   5      39.669  97.400  71.181                       C  
HETATM  357  C       A   5      39.189  96.086  71.064                       C  
HETATM  358  C       A   5      39.988  94.989  71.380                       C  
HETATM  359  C       A   5      41.295  95.183  71.829                       C  
HETATM  360  C       A   5      41.784  96.478  71.982                       C  
HETATM  361  N       A   5      36.289 101.800  70.129                       N  
HETATM  362  C       A   5      37.239 100.783  70.233                       C  
HETATM  363  C       A   5      38.522 100.703  69.688                       C  
HETATM  364  C       A   5      39.287  99.584  69.989                       C  
HETATM  365  C       A   5      38.806  98.551  70.825                       C  
HETATM  366  C       A   5      37.515  98.643  71.354                       C  
HETATM  367  C       A   5      36.726  99.758  71.068                       C  
HETATM  368  C       A   5      35.405 100.179  71.487                       C  
HETATM  369  C       A   5      34.418  99.602  72.292                       C  
HETATM  370  C       A   5      33.220 100.284  72.486                       C  
HETATM  371  C       A   5      32.999 101.531  71.876                       C  
HETATM  372  C       A   5      33.966 102.127  71.069                       C  
HETATM  373  C       A   5      35.169 101.446  70.891                       C  
HETATM  374  C       A   5      36.448 103.006  69.402                       C  
HETATM  375  C       A   5      36.262 104.238  70.040                       C  
HETATM  376  C       A   5      36.416 105.421  69.319                       C  
HETATM  377  C       A   5      36.774 105.383  67.971                       C  
HETATM  378  C       A   5      36.970 104.153  67.340                       C  
HETATM  379  C       A   5      36.797 102.965  68.047                       C  
HETATM  380  H       A   5      43.179  97.838  69.806                       H  
HETATM  381  H       A   5      44.861  99.280  68.656                       H  
HETATM  382  H       A   5      43.658 102.690  70.973                       H  
HETATM  383  H       A   5      41.792 103.179  73.006                       H  
HETATM  384  H       A   5      39.951 103.018  74.667                       H  
HETATM  385  H       A   5      38.791 100.867  75.056                       H  
HETATM  386  H       A   5      39.435  98.824  73.795                       H  
HETATM  387  H       A   5      46.139 102.148  71.773                       H  
HETATM  388  H       A   5      48.095 103.561  72.370                       H  
HETATM  389  H       A   5      49.378 104.758  70.624                       H  
HETATM  390  H       A   5      48.744 104.556  68.230                       H  
HETATM  391  H       A   5      47.528 103.911  65.806                       H  
HETATM  392  H       A   5      46.057 103.012  64.016                       H  
HETATM  393  H       A   5      44.154 101.531  64.578                       H  
HETATM  394  H       A   5      43.682 100.900  66.936                       H  
HETATM  395  H       A   5      38.182  95.935  70.688                       H  
HETATM  396  H       A   5      39.594  93.984  71.264                       H  
HETATM  397  H       A   5      41.926  94.333  72.074                       H  
HETATM  398  H       A   5      42.784  96.657  72.365                       H  
HETATM  399  H       A   5      38.918 101.492  69.059                       H  
HETATM  400  H       A   5      40.285  99.504  69.572                       H  
HETATM  401  H       A   5      37.148  97.867  72.020                       H  
HETATM  402  H       A   5      34.584  98.634  72.756                       H  
HETATM  403  H       A   5      32.446  99.848  73.111                       H  
HETATM  404  H       A   5      32.054 102.041  72.032                       H  
HETATM  405  H       A   5      33.786 103.086  70.593                       H  
HETATM  406  H       A   5      36.012 104.257  71.095                       H  
HETATM  407  H       A   5      36.269 106.374  69.818                       H  
HETATM  408  H       A   5      36.902 106.307  67.415                       H  
HETATM  409  H       A   5      37.244 104.116  66.289                       H  
HETATM  410  H       A   5      36.920 102.004  67.559                       H  
HETATM  411  N       A   6      92.924  38.686  20.646                       N  
HETATM  412  C       A   6      94.196  39.219  20.437                       C  
HETATM  413  C       A   6      95.380  38.569  20.088                       C  
HETATM  414  C       A   6      96.522  39.347  19.923                       C  
HETATM  415  C       A   6      96.479  40.746  20.075                       C  
HETATM  416  C       A   6      95.286  41.394  20.402                       C  
HETATM  417  C       A   6      94.134  40.630  20.594                       C  
HETATM  418  C       A   6      92.757  40.957  20.900                       C  
HETATM  419  C       A   6      92.078  42.156  21.143                       C  
HETATM  420  C       A   6      90.710  42.117  21.391                       C  
HETATM  421  C       A   6      90.018  40.893  21.407                       C  
HETATM  422  C       A   6      90.671  39.685  21.176                       C  
HETATM  423  C       A   6      92.040  39.733  20.917                       C  
HETATM  424  N       A   6      97.664  41.505  19.886                       N  
HETATM  425  C       A   6      98.237  42.368  20.823                       C  
HETATM  426  C       A   6      97.823  42.663  22.123                       C  
HETATM  427  C       A   6      98.595  43.561  22.858                       C  
HETATM  428  C       A   6      99.750  44.150  22.316                       C  
HETATM  429  C       A   6     100.162  43.844  21.022                       C  
HETATM  430  C       A   6      99.406  42.946  20.262                       C  
HETATM  431  C       A   6      99.541  42.403  18.926                       C  
HETATM  432  C       A   6     100.466  42.590  17.894                       C  
HETATM  433  C       A   6     100.289  41.908  16.694                       C  
HETATM  434  C       A   6      99.193  41.046  16.514                       C  
HETATM  435  C       A   6      98.257  40.840  17.525                       C  
HETATM  436  C       A   6      98.447  41.519  18.730                       C  
HETATM  437  C       A   6      92.558  37.333  20.397                       C  
HETATM  438  C       A   6      91.703  37.009  19.323                       C  
HETATM  439  C       A   6      91.341  35.663  19.163                       C  
HETATM  440  C       A   6      91.834  34.670  20.008                       C  
HETATM  441  C       A   6      92.705  35.005  21.045                       C  
HETATM  442  C       A   6      93.056  36.339  21.244                       C  
HETATM  443  N       A   6      89.463  41.005  16.022                       N  
HETATM  444  C       A   6      90.198  40.074  16.757                       C  
HETATM  445  C       A   6      91.573  40.008  16.990                       C  
HETATM  446  C       A   6      92.045  38.989  17.807                       C  
HETATM  447  C       A   6      91.178  38.045  18.403                       C  
HETATM  448  C       A   6      89.805  38.120  18.151                       C  
HETATM  449  C       A   6      89.304  39.136  17.334                       C  
HETATM  450  C       A   6      87.969  39.520  16.926                       C  
HETATM  451  C       A   6      86.697  38.990  17.163                       C  
HETATM  452  C       A   6      85.590  39.612  16.594                       C  
HETATM  453  C       A   6      85.744  40.752  15.787                       C  
HETATM  454  C       A   6      87.000  41.300  15.535                       C  
HETATM  455  C       A   6      88.105  40.681  16.120                       C  
HETATM  456  C       A   6      90.001  42.113  15.322                       C  
HETATM  457  C       A   6      89.522  43.403  15.580                       C  
HETATM  458  C       A   6      90.052  44.490  14.886                       C  
HETATM  459  C       A   6      91.072  44.300  13.953                       C  
HETATM  460  C       A   6      91.555  43.014  13.706                       C  
HETATM  461  C       A   6      91.017  41.920  14.379                       C  
HETATM  462  H       A   6      95.413  37.492  19.962                       H  
HETATM  463  H       A   6      97.470  38.878  19.678                       H  
HETATM  464  H       A   6      95.267  42.475  20.488                       H  
HETATM  465  H       A   6      92.613  43.102  21.134                       H  
HETATM  466  H       A   6      90.169  43.039  21.576                       H  
HETATM  467  H       A   6      88.949  40.886  21.601                       H  
HETATM  468  H       A   6      90.136  38.742  21.181                       H  
HETATM  469  H       A   6      96.935  42.204  22.546                       H  
HETATM  470  H       A   6      98.295  43.808  23.873                       H  
HETATM  471  H       A   6     100.327  44.848  22.916                       H  
HETATM  472  H       A   6     101.059  44.295  20.606                       H  
HETATM  473  H       A   6     101.309  43.262  18.029                       H  
HETATM  474  H       A   6     101.002  42.044  15.886                       H  
HETATM  475  H       A   6      99.071  40.529  15.566                       H  
HETATM  476  H       A   6      97.408  40.181  17.382                       H  
HETATM  477  H       A   6      90.685  35.399  18.339                       H  
HETATM  478  H       A   6      91.548  33.635  19.848                       H  
HETATM  479  H       A   6      93.097  34.237  21.706                       H  
HETATM  480  H       A   6      93.702  36.631  22.066                       H  
HETATM  481  H       A   6      92.254  40.732  16.558                       H  
HETATM  482  H       A   6      93.110  38.921  17.998                       H  
HETATM  483  H       A   6      89.129  37.416  18.628                       H  
HETATM  484  H       A   6      86.578  38.104  17.779                       H  
HETATM  485  H       A   6      84.596  39.212  16.772                       H  
HETATM  486  H       A   6      84.868  41.216  15.344                       H  
HETATM  487  H       A   6      87.115  42.174  14.903                       H  
HETATM  488  H       A   6      88.750  43.543  16.328                       H  
HETATM  489  H       A   6      89.676  45.488  15.088                       H  
HETATM  490  H       A   6      91.489  45.151  13.421                       H  
HETATM  491  H       A   6      92.346  42.859  12.977                       H  
HETATM  492  H       A   6      91.366  40.913  14.175                       H  
HETATM  493  N       A   7     106.789  25.325  59.069                       N  
HETATM  494  C       A   7     105.485  25.798  58.922                       C  
HETATM  495  C       A   7     105.014  26.864  58.155                       C  
HETATM  496  C       A   7     103.646  27.119  58.171                       C  
HETATM  497  C       A   7     102.763  26.311  58.913                       C  
HETATM  498  C       A   7     103.238  25.232  59.661                       C  
HETATM  499  C       A   7     104.609  24.972  59.676                       C  
HETATM  500  C       A   7     105.426  23.950  60.295                       C  
HETATM  501  C       A   7     105.147  22.860  61.128                       C  
HETATM  502  C       A   7     106.194  22.040  61.536                       C  
HETATM  503  C       A   7     107.514  22.303  61.129                       C  
HETATM  504  C       A   7     107.819  23.384  60.307                       C  
HETATM  505  C       A   7     106.764  24.196  59.892                       C  
HETATM  506  N       A   7     101.372  26.598  58.894                       N  
HETATM  507  C       A   7     100.577  26.854  60.014                       C  
HETATM  508  C       A   7     100.940  26.919  61.360                       C  
HETATM  509  C       A   7      99.939  27.210  62.285                       C  
HETATM  510  C       A   7      98.611  27.434  61.883                       C  
HETATM  511  C       A   7      98.259  27.378  60.537                       C  
HETATM  512  C       A   7      99.243  27.088  59.588                       C  
HETATM  513  C       A   7      99.238  26.966  58.144                       C  
HETATM  514  C       A   7      98.244  27.075  57.167                       C  
HETATM  515  C       A   7      98.582  26.875  55.831                       C  
HETATM  516  C       A   7      99.903  26.563  55.465                       C  
HETATM  517  C       A   7     100.913  26.450  56.417                       C  
HETATM  518  C       A   7     100.569  26.661  57.754                       C  
HETATM  519  C       A   7     107.910  25.783  58.322                       C  
HETATM  520  C       A   7     108.513  24.953  57.353                       C  
HETATM  521  C       A   7     109.645  25.445  56.687                       C  
HETATM  522  C       A   7     110.141  26.723  56.940                       C  
HETATM  523  C       A   7     109.512  27.542  57.877                       C  
HETATM  524  C       A   7     108.404  27.065  58.575                       C  
HETATM  525  N       A   7     106.718  19.673  56.463                       N  
HETATM  526  C       A   7     106.978  21.036  56.608                       C  
HETATM  527  C       A   7     106.097  22.120  56.582                       C  
HETATM  528  C       A   7     106.620  23.387  56.802                       C  
HETATM  529  C       A   7     107.994  23.596  57.057                       C  
HETATM  530  C       A   7     108.863  22.501  57.070                       C  
HETATM  531  C       A   7     108.364  21.216  56.852                       C  
HETATM  532  C       A   7     108.965  19.898  56.854                       C  
HETATM  533  C       A   7     110.273  19.435  57.028                       C  
HETATM  534  C       A   7     110.519  18.067  56.953                       C  
HETATM  535  C       A   7     109.474  17.163  56.700                       C  
HETATM  536  C       A   7     108.162  17.600  56.523                       C  
HETATM  537  C       A   7     107.919  18.970  56.613                       C  
HETATM  538  C       A   7     105.444  19.096  56.235                       C  
HETATM  539  C       A   7     104.965  18.096  57.089                       C  
HETATM  540  C       A   7     103.713  17.530  56.858                       C  
HETATM  541  C       A   7     102.926  17.969  55.793                       C  
HETATM  542  C       A   7     103.401  18.975  54.950                       C  
HETATM  543  C       A   7     104.661  19.532  55.160                       C  
HETATM  544  H       A   7     105.692  27.481  57.575                       H  
HETATM  545  H       A   7     103.241  27.955  57.610                       H  
HETATM  546  H       A   7     102.539  24.606  60.205                       H  
HETATM  547  H       A   7     104.128  22.659  61.446                       H  
HETATM  548  H       A   7     105.993  21.188  62.178                       H  
HETATM  549  H       A   7     108.315  21.648  61.458                       H  
HETATM  550  H       A   7     108.835  23.584  59.987                       H  
HETATM  551  H       A   7     101.966  26.752  61.673                       H  
HETATM  552  H       A   7     100.194  27.266  63.340                       H  
HETATM  553  H       A   7      97.856  27.656  62.630                       H  
HETATM  554  H       A   7      97.233  27.559  60.226                       H  
HETATM  555  H       A   7      97.221  27.307  57.450                       H  
HETATM  556  H       A   7      97.818  26.959  55.064                       H  
HETATM  557  H       A   7     100.143  26.405  54.417                       H  
HETATM  558  H       A   7     101.930  26.202  56.133                       H  
HETATM  559  H       A   7     110.117  24.817  55.937                       H  
HETATM  560  H       A   7     111.009  27.082  56.396                       H  
HETATM  561  H       A   7     109.890  28.541  58.078                       H  
HETATM  562  H       A   7     107.920  27.669  59.336                       H  
HETATM  563  H       A   7     105.037  21.980  56.406                       H  
HETATM  564  H       A   7     105.951  24.240  56.783                       H  
HETATM  565  H       A   7     109.917  22.650  57.293                       H  
HETATM  566  H       A   7     111.083  20.133  57.214                       H  
HETATM  567  H       A   7     111.530  17.693  57.088                       H  
HETATM  568  H       A   7     109.690  16.101  56.636                       H  
HETATM  569  H       A   7     107.360  16.898  56.318                       H  
HETATM  570  H       A   7     105.573  17.782  57.931                       H  
HETATM  571  H       A   7     103.347  16.753  57.523                       H  
HETATM  572  H       A   7     101.946  17.532  55.622                       H  
HETATM  573  H       A   7     102.796  19.318  54.115                       H  
HETATM  574  H       A   7     105.051  20.294  54.493                       H  
HETATM  575  N       A   8     133.307 111.001  71.757                       N  
HETATM  576  C       A   8     132.264 111.908  71.944                       C  
HETATM  577  C       A   8     131.473 112.552  70.992                       C  
HETATM  578  C       A   8     130.475 113.408  71.451                       C  
HETATM  579  C       A   8     130.253 113.595  72.829                       C  
HETATM  580  C       A   8     131.033 112.930  73.776                       C  
HETATM  581  C       A   8     132.052 112.084  73.338                       C  
HETATM  582  C       A   8     133.007 111.233  74.017                       C  
HETATM  583  C       A   8     133.279 110.965  75.363                       C  
HETATM  584  C       A   8     134.280 110.052  75.679                       C  
HETATM  585  C       A   8     135.016 109.414  74.665                       C  
HETATM  586  C       A   8     134.771 109.668  73.319                       C  
HETATM  587  C       A   8     133.759 110.576  73.009                       C  
HETATM  588  N       A   8     129.217 114.468  73.256                       N  
HETATM  589  C       A   8     129.377 115.574  74.094                       C  
HETATM  590  C       A   8     130.541 116.088  74.667                       C  
HETATM  591  C       A   8     130.421 117.227  75.462                       C  
HETATM  592  C       A   8     129.175 117.840  75.680                       C  
HETATM  593  C       A   8     128.020 117.328  75.097                       C  
HETATM  594  C       A   8     128.112 116.187  74.294                       C  
HETATM  595  C       A   8     127.148 115.411  73.540                       C  
HETATM  596  C       A   8     125.766 115.505  73.351                       C  
HETATM  597  C       A   8     125.124 114.559  72.557                       C  
HETATM  598  C       A   8     125.852 113.517  71.955                       C  
HETATM  599  C       A   8     127.230 113.400  72.126                       C  
HETATM  600  C       A   8     127.868 114.358  72.915                       C  
HETATM  601  C       A   8     133.682 110.440  70.504                       C  
HETATM  602  C       A   8     133.441 109.077  70.229                       C  
HETATM  603  C       A   8     133.881 108.574  68.995                       C  
HETATM  604  C       A   8     134.500 109.393  68.054                       C  
HETATM  605  C       A   8     134.701 110.746  68.330                       C  
HETATM  606  C       A   8     134.301 111.263  69.561                       C  
HETATM  607  N       A   8     131.173 105.641  74.094                       N  
HETATM  608  C       A   8     131.551 106.586  73.140                       C  
HETATM  609  C       A   8     130.943 107.794  72.793                       C  
HETATM  610  C       A   8     131.561 108.578  71.827                       C  
HETATM  611  C       A   8     132.771 108.189  71.209                       C  
HETATM  612  C       A   8     133.361 106.972  71.562                       C  
HETATM  613  C       A   8     132.761 106.165  72.531                       C  
HETATM  614  C       A   8     133.128 104.908  73.149                       C  
HETATM  615  C       A   8     134.192 104.019  72.969                       C  
HETATM  616  C       A   8     134.240 102.860  73.738                       C  
HETATM  617  C       A   8     133.233 102.580  74.677                       C  
HETATM  618  C       A   8     132.162 103.450  74.875                       C  
HETATM  619  C       A   8     132.127 104.617  74.112                       C  
HETATM  620  C       A   8     130.032 105.724  74.930                       C  
HETATM  621  C       A   8     130.174 105.628  76.320                       C  
HETATM  622  C       A   8     129.048 105.707  77.137                       C  
HETATM  623  C       A   8     127.784 105.902  76.579                       C  
HETATM  624  C       A   8     127.647 106.008  75.194                       C  
HETATM  625  C       A   8     128.764 105.909  74.368                       C  
HETATM  626  H       A   8     131.637 112.402  69.931                       H  
HETATM  627  H       A   8     129.855 113.950  70.744                       H  
HETATM  628  H       A   8     130.828 113.066  74.833                       H  
HETATM  629  H       A   8     132.713 111.461  76.147                       H  
HETATM  630  H       A   8     134.498 109.830  76.719                       H  
HETATM  631  H       A   8     135.791 108.703  74.935                       H  
HETATM  632  H       A   8     135.333 109.171  72.537                       H  
HETATM  633  H       A   8     131.505 115.620  74.495                       H  
HETATM  634  H       A   8     131.311 117.648  75.921                       H  
HETATM  635  H       A   8     129.117 118.725  76.307                       H  
HETATM  636  H       A   8     127.059 117.808  75.260                       H  
HETATM  637  H       A   8     125.201 116.305  73.823                       H  
HETATM  638  H       A   8     124.051 114.623  72.402                       H  
HETATM  639  H       A   8     125.330 112.785  71.344                       H  
HETATM  640  H       A   8     127.788 112.591  71.667                       H  
HETATM  641  H       A   8     133.699 107.527  68.770                       H  
HETATM  642  H       A   8     134.815 108.978  67.101                       H  
HETATM  643  H       A   8     135.180 111.393  67.600                       H  
HETATM  644  H       A   8     134.479 112.304  69.815                       H  
HETATM  645  H       A   8     130.025 108.120  73.266                       H  
HETATM  646  H       A   8     131.102 109.519  71.543                       H  
HETATM  647  H       A   8     134.306 106.679  71.112                       H  
HETATM  648  H       A   8     134.966 104.230  72.237                       H  
HETATM  649  H       A   8     135.062 102.161  73.610                       H  
HETATM  650  H       A   8     133.284 101.665  75.259                       H  
HETATM  651  H       A   8     131.382 103.224  75.594                       H  
HETATM  652  H       A   8     131.164 105.506  76.745                       H  
HETATM  653  H       A   8     129.163 105.630  78.215                       H  
HETATM  654  H       A   8     126.909 105.972  77.221                       H  
HETATM  655  H       A   8     126.665 106.155  74.753                       H  
HETATM  656  H       A   8     128.665 105.963  73.289                       H  
HETATM  657  N       A   9      35.158  73.017  68.286                       N  
HETATM  658  C       A   9      34.215  73.950  67.855                       C  
HETATM  659  C       A   9      34.412  75.228  67.331                       C  
HETATM  660  C       A   9      33.285  75.956  66.958                       C  
HETATM  661  C       A   9      31.993  75.411  67.079                       C  
HETATM  662  C       A   9      31.803  74.123  67.583                       C  
HETATM  663  C       A   9      32.918  73.384  67.983                       C  
HETATM  664  C       A   9      33.095  72.044  68.505                       C  
HETATM  665  C       A   9      32.213  71.007  68.826                       C  
HETATM  666  C       A   9      32.732  69.806  69.299                       C  
HETATM  667  C       A   9      34.118  69.636  69.462                       C  
HETATM  668  C       A   9      35.016  70.655  69.156                       C  
HETATM  669  C       A   9      34.491  71.852  68.672                       C  
HETATM  670  N       A   9      30.870  76.182  66.677                       N  
HETATM  671  C       A   9      29.779  76.515  67.482                       C  
HETATM  672  C       A   9      29.547  76.213  68.825                       C  
HETATM  673  C       A   9      28.368  76.687  69.398                       C  
HETATM  674  C       A   9      27.444  77.444  68.656                       C  
HETATM  675  C       A   9      27.688  77.749  67.320                       C  
HETATM  676  C       A   9      28.863  77.287  66.720                       C  
HETATM  677  C       A   9      29.431  77.422  65.394                       C  
HETATM  678  C       A   9      29.008  78.049  64.219                       C  
HETATM  679  C       A   9      29.807  77.971  63.083                       C  
HETATM  680  C       A   9      31.024  77.267  63.110                       C  
HETATM  681  C       A   9      31.472  76.634  64.268                       C  
HETATM  682  C       A   9      30.669  76.726  65.406                       C  
HETATM  683  C       A   9      36.567  73.157  68.137                       C  
HETATM  684  C       A   9      37.275  72.342  67.228                       C  
HETATM  685  C       A   9      38.668  72.494  67.166                       C  
HETATM  686  C       A   9      39.332  73.441  67.942                       C  
HETATM  687  C       A   9      38.612  74.261  68.811                       C  
HETATM  688  C       A   9      37.231  74.108  68.914                       C  
HETATM  689  N       A   9      34.684  68.310  64.242                       N  
HETATM  690  C       A   9      35.211  69.439  64.869                       C  
HETATM  691  C       A   9      34.747  70.756  64.872                       C  
HETATM  692  C       A   9      35.446  71.689  65.626                       C  
HETATM  693  C       A   9      36.587  71.338  66.381                       C  
HETATM  694  C       A   9      37.045  70.017  66.359                       C  
HETATM  695  C       A   9      36.359  69.058  65.610                       C  
HETATM  696  C       A   9      36.530  67.632  65.420                       C  
HETATM  697  C       A   9      37.468  66.703  65.879                       C  
HETATM  698  C       A   9      37.348  65.373  65.486                       C  
HETATM  699  C       A   9      36.306  64.968  64.634                       C  
HETATM  700  C       A   9      35.359  65.875  64.164                       C  
HETATM  701  C       A   9      35.475  67.203  64.572                       C  
HETATM  702  C       A   9      33.520  68.283  63.434                       C  
HETATM  703  C       A   9      32.480  67.396  63.734                       C  
HETATM  704  C       A   9      31.339  67.371  62.934                       C  
HETATM  705  C       A   9      31.220  68.241  61.849                       C  
HETATM  706  C       A   9      32.254  69.132  61.560                       C  
HETATM  707  C       A   9      33.407  69.149  62.341                       C  
HETATM  708  H       A   9      35.407  75.645  67.229                       H  
HETATM  709  H       A   9      33.392  76.964  66.571                       H  
HETATM  710  H       A   9      30.802  73.710  67.643                       H  
HETATM  711  H       A   9      31.142  71.138  68.704                       H  
HETATM  712  H       A   9      32.061  68.989  69.547                       H  
HETATM  713  H       A   9      34.501  68.689  69.830                       H  
HETATM  714  H       A   9      36.085  70.522  69.275                       H  
HETATM  715  H       A   9      30.261  75.635  69.401                       H  
HETATM  716  H       A   9      28.161  76.466  70.442                       H  
HETATM  717  H       A   9      26.534  77.794  69.133                       H  
HETATM  718  H       A   9      26.976  78.340  66.750                       H  
HETATM  719  H       A   9      28.063  78.586  64.194                       H  
HETATM  720  H       A   9      29.489  78.456  62.164                       H  
HETATM  721  H       A   9      31.630  77.214  62.209                       H  
HETATM  722  H       A   9      32.407  76.086  64.284                       H  
HETATM  723  H       A   9      39.225  71.875  66.468                       H  
HETATM  724  H       A   9      40.410  73.547  67.859                       H  
HETATM  725  H       A   9      39.122  75.005  69.418                       H  
HETATM  726  H       A   9      36.652  74.708  69.610                       H  
HETATM  727  H       A   9      33.864  71.043  64.314                       H  
HETATM  728  H       A   9      35.100  72.717  65.638                       H  
HETATM  729  H       A   9      37.904  69.732  66.960                       H  
HETATM  730  H       A   9      38.279  67.017  66.529                       H  
HETATM  731  H       A   9      38.069  64.640  65.836                       H  
HETATM  732  H       A   9      36.238  63.928  64.332                       H  
HETATM  733  H       A   9      34.562  65.559  63.499                       H  
HETATM  734  H       A   9      32.570  66.744  64.596                       H  
HETATM  735  H       A   9      30.535  66.680  63.170                       H  
HETATM  736  H       A   9      30.325  68.225  61.233                       H  
HETATM  737  H       A   9      32.170  69.809  60.713                       H  
HETATM  738  H       A   9      34.228  69.819  62.107                       H  
HETATM  739  N       A  10      67.064  77.052 138.626                       N  
HETATM  740  C       A  10      67.648  78.062 137.861                       C  
HETATM  741  C       A  10      67.107  78.791 136.801                       C  
HETATM  742  C       A  10      67.905  79.767 136.212                       C  
HETATM  743  C       A  10      69.204  80.031 136.688                       C  
HETATM  744  C       A  10      69.732  79.313 137.763                       C  
HETATM  745  C       A  10      68.956  78.315 138.354                       C  
HETATM  746  C       A  10      69.161  77.421 139.474                       C  
HETATM  747  C       A  10      70.222  77.209 140.362                       C  
HETATM  748  C       A  10      70.078  76.258 141.368                       C  
HETATM  749  C       A  10      68.891  75.514 141.489                       C  
HETATM  750  C       A  10      67.824  75.701 140.615                       C  
HETATM  751  C       A  10      67.970  76.662 139.616                       C  
HETATM  752  N       A  10      69.982  81.043 136.067                       N  
HETATM  753  C       A  10      71.246  80.867 135.499                       C  
HETATM  754  C       A  10      72.008  79.703 135.381                       C  
HETATM  755  C       A  10      73.247  79.804 134.750                       C  
HETATM  756  C       A  10      73.715  81.030 134.246                       C  
HETATM  757  C       A  10      72.946  82.184 134.359                       C  
HETATM  758  C       A  10      71.699  82.112 134.988                       C  
HETATM  759  C       A  10      70.657  83.080 135.262                       C  
HETATM  760  C       A  10      70.519  84.449 135.015                       C  
HETATM  761  C       A  10      69.364  85.101 135.437                       C  
HETATM  762  C       A  10      68.348  84.397 136.108                       C  
HETATM  763  C       A  10      68.458  83.032 136.365                       C  
HETATM  764  C       A  10      69.615  82.383 135.930                       C  
HETATM  765  C       A  10      65.700  76.656 138.546                       C  
HETATM  766  C       A  10      64.809  76.944 139.601                       C  
HETATM  767  C       A  10      63.489  76.482 139.484                       C  
HETATM  768  C       A  10      63.056  75.796 138.351                       C  
HETATM  769  C       A  10      63.943  75.549 137.302                       C  
HETATM  770  C       A  10      65.267  75.970 137.409                       C  
HETATM  771  N       A  10      66.556  79.489 144.330                       N  
HETATM  772  C       A  10      66.168  79.038 143.067                       C  
HETATM  773  C       A  10      66.428  79.582 141.808                       C  
HETATM  774  C       A  10      65.957  78.899 140.695                       C  
HETATM  775  C       A  10      65.243  77.685 140.810                       C  
HETATM  776  C       A  10      64.982  77.159 142.078                       C  
HETATM  777  C       A  10      65.446  77.826 143.214                       C  
HETATM  778  C       A  10      65.398  77.534 144.632                       C  
HETATM  779  C       A  10      64.830  76.502 145.386                       C  
HETATM  780  C       A  10      64.957  76.530 146.772                       C  
HETATM  781  C       A  10      65.639  77.581 147.408                       C  
HETATM  782  C       A  10      66.214  78.620 146.679                       C  
HETATM  783  C       A  10      66.095  78.580 145.290                       C  
HETATM  784  C       A  10      67.318  80.654 144.592                       C  
HETATM  785  C       A  10      68.497  80.566 145.341                       C  
HETATM  786  C       A  10      69.241  81.716 145.599                       C  
HETATM  787  C       A  10      68.828  82.950 145.095                       C  
HETATM  788  C       A  10      67.658  83.033 144.339                       C  
HETATM  789  C       A  10      66.896  81.892 144.095                       C  
HETATM  790  H       A  10      66.103  78.596 136.440                       H  
HETATM  791  H       A  10      67.533  80.339 135.368                       H  
HETATM  792  H       A  10      70.724  79.549 138.132                       H  
HETATM  793  H       A  10      71.141  77.781 140.266                       H  
HETATM  794  H       A  10      70.891  76.087 142.067                       H  
HETATM  795  H       A  10      68.800  74.780 142.283                       H  
HETATM  796  H       A  10      66.906  75.132 140.712                       H  
HETATM  797  H       A  10      71.646  78.755 135.763                       H  
HETATM  798  H       A  10      73.860  78.914 134.644                       H  
HETATM  799  H       A  10      74.686  81.073 133.762                       H  
HETATM  800  H       A  10      73.306  83.130 133.963                       H  
HETATM  801  H       A  10      71.307  84.996 134.505                       H  
HETATM  802  H       A  10      69.246  86.165 135.250                       H  
HETATM  803  H       A  10      67.457  84.927 136.434                       H  
HETATM  804  H       A  10      67.677  82.493 136.889                       H  
HETATM  805  H       A  10      62.792  76.699 140.287                       H  
HETATM  806  H       A  10      62.024  75.466 138.282                       H  
HETATM  807  H       A  10      63.613  75.018 136.414                       H  
HETATM  808  H       A  10      65.986  75.758 136.624                       H  
HETATM  809  H       A  10      66.989  80.503 141.697                       H  
HETATM  810  H       A  10      66.149  79.308 139.710                       H  
HETATM  811  H       A  10      64.459  76.212 142.174                       H  
HETATM  812  H       A  10      64.294  75.694 144.896                       H  
HETATM  813  H       A  10      64.523  75.734 147.369                       H  
HETATM  814  H       A  10      65.719  77.588 148.491                       H  
HETATM  815  H       A  10      66.732  79.434 147.176                       H  
HETATM  816  H       A  10      68.824  79.597 145.703                       H  
HETATM  817  H       A  10      70.155  81.642 146.182                       H  
HETATM  818  H       A  10      69.416  83.843 145.290                       H  
HETATM  819  H       A  10      67.328  83.992 143.949                       H  
HETATM  820  H       A  10      65.971  81.951 143.531                       H  
HETATM  821  N       A  11     120.378 125.713  92.873                       N  
HETATM  822  C       A  11     119.983 126.060  91.582                       C  
HETATM  823  C       A  11     119.708 125.236  90.490                       C  
HETATM  824  C       A  11     119.311 125.844  89.303                       C  
HETATM  825  C       A  11     119.164 127.241  89.213                       C  
HETATM  826  C       A  11     119.418 128.059  90.315                       C  
HETATM  827  C       A  11     119.838 127.472  91.509                       C  
HETATM  828  C       A  11     120.152 127.993  92.824                       C  
HETATM  829  C       A  11     120.175 129.278  93.375                       C  
HETATM  830  C       A  11     120.510 129.429  94.717                       C  
HETATM  831  C       A  11     120.829 128.311  95.508                       C  
HETATM  832  C       A  11     120.820 127.023  94.982                       C  
HETATM  833  C       A  11     120.473 126.877  93.639                       C  
HETATM  834  N       A  11     118.745 127.821  87.986                       N  
HETATM  835  C       A  11     119.439 128.797  87.268                       C  
HETATM  836  C       A  11     120.670 129.394  87.547                       C  
HETATM  837  C       A  11     121.148 130.342  86.644                       C  
HETATM  838  C       A  11     120.422 130.686  85.491                       C  
HETATM  839  C       A  11     119.200 130.080  85.214                       C  
HETATM  840  C       A  11     118.698 129.125  86.103                       C  
HETATM  841  C       A  11     117.502 128.307  86.124                       C  
HETATM  842  C       A  11     116.399 128.183  85.273                       C  
HETATM  843  C       A  11     115.385 127.289  85.605                       C  
HETATM  844  C       A  11     115.461 126.524  86.782                       C  
HETATM  845  C       A  11     116.548 126.627  87.647                       C  
HETATM  846  C       A  11     117.567 127.517  87.302                       C  
HETATM  847  C       A  11     120.447 124.382  93.373                       C  
HETATM  848  C       A  11     119.521 123.931  94.337                       C  
HETATM  849  C       A  11     119.674 122.624  94.826                       C  
HETATM  850  C       A  11     120.679 121.783  94.352                       C  
HETATM  851  C       A  11     121.565 122.235  93.374                       C  
HETATM  852  C       A  11     121.454 123.539  92.895                       C  
HETATM  853  N       A  11     115.588 127.365  96.487                       N  
HETATM  854  C       A  11     116.458 126.537  95.777                       C  
HETATM  855  C       A  11     116.615 126.381  94.399                       C  
HETATM  856  C       A  11     117.600 125.511  93.951                       C  
HETATM  857  C       A  11     118.435 124.803  94.844                       C  
HETATM  858  C       A  11     118.258 124.962  96.222                       C  
HETATM  859  C       A  11     117.275 125.832  96.699                       C  
HETATM  860  C       A  11     116.878 126.258  98.025                       C  
HETATM  861  C       A  11     117.300 125.919  99.314                       C  
HETATM  862  C       A  11     116.681 126.519 100.407                       C  
HETATM  863  C       A  11     115.641 127.445 100.222                       C  
HETATM  864  C       A  11     115.202 127.800  98.947                       C  
HETATM  865  C       A  11     115.836 127.206  97.856                       C  
HETATM  866  C       A  11     114.636 128.245  95.915                       C  
HETATM  867  C       A  11     114.642 129.602  96.259                       C  
HETATM  868  C       A  11     113.701 130.462  95.696                       C  
HETATM  869  C       A  11     112.769 129.982  94.775                       C  
HETATM  870  C       A  11     112.773 128.631  94.426                       C  
HETATM  871  C       A  11     113.696 127.759  95.000                       C  
HETATM  872  H       A  11     119.813 124.159  90.560                       H  
HETATM  873  H       A  11     119.114 125.241  88.422                       H  
HETATM  874  H       A  11     119.273 129.131  90.234                       H  
HETATM  875  H       A  11     119.932 130.143  92.764                       H  
HETATM  876  H       A  11     120.527 130.420  95.161                       H  
HETATM  877  H       A  11     121.085 128.453  96.554                       H  
HETATM  878  H       A  11     121.060 126.160  95.593                       H  
HETATM  879  H       A  11     121.235 129.124  88.434                       H  
HETATM  880  H       A  11     122.103 130.822  86.838                       H  
HETATM  881  H       A  11     120.823 131.431  84.810                       H  
HETATM  882  H       A  11     118.644 130.343  84.318                       H  
HETATM  883  H       A  11     116.336 128.780  84.368                       H  
HETATM  884  H       A  11     114.524 127.183  84.951                       H  
HETATM  885  H       A  11     114.654 125.837  87.025                       H  
HETATM  886  H       A  11     116.601 126.041  88.558                       H  
HETATM  887  H       A  11     118.967 122.263  95.566                       H  
HETATM  888  H       A  11     120.762 120.771  94.738                       H  
HETATM  889  H       A  11     122.350 121.585  92.997                       H  
HETATM  890  H       A  11     122.154 123.928  92.162                       H  
HETATM  891  H       A  11     115.997 126.928  93.696                       H  
HETATM  892  H       A  11     117.734 125.377  92.884                       H  
HETATM  893  H       A  11     118.915 124.444  96.915                       H  
HETATM  894  H       A  11     118.097 125.195  99.458                       H  
HETATM  895  H       A  11     117.001 126.266 101.413                       H  
HETATM  896  H       A  11     115.165 127.894 101.088                       H  
HETATM  897  H       A  11     114.392 128.509  98.810                       H  
HETATM  898  H       A  11     115.389 129.970  96.953                       H  
HETATM  899  H       A  11     113.709 131.514  95.967                       H  
HETATM  900  H       A  11     112.043 130.658  94.332                       H  
HETATM  901  H       A  11     112.046 128.250  93.714                       H  
HETATM  902  H       A  11     113.689 126.702  94.756                       H  
HETATM  903  N       A  12     114.131  34.340 125.063                       N  
HETATM  904  C       A  12     114.823  35.410 124.496                       C  
HETATM  905  C       A  12     114.923  36.730 124.938                       C  
HETATM  906  C       A  12     115.701  37.607 124.187                       C  
HETATM  907  C       A  12     116.387  37.171 123.037                       C  
HETATM  908  C       A  12     116.301  35.844 122.613                       C  
HETATM  909  C       A  12     115.509  34.953 123.339                       C  
HETATM  910  C       A  12     115.222  33.539 123.214                       C  
HETATM  911  C       A  12     115.612  32.550 122.304                       C  
HETATM  912  C       A  12     115.159  31.247 122.492                       C  
HETATM  913  C       A  12     114.317  30.928 123.571                       C  
HETATM  914  C       A  12     113.909  31.895 124.486                       C  
HETATM  915  C       A  12     114.375  33.196 124.299                       C  
HETATM  916  N       A  12     117.179  38.095 122.306                       N  
HETATM  917  C       A  12     117.034  38.399 120.951                       C  
HETATM  918  C       A  12     116.101  37.918 120.031                       C  
HETATM  919  C       A  12     116.170  38.404 118.726                       C  
HETATM  920  C       A  12     117.140  39.347 118.346                       C  
HETATM  921  C       A  12     118.061  39.830 119.271                       C  
HETATM  922  C       A  12     118.014  39.360 120.587                       C  
HETATM  923  C       A  12     118.784  39.644 121.781                       C  
HETATM  924  C       A  12     119.870  40.481 122.055                       C  
HETATM  925  C       A  12     120.398  40.505 123.343                       C  
HETATM  926  C       A  12     119.854  39.696 124.356                       C  
HETATM  927  C       A  12     118.771  38.855 124.110                       C  
HETATM  928  C       A  12     118.240  38.844 122.819                       C  
HETATM  929  C       A  12     113.479  34.370 126.328                       C  
HETATM  930  C       A  12     114.000  33.643 127.419                       C  
HETATM  931  C       A  12     113.283  33.674 128.624                       C  
HETATM  932  C       A  12     112.117  34.426 128.758                       C  
HETATM  933  C       A  12     111.635  35.166 127.678                       C  
HETATM  934  C       A  12     112.312  35.126 126.461                       C  
HETATM  935  N       A  12     118.571  30.373 126.875                       N  
HETATM  936  C       A  12     117.569  31.339 126.973                       C  
HETATM  937  C       A  12     117.579  32.677 126.574                       C  
HETATM  938  C       A  12     116.416  33.415 126.749                       C  
HETATM  939  C       A  12     115.246  32.848 127.303                       C  
HETATM  940  C       A  12     115.257  31.511 127.708                       C  
HETATM  941  C       A  12     116.413  30.745 127.541                       C  
HETATM  942  C       A  12     116.735  29.356 127.795                       C  
HETATM  943  C       A  12     116.022  28.285 128.342                       C  
HETATM  944  C       A  12     116.649  27.048 128.462                       C  
HETATM  945  C       A  12     117.981  26.876 128.047                       C  
HETATM  946  C       A  12     118.713  27.927 127.499                       C  
HETATM  947  C       A  12     118.075  29.161 127.368                       C  
HETATM  948  C       A  12     119.864  30.578 126.332                       C  
HETATM  949  C       A  12     120.329  29.754 125.300                       C  
HETATM  950  C       A  12     121.603  29.958 124.772                       C  
HETATM  951  C       A  12     122.408  30.991 125.253                       C  
HETATM  952  C       A  12     121.937  31.818 126.274                       C  
HETATM  953  C       A  12     120.674  31.608 126.823                       C  
HETATM  954  H       A  12     114.403  37.065 125.828                       H  
HETATM  955  H       A  12     115.784  38.649 124.480                       H  
HETATM  956  H       A  12     116.858  35.521 121.740                       H  
HETATM  957  H       A  12     116.260  32.797 121.468                       H  
HETATM  958  H       A  12     115.457  30.468 121.797                       H  
HETATM  959  H       A  12     113.978  29.904 123.700                       H  
HETATM  960  H       A  12     113.265  31.648 125.322                       H  
HETATM  961  H       A  12     115.347  37.194 120.324                       H  
HETATM  962  H       A  12     115.455  38.045 117.990                       H  
HETATM  963  H       A  12     117.167  39.703 117.320                       H  
HETATM  964  H       A  12     118.806  40.565 118.977                       H  
HETATM  965  H       A  12     120.297  41.100 121.271                       H  
HETATM  966  H       A  12     121.241  41.152 123.568                       H  
HETATM  967  H       A  12     120.286  39.726 125.353                       H  
HETATM  968  H       A  12     118.357  38.226 124.892                       H  
HETATM  969  H       A  12     113.674  33.121 129.473                       H  
HETATM  970  H       A  12     111.593  34.443 129.709                       H  
HETATM  971  H       A  12     110.728  35.757 127.775                       H  
HETATM  972  H       A  12     111.937  35.662 125.594                       H  
HETATM  973  H       A  12     118.459  33.127 126.130                       H  
HETATM  974  H       A  12     116.406  34.456 126.446                       H  
HETATM  975  H       A  12     114.354  31.059 128.108                       H  
HETATM  976  H       A  12     114.996  28.419 128.672                       H  
HETATM  977  H       A  12     116.106  26.206 128.883                       H  
HETATM  978  H       A  12     118.454  25.905 128.158                       H  
HETATM  979  H       A  12     119.744  27.792 127.189                       H  
HETATM  980  H       A  12     119.684  28.973 124.914                       H  
HETATM  981  H       A  12     121.959  29.315 123.972                       H  
HETATM  982  H       A  12     123.397  31.153 124.832                       H  
HETATM  983  H       A  12     122.561  32.621 126.657                       H  
HETATM  984  H       A  12     120.310  32.227 127.636                       H  
HETATM  985  N       A  13      47.301 111.967  95.832                       N  
HETATM  986  C       A  13      47.522 110.631  95.496                       C  
HETATM  987  C       A  13      47.905 110.080  94.273                       C  
HETATM  988  C       A  13      48.075 108.700  94.210                       C  
HETATM  989  C       A  13      47.895 107.890  95.347                       C  
HETATM  990  C       A  13      47.533 108.450  96.574                       C  
HETATM  991  C       A  13      47.336 109.829  96.654                       C  
HETATM  992  C       A  13      46.999 110.730  97.737                       C  
HETATM  993  C       A  13      46.719 110.547  99.096                       C  
HETATM  994  C       A  13      46.447 111.662  99.883                       C  
HETATM  995  C       A  13      46.443 112.952  99.323                       C  
HETATM  996  C       A  13      46.711 113.160  97.973                       C  
HETATM  997  C       A  13      46.993 112.040  97.193                       C  
HETATM  998  N       A  13      48.089 106.487  95.243                       N  
HETATM  999  C       A  13      47.146 105.508  95.561                       C  
HETATM 1000  C       A  13      45.832 105.657  96.010                       C  
HETATM 1001  C       A  13      45.094 104.498  96.242                       C  
HETATM 1002  C       A  13      45.645 103.223  96.030                       C  
HETATM 1003  C       A  13      46.952 103.082  95.573                       C  
HETATM 1004  C       A  13      47.716 104.228  95.332                       C  
HETATM 1005  C       A  13      49.065 104.451  94.853                       C  
HETATM 1006  C       A  13      50.109 103.603  94.472                       C  
HETATM 1007  C       A  13      51.320 104.157  94.068                       C  
HETATM 1008  C       A  13      51.497 105.552  94.046                       C  
HETATM 1009  C       A  13      50.473 106.421  94.419                       C  
HETATM 1010  C       A  13      49.259 105.857  94.814                       C  
HETATM 1011  C       A  13      47.570 113.075  94.980                       C  
HETATM 1012  C       A  13      48.635 113.955  95.266                       C  
HETATM 1013  C       A  13      48.815 115.056  94.416                       C  
HETATM 1014  C       A  13      48.000 115.260  93.304                       C  
HETATM 1015  C       A  13      46.972 114.361  93.018                       C  
HETATM 1016  C       A  13      46.752 113.276  93.865                       C  
HETATM 1017  N       A  13      51.814 113.339  99.892                       N  
HETATM 1018  C       A  13      51.111 113.313  98.687                       C  
HETATM 1019  C       A  13      50.905 112.255  97.799                       C  
HETATM 1020  C       A  13      50.116 112.492  96.680                       C  
HETATM 1021  C       A  13      49.524 113.751  96.434                       C  
HETATM 1022  C       A  13      49.750 114.801  97.328                       C  
HETATM 1023  C       A  13      50.538 114.590  98.462                       C  
HETATM 1024  C       A  13      50.913 115.424  99.584                       C  
HETATM 1025  C       A  13      50.664 116.758  99.922                       C  
HETATM 1026  C       A  13      51.200 117.268 101.101                       C  
HETATM 1027  C       A  13      51.988 116.460 101.938                       C  
HETATM 1028  C       A  13      52.251 115.127 101.624                       C  
HETATM 1029  C       A  13      51.699 114.618 100.449                       C  
HETATM 1030  C       A  13      52.501 112.243 100.470                       C  
HETATM 1031  C       A  13      52.209 111.847 101.781                       C  
HETATM 1032  C       A  13      52.891 110.771 102.346                       C  
HETATM 1033  C       A  13      53.846 110.074 101.605                       C  
HETATM 1034  C       A  13      54.127 110.464 100.295                       C  
HETATM 1035  C       A  13      53.466 111.552  99.729                       C  
HETATM 1036  H       A  13      48.054 110.703  93.398                       H  
HETATM 1037  H       A  13      48.347 108.227  93.271                       H  
HETATM 1038  H       A  13      47.425 107.813  97.445                       H  
HETATM 1039  H       A  13      46.719 109.550  99.528                       H  
HETATM 1040  H       A  13      46.234 111.537 100.940                       H  
HETATM 1041  H       A  13      46.231 113.808  99.957                       H  
HETATM 1042  H       A  13      46.714 114.155  97.543                       H  
HETATM 1043  H       A  13      45.403 106.641  96.169                       H  
HETATM 1044  H       A  13      44.069 104.586  96.592                       H  
HETATM 1045  H       A  13      45.042 102.340  96.223                       H  
HETATM 1046  H       A  13      47.374 102.095  95.402                       H  
HETATM 1047  H       A  13      49.976 102.525  94.497                       H  
HETATM 1048  H       A  13      52.138 103.508  93.768                       H  
HETATM 1049  H       A  13      52.453 105.964  93.733                       H  
HETATM 1050  H       A  13      50.615 107.496  94.409                       H  
HETATM 1051  H       A  13      49.633 115.740  94.622                       H  
HETATM 1052  H       A  13      48.175 116.113  92.655                       H  
HETATM 1053  H       A  13      46.333 114.510  92.152                       H  
HETATM 1054  H       A  13      45.936 112.583  93.687                       H  
HETATM 1055  H       A  13      51.334 111.277  97.977                       H  
HETATM 1056  H       A  13      49.947 111.682  95.979                       H  
HETATM 1057  H       A  13      49.275 115.764  97.161                       H  
HETATM 1058  H       A  13      50.064 117.387  99.270                       H  
HETATM 1059  H       A  13      51.013 118.302 101.376                       H  
HETATM 1060  H       A  13      52.405 116.880 102.848                       H  
HETATM 1061  H       A  13      52.867 114.510 102.270                       H  
HETATM 1062  H       A  13      51.445 112.377 102.338                       H  
HETATM 1063  H       A  13      52.662 110.468 103.364                       H  
HETATM 1064  H       A  13      54.368 109.229 102.046                       H  
HETATM 1065  H       A  13      54.873 109.929  99.714                       H  
HETATM 1066  H       A  13      53.697 111.881  98.721                       H  
HETATM 1067  N       A  14      50.827 111.997  33.307                       N  
HETATM 1068  C       A  14      50.387 111.552  34.553                       C  
HETATM 1069  C       A  14      49.775 112.270  35.581                       C  
HETATM 1070  C       A  14      49.414 111.575  36.732                       C  
HETATM 1071  C       A  14      49.634 110.188  36.844                       C  
HETATM 1072  C       A  14      50.226 109.471  35.803                       C  
HETATM 1073  C       A  14      50.615 110.153  34.649                       C  
HETATM 1074  C       A  14      51.210 109.739  33.395                       C  
HETATM 1075  C       A  14      51.640 108.508  32.888                       C  
HETATM 1076  C       A  14      52.161 108.456  31.599                       C  
HETATM 1077  C       A  14      52.264 109.621  30.819                       C  
HETATM 1078  C       A  14      51.850 110.859  31.302                       C  
HETATM 1079  C       A  14      51.319 110.902  32.591                       C  
HETATM 1080  N       A  14      49.241 109.514  38.030                       N  
HETATM 1081  C       A  14      50.078 108.756  38.852                       C  
HETATM 1082  C       A  14      51.447 108.511  38.735                       C  
HETATM 1083  C       A  14      52.048 107.722  39.714                       C  
HETATM 1084  C       A  14      51.307 107.193  40.786                       C  
HETATM 1085  C       A  14      49.944 107.450  40.901                       C  
HETATM 1086  C       A  14      49.316 108.238  39.933                       C  
HETATM 1087  C       A  14      47.958 108.707  39.749                       C  
HETATM 1088  C       A  14      46.768 108.530  40.462                       C  
HETATM 1089  C       A  14      45.600 109.121  39.989                       C  
HETATM 1090  C       A  14      45.610 109.883  38.807                       C  
HETATM 1091  C       A  14      46.781 110.077  38.078                       C  
HETATM 1092  C       A  14      47.951 109.490  38.564                       C  
HETATM 1093  C       A  14      50.599 113.299  32.780                       C  
HETATM 1094  C       A  14      49.709 113.490  31.703                       C  
HETATM 1095  C       A  14      49.567 114.791  31.197                       C  
HETATM 1096  C       A  14      50.249 115.869  31.759                       C  
HETATM 1097  C       A  14      51.100 115.667  32.846                       C  
HETATM 1098  C       A  14      51.282 114.379  33.347                       C  
HETATM 1099  N       A  14      47.116 109.136  29.211                       N  
HETATM 1100  C       A  14      47.644 110.165  29.992                       C  
HETATM 1101  C       A  14      47.587 110.352  31.375                       C  
HETATM 1102  C       A  14      48.245 111.452  31.908                       C  
HETATM 1103  C       A  14      48.963 112.361  31.098                       C  
HETATM 1104  C       A  14      49.000 112.164  29.715                       C  
HETATM 1105  C       A  14      48.348 111.064  29.152                       C  
HETATM 1106  C       A  14      48.240 110.553  27.802                       C  
HETATM 1107  C       A  14      48.708 110.996  26.561                       C  
HETATM 1108  C       A  14      48.406 110.256  25.422                       C  
HETATM 1109  C       A  14      47.635 109.084  25.512                       C  
HETATM 1110  C       A  14      47.156 108.621  26.736                       C  
HETATM 1111  C       A  14      47.475 109.359  27.876                       C  
HETATM 1112  C       A  14      46.371 108.032  29.694                       C  
HETATM 1113  C       A  14      46.777 106.727  29.392                       C  
HETATM 1114  C       A  14      46.038 105.645  29.867                       C  
HETATM 1115  C       A  14      44.909 105.856  30.659                       C  
HETATM 1116  C       A  14      44.513 107.158  30.967                       C  
HETATM 1117  C       A  14      45.232 108.246  30.479                       C  
HETATM 1118  H       A  14      49.597 113.336  35.493                       H  
HETATM 1119  H       A  14      48.960 112.100  37.566                       H  
HETATM 1120  H       A  14      50.362 108.399  35.897                       H  
HETATM 1121  H       A  14      51.564 107.608  33.492                       H  
HETATM 1122  H       A  14      52.493 107.507  31.190                       H  
HETATM 1123  H       A  14      52.671 109.556  29.814                       H  
HETATM 1124  H       A  14      51.924 111.756  30.699                       H  
HETATM 1125  H       A  14      52.022 108.924  37.913                       H  
HETATM 1126  H       A  14      53.112 107.516  39.647                       H  
HETATM 1127  H       A  14      51.807 106.580  41.530                       H  
HETATM 1128  H       A  14      49.375 107.046  41.734                       H  
HETATM 1129  H       A  14      46.757 107.935  41.371                       H  
HETATM 1130  H       A  14      44.670 108.992  40.535                       H  
HETATM 1131  H       A  14      44.685 110.330  38.452                       H  
HETATM 1132  H       A  14      46.785 110.658  37.162                       H  
HETATM 1133  H       A  14      48.883 114.952  30.370                       H  
HETATM 1134  H       A  14      50.105 116.867  31.357                       H  
HETATM 1135  H       A  14      51.632 116.502  33.293                       H  
HETATM 1136  H       A  14      51.967 114.189  34.167                       H  
HETATM 1137  H       A  14      47.058 109.658  32.017                       H  
HETATM 1138  H       A  14      48.210 111.614  32.980                       H  
HETATM 1139  H       A  14      49.573 112.841  29.087                       H  
HETATM 1140  H       A  14      49.296 111.907  26.489                       H  
HETATM 1141  H       A  14      48.765 110.587  24.452                       H  
HETATM 1142  H       A  14      47.402 108.527  24.609                       H  
HETATM 1143  H       A  14      46.553 107.721  26.799                       H  
HETATM 1144  H       A  14      47.673 106.574  28.800                       H  
HETATM 1145  H       A  14      46.358 104.634  29.629                       H  
HETATM 1146  H       A  14      44.341 105.009  31.035                       H  
HETATM 1147  H       A  14      43.631 107.329  31.579                       H  
HETATM 1148  H       A  14      44.916 109.262  30.690                       H  
HETATM 1149  N       A  15      90.607 108.127  75.561                       N  
HETATM 1150  C       A  15      90.977 107.028  76.335                       C  
HETATM 1151  C       A  15      91.484 106.992  77.634                       C  
HETATM 1152  C       A  15      91.760 105.746  78.189                       C  
HETATM 1153  C       A  15      91.508 104.559  77.475                       C  
HETATM 1154  C       A  15      90.979 104.599  76.183                       C  
HETATM 1155  C       A  15      90.717 105.840  75.600                       C  
HETATM 1156  C       A  15      90.153 106.249  74.330                       C  
HETATM 1157  C       A  15      89.690 105.553  73.208                       C  
HETATM 1158  C       A  15      89.177 106.273  72.134                       C  
HETATM 1159  C       A  15      89.132 107.678  72.167                       C  
HETATM 1160  C       A  15      89.593 108.394  73.268                       C  
HETATM 1161  C       A  15      90.096 107.666  74.346                       C  
HETATM 1162  N       A  15      91.792 103.307  78.081                       N  
HETATM 1163  C       A  15      92.637 102.323  77.562                       C  
HETATM 1164  C       A  15      93.398 102.337  76.392                       C  
HETATM 1165  C       A  15      94.176 101.215  76.114                       C  
HETATM 1166  C       A  15      94.199 100.107  76.978                       C  
HETATM 1167  C       A  15      93.446 100.104  78.148                       C  
HETATM 1168  C       A  15      92.656 101.217  78.452                       C  
HETATM 1169  C       A  15      91.781 101.553  79.557                       C  
HETATM 1170  C       A  15      91.387 100.883  80.719                       C  
HETATM 1171  C       A  15      90.492 101.501  81.588                       C  
HETATM 1172  C       A  15      89.983 102.780  81.302                       C  
HETATM 1173  C       A  15      90.359 103.471  80.152                       C  
HETATM 1174  C       A  15      91.265 102.850  79.291                       C  
HETATM 1175  C       A  15      90.553 109.470  76.029                       C  
HETATM 1176  C       A  15      89.311 110.117  76.203                       C  
HETATM 1177  C       A  15      89.328 111.457  76.619                       C  
HETATM 1178  C       A  15      90.523 112.121  76.889                       C  
HETATM 1179  C       A  15      91.740 111.455  76.744                       C  
HETATM 1180  C       A  15      91.752 110.133  76.302                       C  
HETATM 1181  N       A  15      84.446 107.576  74.879                       N  
HETATM 1182  C       A  15      85.665 108.061  75.354                       C  
HETATM 1183  C       A  15      86.598 107.454  76.198                       C  
HETATM 1184  C       A  15      87.766 108.150  76.480                       C  
HETATM 1185  C       A  15      88.027 109.427  75.935                       C  
HETATM 1186  C       A  15      87.077 110.024  75.101                       C  
HETATM 1187  C       A  15      85.895 109.346  74.800                       C  
HETATM 1188  C       A  15      84.761 109.647  73.951                       C  
HETATM 1189  C       A  15      84.413 110.746  73.159                       C  
HETATM 1190  C       A  15      83.210 110.721  72.460                       C  
HETATM 1191  C       A  15      82.350 109.613  72.553                       C  
HETATM 1192  C       A  15      82.674 108.506  73.335                       C  
HETATM 1193  C       A  15      83.887 108.531  74.021                       C  
HETATM 1194  C       A  15      83.885 106.311  75.188                       C  
HETATM 1195  C       A  15      83.516 105.439  74.157                       C  
HETATM 1196  C       A  15      82.960 104.199  74.466                       C  
HETATM 1197  C       A  15      82.792 103.814  75.796                       C  
HETATM 1198  C       A  15      83.171 104.681  76.822                       C  
HETATM 1199  C       A  15      83.706 105.932  76.523                       C  
HETATM 1200  H       A  15      91.670 107.906  78.189                       H  
HETATM 1201  H       A  15      92.181 105.675  79.187                       H  
HETATM 1202  H       A  15      90.767 103.674  75.659                       H  
HETATM 1203  H       A  15      89.728 104.467  73.180                       H  
HETATM 1204  H       A  15      88.808 105.747  71.259                       H  
HETATM 1205  H       A  15      88.724 108.219  71.318                       H  
HETATM 1206  H       A  15      89.552 109.477  73.297                       H  
HETATM 1207  H       A  15      93.386 103.194  75.727                       H  
HETATM 1208  H       A  15      94.777 101.200  75.210                       H  
HETATM 1209  H       A  15      94.815  99.247  76.730                       H  
HETATM 1210  H       A  15      93.470  99.249  78.820                       H  
HETATM 1211  H       A  15      91.774  99.891  80.936                       H  
HETATM 1212  H       A  15      90.181 100.990  82.494                       H  
HETATM 1213  H       A  15      89.281 103.241  81.991                       H  
HETATM 1214  H       A  15      89.960 104.455  79.930                       H  
HETATM 1215  H       A  15      88.379 111.967  76.760                       H  
HETATM 1216  H       A  15      90.503 113.153  77.226                       H  
HETATM 1217  H       A  15      92.677 111.964  76.956                       H  
HETATM 1218  H       A  15      92.687 109.604  76.144                       H  
HETATM 1219  H       A  15      86.426 106.468  76.612                       H  
HETATM 1220  H       A  15      88.501 107.695  77.135                       H  
HETATM 1221  H       A  15      87.283 110.994  74.656                       H  
HETATM 1222  H       A  15      85.072 111.607  73.094                       H  
HETATM 1223  H       A  15      82.928 111.567  71.840                       H  
HETATM 1224  H       A  15      81.411 109.618  72.008                       H  
HETATM 1225  H       A  15      82.002 107.657  73.411                       H  
HETATM 1226  H       A  15      83.678 105.736  73.127                       H  
HETATM 1227  H       A  15      82.674 103.526  73.662                       H  
HETATM 1228  H       A  15      82.367 102.842  76.033                       H  
HETATM 1229  H       A  15      83.037 104.390  77.860                       H  
HETATM 1230  H       A  15      83.979 106.624  77.312                       H  
HETATM 1231  N       A  16      87.360  66.182  69.756                       N  
HETATM 1232  C       A  16      88.257  65.481  68.950                       C  
HETATM 1233  C       A  16      88.631  64.138  69.008                       C  
HETATM 1234  C       A  16      89.545  63.679  68.063                       C  
HETATM 1235  C       A  16      90.052  64.533  67.065                       C  
HETATM 1236  C       A  16      89.656  65.870  66.999                       C  
HETATM 1237  C       A  16      88.758  66.356  67.950                       C  
HETATM 1238  C       A  16      88.122  67.640  68.161                       C  
HETATM 1239  C       A  16      88.193  68.875  67.506                       C  
HETATM 1240  C       A  16      87.411  69.928  67.969                       C  
HETATM 1241  C       A  16      86.568  69.762  69.081                       C  
HETATM 1242  C       A  16      86.484  68.546  69.755                       C  
HETATM 1243  C       A  16      87.262  67.492  69.279                       C  
HETATM 1244  N       A  16      90.973  64.023  66.113                       N  
HETATM 1245  C       A  16      92.252  64.526  65.865                       C  
HETATM 1246  C       A  16      92.921  65.585  66.482                       C  
HETATM 1247  C       A  16      94.214  65.873  66.048                       C  
HETATM 1248  C       A  16      94.828  65.126  65.027                       C  
HETATM 1249  C       A  16      94.158  64.066  64.423                       C  
HETATM 1250  C       A  16      92.860  63.755  64.840                       C  
HETATM 1251  C       A  16      91.900  62.741  64.454                       C  
HETATM 1252  C       A  16      91.907  61.709  63.511                       C  
HETATM 1253  C       A  16      90.781  60.903  63.378                       C  
HETATM 1254  C       A  16      89.645  61.122  64.177                       C  
HETATM 1255  C       A  16      89.610  62.142  65.127                       C  
HETATM 1256  C       A  16      90.748  62.940  65.261                       C  
HETATM 1257  C       A  16      86.524  65.594  70.747                       C  
HETATM 1258  C       A  16      85.130  65.514  70.551                       C  
HETATM 1259  C       A  16      84.356  64.969  71.587                       C  
HETATM 1260  C       A  16      84.942  64.486  72.756                       C  
HETATM 1261  C       A  16      86.326  64.543  72.918                       C  
HETATM 1262  C       A  16      87.113  65.109  71.917                       C  
HETATM 1263  N       A  16      82.665  67.682  65.956                       N  
HETATM 1264  C       A  16      83.363  67.012  66.962                       C  
HETATM 1265  C       A  16      84.434  66.123  66.863                       C  
HETATM 1266  C       A  16      84.979  65.628  68.040                       C  
HETATM 1267  C       A  16      84.486  66.007  69.309                       C  
HETATM 1268  C       A  16      83.406  66.891  69.390                       C  
HETATM 1269  C       A  16      82.841  67.404  68.221                       C  
HETATM 1270  C       A  16      81.780  68.354  67.960                       C  
HETATM 1271  C       A  16      80.903  69.071  68.780                       C  
HETATM 1272  C       A  16      79.965  69.914  68.192                       C  
HETATM 1273  C       A  16      79.891  70.040  66.794                       C  
HETATM 1274  C       A  16      80.754  69.337  65.955                       C  
HETATM 1275  C       A  16      81.701  68.505  66.551                       C  
HETATM 1276  C       A  16      82.916  67.573  64.565                       C  
HETATM 1277  C       A  16      83.161  68.723  63.806                       C  
HETATM 1278  C       A  16      83.403  68.611  62.438                       C  
HETATM 1279  C       A  16      83.423  67.356  61.827                       C  
HETATM 1280  C       A  16      83.189  66.211  62.589                       C  
HETATM 1281  C       A  16      82.925  66.315  63.953                       C  
HETATM 1282  H       A  16      88.235  63.476  69.770                       H  
HETATM 1283  H       A  16      89.884  62.648  68.088                       H  
HETATM 1284  H       A  16      90.037  66.505  66.206                       H  
HETATM 1285  H       A  16      88.848  69.004  66.648                       H  
HETATM 1286  H       A  16      87.452  70.890  67.467                       H  
HETATM 1287  H       A  16      85.964  70.597  69.423                       H  
HETATM 1288  H       A  16      85.829  68.416  70.608                       H  
HETATM 1289  H       A  16      92.452  66.158  67.275                       H  
HETATM 1290  H       A  16      94.757  66.691  66.511                       H  
HETATM 1291  H       A  16      95.835  65.379  64.711                       H  
HETATM 1292  H       A  16      94.637  63.485  63.639                       H  
HETATM 1293  H       A  16      92.782  61.544  62.887                       H  
HETATM 1294  H       A  16      90.776  60.097  62.649                       H  
HETATM 1295  H       A  16      88.774  60.485  64.053                       H  
HETATM 1296  H       A  16      88.730  62.314  65.737                       H  
HETATM 1297  H       A  16      83.282  64.898  71.448                       H  
HETATM 1298  H       A  16      84.318  64.054  73.533                       H  
HETATM 1299  H       A  16      86.791  64.166  73.825                       H  
HETATM 1300  H       A  16      88.189  65.199  72.035                       H  
HETATM 1301  H       A  16      84.839  65.833  65.900                       H  
HETATM 1302  H       A  16      85.811  64.935  67.982                       H  
HETATM 1303  H       A  16      83.040  67.209  70.363                       H  
HETATM 1304  H       A  16      80.952  68.967  69.861                       H  
HETATM 1305  H       A  16      79.279  70.478  68.817                       H  
HETATM 1306  H       A  16      79.146  70.695  66.355                       H  
HETATM 1307  H       A  16      80.687  69.430  64.876                       H  
HETATM 1308  H       A  16      83.171  69.690  64.296                       H  
HETATM 1309  H       A  16      83.591  69.506  61.853                       H  
HETATM 1310  H       A  16      83.622  67.272  60.762                       H  
HETATM 1311  H       A  16      83.198  65.231  62.118                       H  
HETATM 1312  H       A  16      82.715  65.433  64.548                       H  
HETATM 1313  N       A  17      41.546  53.770 122.007                       N  
HETATM 1314  C       A  17      41.127  52.525 121.539                       C  
HETATM 1315  C       A  17      41.297  51.952 120.278                       C  
HETATM 1316  C       A  17      40.790  50.672 120.074                       C  
HETATM 1317  C       A  17      40.152  49.967 121.113                       C  
HETATM 1318  C       A  17      40.004  50.537 122.379                       C  
HETATM 1319  C       A  17      40.486  51.828 122.598                       C  
HETATM 1320  C       A  17      40.535  52.693 123.758                       C  
HETATM 1321  C       A  17      40.093  52.566 125.080                       C  
HETATM 1322  C       A  17      40.325  53.609 125.970                       C  
HETATM 1323  C       A  17      40.985  54.778 125.551                       C  
HETATM 1324  C       A  17      41.428  54.933 124.241                       C  
HETATM 1325  C       A  17      41.202  53.879 123.356                       C  
HETATM 1326  N       A  17      39.658  48.659 120.867                       N  
HETATM 1327  C       A  17      38.338  48.238 121.047                       C  
HETATM 1328  C       A  17      37.226  48.970 121.464                       C  
HETATM 1329  C       A  17      36.006  48.301 121.546                       C  
HETATM 1330  C       A  17      35.894  46.939 121.219                       C  
HETATM 1331  C       A  17      37.006  46.217 120.794                       C  
HETATM 1332  C       A  17      38.242  46.864 120.703                       C  
HETATM 1333  C       A  17      39.567  46.440 120.297                       C  
HETATM 1334  C       A  17      40.104  45.225 119.865                       C  
HETATM 1335  C       A  17      41.461  45.152 119.563                       C  
HETATM 1336  C       A  17      42.286  46.283 119.695                       C  
HETATM 1337  C       A  17      41.777  47.508 120.123                       C  
HETATM 1338  C       A  17      40.413  47.575 120.414                       C  
HETATM 1339  C       A  17      42.381  54.670 121.287                       C  
HETATM 1340  C       A  17      43.711  54.899 121.701                       C  
HETATM 1341  C       A  17      44.465  55.836 120.979                       C  
HETATM 1342  C       A  17      43.940  56.493 119.868                       C  
HETATM 1343  C       A  17      42.634  56.230 119.453                       C  
HETATM 1344  C       A  17      41.854  55.327 120.172                       C  
HETATM 1345  N       A  17      45.819  52.469 126.341                       N  
HETATM 1346  C       A  17      45.289  52.878 125.117                       C  
HETATM 1347  C       A  17      44.674  52.125 124.115                       C  
HETATM 1348  C       A  17      44.190  52.798 123.002                       C  
HETATM 1349  C       A  17      44.295  54.201 122.870                       C  
HETATM 1350  C       A  17      44.923  54.939 123.878                       C  
HETATM 1351  C       A  17      45.418  54.287 125.009                       C  
HETATM 1352  C       A  17      46.055  54.746 126.226                       C  
HETATM 1353  C       A  17      46.449  56.003 126.694                       C  
HETATM 1354  C       A  17      47.066  56.097 127.939                       C  
HETATM 1355  C       A  17      47.299  54.947 128.712                       C  
HETATM 1356  C       A  17      46.916  53.683 128.268                       C  
HETATM 1357  C       A  17      46.285  53.596 127.027                       C  
HETATM 1358  C       A  17      45.847  51.136 126.823                       C  
HETATM 1359  C       A  17      45.296  50.833 128.073                       C  
HETATM 1360  C       A  17      45.330  49.521 128.545                       C  
HETATM 1361  C       A  17      45.891  48.507 127.767                       C  
HETATM 1362  C       A  17      46.429  48.811 126.516                       C  
HETATM 1363  C       A  17      46.420  50.123 126.046                       C  
HETATM 1364  H       A  17      41.796  52.490 119.480                       H  
HETATM 1365  H       A  17      40.877  50.200 119.101                       H  
HETATM 1366  H       A  17      39.534  49.968 123.173                       H  
HETATM 1367  H       A  17      39.580  51.665 125.403                       H  
HETATM 1368  H       A  17      39.993  53.523 127.001                       H  
HETATM 1369  H       A  17      41.158  55.579 126.265                       H  
HETATM 1370  H       A  17      41.943  55.831 123.919                       H  
HETATM 1371  H       A  17      37.308  50.024 121.711                       H  
HETATM 1372  H       A  17      35.124  48.847 121.868                       H  
HETATM 1373  H       A  17      34.928  46.447 121.297                       H  
HETATM 1374  H       A  17      36.916  45.165 120.535                       H  
HETATM 1375  H       A  17      39.469  44.348 119.770                       H  
HETATM 1376  H       A  17      41.889  44.213 119.224                       H  
HETATM 1377  H       A  17      43.344  46.202 119.460                       H  
HETATM 1378  H       A  17      42.416  48.377 120.231                       H  
HETATM 1379  H       A  17      45.491  56.020 121.284                       H  
HETATM 1380  H       A  17      44.554  57.201 119.319                       H  
HETATM 1381  H       A  17      42.218  56.736 118.586                       H  
HETATM 1382  H       A  17      40.823  55.132 119.893                       H  
HETATM 1383  H       A  17      44.566  51.050 124.203                       H  
HETATM 1384  H       A  17      43.711  52.228 122.213                       H  
HETATM 1385  H       A  17      44.983  56.021 123.798                       H  
HETATM 1386  H       A  17      46.278  56.891 126.093                       H  
HETATM 1387  H       A  17      47.375  57.068 128.315                       H  
HETATM 1388  H       A  17      47.791  55.042 129.675                       H  
HETATM 1389  H       A  17      47.107  52.797 128.865                       H  
HETATM 1390  H       A  17      44.836  51.623 128.657                       H  
HETATM 1391  H       A  17      44.902  49.291 129.516                       H  
HETATM 1392  H       A  17      45.907  47.485 128.134                       H  
HETATM 1393  H       A  17      46.873  48.028 125.908                       H  
HETATM 1394  H       A  17      46.861  50.375 125.088                       H  
HETATM 1395  N       A  18      98.708 127.000 111.089                       N  
HETATM 1396  C       A  18      97.795 126.209 110.393                       C  
HETATM 1397  C       A  18      96.736 126.597 109.571                       C  
HETATM 1398  C       A  18      95.977 125.594 108.975                       C  
HETATM 1399  C       A  18      96.285 124.234 109.169                       C  
HETATM 1400  C       A  18      97.360 123.852 109.974                       C  
HETATM 1401  C       A  18      98.120 124.841 110.600                       C  
HETATM 1402  C       A  18      99.291 124.814 111.452                       C  
HETATM 1403  C       A  18     100.076 123.785 111.985                       C  
HETATM 1404  C       A  18     101.175 124.117 112.770                       C  
HETATM 1405  C       A  18     101.491 125.461 113.035                       C  
HETATM 1406  C       A  18     100.722 126.502 112.522                       C  
HETATM 1407  C       A  18      99.628 126.164 111.727                       C  
HETATM 1408  N       A  18      95.493 123.242 108.534                       N  
HETATM 1409  C       A  18      94.813 122.205 109.177                       C  
HETATM 1410  C       A  18      94.723 121.919 110.541                       C  
HETATM 1411  C       A  18      93.957 120.818 110.920                       C  
HETATM 1412  C       A  18      93.294 120.023 109.969                       C  
HETATM 1413  C       A  18      93.381 120.321 108.612                       C  
HETATM 1414  C       A  18      94.143 121.419 108.203                       C  
HETATM 1415  C       A  18      94.435 122.013 106.914                       C  
HETATM 1416  C       A  18      94.079 121.696 105.600                       C  
HETATM 1417  C       A  18      94.559 122.485 104.558                       C  
HETATM 1418  C       A  18      95.396 123.584 104.819                       C  
HETATM 1419  C       A  18      95.766 123.923 106.119                       C  
HETATM 1420  C       A  18      95.272 123.134 107.159                       C  
HETATM 1421  C       A  18      98.812 128.415 110.974                       C  
HETATM 1422  C       A  18      99.925 129.002 110.336                       C  
HETATM 1423  C       A  18      99.992 130.403 110.301                       C  
HETATM 1424  C       A  18      98.980 131.194 110.842                       C  
HETATM 1425  C       A  18      97.870 130.596 111.440                       C  
HETATM 1426  C       A  18      97.796 129.206 111.515                       C  
HETATM 1427  N       A  18     104.183 125.867 108.354                       N  
HETATM 1428  C       A  18     103.016 126.551 108.698                       C  
HETATM 1429  C       A  18     101.692 126.287 108.345                       C  
HETATM 1430  C       A  18     100.704 127.110 108.869                       C  
HETATM 1431  C       A  18     101.006 128.180 109.741                       C  
HETATM 1432  C       A  18     102.338 128.437 110.075                       C  
HETATM 1433  C       A  18     103.351 127.624 109.563                       C  
HETATM 1434  C       A  18     104.787 127.583 109.749                       C  
HETATM 1435  C       A  18     105.690 128.369 110.471                       C  
HETATM 1436  C       A  18     107.045 128.057 110.423                       C  
HETATM 1437  C       A  18     107.505 126.974 109.655                       C  
HETATM 1438  C       A  18     106.626 126.175 108.926                       C  
HETATM 1439  C       A  18     105.267 126.483 108.990                       C  
HETATM 1440  C       A  18     104.252 124.719 107.526                       C  
HETATM 1441  C       A  18     104.877 123.557 107.993                       C  
HETATM 1442  C       A  18     104.946 122.431 107.173                       C  
HETATM 1443  C       A  18     104.377 122.451 105.899                       C  
HETATM 1444  C       A  18     103.745 123.608 105.441                       C  
HETATM 1445  C       A  18     103.691 124.745 106.245                       C  
HETATM 1446  H       A  18      96.503 127.644 109.413                       H  
HETATM 1447  H       A  18      95.128 125.852 108.350                       H  
HETATM 1448  H       A  18      97.597 122.800 110.091                       H  
HETATM 1449  H       A  18      99.830 122.746 111.784                       H  
HETATM 1450  H       A  18     101.797 123.330 113.186                       H  
HETATM 1451  H       A  18     102.355 125.696 113.648                       H  
HETATM 1452  H       A  18     100.969 127.539 112.720                       H  
HETATM 1453  H       A  18      95.228 122.535 111.277                       H  
HETATM 1454  H       A  18      93.870 120.573 111.975                       H  
HETATM 1455  H       A  18      92.708 119.171 110.299                       H  
HETATM 1456  H       A  18      92.862 119.709 107.878                       H  
HETATM 1457  H       A  18      93.439 120.842 105.396                       H  
HETATM 1458  H       A  18      94.287 122.249 103.533                       H  
HETATM 1459  H       A  18      95.765 124.183 103.991                       H  
HETATM 1460  H       A  18      96.418 124.767 106.318                       H  
HETATM 1461  H       A  18     100.841 130.868 109.810                       H  
HETATM 1462  H       A  18      99.052 132.276 110.784                       H  
HETATM 1463  H       A  18      97.075 131.205 111.861                       H  
HETATM 1464  H       A  18      96.961 128.717 112.008                       H  
HETATM 1465  H       A  18     101.436 125.461 107.692                       H  
HETATM 1466  H       A  18      99.669 126.920 108.604                       H  
HETATM 1467  H       A  18     102.577 129.240 110.767                       H  
HETATM 1468  H       A  18     105.337 129.213 111.057                       H  
HETATM 1469  H       A  18     107.757 128.659 110.981                       H  
HETATM 1470  H       A  18     108.568 126.754 109.623                       H  
HETATM 1471  H       A  18     106.987 125.345 108.327                       H  
HETATM 1472  H       A  18     105.290 123.542 108.995                       H  
HETATM 1473  H       A  18     105.433 121.532 107.540                       H  
HETATM 1474  H       A  18     104.424 121.569 105.267                       H  
HETATM 1475  H       A  18     103.305 123.633 104.448                       H  
HETATM 1476  H       A  18     103.226 125.658 105.887                       H  
HETATM 1477  N       A  19      30.886 106.096  91.965                       N  
HETATM 1478  C       A  19      29.688 105.980  91.261                       C  
HETATM 1479  C       A  19      28.469 105.441  91.675                       C  
HETATM 1480  C       A  19      27.410 105.464  90.771                       C  
HETATM 1481  C       A  19      27.555 106.038  89.494                       C  
HETATM 1482  C       A  19      28.770 106.597  89.094                       C  
HETATM 1483  C       A  19      29.851 106.565  89.977                       C  
HETATM 1484  C       A  19      31.209 107.063  89.913                       C  
HETATM 1485  C       A  19      31.948 107.737  88.934                       C  
HETATM 1486  C       A  19      33.262 108.099  89.214                       C  
HETATM 1487  C       A  19      33.845 107.788  90.455                       C  
HETATM 1488  C       A  19      33.134 107.112  91.443                       C  
HETATM 1489  C       A  19      31.814 106.761  91.160                       C  
HETATM 1490  N       A  19      26.447 106.052  88.606                       N  
HETATM 1491  C       A  19      26.426 105.507  87.320                       C  
HETATM 1492  C       A  19      27.429 104.820  86.634                       C  
HETATM 1493  C       A  19      27.136 104.363  85.350                       C  
HETATM 1494  C       A  19      25.877 104.581  84.764                       C  
HETATM 1495  C       A  19      24.879 105.258  85.458                       C  
HETATM 1496  C       A  19      25.145 105.727  86.748                       C  
HETATM 1497  C       A  19      24.362 106.439  87.737                       C  
HETATM 1498  C       A  19      23.055 106.936  87.762                       C  
HETATM 1499  C       A  19      22.607 107.607  88.896                       C  
HETATM 1500  C       A  19      23.455 107.789  90.003                       C  
HETATM 1501  C       A  19      24.761 107.303  90.006                       C  
HETATM 1502  C       A  19      25.200 106.622  88.869                       C  
HETATM 1503  C       A  19      31.052 105.789  93.345                       C  
HETATM 1504  C       A  19      31.265 106.818  94.286                       C  
HETATM 1505  C       A  19      31.472 106.446  95.623                       C  
HETATM 1506  C       A  19      31.431 105.112  96.022                       C  
HETATM 1507  C       A  19      31.186 104.109  95.083                       C  
HETATM 1508  C       A  19      31.009 104.451  93.743                       C  
HETATM 1509  N       A  19      31.699 112.222  92.704                       N  
HETATM 1510  C       A  19      31.396 110.900  93.032                       C  
HETATM 1511  C       A  19      30.309 110.113  92.647                       C  
HETATM 1512  C       A  19      30.273 108.796  93.085                       C  
HETATM 1513  C       A  19      31.298 108.246  93.888                       C  
HETATM 1514  C       A  19      32.374 109.051  94.273                       C  
HETATM 1515  C       A  19      32.435 110.379  93.845                       C  
HETATM 1516  C       A  19      33.409 111.437  94.013                       C  
HETATM 1517  C       A  19      34.622 111.531  94.702                       C  
HETATM 1518  C       A  19      35.325 112.733  94.671                       C  
HETATM 1519  C       A  19      34.822 113.839  93.964                       C  
HETATM 1520  C       A  19      33.616 113.770  93.269                       C  
HETATM 1521  C       A  19      32.924 112.559  93.292                       C  
HETATM 1522  C       A  19      30.914 113.069  91.883                       C  
HETATM 1523  C       A  19      31.488 113.692  90.769                       C  
HETATM 1524  C       A  19      30.712 114.527  89.967                       C  
HETATM 1525  C       A  19      29.362 114.728  90.257                       C  
HETATM 1526  C       A  19      28.790 114.096  91.362                       C  
HETATM 1527  C       A  19      29.563 113.277  92.182                       C  
HETATM 1528  H       A  19      28.353 105.006  92.662                       H  
HETATM 1529  H       A  19      26.453 105.031  91.043                       H  
HETATM 1530  H       A  19      28.854 107.059  88.116                       H  
HETATM 1531  H       A  19      31.499 107.975  87.974                       H  
HETATM 1532  H       A  19      33.846 108.627  88.466                       H  
HETATM 1533  H       A  19      34.871 108.083  90.652                       H  
HETATM 1534  H       A  19      33.580 106.877  92.402                       H  
HETATM 1535  H       A  19      28.399 104.645  87.087                       H  
HETATM 1536  H       A  19      27.899 103.826  84.794                       H  
HETATM 1537  H       A  19      25.684 104.213  83.761                       H  
HETATM 1538  H       A  19      23.904 105.419  85.006                       H  
HETATM 1539  H       A  19      22.402 106.803  86.904                       H  
HETATM 1540  H       A  19      21.593 107.996  88.927                       H  
HETATM 1541  H       A  19      23.086 108.322  90.876                       H  
HETATM 1542  H       A  19      25.415 107.452  90.858                       H  
HETATM 1543  H       A  19      31.634 107.228  96.358                       H  
HETATM 1544  H       A  19      31.578 104.856  97.067                       H  
HETATM 1545  H       A  19      31.150 103.066  95.385                       H  
HETATM 1546  H       A  19      30.854 103.688  92.987                       H  
HETATM 1547  H       A  19      29.521 110.509  92.017                       H  
HETATM 1548  H       A  19      29.435 108.171  92.797                       H  
HETATM 1549  H       A  19      33.180 108.628  94.866                       H  
HETATM 1550  H       A  19      35.006 110.680  95.257                       H  
HETATM 1551  H       A  19      36.269 112.820  95.200                       H  
HETATM 1552  H       A  19      35.381 114.769  93.961                       H  
HETATM 1553  H       A  19      33.228 114.630  92.733                       H  
HETATM 1554  H       A  19      32.530 113.506  90.535                       H  
HETATM 1555  H       A  19      31.162 115.009  89.104                       H  
HETATM 1556  H       A  19      28.758 115.372  89.624                       H  
HETATM 1557  H       A  19      27.741 114.253  91.597                       H  
HETATM 1558  H       A  19      29.135 112.804  93.060                       H  
HETATM 1559  N       A  20     113.983  78.940  69.717                       N  
HETATM 1560  C       A  20     113.763  79.147  71.078                       C  
HETATM 1561  C       A  20     113.048  80.164  71.713                       C  
HETATM 1562  C       A  20     112.967  80.129  73.102                       C  
HETATM 1563  C       A  20     113.561  79.088  73.841                       C  
HETATM 1564  C       A  20     114.256  78.061  73.199                       C  
HETATM 1565  C       A  20     114.368  78.089  71.808                       C  
HETATM 1566  C       A  20     114.969  77.200  70.835                       C  
HETATM 1567  C       A  20     115.682  76.000  70.932                       C  
HETATM 1568  C       A  20     116.111  75.376  69.764                       C  
HETATM 1569  C       A  20     115.842  75.944  68.506                       C  
HETATM 1570  C       A  20     115.141  77.140  68.383                       C  
HETATM 1571  C       A  20     114.704  77.754  69.557                       C  
HETATM 1572  N       A  20     113.445  79.083  75.256                       N  
HETATM 1573  C       A  20     114.509  79.059  76.161                       C  
HETATM 1574  C       A  20     115.883  79.063  75.911                       C  
HETATM 1575  C       A  20     116.738  79.050  77.011                       C  
HETATM 1576  C       A  20     116.242  79.035  78.326                       C  
HETATM 1577  C       A  20     114.871  79.041  78.567                       C  
HETATM 1578  C       A  20     113.990  79.054  77.482                       C  
HETATM 1579  C       A  20     112.546  79.077  77.364                       C  
HETATM 1580  C       A  20     111.499  79.075  78.290                       C  
HETATM 1581  C       A  20     110.186  79.082  77.829                       C  
HETATM 1582  C       A  20     109.910  79.085  76.450                       C  
HETATM 1583  C       A  20     110.934  79.089  75.505                       C  
HETATM 1584  C       A  20     112.249  79.092  75.975                       C  
HETATM 1585  C       A  20     113.375  79.690  68.671                       C  
HETATM 1586  C       A  20     112.398  79.101  67.842                       C  
HETATM 1587  C       A  20     111.875  79.879  66.798                       C  
HETATM 1588  C       A  20     112.274  81.200  66.603                       C  
HETATM 1589  C       A  20     113.218  81.776  67.453                       C  
HETATM 1590  C       A  20     113.775  81.015  68.479                       C  
HETATM 1591  N       A  20     110.924  73.679  68.409                       N  
HETATM 1592  C       A  20     111.203  75.046  68.455                       C  
HETATM 1593  C       A  20     111.190  75.922  69.542                       C  
HETATM 1594  C       A  20     111.558  77.242  69.317                       C  
HETATM 1595  C       A  20     111.947  77.702  68.039                       C  
HETATM 1596  C       A  20     111.945  76.814  66.960                       C  
HETATM 1597  C       A  20     111.580  75.481  67.159                       C  
HETATM 1598  C       A  20     111.525  74.322  66.292                       C  
HETATM 1599  C       A  20     111.773  74.122  64.931                       C  
HETATM 1600  C       A  20     111.608  72.848  64.395                       C  
HETATM 1601  C       A  20     111.191  71.778  65.205                       C  
HETATM 1602  C       A  20     110.938  71.951  66.564                       C  
HETATM 1603  C       A  20     111.119  73.226  67.099                       C  
HETATM 1604  C       A  20     110.540  72.878  69.513                       C  
HETATM 1605  C       A  20     111.265  71.722  69.824                       C  
HETATM 1606  C       A  20     110.880  70.936  70.909                       C  
HETATM 1607  C       A  20     109.791  71.307  71.698                       C  
HETATM 1608  C       A  20     109.077  72.467  71.392                       C  
HETATM 1609  C       A  20     109.441  73.247  70.296                       C  
HETATM 1610  H       A  20     112.582  80.961  71.144                       H  
HETATM 1611  H       A  20     112.444  80.915  73.637                       H  
HETATM 1612  H       A  20     114.683  77.254  73.783                       H  
HETATM 1613  H       A  20     115.893  75.562  71.904                       H  
HETATM 1614  H       A  20     116.660  74.441  69.823                       H  
HETATM 1615  H       A  20     116.184  75.438  67.608                       H  
HETATM 1616  H       A  20     114.928  77.574  67.413                       H  
HETATM 1617  H       A  20     116.268  79.081  74.897                       H  
HETATM 1618  H       A  20     117.812  79.053  76.846                       H  
HETATM 1619  H       A  20     116.937  79.022  79.161                       H  
HETATM 1620  H       A  20     114.489  79.036  79.585                       H  
HETATM 1621  H       A  20     111.710  79.063  79.356                       H  
HETATM 1622  H       A  20     109.364  79.081  78.540                       H  
HETATM 1623  H       A  20     108.878  79.084  76.112                       H  
HETATM 1624  H       A  20     110.720  79.084  74.442                       H  
HETATM 1625  H       A  20     111.119  79.439  66.154                       H  
HETATM 1626  H       A  20     111.838  81.781  65.796                       H  
HETATM 1627  H       A  20     113.532  82.807  67.311                       H  
HETATM 1628  H       A  20     114.539  81.428  69.131                       H  
HETATM 1629  H       A  20     110.912  75.586  70.534                       H  
HETATM 1630  H       A  20     111.552  77.936  70.149                       H  
HETATM 1631  H       A  20     112.270  77.153  65.980                       H  
HETATM 1632  H       A  20     112.085  74.951  64.302                       H  
HETATM 1633  H       A  20     111.798  72.678  63.339                       H  
HETATM 1634  H       A  20     111.059  70.795  64.764                       H  
HETATM 1635  H       A  20     110.608  71.123  67.183                       H  
HETATM 1636  H       A  20     112.127  71.458  69.222                       H  
HETATM 1637  H       A  20     111.445  70.038  71.146                       H  
HETATM 1638  H       A  20     109.500  70.696  72.548                       H  
HETATM 1639  H       A  20     108.225  72.759  71.998                       H  
HETATM 1640  H       A  20     108.875  74.135  70.033                       H  
HETATM 1641  N       A  21     127.782  40.492  64.272                       N  
HETATM 1642  C       A  21     127.650  40.893  65.601                       C  
HETATM 1643  C       A  21     126.823  41.874  66.149                       C  
HETATM 1644  C       A  21     126.872  42.067  67.527                       C  
HETATM 1645  C       A  21     127.706  41.280  68.344                       C  
HETATM 1646  C       A  21     128.515  40.284  67.792                       C  
HETATM 1647  C       A  21     128.497  40.089  66.410                       C  
HETATM 1648  C       A  21     129.160  39.155  65.524                       C  
HETATM 1649  C       A  21     130.082  38.121  65.722                       C  
HETATM 1650  C       A  21     130.511  37.384  64.623                       C  
HETATM 1651  C       A  21     130.035  37.674  63.332                       C  
HETATM 1652  C       A  21     129.123  38.701  63.108                       C  
HETATM 1653  C       A  21     128.688  39.430  64.214                       C  
HETATM 1654  N       A  21     127.719  41.501  69.746                       N  
HETATM 1655  C       A  21     128.845  41.807  70.513                       C  
HETATM 1656  C       A  21     130.168  41.991  70.108                       C  
HETATM 1657  C       A  21     131.106  42.307  71.089                       C  
HETATM 1658  C       A  21     130.738  42.439  72.440                       C  
HETATM 1659  C       A  21     129.415  42.264  72.835                       C  
HETATM 1660  C       A  21     128.453  41.946  71.871                       C  
HETATM 1661  C       A  21     127.024  41.713  71.920                       C  
HETATM 1662  C       A  21     126.080  41.701  72.951                       C  
HETATM 1663  C       A  21     124.752  41.415  72.651                       C  
HETATM 1664  C       A  21     124.360  41.136  71.330                       C  
HETATM 1665  C       A  21     125.279  41.142  70.283                       C  
HETATM 1666  C       A  21     126.608  41.440  70.590                       C  
HETATM 1667  C       A  21     126.961  40.941  63.200                       C  
HETATM 1668  C       A  21     126.035  40.067  62.593                       C  
HETATM 1669  C       A  21     125.291  40.557  61.509                       C  
HETATM 1670  C       A  21     125.428  41.871  61.067                       C  
HETATM 1671  C       A  21     126.324  42.732  61.701                       C  
HETATM 1672  C       A  21     127.098  42.260  62.760                       C  
HETATM 1673  N       A  21     125.614  34.659  64.161                       N  
HETATM 1674  C       A  21     125.647  36.039  63.962                       C  
HETATM 1675  C       A  21     125.572  37.076  64.894                       C  
HETATM 1676  C       A  21     125.676  38.379  64.426                       C  
HETATM 1677  C       A  21     125.862  38.669  63.055                       C  
HETATM 1678  C       A  21     125.925  37.619  62.134                       C  
HETATM 1679  C       A  21     125.824  36.300  62.579                       C  
HETATM 1680  C       A  21     125.902  35.015  61.915                       C  
HETATM 1681  C       A  21     126.060  34.625  60.582                       C  
HETATM 1682  C       A  21     126.080  33.268  60.273                       C  
HETATM 1683  C       A  21     125.935  32.301  61.281                       C  
HETATM 1684  C       A  21     125.776  32.663  62.618                       C  
HETATM 1685  C       A  21     125.772  34.024  62.923                       C  
HETATM 1686  C       A  21     125.479  34.009  65.413                       C  
HETATM 1687  C       A  21     126.424  33.057  65.813                       C  
HETATM 1688  C       A  21     126.284  32.418  67.044                       C  
HETATM 1689  C       A  21     125.220  32.739  67.888                       C  
HETATM 1690  C       A  21     124.286  33.696  67.491                       C  
HETATM 1691  C       A  21     124.405  34.324  66.253                       C  
HETATM 1692  H       A  21     126.174  42.475  65.522                       H  
HETATM 1693  H       A  21     126.266  42.838  67.991                       H  
HETATM 1694  H       A  21     129.130  39.670  68.441                       H  
HETATM 1695  H       A  21     130.453  37.899  66.718                       H  
HETATM 1696  H       A  21     131.223  36.575  64.761                       H  
HETATM 1697  H       A  21     130.382  37.083  62.490                       H  
HETATM 1698  H       A  21     128.750  38.921  62.114                       H  
HETATM 1699  H       A  21     130.453  41.896  69.066                       H  
HETATM 1700  H       A  21     132.143  42.456  70.801                       H  
HETATM 1701  H       A  21     131.495  42.684  73.179                       H  
HETATM 1702  H       A  21     129.131  42.374  73.878                       H  
HETATM 1703  H       A  21     126.384  41.909  73.974                       H  
HETATM 1704  H       A  21     124.010  41.404  73.444                       H  
HETATM 1705  H       A  21     123.318  40.909  71.119                       H  
HETATM 1706  H       A  21     124.976  40.919  69.265                       H  
HETATM 1707  H       A  21     124.574  39.895  61.033                       H  
HETATM 1708  H       A  21     124.826  42.226  60.235                       H  
HETATM 1709  H       A  21     126.435  43.759  61.365                       H  
HETATM 1710  H       A  21     127.829  42.898  63.247                       H  
HETATM 1711  H       A  21     125.448  36.876  65.952                       H  
HETATM 1712  H       A  21     125.619  39.197  65.135                       H  
HETATM 1713  H       A  21     126.096  37.832  61.083                       H  
HETATM 1714  H       A  21     126.162  35.372  59.800                       H  
HETATM 1715  H       A  21     126.204  32.952  59.241                       H  
HETATM 1716  H       A  21     125.943  31.248  61.017                       H  
HETATM 1717  H       A  21     125.655  31.912  63.392                       H  
HETATM 1718  H       A  21     127.263  32.836  65.163                       H  
HETATM 1719  H       A  21     127.020  31.679  67.350                       H  
HETATM 1720  H       A  21     125.120  32.245  68.851                       H  
HETATM 1721  H       A  21     123.451  33.946  68.140                       H  
HETATM 1722  H       A  21     123.669  35.050  65.923                       H  
HETATM 1723  N       A  22     134.843 113.732  21.274                       N  
HETATM 1724  C       A  22     133.604 113.678  21.914                       C  
HETATM 1725  C       A  22     132.325 113.638  21.359                       C  
HETATM 1726  C       A  22     131.242 113.569  22.231                       C  
HETATM 1727  C       A  22     131.432 113.513  23.625                       C  
HETATM 1728  C       A  22     132.715 113.531  24.174                       C  
HETATM 1729  C       A  22     133.814 113.621  23.318                       C  
HETATM 1730  C       A  22     135.247 113.631  23.528                       C  
HETATM 1731  C       A  22     136.059 113.580  24.666                       C  
HETATM 1732  C       A  22     137.441 113.587  24.508                       C  
HETATM 1733  C       A  22     138.017 113.652  23.227                       C  
HETATM 1734  C       A  22     137.232 113.711  22.079                       C  
HETATM 1735  C       A  22     135.848 113.693  22.244                       C  
HETATM 1736  N       A  22     130.301 113.431  24.480                       N  
HETATM 1737  C       A  22     129.991 114.323  25.509                       C  
HETATM 1738  C       A  22     130.667 115.476  25.913                       C  
HETATM 1739  C       A  22     130.127 116.202  26.973                       C  
HETATM 1740  C       A  22     128.944 115.795  27.614                       C  
HETATM 1741  C       A  22     128.271 114.649  27.199                       C  
HETATM 1742  C       A  22     128.790 113.902  26.137                       C  
HETATM 1743  C       A  22     128.359 112.700  25.453                       C  
HETATM 1744  C       A  22     127.275 111.831  25.612                       C  
HETATM 1745  C       A  22     127.163 110.726  24.773                       C  
HETATM 1746  C       A  22     128.129 110.479  23.781                       C  
HETATM 1747  C       A  22     129.218 111.329  23.600                       C  
HETATM 1748  C       A  22     129.318 112.441  24.438                       C  
HETATM 1749  C       A  22     135.039 113.616  19.870                       C  
HETATM 1750  C       A  22     135.645 112.464  19.325                       C  
HETATM 1751  C       A  22     135.855 112.433  17.938                       C  
HETATM 1752  C       A  22     135.448 113.482  17.116                       C  
HETATM 1753  C       A  22     134.821 114.599  17.668                       C  
HETATM 1754  C       A  22     134.628 114.668  19.047                       C  
HETATM 1755  N       A  22     137.551 108.292  22.618                       N  
HETATM 1756  C       A  22     136.892 109.269  21.870                       C  
HETATM 1757  C       A  22     135.585 109.747  21.983                       C  
HETATM 1758  C       A  22     135.192 110.769  21.130                       C  
HETATM 1759  C       A  22     136.072 111.329  20.178                       C  
HETATM 1760  C       A  22     137.374 110.832  20.071                       C  
HETATM 1761  C       A  22     137.796 109.805  20.917                       C  
HETATM 1762  C       A  22     139.058 109.118  21.101                       C  
HETATM 1763  C       A  22     140.302 109.200  20.469                       C  
HETATM 1764  C       A  22     141.331 108.363  20.892                       C  
HETATM 1765  C       A  22     141.124 107.443  21.934                       C  
HETATM 1766  C       A  22     139.893 107.342  22.580                       C  
HETATM 1767  C       A  22     138.871 108.193  22.162                       C  
HETATM 1768  C       A  22     136.986 107.549  23.685                       C  
HETATM 1769  C       A  22     137.613 107.535  24.936                       C  
HETATM 1770  C       A  22     137.055 106.799  25.981                       C  
HETATM 1771  C       A  22     135.865 106.096  25.791                       C  
HETATM 1772  C       A  22     135.237 106.122  24.545                       C  
HETATM 1773  C       A  22     135.798 106.836  23.489                       C  
HETATM 1774  H       A  22     132.178 113.672  20.285                       H  
HETATM 1775  H       A  22     130.229 113.563  21.842                       H  
HETATM 1776  H       A  22     132.842 113.459  25.248                       H  
HETATM 1777  H       A  22     135.614 113.533  25.656                       H  
HETATM 1778  H       A  22     138.084 113.542  25.382                       H  
HETATM 1779  H       A  22     139.098 113.654  23.128                       H  
HETATM 1780  H       A  22     137.676 113.755  21.091                       H  
HETATM 1781  H       A  22     131.576 115.796  25.416                       H  
HETATM 1782  H       A  22     130.633 117.103  27.308                       H  
HETATM 1783  H       A  22     128.553 116.382  28.439                       H  
HETATM 1784  H       A  22     127.352 114.339  27.691                       H  
HETATM 1785  H       A  22     126.533 112.017  26.383                       H  
HETATM 1786  H       A  22     126.325 110.046  24.886                       H  
HETATM 1787  H       A  22     128.025 109.607  23.141                       H  
HETATM 1788  H       A  22     129.966 111.132  22.839                       H  
HETATM 1789  H       A  22     136.318 111.551  17.505                       H  
HETATM 1790  H       A  22     135.610 113.422  16.044                       H  
HETATM 1791  H       A  22     134.497 115.420  17.035                       H  
HETATM 1792  H       A  22     134.176 115.542  19.506                       H  
HETATM 1793  H       A  22     134.899 109.344  22.719                       H  
HETATM 1794  H       A  22     134.180 111.152  21.203                       H  
HETATM 1795  H       A  22     138.066 111.276  19.360                       H  
HETATM 1796  H       A  22     140.460 109.903  19.656                       H  
HETATM 1797  H       A  22     142.303 108.417  20.410                       H  
HETATM 1798  H       A  22     141.937 106.793  22.241                       H  
HETATM 1799  H       A  22     139.736 106.624  23.378                       H  
HETATM 1800  H       A  22     138.522 108.108  25.081                       H  
HETATM 1801  H       A  22     137.546 106.790  26.950                       H  
HETATM 1802  H       A  22     135.429 105.532  26.611                       H  
HETATM 1803  H       A  22     134.313 105.572  24.389                       H  
HETATM 1804  H       A  22     135.332 106.840  22.509                       H  
HETATM 1805  N       A  23      66.746  79.583  49.697                       N  
HETATM 1806  C       A  23      67.388  79.159  50.860                       C  
HETATM 1807  C       A  23      68.068  77.965  51.108                       C  
HETATM 1808  C       A  23      68.640  77.795  52.365                       C  
HETATM 1809  C       A  23      68.562  78.804  53.344                       C  
HETATM 1810  C       A  23      67.901  80.005  53.082                       C  
HETATM 1811  C       A  23      67.300  80.187  51.836                       C  
HETATM 1812  C       A  23      66.580  81.285  51.223                       C  
HETATM 1813  C       A  23      66.197  82.556  51.664                       C  
HETATM 1814  C       A  23      65.514  83.394  50.788                       C  
HETATM 1815  C       A  23      65.203  82.971  49.484                       C  
HETATM 1816  C       A  23      65.567  81.708  49.024                       C  
HETATM 1817  C       A  23      66.261  80.878  49.902                       C  
HETATM 1818  N       A  23      69.170  78.595  54.610                       N  
HETATM 1819  C       A  23      68.522  78.660  55.846                       C  
HETATM 1820  C       A  23      67.177  78.904  56.128                       C  
HETATM 1821  C       A  23      66.786  78.899  57.465                       C  
HETATM 1822  C       A  23      67.709  78.655  58.498                       C  
HETATM 1823  C       A  23      69.047  78.403  58.208                       C  
HETATM 1824  C       A  23      69.466  78.402  56.875                       C  
HETATM 1825  C       A  23      70.740  78.171  56.225                       C  
HETATM 1826  C       A  23      72.026  77.882  56.691                       C  
HETATM 1827  C       A  23      73.062  77.734  55.774                       C  
HETATM 1828  C       A  23      72.825  77.877  54.395                       C  
HETATM 1829  C       A  23      71.554  78.164  53.903                       C  
HETATM 1830  C       A  23      70.517  78.301  54.828                       C  
HETATM 1831  C       A  23      66.784  78.899  48.450                       C  
HETATM 1832  C       A  23      67.500  79.437  47.360                       C  
HETATM 1833  C       A  23      67.456  78.739  46.143                       C  
HETATM 1834  C       A  23      66.764  77.536  46.019                       C  
HETATM 1835  C       A  23      66.089  77.002  47.117                       C  
HETATM 1836  C       A  23      66.091  77.692  48.327                       C  
HETATM 1837  N       A  23      70.110  84.432  47.719                       N  
HETATM 1838  C       A  23      69.603  83.133  47.769                       C  
HETATM 1839  C       A  23      69.829  82.124  48.707                       C  
HETATM 1840  C       A  23      69.154  80.922  48.543                       C  
HETATM 1841  C       A  23      68.255  80.708  47.473                       C  
HETATM 1842  C       A  23      68.049  81.725  46.537                       C  
HETATM 1843  C       A  23      68.714  82.944  46.679                       C  
HETATM 1844  C       A  23      68.684  84.189  45.940                       C  
HETATM 1845  C       A  23      68.015  84.611  44.787                       C  
HETATM 1846  C       A  23      68.226  85.905  44.320                       C  
HETATM 1847  C       A  23      69.103  86.775  44.989                       C  
HETATM 1848  C       A  23      69.781  86.379  46.140                       C  
HETATM 1849  C       A  23      69.556  85.086  46.612                       C  
HETATM 1850  C       A  23      71.008  85.003  48.653                       C  
HETATM 1851  C       A  23      70.682  86.204  49.294                       C  
HETATM 1852  C       A  23      71.571  86.764  50.210                       C  
HETATM 1853  C       A  23      72.774  86.122  50.507                       C  
HETATM 1854  C       A  23      73.092  84.919  49.875                       C  
HETATM 1855  C       A  23      72.219  84.363  48.942                       C  
HETATM 1856  H       A  23      68.136  77.191  50.352                       H  
HETATM 1857  H       A  23      69.154  76.871  52.609                       H  
HETATM 1858  H       A  23      67.874  80.781  53.840                       H  
HETATM 1859  H       A  23      66.434  82.883  52.673                       H  
HETATM 1860  H       A  23      65.215  84.386  51.114                       H  
HETATM 1861  H       A  23      64.672  83.642  48.817                       H  
HETATM 1862  H       A  23      65.333  81.384  48.016                       H  
HETATM 1863  H       A  23      66.462  79.087  55.332                       H  
HETATM 1864  H       A  23      65.745  79.087  57.713                       H  
HETATM 1865  H       A  23      67.371  78.661  59.530                       H  
HETATM 1866  H       A  23      69.757  78.207  59.007                       H  
HETATM 1867  H       A  23      72.212  77.779  57.757                       H  
HETATM 1868  H       A  23      74.065  77.508  56.125                       H  
HETATM 1869  H       A  23      73.650  77.764  53.697                       H  
HETATM 1870  H       A  23      71.374  78.282  52.840                       H  
HETATM 1871  H       A  23      68.005  79.141  45.297                       H  
HETATM 1872  H       A  23      66.763  77.010  45.068                       H  
HETATM 1873  H       A  23      65.550  76.063  47.029                       H  
HETATM 1874  H       A  23      65.543  77.317  49.186                       H  
HETATM 1875  H       A  23      70.500  82.272  49.545                       H  
HETATM 1876  H       A  23      69.319  80.126  49.261                       H  
HETATM 1877  H       A  23      67.339  81.579  45.728                       H  
HETATM 1878  H       A  23      67.345  83.936  44.263                       H  
HETATM 1879  H       A  23      67.711  86.247  43.426                       H  
HETATM 1880  H       A  23      69.260  87.777  44.602                       H  
HETATM 1881  H       A  23      70.465  87.052  46.648                       H  
HETATM 1882  H       A  23      69.732  86.680  49.078                       H  
HETATM 1883  H       A  23      71.314  87.697  50.703                       H  
HETATM 1884  H       A  23      73.461  86.557  51.228                       H  
HETATM 1885  H       A  23      74.029  84.417  50.097                       H  
HETATM 1886  H       A  23      72.469  83.443  48.425                       H  
HETATM 1887  N       A  24      59.440  58.502  46.967                       N  
HETATM 1888  C       A  24      59.657  59.860  46.732                       C  
HETATM 1889  C       A  24      59.309  60.959  47.519                       C  
HETATM 1890  C       A  24      59.661  62.224  47.057                       C  
HETATM 1891  C       A  24      60.370  62.388  45.852                       C  
HETATM 1892  C       A  24      60.736  61.284  45.080                       C  
HETATM 1893  C       A  24      60.373  60.008  45.514                       C  
HETATM 1894  C       A  24      60.606  58.673  45.001                       C  
HETATM 1895  C       A  24      61.255  58.172  43.868                       C  
HETATM 1896  C       A  24      61.316  56.794  43.682                       C  
HETATM 1897  C       A  24      60.728  55.917  44.610                       C  
HETATM 1898  C       A  24      60.070  56.391  45.741                       C  
HETATM 1899  C       A  24      60.022  57.772  45.928                       C  
HETATM 1900  N       A  24      60.720  63.695  45.421                       N  
HETATM 1901  C       A  24      60.374  64.270  44.196                       C  
HETATM 1902  C       A  24      59.611  63.740  43.155                       C  
HETATM 1903  C       A  24      59.403  64.543  42.034                       C  
HETATM 1904  C       A  24      59.938  65.840  41.952                       C  
HETATM 1905  C       A  24      60.690  66.365  42.998                       C  
HETATM 1906  C       A  24      60.914  65.582  44.135                       C  
HETATM 1907  C       A  24      61.617  65.804  45.382                       C  
HETATM 1908  C       A  24      62.347  66.876  45.904                       C  
HETATM 1909  C       A  24      62.926  66.752  47.164                       C  
HETATM 1910  C       A  24      62.786  65.565  47.904                       C  
HETATM 1911  C       A  24      62.062  64.482  47.408                       C  
HETATM 1912  C       A  24      61.476  64.617  46.149                       C  
HETATM 1913  C       A  24      58.918  57.958  48.174                       C  
HETATM 1914  C       A  24      59.745  57.213  49.040                       C  
HETATM 1915  C       A  24      59.157  56.661  50.188                       C  
HETATM 1916  C       A  24      57.812  56.870  50.489                       C  
HETATM 1917  C       A  24      57.017  57.638  49.638                       C  
HETATM 1918  C       A  24      57.570  58.171  48.475                       C  
HETATM 1919  N       A  24      65.132  56.110  47.755                       N  
HETATM 1920  C       A  24      63.860  56.580  48.085                       C  
HETATM 1921  C       A  24      63.358  57.883  48.065                       C  
HETATM 1922  C       A  24      62.024  58.070  48.402                       C  
HETATM 1923  C       A  24      61.181  56.990  48.748                       C  
HETATM 1924  C       A  24      61.703  55.694  48.773                       C  
HETATM 1925  C       A  24      63.041  55.477  48.437                       C  
HETATM 1926  C       A  24      63.858  54.288  48.313                       C  
HETATM 1927  C       A  24      63.621  52.927  48.528                       C  
HETATM 1928  C       A  24      64.658  52.021  48.324                       C  
HETATM 1929  C       A  24      65.927  52.464  47.915                       C  
HETATM 1930  C       A  24      66.189  53.815  47.695                       C  
HETATM 1931  C       A  24      65.143  54.717  47.887                       C  
HETATM 1932  C       A  24      66.220  56.909  47.325                       C  
HETATM 1933  C       A  24      66.871  56.616  46.121                       C  
HETATM 1934  C       A  24      67.944  57.403  45.705                       C  
HETATM 1935  C       A  24      68.357  58.493  46.470                       C  
HETATM 1936  C       A  24      67.699  58.790  47.665                       C  
HETATM 1937  C       A  24      66.640  57.996  48.100                       C  
HETATM 1938  H       A  24      58.771  60.833  48.452                       H  
HETATM 1939  H       A  24      59.385  63.107  47.624                       H  
HETATM 1940  H       A  24      61.305  61.429  44.169                       H  
HETATM 1941  H       A  24      61.707  58.849  43.149                       H  
HETATM 1942  H       A  24      61.822  56.390  42.810                       H  
HETATM 1943  H       A  24      60.791  54.846  44.446                       H  
HETATM 1944  H       A  24      59.622  55.714  46.461                       H  
HETATM 1945  H       A  24      59.192  62.742  43.219                       H  
HETATM 1946  H       A  24      58.812  64.155  41.209                       H  
HETATM 1947  H       A  24      59.759  66.437  41.063                       H  
HETATM 1948  H       A  24      61.097  67.371  42.936                       H  
HETATM 1949  H       A  24      62.463  67.791  45.330                       H  
HETATM 1950  H       A  24      63.494  67.579  47.580                       H  
HETATM 1951  H       A  24      63.251  65.488  48.882                       H  
HETATM 1952  H       A  24      61.962  63.564  47.977                       H  
HETATM 1953  H       A  24      59.782  56.088  50.865                       H  
HETATM 1954  H       A  24      57.389  56.444  51.394                       H  
HETATM 1955  H       A  24      55.968  57.808  49.866                       H  
HETATM 1956  H       A  24      56.964  58.740  47.777                       H  
HETATM 1957  H       A  24      63.982  58.723  47.785                       H  
HETATM 1958  H       A  24      61.618  59.075  48.393                       H  
HETATM 1959  H       A  24      61.054  54.855  49.011                       H  
HETATM 1960  H       A  24      62.643  52.585  48.853                       H  
HETATM 1961  H       A  24      64.487  50.961  48.485                       H  
HETATM 1962  H       A  24      66.724  51.741  47.772                       H  
HETATM 1963  H       A  24      67.174  54.153  47.388                       H  
HETATM 1964  H       A  24      66.524  55.783  45.519                       H  
HETATM 1965  H       A  24      68.447  57.170  44.770                       H  
HETATM 1966  H       A  24      69.187  59.110  46.137                       H  
HETATM 1967  H       A  24      68.019  59.635  48.269                       H  
HETATM 1968  H       A  24      66.139  58.202  49.040                       H  
HETATM 1969  N       A  25      50.315  63.088 142.103                       N  
HETATM 1970  C       A  25      49.195  63.673 142.696                       C  
HETATM 1971  C       A  25      48.944  65.017 142.974                       C  
HETATM 1972  C       A  25      47.725  65.339 143.563                       C  
HETATM 1973  C       A  25      46.765  64.347 143.842                       C  
HETATM 1974  C       A  25      47.013  63.007 143.541                       C  
HETATM 1975  C       A  25      48.239  62.659 142.970                       C  
HETATM 1976  C       A  25      48.808  61.410 142.509                       C  
HETATM 1977  C       A  25      48.353  60.087 142.490                       C  
HETATM 1978  C       A  25      49.168  59.103 141.940                       C  
HETATM 1979  C       A  25      50.433  59.426 141.418                       C  
HETATM 1980  C       A  25      50.912  60.732 141.432                       C  
HETATM 1981  C       A  25      50.086  61.716 141.975                       C  
HETATM 1982  N       A  25      45.529  64.719 144.433                       N  
HETATM 1983  C       A  25      45.014  64.218 145.631                       C  
HETATM 1984  C       A  25      45.573  63.295 146.516                       C  
HETATM 1985  C       A  25      44.845  62.975 147.661                       C  
HETATM 1986  C       A  25      43.594  63.561 147.921                       C  
HETATM 1987  C       A  25      43.047  64.488 147.039                       C  
HETATM 1988  C       A  25      43.757  64.827 145.882                       C  
HETATM 1989  C       A  25      43.505  65.737 144.783                       C  
HETATM 1990  C       A  25      42.453  66.599 144.461                       C  
HETATM 1991  C       A  25      42.519  67.340 143.285                       C  
HETATM 1992  C       A  25      43.626  67.224 142.426                       C  
HETATM 1993  C       A  25      44.689  66.374 142.723                       C  
HETATM 1994  C       A  25      44.620  65.641 143.909                       C  
HETATM 1995  C       A  25      51.398  63.808 141.525                       C  
HETATM 1996  C       A  25      51.588  63.816 140.127                       C  
HETATM 1997  C       A  25      52.704  64.502 139.625                       C  
HETATM 1998  C       A  25      53.577  65.186 140.467                       C  
HETATM 1999  C       A  25      53.356  65.195 141.845                       C  
HETATM 2000  C       A  25      52.272  64.495 142.371                       C  
HETATM 2001  N       A  25      48.239  60.853 136.678                       N  
HETATM 2002  C       A  25      48.899  61.698 137.570                       C  
HETATM 2003  C       A  25      48.373  62.589 138.508                       C  
HETATM 2004  C       A  25      49.265  63.285 139.313                       C  
HETATM 2005  C       A  25      50.663  63.107 139.210                       C  
HETATM 2006  C       A  25      51.173  62.219 138.259                       C  
HETATM 2007  C       A  25      50.298  61.505 137.437                       C  
HETATM 2008  C       A  25      50.488  60.495 136.417                       C  
HETATM 2009  C       A  25      51.617  59.899 135.848                       C  
HETATM 2010  C       A  25      51.446  58.944 134.849                       C  
HETATM 2011  C       A  25      50.160  58.588 134.411                       C  
HETATM 2012  C       A  25      49.018  59.168 134.962                       C  
HETATM 2013  C       A  25      49.195  60.113 135.972                       C  
HETATM 2014  C       A  25      46.834  60.739 136.535                       C  
HETATM 2015  C       A  25      46.218  59.487 136.649                       C  
HETATM 2016  C       A  25      44.836  59.380 136.504                       C  
HETATM 2017  C       A  25      44.062  60.516 136.268                       C  
HETATM 2018  C       A  25      44.678  61.765 136.166                       C  
HETATM 2019  C       A  25      46.061  61.879 136.288                       C  
HETATM 2020  H       A  25      49.678  65.783 142.751                       H  
HETATM 2021  H       A  25      47.500  66.369 143.821                       H  
HETATM 2022  H       A  25      46.251  62.261 143.739                       H  
HETATM 2023  H       A  25      47.377  59.836 142.897                       H  
HETATM 2024  H       A  25      48.825  58.072 141.913                       H  
HETATM 2025  H       A  25      51.050  58.641 140.991                       H  
HETATM 2026  H       A  25      51.885  60.983 141.024                       H  
HETATM 2027  H       A  25      46.542  62.846 146.321                       H  
HETATM 2028  H       A  25      45.257  62.259 148.367                       H  
HETATM 2029  H       A  25      43.052  63.287 148.821                       H  
HETATM 2030  H       A  25      42.083  64.945 147.245                       H  
HETATM 2031  H       A  25      41.593  66.683 145.120                       H  
HETATM 2032  H       A  25      41.708  68.014 143.026                       H  
HETATM 2033  H       A  25      43.654  67.808 141.510                       H  
HETATM 2034  H       A  25      45.539  66.280 142.054                       H  
HETATM 2035  H       A  25      52.860  64.518 138.551                       H  
HETATM 2036  H       A  25      54.423  65.722 140.047                       H  
HETATM 2037  H       A  25      54.030  65.729 142.509                       H  
HETATM 2038  H       A  25      52.098  64.455 143.442                       H  
HETATM 2039  H       A  25      47.304  62.728 138.617                       H  
HETATM 2040  H       A  25      48.874  63.983 140.046                       H  
HETATM 2041  H       A  25      52.245  62.055 138.192                       H  
HETATM 2042  H       A  25      52.613  60.180 136.179                       H  
HETATM 2043  H       A  25      52.315  58.472 134.400                       H  
HETATM 2044  H       A  25      50.049  57.849 133.624                       H  
HETATM 2045  H       A  25      48.027  58.896 134.613                       H  
HETATM 2046  H       A  25      46.826  58.614 136.861                       H  
HETATM 2047  H       A  25      44.363  58.405 136.592                       H  
HETATM 2048  H       A  25      42.984  60.430 136.165                       H  
HETATM 2049  H       A  25      44.081  62.653 135.977                       H  
HETATM 2050  H       A  25      46.552  62.840 136.183                       H  
HETATM 2051  N       A  26      23.740  76.507 100.980                       N  
HETATM 2052  C       A  26      24.710  76.617  99.984                       C  
HETATM 2053  C       A  26      26.094  76.465 100.079                       C  
HETATM 2054  C       A  26      26.844  76.613  98.916                       C  
HETATM 2055  C       A  26      26.225  76.879  97.679                       C  
HETATM 2056  C       A  26      24.838  77.007  97.586                       C  
HETATM 2057  C       A  26      24.070  76.884  98.745                       C  
HETATM 2058  C       A  26      22.646  76.924  99.009                       C  
HETATM 2059  C       A  26      21.518  77.128  98.207                       C  
HETATM 2060  C       A  26      20.258  77.080  98.794                       C  
HETATM 2061  C       A  26      20.116  76.841 100.172                       C  
HETATM 2062  C       A  26      21.222  76.643 100.993                       C  
HETATM 2063  C       A  26      22.482  76.680 100.397                       C  
HETATM 2064  N       A  26      27.025  77.011  96.514                       N  
HETATM 2065  C       A  26      27.053  78.121  95.666                       C  
HETATM 2066  C       A  26      26.358  79.327  95.765                       C  
HETATM 2067  C       A  26      26.583  80.285  94.778                       C  
HETATM 2068  C       A  26      27.479  80.052  93.721                       C  
HETATM 2069  C       A  26      28.176  78.850  93.633                       C  
HETATM 2070  C       A  26      27.969  77.871  94.610                       C  
HETATM 2071  C       A  26      28.516  76.549  94.836                       C  
HETATM 2072  C       A  26      29.440  75.754  94.151                       C  
HETATM 2073  C       A  26      29.740  74.487  94.642                       C  
HETATM 2074  C       A  26      29.119  74.005  95.808                       C  
HETATM 2075  C       A  26      28.196  74.776  96.511                       C  
HETATM 2076  C       A  26      27.909  76.050  96.019                       C  
HETATM 2077  C       A  26      23.985  76.066 102.310                       C  
HETATM 2078  C       A  26      23.510  74.812 102.748                       C  
HETATM 2079  C       A  26      23.741  74.459 104.086                       C  
HETATM 2080  C       A  26      24.449  75.295 104.948                       C  
HETATM 2081  C       A  26      24.941  76.517 104.488                       C  
HETATM 2082  C       A  26      24.697  76.904 103.172                       C  
HETATM 2083  N       A  26      20.415  71.491  99.390                       N  
HETATM 2084  C       A  26      21.333  72.277 100.087                       C  
HETATM 2085  C       A  26      22.567  72.784  99.674                       C  
HETATM 2086  C       A  26      23.270  73.587 100.563                       C  
HETATM 2087  C       A  26      22.767  73.900 101.846                       C  
HETATM 2088  C       A  26      21.536  73.375 102.247                       C  
HETATM 2089  C       A  26      20.808  72.566 101.372                       C  
HETATM 2090  C       A  26      19.511  71.926 101.451                       C  
HETATM 2091  C       A  26      18.535  71.843 102.448                       C  
HETATM 2092  C       A  26      17.376  71.114 102.199                       C  
HETATM 2093  C       A  26      17.189  70.463 100.968                       C  
HETATM 2094  C       A  26      18.147  70.529  99.958                       C  
HETATM 2095  C       A  26      19.300  71.273 100.208                       C  
HETATM 2096  C       A  26      20.571  71.022  98.062                       C  
HETATM 2097  C       A  26      19.585  71.290  97.105                       C  
HETATM 2098  C       A  26      19.742  70.822  95.801                       C  
HETATM 2099  C       A  26      20.886  70.110  95.440                       C  
HETATM 2100  C       A  26      21.872  69.854  96.394                       C  
HETATM 2101  C       A  26      21.714  70.298  97.705                       C  
HETATM 2102  H       A  26      26.571  76.252 101.030                       H  
HETATM 2103  H       A  26      27.925  76.530  98.951                       H  
HETATM 2104  H       A  26      24.378  77.185  96.620                       H  
HETATM 2105  H       A  26      21.628  77.316  97.143                       H  
HETATM 2106  H       A  26      19.373  77.231  98.183                       H  
HETATM 2107  H       A  26      19.122  76.806 100.608                       H  
HETATM 2108  H       A  26      21.112  76.451 102.055                       H  
HETATM 2109  H       A  26      25.671  79.513  96.584                       H  
HETATM 2110  H       A  26      26.055  81.233  94.831                       H  
HETATM 2111  H       A  26      27.629  80.819  92.967                       H  
HETATM 2112  H       A  26      28.873  78.673  92.819                       H  
HETATM 2113  H       A  26      29.914  76.122  93.245                       H  
HETATM 2114  H       A  26      30.457  73.861  94.118                       H  
HETATM 2115  H       A  26      29.363  73.009  96.170                       H  
HETATM 2116  H       A  26      27.713  74.399  97.406                       H  
HETATM 2117  H       A  26      23.383  73.495 104.436                       H  
HETATM 2118  H       A  26      24.627  74.986 105.974                       H  
HETATM 2119  H       A  26      25.496  77.173 105.152                       H  
HETATM 2120  H       A  26      25.036  77.866 102.800                       H  
HETATM 2121  H       A  26      22.963  72.571  98.688                       H  
HETATM 2122  H       A  26      24.230  73.988 100.259                       H  
HETATM 2123  H       A  26      21.129  73.635 103.221                       H  
HETATM 2124  H       A  26      18.682  72.338 103.404                       H  
HETATM 2125  H       A  26      16.608  71.043 102.964                       H  
HETATM 2126  H       A  26      16.282  69.891 100.798                       H  
HETATM 2127  H       A  26      18.002  70.017  99.013                       H  
HETATM 2128  H       A  26      18.713  71.869  97.388                       H  
HETATM 2129  H       A  26      18.973  71.031  95.062                       H  
HETATM 2130  H       A  26      21.008  69.755  94.420                       H  
HETATM 2131  H       A  26      22.763  69.295  96.121                       H  
HETATM 2132  H       A  26      22.462  70.081  98.461                       H  
HETATM 2133  N       A  27      25.304 117.008  46.462                       N  
HETATM 2134  C       A  27      23.987 116.590  46.269                       C  
HETATM 2135  C       A  27      23.073 116.976  45.288                       C  
HETATM 2136  C       A  27      21.813 116.387  45.309                       C  
HETATM 2137  C       A  27      21.480 115.412  46.270                       C  
HETATM 2138  C       A  27      22.406 115.013  47.235                       C  
HETATM 2139  C       A  27      23.669 115.607  47.245                       C  
HETATM 2140  C       A  27      24.855 115.421  48.054                       C  
HETATM 2141  C       A  27      25.166 114.597  49.141                       C  
HETATM 2142  C       A  27      26.445 114.655  49.686                       C  
HETATM 2143  C       A  27      27.410 115.533  49.162                       C  
HETATM 2144  C       A  27      27.124 116.368  48.086                       C  
HETATM 2145  C       A  27      25.844 116.297  47.537                       C  
HETATM 2146  N       A  27      20.186 114.827  46.250                       N  
HETATM 2147  C       A  27      19.278 114.821  47.310                       C  
HETATM 2148  C       A  27      19.397 115.389  48.580                       C  
HETATM 2149  C       A  27      18.320 115.247  49.454                       C  
HETATM 2150  C       A  27      17.153 114.562  49.075                       C  
HETATM 2151  C       A  27      17.038 114.007  47.804                       C  
HETATM 2152  C       A  27      18.102 114.135  46.906                       C  
HETATM 2153  C       A  27      18.317 113.707  45.539                       C  
HETATM 2154  C       A  27      17.547 112.994  44.615                       C  
HETATM 2155  C       A  27      18.073 112.729  43.355                       C  
HETATM 2156  C       A  27      19.365 113.167  43.011                       C  
HETATM 2157  C       A  27      20.153 113.881  43.911                       C  
HETATM 2158  C       A  27      19.615 114.151  45.170                       C  
HETATM 2159  C       A  27      26.031 117.846  45.571                       C  
HETATM 2160  C       A  27      27.096 117.325  44.807                       C  
HETATM 2161  C       A  27      27.805 118.214  43.985                       C  
HETATM 2162  C       A  27      27.451 119.559  43.892                       C  
HETATM 2163  C       A  27      26.373 120.050  44.630                       C  
HETATM 2164  C       A  27      25.673 119.193  45.478                       C  
HETATM 2165  N       A  27      28.749 111.950  45.328                       N  
HETATM 2166  C       A  27      28.165 113.201  45.122                       C  
HETATM 2167  C       A  27      26.832 113.532  44.874                       C  
HETATM 2168  C       A  27      26.509 114.877  44.751                       C  
HETATM 2169  C       A  27      27.481 115.895  44.879                       C  
HETATM 2170  C       A  27      28.813 115.545  45.116                       C  
HETATM 2171  C       A  27      29.165 114.200  45.246                       C  
HETATM 2172  C       A  27      30.408 113.518  45.541                       C  
HETATM 2173  C       A  27      31.719 113.952  45.757                       C  
HETATM 2174  C       A  27      32.710 113.007  46.009                       C  
HETATM 2175  C       A  27      32.403 111.636  46.037                       C  
HETATM 2176  C       A  27      31.104 111.178  45.823                       C  
HETATM 2177  C       A  27      30.113 112.130  45.587                       C  
HETATM 2178  C       A  27      28.066 110.709  45.312                       C  
HETATM 2179  C       A  27      28.161 109.844  46.408                       C  
HETATM 2180  C       A  27      27.490 108.622  46.385                       C  
HETATM 2181  C       A  27      26.708 108.268  45.285                       C  
HETATM 2182  C       A  27      26.606 109.137  44.199                       C  
HETATM 2183  C       A  27      27.291 110.351  44.203                       C  
HETATM 2184  H       A  27      23.331 117.720  44.542                       H  
HETATM 2185  H       A  27      21.062 116.678  44.581                       H  
HETATM 2186  H       A  27      22.140 114.242  47.949                       H  
HETATM 2187  H       A  27      24.419 113.921  49.549                       H  
HETATM 2188  H       A  27      26.702 114.017  50.526                       H  
HETATM 2189  H       A  27      28.403 115.559  49.601                       H  
HETATM 2190  H       A  27      27.870 117.040  47.677                       H  
HETATM 2191  H       A  27      20.294 115.924  48.873                       H  
HETATM 2192  H       A  27      18.387 115.679  50.449                       H  
HETATM 2193  H       A  27      16.334 114.468  49.782                       H  
HETATM 2194  H       A  27      16.132 113.484  47.509                       H  
HETATM 2195  H       A  27      16.552 112.648  44.883                       H  
HETATM 2196  H       A  27      17.483 112.177  42.629                       H  
HETATM 2197  H       A  27      19.758 112.943  42.023                       H  
HETATM 2198  H       A  27      21.152 114.211  43.646                       H  
HETATM 2199  H       A  27      28.625 117.826  43.390                       H  
HETATM 2200  H       A  27      28.008 120.219  43.235                       H  
HETATM 2201  H       A  27      26.088 121.096  44.561                       H  
HETATM 2202  H       A  27      24.855 119.558  46.091                       H  
HETATM 2203  H       A  27      26.067 112.769  44.791                       H  
HETATM 2204  H       A  27      25.479 115.153  44.557                       H  
HETATM 2205  H       A  27      29.562 116.322  45.244                       H  
HETATM 2206  H       A  27      31.960 115.011  45.726                       H  
HETATM 2207  H       A  27      33.733 113.331  46.181                       H  
HETATM 2208  H       A  27      33.193 110.916  46.224                       H  
HETATM 2209  H       A  27      30.874 110.117  45.837                       H  
HETATM 2210  H       A  27      28.748 110.141  47.270                       H  
HETATM 2211  H       A  27      27.568 107.953  47.238                       H  
HETATM 2212  H       A  27      26.179 107.319  45.276                       H  
HETATM 2213  H       A  27      26.004 108.865  43.337                       H  
HETATM 2214  H       A  27      27.241 111.022  43.352                       H  
HETATM 2215  N       A  28      50.827  50.801 106.349                       N  
HETATM 2216  C       A  28      52.140  50.846 105.881                       C  
HETATM 2217  C       A  28      52.664  50.386 104.672                       C  
HETATM 2218  C       A  28      54.024  50.572 104.442                       C  
HETATM 2219  C       A  28      54.839  51.229 105.384                       C  
HETATM 2220  C       A  28      54.305  51.708 106.582                       C  
HETATM 2221  C       A  28      52.948  51.512 106.842                       C  
HETATM 2222  C       A  28      52.073  51.893 107.932                       C  
HETATM 2223  C       A  28      52.271  52.573 109.139                       C  
HETATM 2224  C       A  28      51.179  52.795 109.972                       C  
HETATM 2225  C       A  28      49.898  52.338 109.615                       C  
HETATM 2226  C       A  28      49.676  51.653 108.424                       C  
HETATM 2227  C       A  28      50.772  51.443 107.588                       C  
HETATM 2228  N       A  28      56.219  51.409 105.106                       N  
HETATM 2229  C       A  28      57.276  50.969 105.906                       C  
HETATM 2230  C       A  28      57.240  50.252 107.104                       C  
HETATM 2231  C       A  28      58.458  49.924 107.696                       C  
HETATM 2232  C       A  28      59.681  50.296 107.113                       C  
HETATM 2233  C       A  28      59.710  51.002 105.914                       C  
HETATM 2234  C       A  28      58.502  51.345 105.297                       C  
HETATM 2235  C       A  28      58.165  52.043 104.074                       C  
HETATM 2236  C       A  28      58.920  52.650 103.065                       C  
HETATM 2237  C       A  28      58.263  53.267 102.005                       C  
HETATM 2238  C       A  28      56.858  53.288 101.947                       C  
HETATM 2239  C       A  28      56.081  52.690 102.937                       C  
HETATM 2240  C       A  28      56.747  52.064 103.992                       C  
HETATM 2241  C       A  28      49.705  50.375 105.584                       C  
HETATM 2242  C       A  28      48.733  51.305 105.160                       C  
HETATM 2243  C       A  28      47.625  50.813 104.453                       C  
HETATM 2244  C       A  28      47.502  49.460 104.142                       C  
HETATM 2245  C       A  28      48.490  48.560 104.541                       C  
HETATM 2246  C       A  28      49.584  49.018 105.271                       C  
HETATM 2247  N       A  28      49.035  56.756 106.604                       N  
HETATM 2248  C       A  28      49.132  55.444 106.138                       C  
HETATM 2249  C       A  28      50.209  54.788 105.539                       C  
HETATM 2250  C       A  28      50.051  53.449 105.207                       C  
HETATM 2251  C       A  28      48.850  52.751 105.466                       C  
HETATM 2252  C       A  28      47.778  53.425 106.057                       C  
HETATM 2253  C       A  28      47.911  54.772 106.402                       C  
HETATM 2254  C       A  28      47.040  55.724 107.060                       C  
HETATM 2255  C       A  28      45.731  55.658 107.547                       C  
HETATM 2256  C       A  28      45.169  56.792 108.127                       C  
HETATM 2257  C       A  28      45.899  57.989 108.215                       C  
HETATM 2258  C       A  28      47.205  58.081 107.737                       C  
HETATM 2259  C       A  28      47.768  56.938 107.170                       C  
HETATM 2260  C       A  28      50.063  57.730 106.545                       C  
HETATM 2261  C       A  28      50.475  58.384 107.712                       C  
HETATM 2262  C       A  28      51.483  59.344 107.647                       C  
HETATM 2263  C       A  28      52.098  59.640 106.430                       C  
HETATM 2264  C       A  28      51.693  58.977 105.271                       C  
HETATM 2265  C       A  28      50.671  58.032 105.322                       C  
HETATM 2266  H       A  28      52.035  49.888 103.942                       H  
HETATM 2267  H       A  28      54.477  50.204 103.527                       H  
HETATM 2268  H       A  28      54.943  52.235 107.282                       H  
HETATM 2269  H       A  28      53.261  52.923 109.416                       H  
HETATM 2270  H       A  28      51.316  53.327 110.909                       H  
HETATM 2271  H       A  28      49.060  52.526 110.280                       H  
HETATM 2272  H       A  28      48.688  51.306 108.146                       H  
HETATM 2273  H       A  28      56.297  49.958 107.553                       H  
HETATM 2274  H       A  28      58.459  49.366 108.629                       H  
HETATM 2275  H       A  28      60.612  50.026 107.603                       H  
HETATM 2276  H       A  28      60.657  51.283 105.460                       H  
HETATM 2277  H       A  28      60.005  52.642 103.114                       H  
HETATM 2278  H       A  28      58.840  53.741 101.215                       H  
HETATM 2279  H       A  28      56.366  53.782 101.113                       H  
HETATM 2280  H       A  28      54.998  52.714 102.893                       H  
HETATM 2281  H       A  28      46.871  51.519 104.119                       H  
HETATM 2282  H       A  28      46.641  49.113 103.579                       H  
HETATM 2283  H       A  28      48.404  47.504 104.300                       H  
HETATM 2284  H       A  28      50.348  48.333 105.625                       H  
HETATM 2285  H       A  28      51.145  55.300 105.347                       H  
HETATM 2286  H       A  28      50.876  52.925 104.739                       H  
HETATM 2287  H       A  28      46.861  52.889 106.286                       H  
HETATM 2288  H       A  28      45.162  54.736 107.470                       H  
HETATM 2289  H       A  28      44.154  56.754 108.511                       H  
HETATM 2290  H       A  28      45.438  58.864 108.662                       H  
HETATM 2291  H       A  28      47.761  59.010 107.799                       H  
HETATM 2292  H       A  28      50.010  58.127 108.657                       H  
HETATM 2293  H       A  28      51.798  59.851 108.555                       H  
HETATM 2294  H       A  28      52.891  60.382 106.386                       H  
HETATM 2295  H       A  28      52.164  59.206 104.318                       H  
HETATM 2296  H       A  28      50.330  57.531 104.421                       H  
HETATM 2297  N       A  29     119.997 105.833  35.089                       N  
HETATM 2298  C       A  29     119.096 106.766  35.600                       C  
HETATM 2299  C       A  29     119.053 107.350  36.867                       C  
HETATM 2300  C       A  29     118.046 108.277  37.119                       C  
HETATM 2301  C       A  29     117.120 108.637  36.122                       C  
HETATM 2302  C       A  29     117.182 108.067  34.849                       C  
HETATM 2303  C       A  29     118.170 107.118  34.582                       C  
HETATM 2304  C       A  29     118.543 106.367  33.400                       C  
HETATM 2305  C       A  29     118.033 106.295  32.099                       C  
HETATM 2306  C       A  29     118.660 105.463  31.177                       C  
HETATM 2307  C       A  29     119.781 104.699  31.544                       C  
HETATM 2308  C       A  29     120.303 104.747  32.833                       C  
HETATM 2309  C       A  29     119.677 105.591  33.750                       C  
HETATM 2310  N       A  29     116.116 109.596  36.416                       N  
HETATM 2311  C       A  29     114.739 109.398  36.293                       C  
HETATM 2312  C       A  29     114.041 108.255  35.900                       C  
HETATM 2313  C       A  29     112.649 108.323  35.878                       C  
HETATM 2314  C       A  29     111.967 109.497  36.241                       C  
HETATM 2315  C       A  29     112.669 110.630  36.642                       C  
HETATM 2316  C       A  29     114.066 110.589  36.673                       C  
HETATM 2317  C       A  29     115.089 111.548  37.040                       C  
HETATM 2318  C       A  29     115.059 112.874  37.482                       C  
HETATM 2319  C       A  29     116.259 113.531  37.735                       C  
HETATM 2320  C       A  29     117.489 112.876  37.547                       C  
HETATM 2321  C       A  29     117.548 111.555  37.109                       C  
HETATM 2322  C       A  29     116.340 110.899  36.867                       C  
HETATM 2323  C       A  29     121.172 105.385  35.756                       C  
HETATM 2324  C       A  29     122.448 105.763  35.289                       C  
HETATM 2325  C       A  29     123.567 105.247  35.961                       C  
HETATM 2326  C       A  29     123.430 104.420  37.074                       C  
HETATM 2327  C       A  29     122.159 104.084  37.542                       C  
HETATM 2328  C       A  29     121.033 104.558  36.873                       C  
HETATM 2329  N       A  29     123.081 108.895  30.633                       N  
HETATM 2330  C       A  29     122.836 108.289  31.866                       C  
HETATM 2331  C       A  29     121.998 108.692  32.907                       C  
HETATM 2332  C       A  29     121.904 107.869  34.021                       C  
HETATM 2333  C       A  29     122.618 106.653  34.116                       C  
HETATM 2334  C       A  29     123.461 106.270  33.069                       C  
HETATM 2335  C       A  29     123.573 107.079  31.936                       C  
HETATM 2336  C       A  29     124.293 106.951  30.686                       C  
HETATM 2337  C       A  29     125.176 105.995  30.175                       C  
HETATM 2338  C       A  29     125.718 106.187  28.907                       C  
HETATM 2339  C       A  29     125.392 107.327  28.153                       C  
HETATM 2340  C       A  29     124.514 108.294  28.640                       C  
HETATM 2341  C       A  29     123.963 108.089  29.905                       C  
HETATM 2342  C       A  29     122.503 110.108  30.182                       C  
HETATM 2343  C       A  29     121.821 110.146  28.960                       C  
HETATM 2344  C       A  29     121.259 111.343  28.519                       C  
HETATM 2345  C       A  29     121.353 112.496  29.299                       C  
HETATM 2346  C       A  29     122.023 112.452  30.522                       C  
HETATM 2347  C       A  29     122.608 111.266  30.961                       C  
HETATM 2348  H       A  29     119.771 107.080  37.634                       H  
HETATM 2349  H       A  29     117.960 108.735  38.100                       H  
HETATM 2350  H       A  29     116.477 108.377  34.085                       H  
HETATM 2351  H       A  29     117.164 106.883  31.816                       H  
HETATM 2352  H       A  29     118.279 105.401  30.162                       H  
HETATM 2353  H       A  29     120.256 104.059  30.806                       H  
HETATM 2354  H       A  29     121.172 104.163  33.115                       H  
HETATM 2355  H       A  29     114.565 107.345  35.626                       H  
HETATM 2356  H       A  29     112.082 107.447  35.576                       H  
HETATM 2357  H       A  29     110.882 109.517  36.210                       H  
HETATM 2358  H       A  29     112.140 111.535  36.929                       H  
HETATM 2359  H       A  29     114.109 113.384  37.620                       H  
HETATM 2360  H       A  29     116.248 114.561  38.080                       H  
HETATM 2361  H       A  29     118.414 113.410  37.745                       H  
HETATM 2362  H       A  29     118.498 111.054  36.957                       H  
HETATM 2363  H       A  29     124.555 105.532  35.614                       H  
HETATM 2364  H       A  29     124.315 104.050  37.583                       H  
HETATM 2365  H       A  29     122.043 103.442  38.412                       H  
HETATM 2366  H       A  29     120.033 104.281  37.194                       H  
HETATM 2367  H       A  29     121.427 109.611  32.848                       H  
HETATM 2368  H       A  29     121.259 108.167  34.840                       H  
HETATM 2369  H       A  29     123.992 105.323  33.121                       H  
HETATM 2370  H       A  29     125.437 105.119  30.761                       H  
HETATM 2371  H       A  29     126.404 105.452  28.497                       H  
HETATM 2372  H       A  29     125.834 107.462  27.170                       H  
HETATM 2373  H       A  29     124.273 109.177  28.057                       H  
HETATM 2374  H       A  29     121.729 109.238  28.375                       H  
HETATM 2375  H       A  29     120.732 111.368  27.569                       H  
HETATM 2376  H       A  29     120.904 113.424  28.956                       H  
HETATM 2377  H       A  29     122.106 113.347  31.132                       H  
HETATM 2378  H       A  29     123.155 111.228  31.897                       H  
HETATM 2379  N       A  30      33.568 118.166  79.431                       N  
HETATM 2380  C       A  30      34.798 117.593  79.751                       C  
HETATM 2381  C       A  30      35.625 117.832  80.849                       C  
HETATM 2382  C       A  30      36.808 117.104  80.941                       C  
HETATM 2383  C       A  30      37.145 116.137  79.975                       C  
HETATM 2384  C       A  30      36.302 115.886  78.890                       C  
HETATM 2385  C       A  30      35.122 116.621  78.767                       C  
HETATM 2386  C       A  30      34.028 116.604  77.819                       C  
HETATM 2387  C       A  30      33.762 115.865  76.661                       C  
HETATM 2388  C       A  30      32.572 116.091  75.978                       C  
HETATM 2389  C       A  30      31.652 117.051  76.434                       C  
HETATM 2390  C       A  30      31.896 117.804  77.579                       C  
HETATM 2391  C       A  30      33.086 117.566  78.265                       C  
HETATM 2392  N       A  30      38.355 115.407  80.111                       N  
HETATM 2393  C       A  30      39.378 115.341  79.162                       C  
HETATM 2394  C       A  30      39.474 115.969  77.919                       C  
HETATM 2395  C       A  30      40.626 115.741  77.168                       C  
HETATM 2396  C       A  30      41.658 114.912  77.641                       C  
HETATM 2397  C       A  30      41.559 114.297  78.886                       C  
HETATM 2398  C       A  30      40.415 114.509  79.661                       C  
HETATM 2399  C       A  30      39.993 114.054  80.970                       C  
HETATM 2400  C       A  30      40.565 113.221  81.936                       C  
HETATM 2401  C       A  30      39.866 112.968  83.113                       C  
HETATM 2402  C       A  30      38.598 113.536  83.330                       C  
HETATM 2403  C       A  30      38.005 114.371  82.385                       C  
HETATM 2404  C       A  30      38.717 114.628  81.212                       C  
HETATM 2405  C       A  30      32.835 119.046  80.277                       C  
HETATM 2406  C       A  30      31.636 118.619  80.885                       C  
HETATM 2407  C       A  30      30.935 119.550  81.667                       C  
HETATM 2408  C       A  30      31.420 120.841  81.871                       C  
HETATM 2409  C       A  30      32.624 121.234  81.289                       C  
HETATM 2410  C       A  30      33.324 120.338  80.483                       C  
HETATM 2411  N       A  30      29.482 113.494  79.893                       N  
HETATM 2412  C       A  30      30.169 114.661  80.231                       C  
HETATM 2413  C       A  30      31.492 114.827  80.647                       C  
HETATM 2414  C       A  30      31.942 116.120  80.877                       C  
HETATM 2415  C       A  30      31.109 117.247  80.694                       C  
HETATM 2416  C       A  30      29.784 117.061  80.287                       C  
HETATM 2417  C       A  30      29.306 115.771  80.047                       C  
HETATM 2418  C       A  30      28.041 115.248  79.576                       C  
HETATM 2419  C       A  30      26.820 115.838  79.234                       C  
HETATM 2420  C       A  30      25.769 115.023  78.822                       C  
HETATM 2421  C       A  30      25.926 113.628  78.756                       C  
HETATM 2422  C       A  30      27.133 113.017  79.091                       C  
HETATM 2423  C       A  30      28.186 113.839  79.490                       C  
HETATM 2424  C       A  30      30.019 112.183  79.921                       C  
HETATM 2425  C       A  30      29.962 111.379  78.777                       C  
HETATM 2426  C       A  30      30.489 110.089  78.811                       C  
HETATM 2427  C       A  30      31.090 109.604  79.973                       C  
HETATM 2428  C       A  30      31.155 110.412  81.108                       C  
HETATM 2429  C       A  30      30.612 111.695  81.091                       C  
HETATM 2430  H       A  30      35.362 118.570  81.600                       H  
HETATM 2431  H       A  30      37.493 117.279  81.765                       H  
HETATM 2432  H       A  30      36.567 115.118  78.171                       H  
HETATM 2433  H       A  30      34.474 115.125  76.306                       H  
HETATM 2434  H       A  30      32.349 115.521  75.081                       H  
HETATM 2435  H       A  30      30.727 117.208  75.886                       H  
HETATM 2436  H       A  30      31.184 118.540  77.935                       H  
HETATM 2437  H       A  30      38.682 116.614  77.555                       H  
HETATM 2438  H       A  30      40.726 116.217  76.197                       H  
HETATM 2439  H       A  30      42.540 114.753  77.029                       H  
HETATM 2440  H       A  30      42.361 113.662  79.254                       H  
HETATM 2441  H       A  30      41.541 112.775  81.766                       H  
HETATM 2442  H       A  30      40.301 112.323  83.871                       H  
HETATM 2443  H       A  30      38.067 113.320  84.253                       H  
HETATM 2444  H       A  30      37.024 114.802  82.551                       H  
HETATM 2445  H       A  30      30.012 119.234  82.143                       H  
HETATM 2446  H       A  30      30.863 121.533  82.495                       H  
HETATM 2447  H       A  30      33.011 122.238  81.445                       H  
HETATM 2448  H       A  30      34.244 120.632  79.987                       H  
HETATM 2449  H       A  30      32.153 113.979  80.776                       H  
HETATM 2450  H       A  30      32.966 116.268  81.203                       H  
HETATM 2451  H       A  30      29.145 117.924  80.117                       H  
HETATM 2452  H       A  30      26.694 116.915  79.294                       H  
HETATM 2453  H       A  30      24.816 115.468  78.551                       H  
HETATM 2454  H       A  30      25.091 113.011  78.441                       H  
HETATM 2455  H       A  30      27.246 111.938  79.048                       H  
HETATM 2456  H       A  30      29.519 111.776  77.871                       H  
HETATM 2457  H       A  30      30.441 109.468  77.920                       H  
HETATM 2458  H       A  30      31.508 108.601  79.992                       H  
HETATM 2459  H       A  30      31.617 110.038  82.018                       H  
HETATM 2460  H       A  30      30.633 112.321  81.977                       H  
HETATM 2461  N       A  31      84.854 121.390  90.393                       N  
HETATM 2462  C       A  31      85.729 120.333  90.146                       C  
HETATM 2463  C       A  31      85.737 119.422  89.089                       C  
HETATM 2464  C       A  31      86.743 118.461  89.070                       C  
HETATM 2465  C       A  31      87.737 118.426  90.067                       C  
HETATM 2466  C       A  31      87.737 119.354  91.110                       C  
HETATM 2467  C       A  31      86.724 120.313  91.160                       C  
HETATM 2468  C       A  31      86.436 121.418  92.050                       C  
HETATM 2469  C       A  31      87.051 121.917  93.203                       C  
HETATM 2470  C       A  31      86.513 123.042  93.821                       C  
HETATM 2471  C       A  31      85.364 123.664  93.302                       C  
HETATM 2472  C       A  31      84.729 123.184  92.161                       C  
HETATM 2473  C       A  31      85.280 122.063  91.541                       C  
HETATM 2474  N       A  31      88.753 117.436  90.005                       N  
HETATM 2475  C       A  31      89.050 116.509  91.006                       C  
HETATM 2476  C       A  31      88.433 116.314  92.243                       C  
HETATM 2477  C       A  31      88.925 115.295  93.056                       C  
HETATM 2478  C       A  31      90.001 114.487  92.650                       C  
HETATM 2479  C       A  31      90.605 114.681  91.411                       C  
HETATM 2480  C       A  31      90.132 115.696  90.575                       C  
HETATM 2481  C       A  31      90.501 116.158  89.252                       C  
HETATM 2482  C       A  31      91.478 115.773  88.330                       C  
HETATM 2483  C       A  31      91.578 116.458  87.122                       C  
HETATM 2484  C       A  31      90.714 117.528  86.831                       C  
HETATM 2485  C       A  31      89.730 117.932  87.731                       C  
HETATM 2486  C       A  31      89.629 117.234  88.936                       C  
HETATM 2487  C       A  31      83.841 121.835  89.497                       C  
HETATM 2488  C       A  31      83.967 123.073  88.833                       C  
HETATM 2489  C       A  31      82.911 123.477  88.002                       C  
HETATM 2490  C       A  31      81.791 122.671  87.804                       C  
HETATM 2491  C       A  31      81.699 121.434  88.443                       C  
HETATM 2492  C       A  31      82.721 121.025  89.298                       C  
HETATM 2493  N       A  31      88.349 126.504  89.789                       N  
HETATM 2494  C       A  31      87.405 125.528  89.470                       C  
HETATM 2495  C       A  31      87.590 124.189  89.121                       C  
HETATM 2496  C       A  31      86.460 123.414  88.895                       C  
HETATM 2497  C       A  31      85.155 123.941  89.017                       C  
HETATM 2498  C       A  31      84.987 125.286  89.357                       C  
HETATM 2499  C       A  31      86.107 126.087  89.592                       C  
HETATM 2500  C       A  31      86.279 127.465  90.004                       C  
HETATM 2501  C       A  31      85.390 128.510  90.273                       C  
HETATM 2502  C       A  31      85.900 129.751  90.642                       C  
HETATM 2503  C       A  31      87.287 129.958  90.737                       C  
HETATM 2504  C       A  31      88.194 128.932  90.474                       C  
HETATM 2505  C       A  31      87.677 127.687  90.118                       C  
HETATM 2506  C       A  31      89.754 126.318  89.808                       C  
HETATM 2507  C       A  31      90.485 126.630  90.960                       C  
HETATM 2508  C       A  31      91.867 126.449  90.973                       C  
HETATM 2509  C       A  31      92.521 125.937  89.851                       C  
HETATM 2510  C       A  31      91.787 125.616  88.708                       C  
HETATM 2511  C       A  31      90.409 125.814  88.679                       C  
HETATM 2512  H       A  31      84.978 119.453  88.315                       H  
HETATM 2513  H       A  31      86.771 117.716  88.280                       H  
HETATM 2514  H       A  31      88.526 119.328  91.853                       H  
HETATM 2515  H       A  31      87.937 121.434  93.606                       H  
HETATM 2516  H       A  31      86.983 123.444  94.713                       H  
HETATM 2517  H       A  31      84.962 124.543  93.799                       H  
HETATM 2518  H       A  31      83.847 123.668  91.757                       H  
HETATM 2519  H       A  31      87.598 116.932  92.556                       H  
HETATM 2520  H       A  31      88.463 115.122  94.024                       H  
HETATM 2521  H       A  31      90.361 113.703  93.310                       H  
HETATM 2522  H       A  31      91.432 114.050  91.095                       H  
HETATM 2523  H       A  31      92.152 114.952  88.557                       H  
HETATM 2524  H       A  31      92.333 116.166  86.397                       H  
HETATM 2525  H       A  31      90.814 118.053  85.885                       H  
HETATM 2526  H       A  31      89.069 118.763  87.508                       H  
HETATM 2527  H       A  31      82.995 124.427  87.483                       H  
HETATM 2528  H       A  31      80.997 123.004  87.142                       H  
HETATM 2529  H       A  31      80.832 120.798  88.292                       H  
HETATM 2530  H       A  31      82.657 120.084  89.836                       H  
HETATM 2531  H       A  31      88.582 123.759  89.039                       H  
HETATM 2532  H       A  31      86.586 122.372  88.621                       H  
HETATM 2533  H       A  31      83.987 125.692  89.482                       H  
HETATM 2534  H       A  31      84.318 128.355  90.190                       H  
HETATM 2535  H       A  31      85.221 130.572  90.856                       H  
HETATM 2536  H       A  31      87.664 130.936  91.017                       H  
HETATM 2537  H       A  31      89.264 129.099  90.540                       H  
HETATM 2538  H       A  31      89.964 127.000  91.836                       H  
HETATM 2539  H       A  31      92.430 126.694  91.869                       H  
HETATM 2540  H       A  31      93.597 125.788  89.869                       H  
HETATM 2541  H       A  31      92.291 125.222  87.830                       H  
HETATM 2542  H       A  31      89.833 125.594  87.786                       H  
HETATM 2543  N       A  32     114.832  51.745 108.779                       N  
HETATM 2544  C       A  32     113.991  50.870 108.092                       C  
HETATM 2545  C       A  32     114.143  50.311 106.823                       C  
HETATM 2546  C       A  32     113.153  49.442 106.374                       C  
HETATM 2547  C       A  32     112.049  49.115 107.183                       C  
HETATM 2548  C       A  32     111.913  49.660 108.462                       C  
HETATM 2549  C       A  32     112.884  50.550 108.923                       C  
HETATM 2550  C       A  32     113.078  51.260 110.171                       C  
HETATM 2551  C       A  32     112.351  51.337 111.364                       C  
HETATM 2552  C       A  32     112.844  52.118 112.403                       C  
HETATM 2553  C       A  32     114.050  52.828 112.259                       C  
HETATM 2554  C       A  32     114.788  52.774 111.080                       C  
HETATM 2555  C       A  32     114.293  51.980 110.046                       C  
HETATM 2556  N       A  32     111.066  48.216 106.693                       N  
HETATM 2557  C       A  32     109.700  48.485 106.576                       C  
HETATM 2558  C       A  32     109.001  49.657 106.871                       C  
HETATM 2559  C       A  32     107.626  49.662 106.646                       C  
HETATM 2560  C       A  32     106.961  48.532 106.139                       C  
HETATM 2561  C       A  32     107.666  47.370 105.838                       C  
HETATM 2562  C       A  32     109.048  47.337 106.053                       C  
HETATM 2563  C       A  32     110.071  46.333 105.847                       C  
HETATM 2564  C       A  32     110.054  45.018 105.372                       C  
HETATM 2565  C       A  32     111.246  44.302 105.316                       C  
HETATM 2566  C       A  32     112.454  44.887 105.735                       C  
HETATM 2567  C       A  32     112.500  46.197 106.210                       C  
HETATM 2568  C       A  32     111.302  46.911 106.254                       C  
HETATM 2569  C       A  32     116.127  52.141 108.340                       C  
HETATM 2570  C       A  32     117.281  51.688 109.013                       C  
HETATM 2571  C       A  32     118.524  52.155 108.562                       C  
HETATM 2572  C       A  32     118.627  53.007 107.464                       C  
HETATM 2573  C       A  32     117.477  53.418 106.789                       C  
HETATM 2574  C       A  32     116.228  52.993 107.237                       C  
HETATM 2575  N       A  32     116.925  48.448 113.624                       N  
HETATM 2576  C       A  32     116.933  49.087 112.384                       C  
HETATM 2577  C       A  32     116.273  48.747 111.202                       C  
HETATM 2578  C       A  32     116.418  49.593 110.111                       C  
HETATM 2579  C       A  32     117.196  50.770 110.175                       C  
HETATM 2580  C       A  32     117.859  51.090 111.363                       C  
HETATM 2581  C       A  32     117.729  50.258 112.476                       C  
HETATM 2582  C       A  32     118.222  50.326 113.836                       C  
HETATM 2583  C       A  32     119.047  51.224 114.519                       C  
HETATM 2584  C       A  32     119.347  50.982 115.857                       C  
HETATM 2585  C       A  32     118.836  49.849 116.512                       C  
HETATM 2586  C       A  32     118.012  48.938 115.853                       C  
HETATM 2587  C       A  32     117.704  49.193 114.518                       C  
HETATM 2588  C       A  32     116.218  47.260 113.935                       C  
HETATM 2589  C       A  32     115.330  47.237 115.017                       C  
HETATM 2590  C       A  32     114.640  46.064 115.321                       C  
HETATM 2591  C       A  32     114.814  44.922 114.540                       C  
HETATM 2592  C       A  32     115.691  44.951 113.455                       C  
HETATM 2593  C       A  32     116.402  46.112 113.157                       C  
HETATM 2594  H       A  32     114.998  50.555 106.201                       H  
HETATM 2595  H       A  32     113.219  49.007 105.382                       H  
HETATM 2596  H       A  32     111.069  49.375 109.081                       H  
HETATM 2597  H       A  32     111.418  50.791 111.474                       H  
HETATM 2598  H       A  32     112.294  52.183 113.337                       H  
HETATM 2599  H       A  32     114.417  53.429 113.085                       H  
HETATM 2600  H       A  32     115.721  53.316 110.971                       H  
HETATM 2601  H       A  32     109.513  50.532 107.257                       H  
HETATM 2602  H       A  32     107.057  50.561 106.867                       H  
HETATM 2603  H       A  32     105.888  48.569 105.978                       H  
HETATM 2604  H       A  32     107.153  46.500 105.439                       H  
HETATM 2605  H       A  32     109.120  44.561 105.057                       H  
HETATM 2606  H       A  32     111.245  43.280 104.948                       H  
HETATM 2607  H       A  32     113.372  44.308 105.688                       H  
HETATM 2608  H       A  32     113.432  46.644 106.540                       H  
HETATM 2609  H       A  32     119.420  51.812 109.070                       H  
HETATM 2610  H       A  32     119.605  53.338 107.128                       H  
HETATM 2611  H       A  32     117.548  54.080 105.930                       H  
HETATM 2612  H       A  32     115.316  53.329 106.753                       H  
HETATM 2613  H       A  32     115.656  47.858 111.136                       H  
HETATM 2614  H       A  32     115.914  49.343 109.184                       H  
HETATM 2615  H       A  32     118.436  52.009 111.430                       H  
HETATM 2616  H       A  32     119.450  52.095 114.011                       H  
HETATM 2617  H       A  32     119.984  51.673 116.401                       H  
HETATM 2618  H       A  32     119.090  49.673 117.553                       H  
HETATM 2619  H       A  32     117.628  48.059 116.361                       H  
HETATM 2620  H       A  32     115.181  48.139 115.600                       H  
HETATM 2621  H       A  32     113.953  46.051 116.163                       H  
HETATM 2622  H       A  32     114.267  44.012 114.774                       H  
HETATM 2623  H       A  32     115.836  44.063 112.846                       H  
HETATM 2624  H       A  32     117.107  46.136 112.333                       H  
HETATM 2625  N       A  33      41.400  76.604 144.166                       N  
HETATM 2626  C       A  33      40.520  76.343 143.116                       C  
HETATM 2627  C       A  33      39.737  77.231 142.378                       C  
HETATM 2628  C       A  33      38.948  76.706 141.358                       C  
HETATM 2629  C       A  33      38.960  75.330 141.063                       C  
HETATM 2630  C       A  33      39.762  74.449 141.790                       C  
HETATM 2631  C       A  33      40.545  74.951 142.831                       C  
HETATM 2632  C       A  33      41.494  74.353 143.748                       C  
HETATM 2633  C       A  33      41.956  73.048 143.946                       C  
HETATM 2634  C       A  33      42.914  72.815 144.928                       C  
HETATM 2635  C       A  33      43.406  73.871 145.716                       C  
HETATM 2636  C       A  33      42.957  75.177 145.543                       C  
HETATM 2637  C       A  33      42.005  75.405 144.550                       C  
HETATM 2638  N       A  33      38.149  74.836 140.007                       N  
HETATM 2639  C       A  33      37.177  73.839 140.124                       C  
HETATM 2640  C       A  33      36.762  73.137 141.256                       C  
HETATM 2641  C       A  33      35.749  72.193 141.095                       C  
HETATM 2642  C       A  33      35.162  71.954 139.841                       C  
HETATM 2643  C       A  33      35.575  72.665 138.718                       C  
HETATM 2644  C       A  33      36.589  73.619 138.851                       C  
HETATM 2645  C       A  33      37.238  74.526 137.927                       C  
HETATM 2646  C       A  33      37.106  74.772 136.557                       C  
HETATM 2647  C       A  33      37.921  75.728 135.958                       C  
HETATM 2648  C       A  33      38.872  76.435 136.715                       C  
HETATM 2649  C       A  33      39.024  76.211 138.081                       C  
HETATM 2650  C       A  33      38.196  75.259 138.678                       C  
HETATM 2651  C       A  33      41.777  77.904 144.607                       C  
HETATM 2652  C       A  33      43.083  78.385 144.379                       C  
HETATM 2653  C       A  33      43.407  79.654 144.884                       C  
HETATM 2654  C       A  33      42.465  80.433 145.553                       C  
HETATM 2655  C       A  33      41.168  79.954 145.740                       C  
HETATM 2656  C       A  33      40.831  78.684 145.276                       C  
HETATM 2657  N       A  33      47.021  75.183 141.904                       N  
HETATM 2658  C       A  33      45.951  75.969 142.334                       C  
HETATM 2659  C       A  33      44.701  76.169 141.747                       C  
HETATM 2660  C       A  33      43.791  76.978 142.416                       C  
HETATM 2661  C       A  33      44.097  77.580 143.657                       C  
HETATM 2662  C       A  33      45.358  77.378 144.225                       C  
HETATM 2663  C       A  33      46.291  76.569 143.574                       C  
HETATM 2664  C       A  33      47.627  76.121 143.906                       C  
HETATM 2665  C       A  33      48.491  76.371 144.977                       C  
HETATM 2666  C       A  33      49.749  75.777 144.983                       C  
HETATM 2667  C       A  33      50.153  74.943 143.926                       C  
HETATM 2668  C       A  33      49.311  74.677 142.848                       C  
HETATM 2669  C       A  33      48.046  75.264 142.855                       C  
HETATM 2670  C       A  33      47.050  74.405 140.720                       C  
HETATM 2671  C       A  33      47.347  73.039 140.788                       C  
HETATM 2672  C       A  33      47.377  72.279 139.620                       C  
HETATM 2673  C       A  33      47.092  72.868 138.388                       C  
HETATM 2674  C       A  33      46.785  74.228 138.325                       C  
HETATM 2675  C       A  33      46.774  75.000 139.485                       C  
HETATM 2676  H       A  33      39.734  78.293 142.598                       H  
HETATM 2677  H       A  33      38.304  77.359 140.777                       H  
HETATM 2678  H       A  33      39.778  73.396 141.530                       H  
HETATM 2679  H       A  33      41.574  72.231 143.340                       H  
HETATM 2680  H       A  33      43.286  71.808 145.090                       H  
HETATM 2681  H       A  33      44.155  73.666 146.475                       H  
HETATM 2682  H       A  33      43.341  75.992 146.146                       H  
HETATM 2683  H       A  33      37.209  73.324 142.227                       H  
HETATM 2684  H       A  33      35.407  71.632 141.960                       H  
HETATM 2685  H       A  33      34.377  71.209 139.750                       H  
HETATM 2686  H       A  33      35.115  72.485 137.749                       H  
HETATM 2687  H       A  33      36.377  74.220 135.969                       H  
HETATM 2688  H       A  33      37.826  75.928 134.894                       H  
HETATM 2689  H       A  33      39.503  77.172 136.225                       H  
HETATM 2690  H       A  33      39.764  76.753 138.662                       H  
HETATM 2691  H       A  33      44.408  80.038 144.713                       H  
HETATM 2692  H       A  33      42.741  81.419 145.917                       H  
HETATM 2693  H       A  33      40.427  80.556 146.258                       H  
HETATM 2694  H       A  33      39.840  78.273 145.442                       H  
HETATM 2695  H       A  33      44.438  75.703 140.805                       H  
HETATM 2696  H       A  33      42.815  77.146 141.974                       H  
HETATM 2697  H       A  33      45.591  77.814 145.193                       H  
HETATM 2698  H       A  33      48.184  77.024 145.789                       H  
HETATM 2699  H       A  33      50.429  75.961 145.809                       H  
HETATM 2700  H       A  33      51.143  74.497 143.946                       H  
HETATM 2701  H       A  33      49.632  74.040 142.030                       H  
HETATM 2702  H       A  33      47.539  72.584 141.754                       H  
HETATM 2703  H       A  33      47.610  71.219 139.678                       H  
HETATM 2704  H       A  33      47.108  72.270 137.481                       H  
HETATM 2705  H       A  33      46.568  74.695 137.368                       H  
HETATM 2706  H       A  33      46.564  76.064 139.443                       H  
HETATM 2707  N       A  34      55.676 119.222  13.638                       N  
HETATM 2708  C       A  34      56.398 120.077  14.470                       C  
HETATM 2709  C       A  34      56.001 120.704  15.652                       C  
HETATM 2710  C       A  34      56.932 121.505  16.306                       C  
HETATM 2711  C       A  34      58.241 121.654  15.809                       C  
HETATM 2712  C       A  34      58.640 121.006  14.639                       C  
HETATM 2713  C       A  34      57.715 120.217  13.955                       C  
HETATM 2714  C       A  34      57.787 119.396  12.764                       C  
HETATM 2715  C       A  34      58.802 119.114  11.843                       C  
HETATM 2716  C       A  34      58.535 118.241  10.793                       C  
HETATM 2717  C       A  34      57.264 117.657  10.651                       C  
HETATM 2718  C       A  34      56.235 117.927  11.548                       C  
HETATM 2719  C       A  34      56.513 118.794  12.605                       C  
HETATM 2720  N       A  34      59.165 122.471  16.513                       N  
HETATM 2721  C       A  34      59.852 123.566  15.984                       C  
HETATM 2722  C       A  34      59.782 124.121  14.705                       C  
HETATM 2723  C       A  34      60.575 125.237  14.441                       C  
HETATM 2724  C       A  34      61.414 125.789  15.425                       C  
HETATM 2725  C       A  34      61.471 125.237  16.701                       C  
HETATM 2726  C       A  34      60.686 124.117  16.993                       C  
HETATM 2727  C       A  34      60.490 123.314  18.183                       C  
HETATM 2728  C       A  34      61.025 123.349  19.473                       C  
HETATM 2729  C       A  34      60.625 122.391  20.400                       C  
HETATM 2730  C       A  34      59.698 121.395  20.046                       C  
HETATM 2731  C       A  34      59.147 121.337  18.767                       C  
HETATM 2732  C       A  34      59.546 122.307  17.846                       C  
HETATM 2733  C       A  34      54.383 118.703  13.930                       C  
HETATM 2734  C       A  34      54.213 117.337  14.237                       C  
HETATM 2735  C       A  34      52.906 116.879  14.465                       C  
HETATM 2736  C       A  34      51.815 117.744  14.429                       C  
HETATM 2737  C       A  34      52.006 119.099  14.156                       C  
HETATM 2738  C       A  34      53.290 119.573  13.895                       C  
HETATM 2739  N       A  34      58.554 113.727  14.145                       N  
HETATM 2740  C       A  34      57.577 114.707  14.328                       C  
HETATM 2741  C       A  34      57.631 115.893  15.063                       C  
HETATM 2742  C       A  34      56.518 116.722  15.040                       C  
HETATM 2743  C       A  34      55.361 116.401  14.295                       C  
HETATM 2744  C       A  34      55.320 115.205  13.573                       C  
HETATM 2745  C       A  34      56.426 114.353  13.579                       C  
HETATM 2746  C       A  34      56.725 113.102  12.913                       C  
HETATM 2747  C       A  34      55.999 112.265  12.060                       C  
HETATM 2748  C       A  34      56.592 111.094  11.597                       C  
HETATM 2749  C       A  34      57.898 110.750  11.985                       C  
HETATM 2750  C       A  34      58.643 111.567  12.835                       C  
HETATM 2751  C       A  34      58.048 112.746  13.284                       C  
HETATM 2752  C       A  34      59.853 113.741  14.711                       C  
HETATM 2753  C       A  34      60.977 113.625  13.885                       C  
HETATM 2754  C       A  34      62.253 113.636  14.447                       C  
HETATM 2755  C       A  34      62.414 113.785  15.825                       C  
HETATM 2756  C       A  34      61.292 113.912  16.645                       C  
HETATM 2757  C       A  34      60.012 113.880  16.094                       C  
HETATM 2758  H       A  34      54.995 120.583  16.041                       H  
HETATM 2759  H       A  34      56.656 122.032  17.213                       H  
HETATM 2760  H       A  34      59.661 121.113  14.286                       H  
HETATM 2761  H       A  34      59.783 119.568  11.951                       H  
HETATM 2762  H       A  34      59.314 118.008  10.074                       H  
HETATM 2763  H       A  34      57.079 116.976   9.825                       H  
HETATM 2764  H       A  34      55.257 117.471  11.443                       H  
HETATM 2765  H       A  34      59.131 123.700  13.947                       H  
HETATM 2766  H       A  34      60.540 125.688  13.454                       H  
HETATM 2767  H       A  34      62.020 126.658  15.184                       H  
HETATM 2768  H       A  34      62.115 125.669  17.462                       H  
HETATM 2769  H       A  34      61.748 124.113  19.746                       H  
HETATM 2770  H       A  34      61.033 122.409  21.406                       H  
HETATM 2771  H       A  34      59.404 120.652  20.783                       H  
HETATM 2772  H       A  34      58.438 120.563  18.493                       H  
HETATM 2773  H       A  34      52.761 115.830  14.705                       H  
HETATM 2774  H       A  34      50.817 117.362  14.626                       H  
HETATM 2775  H       A  34      51.161 119.781  14.129                       H  
HETATM 2776  H       A  34      53.462 120.615  13.644                       H  
HETATM 2777  H       A  34      58.515 116.167  15.626                       H  
HETATM 2778  H       A  34      56.542 117.647  15.606                       H  
HETATM 2779  H       A  34      54.445 114.964  12.976                       H  
HETATM 2780  H       A  34      54.986 112.525  11.767                       H  
HETATM 2781  H       A  34      56.041 110.436  10.932                       H  
HETATM 2782  H       A  34      58.339 109.828  11.620                       H  
HETATM 2783  H       A  34      59.647 111.292  13.139                       H  
HETATM 2784  H       A  34      60.841 113.538  12.813                       H  
HETATM 2785  H       A  34      63.122 113.543  13.802                       H  
HETATM 2786  H       A  34      63.411 113.803  16.258                       H  
HETATM 2787  H       A  34      61.410 114.023  17.719                       H  
HETATM 2788  H       A  34      59.133 113.951  16.725                       H  
HETATM 2789  N       A  35      75.446  97.224 135.655                       N  
HETATM 2790  C       A  35      74.413  98.148 135.503                       C  
HETATM 2791  C       A  35      74.250  99.398 136.102                       C  
HETATM 2792  C       A  35      73.121 100.138 135.761                       C  
HETATM 2793  C       A  35      72.190  99.656 134.822                       C  
HETATM 2794  C       A  35      72.370  98.415 134.208                       C  
HETATM 2795  C       A  35      73.484  97.647 134.552                       C  
HETATM 2796  C       A  35      73.992  96.366 134.106                       C  
HETATM 2797  C       A  35      73.541  95.414 133.185                       C  
HETATM 2798  C       A  35      74.303  94.269 132.974                       C  
HETATM 2799  C       A  35      75.503  94.064 133.678                       C  
HETATM 2800  C       A  35      75.969  94.993 134.604                       C  
HETATM 2801  C       A  35      75.207  96.143 134.803                       C  
HETATM 2802  N       A  35      71.058 100.447 134.492                       N  
HETATM 2803  C       A  35      69.724 100.049 134.607                       C  
HETATM 2804  C       A  35      69.198  98.845 135.079                       C  
HETATM 2805  C       A  35      67.811  98.712 135.101                       C  
HETATM 2806  C       A  35      66.967  99.749 134.667                       C  
HETATM 2807  C       A  35      67.499 100.951 134.208                       C  
HETATM 2808  C       A  35      68.888 101.112 134.175                       C  
HETATM 2809  C       A  35      69.762 102.199 133.782                       C  
HETATM 2810  C       A  35      69.542 103.482 133.273                       C  
HETATM 2811  C       A  35      70.635 104.290 132.976                       C  
HETATM 2812  C       A  35      71.946 103.825 133.178                       C  
HETATM 2813  C       A  35      72.195 102.551 133.685                       C  
HETATM 2814  C       A  35      71.093 101.750 133.991                       C  
HETATM 2815  C       A  35      76.646  97.458 136.383                       C  
HETATM 2816  C       A  35      77.877  97.602 135.708                       C  
HETATM 2817  C       A  35      79.030  97.780 136.487                       C  
HETATM 2818  C       A  35      78.966  97.852 137.877                       C  
HETATM 2819  C       A  35      77.736  97.742 138.526                       C  
HETATM 2820  C       A  35      76.580  97.533 137.777                       C  
HETATM 2821  N       A  35      78.247  97.062 130.099                       N  
HETATM 2822  C       A  35      78.044  97.364 131.446                       C  
HETATM 2823  C       A  35      77.124  98.234 132.035                       C  
HETATM 2824  C       A  35      77.102  98.315 133.421                       C  
HETATM 2825  C       A  35      77.967  97.543 134.230                       C  
HETATM 2826  C       A  35      78.889  96.685 133.623                       C  
HETATM 2827  C       A  35      78.931  96.584 132.231                       C  
HETATM 2828  C       A  35      79.704  95.773 131.313                       C  
HETATM 2829  C       A  35      80.722  94.830 131.480                       C  
HETATM 2830  C       A  35      81.277  94.228 130.354                       C  
HETATM 2831  C       A  35      80.828  94.567 129.066                       C  
HETATM 2832  C       A  35      79.815  95.504 128.873                       C  
HETATM 2833  C       A  35      79.253  96.092 130.005                       C  
HETATM 2834  C       A  35      77.530  97.619 129.012                       C  
HETATM 2835  C       A  35      76.891  96.780 128.091                       C  
HETATM 2836  C       A  35      76.190  97.333 127.021                       C  
HETATM 2837  C       A  35      76.105  98.718 126.875                       C  
HETATM 2838  C       A  35      76.733  99.552 127.800                       C  
HETATM 2839  C       A  35      77.455  99.008 128.861                       C  
HETATM 2840  H       A  35      74.970  99.774 136.820                       H  
HETATM 2841  H       A  35      72.942 101.103 136.225                       H  
HETATM 2842  H       A  35      71.657  98.073 133.466                       H  
HETATM 2843  H       A  35      72.612  95.570 132.644                       H  
HETATM 2844  H       A  35      73.969  93.524 132.259                       H  
HETATM 2845  H       A  35      76.083  93.165 133.495                       H  
HETATM 2846  H       A  35      76.898  94.839 135.142                       H  
HETATM 2847  H       A  35      69.847  98.045 135.420                       H  
HETATM 2848  H       A  35      67.375  97.785 135.463                       H  
HETATM 2849  H       A  35      65.891  99.611 134.695                       H  
HETATM 2850  H       A  35      66.846 101.755 133.880                       H  
HETATM 2851  H       A  35      68.529 103.840 133.109                       H  
HETATM 2852  H       A  35      70.476 105.290 132.582                       H  
HETATM 2853  H       A  35      72.785 104.470 132.933                       H  
HETATM 2854  H       A  35      73.207 102.191 133.833                       H  
HETATM 2855  H       A  35      79.983  97.895 135.980                       H  
HETATM 2856  H       A  35      79.874  98.008 138.452                       H  
HETATM 2857  H       A  35      77.676  97.800 139.610                       H  
HETATM 2858  H       A  35      75.615  97.406 138.259                       H  
HETATM 2859  H       A  35      76.439  98.822 131.435                       H  
HETATM 2860  H       A  35      76.396  98.987 133.896                       H  
HETATM 2861  H       A  35      79.538  96.067 134.238                       H  
HETATM 2862  H       A  35      81.077  94.575 132.475                       H  
HETATM 2863  H       A  35      82.068  93.493 130.470                       H  
HETATM 2864  H       A  35      81.282  94.093 128.201                       H  
HETATM 2865  H       A  35      79.479  95.768 127.875                       H  
HETATM 2866  H       A  35      76.940  95.705 128.230                       H  
HETATM 2867  H       A  35      75.697  96.677 126.309                       H  
HETATM 2868  H       A  35      75.549  99.145 126.045                       H  
HETATM 2869  H       A  35      76.676 100.631 127.690                       H  
HETATM 2870  H       A  35      77.970  99.647 129.570                       H  
HETATM 2871  N       A  36     116.034  20.502  70.999                       N  
HETATM 2872  C       A  36     114.743  19.978  70.948                       C  
HETATM 2873  C       A  36     114.125  19.066  71.804                       C  
HETATM 2874  C       A  36     112.805  18.716  71.535                       C  
HETATM 2875  C       A  36     112.107  19.284  70.452                       C  
HETATM 2876  C       A  36     112.723  20.213  69.612                       C  
HETATM 2877  C       A  36     114.053  20.562  69.851                       C  
HETATM 2878  C       A  36     114.973  21.488  69.223                       C  
HETATM 2879  C       A  36     114.877  22.354  68.129                       C  
HETATM 2880  C       A  36     115.974  23.143  67.797                       C  
HETATM 2881  C       A  36     117.165  23.067  68.541                       C  
HETATM 2882  C       A  36     117.288  22.208  69.629                       C  
HETATM 2883  C       A  36     116.182  21.428  69.963                       C  
HETATM 2884  N       A  36     110.757  18.909  70.218                       N  
HETATM 2885  C       A  36     110.256  18.367  69.033                       C  
HETATM 2886  C       A  36     110.928  18.047  67.853                       C  
HETATM 2887  C       A  36     110.181  17.497  66.813                       C  
HETATM 2888  C       A  36     108.800  17.267  66.943                       C  
HETATM 2889  C       A  36     108.138  17.580  68.127                       C  
HETATM 2890  C       A  36     108.864  18.133  69.187                       C  
HETATM 2891  C       A  36     108.514  18.555  70.528                       C  
HETATM 2892  C       A  36     107.319  18.584  71.253                       C  
HETATM 2893  C       A  36     107.327  19.083  72.552                       C  
HETATM 2894  C       A  36     108.517  19.559  73.131                       C  
HETATM 2895  C       A  36     109.722  19.541  72.431                       C  
HETATM 2896  C       A  36     109.709  19.030  71.132                       C  
HETATM 2897  C       A  36     116.955  20.293  72.064                       C  
HETATM 2898  C       A  36     117.294  21.349  72.935                       C  
HETATM 2899  C       A  36     118.247  21.091  73.933                       C  
HETATM 2900  C       A  36     118.814  19.827  74.088                       C  
HETATM 2901  C       A  36     118.442  18.786  73.238                       C  
HETATM 2902  C       A  36     117.521  19.025  72.219                       C  
HETATM 2903  N       A  36     115.233  26.555  72.205                       N  
HETATM 2904  C       A  36     115.548  25.214  72.427                       C  
HETATM 2905  C       A  36     114.708  24.101  72.492                       C  
HETATM 2906  C       A  36     115.294  22.856  72.682                       C  
HETATM 2907  C       A  36     116.693  22.697  72.798                       C  
HETATM 2908  C       A  36     117.518  23.824  72.741                       C  
HETATM 2909  C       A  36     116.955  25.087  72.549                       C  
HETATM 2910  C       A  36     117.513  26.415  72.393                       C  
HETATM 2911  C       A  36     118.815  26.924  72.422                       C  
HETATM 2912  C       A  36     119.009  28.291  72.246                       C  
HETATM 2913  C       A  36     117.915  29.151  72.049                       C  
HETATM 2914  C       A  36     116.608  28.668  72.016                       C  
HETATM 2915  C       A  36     116.421  27.296  72.178                       C  
HETATM 2916  C       A  36     113.930  27.074  72.004                       C  
HETATM 2917  C       A  36     113.647  27.835  70.864                       C  
HETATM 2918  C       A  36     112.364  28.347  70.674                       C  
HETATM 2919  C       A  36     111.357  28.086  71.603                       C  
HETATM 2920  C       A  36     111.639  27.317  72.733                       C  
HETATM 2921  C       A  36     112.923  26.820  72.943                       C  
HETATM 2922  H       A  36     114.658  18.635  72.644                       H  
HETATM 2923  H       A  36     112.295  17.990  72.160                       H  
HETATM 2924  H       A  36     112.160  20.660  68.799                       H  
HETATM 2925  H       A  36     113.958  22.411  67.552                       H  
HETATM 2926  H       A  36     115.913  23.825  66.954                       H  
HETATM 2927  H       A  36     118.008  23.694  68.266                       H  
HETATM 2928  H       A  36     118.204  22.154  70.207                       H  
HETATM 2929  H       A  36     111.995  18.217  67.752                       H  
HETATM 2930  H       A  36     110.680  17.239  65.883                       H  
HETATM 2931  H       A  36     108.248  16.840  66.112                       H  
HETATM 2932  H       A  36     107.072  17.396  68.229                       H  
HETATM 2933  H       A  36     106.398  18.224  70.805                       H  
HETATM 2934  H       A  36     106.404  19.108  73.126                       H  
HETATM 2935  H       A  36     108.498  19.951  74.144                       H  
HETATM 2936  H       A  36     110.637  19.916  72.876                       H  
HETATM 2937  H       A  36     118.514  21.894  74.612                       H  
HETATM 2938  H       A  36     119.536  19.654  74.880                       H  
HETATM 2939  H       A  36     118.877  17.797  73.354                       H  
HETATM 2940  H       A  36     117.243  18.242  71.521                       H  
HETATM 2941  H       A  36     113.634  24.197  72.388                       H  
HETATM 2942  H       A  36     114.657  21.981  72.737                       H  
HETATM 2943  H       A  36     118.597  23.708  72.801                       H  
HETATM 2944  H       A  36     119.660  26.262  72.584                       H  
HETATM 2945  H       A  36     120.015  28.700  72.264                       H  
HETATM 2946  H       A  36     118.088  30.215  71.923                       H  
HETATM 2947  H       A  36     115.766  29.338  71.873                       H  
HETATM 2948  H       A  36     114.430  28.008  70.134                       H  
HETATM 2949  H       A  36     112.150  28.938  69.788                       H  
HETATM 2950  H       A  36     110.356  28.478  71.446                       H  
HETATM 2951  H       A  36     110.860  27.114  73.463                       H  
HETATM 2952  H       A  36     113.160  26.245  73.832                       H  
HETATM 2953  N       A  37      21.404  77.357  80.039                       N  
HETATM 2954  C       A  37      20.519  76.297  79.845                       C  
HETATM 2955  C       A  37      20.290  75.179  80.647                       C  
HETATM 2956  C       A  37      19.327  74.266  80.228                       C  
HETATM 2957  C       A  37      18.586  74.478  79.049                       C  
HETATM 2958  C       A  37      18.803  75.611  78.262                       C  
HETATM 2959  C       A  37      19.780  76.528  78.653                       C  
HETATM 2960  C       A  37      20.238  77.792  78.115                       C  
HETATM 2961  C       A  37      19.890  78.547  76.990                       C  
HETATM 2962  C       A  37      20.531  79.763  76.772                       C  
HETATM 2963  C       A  37      21.519  80.224  77.660                       C  
HETATM 2964  C       A  37      21.888  79.488  78.781                       C  
HETATM 2965  C       A  37      21.235  78.276  79.001                       C  
HETATM 2966  N       A  37      17.604  73.529  78.662                       N  
HETATM 2967  C       A  37      17.561  72.851  77.442                       C  
HETATM 2968  C       A  37      18.447  72.913  76.365                       C  
HETATM 2969  C       A  37      18.175  72.110  75.258                       C  
HETATM 2970  C       A  37      17.052  71.265  75.224                       C  
HETATM 2971  C       A  37      16.179  71.202  76.306                       C  
HETATM 2972  C       A  37      16.428  71.996  77.429                       C  
HETATM 2973  C       A  37      15.759  72.170  78.702                       C  
HETATM 2974  C       A  37      14.606  71.622  79.273                       C  
HETATM 2975  C       A  37      14.220  72.030  80.546                       C  
HETATM 2976  C       A  37      14.973  72.985  81.252                       C  
HETATM 2977  C       A  37      16.126  73.547  80.708                       C  
HETATM 2978  C       A  37      16.513  73.125  79.435                       C  
HETATM 2979  C       A  37      22.177  77.566  81.216                       C  
HETATM 2980  C       A  37      21.878  78.634  82.088                       C  
HETATM 2981  C       A  37      22.709  78.816  83.204                       C  
HETATM 2982  C       A  37      23.771  77.954  83.469                       C  
HETATM 2983  C       A  37      24.032  76.883  82.613                       C  
HETATM 2984  C       A  37      23.240  76.700  81.481                       C  
HETATM 2985  N       A  37      17.754  82.317  80.941                       N  
HETATM 2986  C       A  37      18.622  81.267  81.244                       C  
HETATM 2987  C       A  37      18.391  79.890  81.240                       C  
HETATM 2988  C       A  37      19.457  79.052  81.541                       C  
HETATM 2989  C       A  37      20.744  79.555  81.835                       C  
HETATM 2990  C       A  37      20.956  80.936  81.844                       C  
HETATM 2991  C       A  37      19.901  81.802  81.544                       C  
HETATM 2992  C       A  37      19.798  83.240  81.415                       C  
HETATM 2993  C       A  37      20.702  84.292  81.589                       C  
HETATM 2994  C       A  37      20.263  85.599  81.394                       C  
HETATM 2995  C       A  37      18.929  85.861  81.036                       C  
HETATM 2996  C       A  37      18.009  84.830  80.857                       C  
HETATM 2997  C       A  37      18.458  83.523  81.039                       C  
HETATM 2998  C       A  37      16.395  82.180  80.565                       C  
HETATM 2999  C       A  37      15.937  82.757  79.374                       C  
HETATM 3000  C       A  37      14.598  82.623  79.010                       C  
HETATM 3001  C       A  37      13.718  81.899  79.815                       C  
HETATM 3002  C       A  37      14.180  81.316  80.995                       C  
HETATM 3003  C       A  37      15.512  81.463  81.379                       C  
HETATM 3004  H       A  37      20.853  75.018  81.560                       H  
HETATM 3005  H       A  37      19.137  73.369  80.808                       H  
HETATM 3006  H       A  37      18.204  75.771  77.372                       H  
HETATM 3007  H       A  37      19.129  78.190  76.302                       H  
HETATM 3008  H       A  37      20.267  80.363  75.906                       H  
HETATM 3009  H       A  37      22.003  81.178  77.471                       H  
HETATM 3010  H       A  37      22.645  79.846  79.470                       H  
HETATM 3011  H       A  37      19.318  73.559  76.391                       H  
HETATM 3012  H       A  37      18.848  72.139  74.406                       H  
HETATM 3013  H       A  37      16.868  70.655  74.345                       H  
HETATM 3014  H       A  37      15.315  70.542  76.281                       H  
HETATM 3015  H       A  37      14.019  70.890  78.725                       H  
HETATM 3016  H       A  37      13.327  71.609  81.000                       H  
HETATM 3017  H       A  37      14.650  73.294  82.242                       H  
HETATM 3018  H       A  37      16.702  74.289  81.251                       H  
HETATM 3019  H       A  37      22.489  79.632  83.885                       H  
HETATM 3020  H       A  37      24.387  78.111  84.350                       H  
HETATM 3021  H       A  37      24.856  76.204  82.813                       H  
HETATM 3022  H       A  37      23.445  75.897  80.779                       H  
HETATM 3023  H       A  37      17.416  79.483  81.000                       H  
HETATM 3024  H       A  37      19.295  77.980  81.545                       H  
HETATM 3025  H       A  37      21.949  81.330  82.041                       H  
HETATM 3026  H       A  37      21.730  84.092  81.875                       H  
HETATM 3027  H       A  37      20.955  86.426  81.524                       H  
HETATM 3028  H       A  37      18.605  86.888  80.899                       H  
HETATM 3029  H       A  37      16.978  85.039  80.589                       H  
HETATM 3030  H       A  37      16.636  83.294  78.741                       H  
HETATM 3031  H       A  37      14.248  83.074  78.086                       H  
HETATM 3032  H       A  37      12.678  81.789  79.523                       H  
HETATM 3033  H       A  37      13.499  80.755  81.630                       H  
HETATM 3034  H       A  37      15.874  81.036  82.308                       H  
HETATM 3035  N       A  38      80.990  66.745 111.308                       N  
HETATM 3036  C       A  38      80.289  65.550 111.472                       C  
HETATM 3037  C       A  38      79.329  65.213 112.427                       C  
HETATM 3038  C       A  38      78.764  63.943 112.357                       C  
HETATM 3039  C       A  38      79.126  63.039 111.341                       C  
HETATM 3040  C       A  38      80.071  63.390 110.374                       C  
HETATM 3041  C       A  38      80.666  64.651 110.439                       C  
HETATM 3042  C       A  38      81.630  65.345 109.611                       C  
HETATM 3043  C       A  38      82.342  64.998 108.457                       C  
HETATM 3044  C       A  38      83.197  65.936 107.888                       C  
HETATM 3045  C       A  38      83.354  67.209 108.464                       C  
HETATM 3046  C       A  38      82.663  67.576 109.615                       C  
HETATM 3047  C       A  38      81.799  66.635 110.175                       C  
HETATM 3048  N       A  38      78.518  61.757 111.298                       N  
HETATM 3049  C       A  38      79.191  60.533 111.322                       C  
HETATM 3050  C       A  38      80.560  60.279 111.420                       C  
HETATM 3051  C       A  38      80.970  58.947 111.437                       C  
HETATM 3052  C       A  38      80.042  57.894 111.362                       C  
HETATM 3053  C       A  38      78.678  58.155 111.275                       C  
HETATM 3054  C       A  38      78.239  59.482 111.256                       C  
HETATM 3055  C       A  38      76.932  60.105 111.189                       C  
HETATM 3056  C       A  38      75.628  59.610 111.100                       C  
HETATM 3057  C       A  38      74.566  60.507 111.033                       C  
HETATM 3058  C       A  38      74.797  61.894 111.049                       C  
HETATM 3059  C       A  38      76.087  62.414 111.138                       C  
HETATM 3060  C       A  38      77.146  61.509 111.216                       C  
HETATM 3061  C       A  38      80.743  67.940 112.041                       C  
HETATM 3062  C       A  38      80.164  69.060 111.409                       C  
HETATM 3063  C       A  38      79.994  70.224 112.174                       C  
HETATM 3064  C       A  38      80.346  70.267 113.521                       C  
HETATM 3065  C       A  38      80.887  69.139 114.139                       C  
HETATM 3066  C       A  38      81.095  67.981 113.392                       C  
HETATM 3067  N       A  38      78.953  69.039 105.893                       N  
HETATM 3068  C       A  38      79.106  68.901 107.273                       C  
HETATM 3069  C       A  38      78.649  67.891 108.123                       C  
HETATM 3070  C       A  38      78.984  67.974 109.468                       C  
HETATM 3071  C       A  38      79.768  69.032 109.980                       C  
HETATM 3072  C       A  38      80.208  70.040 109.117                       C  
HETATM 3073  C       A  38      79.887  69.980 107.760                       C  
HETATM 3074  C       A  38      80.221  70.806 106.618                       C  
HETATM 3075  C       A  38      80.947  71.991 106.464                       C  
HETATM 3076  C       A  38      81.069  72.548 105.194                       C  
HETATM 3077  C       A  38      80.465  71.936 104.082                       C  
HETATM 3078  C       A  38      79.736  70.755 104.210                       C  
HETATM 3079  C       A  38      79.630  70.194 105.482                       C  
HETATM 3080  C       A  38      78.258  68.141 105.046                       C  
HETATM 3081  C       A  38      78.902  67.590 103.932                       C  
HETATM 3082  C       A  38      78.212  66.711 103.099                       C  
HETATM 3083  C       A  38      76.892  66.360 103.383                       C  
HETATM 3084  C       A  38      76.256  66.903 104.501                       C  
HETATM 3085  C       A  38      76.931  67.800 105.327                       C  
HETATM 3086  H       A  38      79.042  65.912 113.205                       H  
HETATM 3087  H       A  38      78.033  63.630 113.097                       H  
HETATM 3088  H       A  38      80.317  62.690 109.583                       H  
HETATM 3089  H       A  38      82.224  64.014 108.014                       H  
HETATM 3090  H       A  38      83.752  65.684 106.989                       H  
HETATM 3091  H       A  38      84.025  67.926 108.000                       H  
HETATM 3092  H       A  38      82.779  68.560 110.056                       H  
HETATM 3093  H       A  38      81.278  61.091 111.484                       H  
HETATM 3094  H       A  38      82.030  58.721 111.512                       H  
HETATM 3095  H       A  38      80.396  56.867 111.376                       H  
HETATM 3096  H       A  38      77.961  57.339 111.225                       H  
HETATM 3097  H       A  38      75.449  58.539 111.079                       H  
HETATM 3098  H       A  38      73.548  60.134 110.965                       H  
HETATM 3099  H       A  38      73.953  62.576 110.990                       H  
HETATM 3100  H       A  38      76.263  63.485 111.143                       H  
HETATM 3101  H       A  38      79.547  71.093 111.700                       H  
HETATM 3102  H       A  38      80.187  71.178 114.091                       H  
HETATM 3103  H       A  38      81.161  69.163 115.190                       H  
HETATM 3104  H       A  38      81.548  67.101 113.839                       H  
HETATM 3105  H       A  38      78.062  67.061 107.749                       H  
HETATM 3106  H       A  38      78.636  67.200 110.143                       H  
HETATM 3107  H       A  38      80.836  70.842 109.498                       H  
HETATM 3108  H       A  38      81.405  72.471 107.324                       H  
HETATM 3109  H       A  38      81.631  73.467 105.059                       H  
HETATM 3110  H       A  38      80.564  72.392 103.102                       H  
HETATM 3111  H       A  38      79.265  70.291 103.349                       H  
HETATM 3112  H       A  38      79.937  67.847 103.736                       H  
HETATM 3113  H       A  38      78.715  66.287 102.235                       H  
HETATM 3114  H       A  38      76.360  65.667 102.737                       H  
HETATM 3115  H       A  38      75.226  66.638 104.725                       H  
HETATM 3116  H       A  38      76.437  68.248 106.182                       H  
HETATM 3117  N       A  39      39.342  36.910 104.376                       N  
HETATM 3118  C       A  39      39.794  36.261 105.524                       C  
HETATM 3119  C       A  39      39.058  35.675 106.555                       C  
HETATM 3120  C       A  39      39.764  35.070 107.591                       C  
HETATM 3121  C       A  39      41.171  35.024 107.586                       C  
HETATM 3122  C       A  39      41.901  35.592 106.540                       C  
HETATM 3123  C       A  39      41.214  36.223 105.502                       C  
HETATM 3124  C       A  39      41.631  36.872 104.276                       C  
HETATM 3125  C       A  39      42.876  37.130 103.693                       C  
HETATM 3126  C       A  39      42.921  37.774 102.460                       C  
HETATM 3127  C       A  39      41.738  38.170 101.813                       C  
HETATM 3128  C       A  39      40.487  37.932 102.375                       C  
HETATM 3129  C       A  39      40.448  37.276 103.605                       C  
HETATM 3130  N       A  39      41.852  34.387 108.656                       N  
HETATM 3131  C       A  39      42.817  34.978 109.475                       C  
HETATM 3132  C       A  39      43.305  36.286 109.465                       C  
HETATM 3133  C       A  39      44.268  36.623 110.415                       C  
HETATM 3134  C       A  39      44.733  35.684 111.352                       C  
HETATM 3135  C       A  39      44.235  34.385 111.362                       C  
HETATM 3136  C       A  39      43.267  34.020 110.421                       C  
HETATM 3137  C       A  39      42.539  32.796 110.156                       C  
HETATM 3138  C       A  39      42.545  31.521 110.731                       C  
HETATM 3139  C       A  39      41.710  30.538 110.209                       C  
HETATM 3140  C       A  39      40.872  30.816 109.115                       C  
HETATM 3141  C       A  39      40.844  32.078 108.524                       C  
HETATM 3142  C       A  39      41.677  33.062 109.059                       C  
HETATM 3143  C       A  39      37.982  36.979 103.962                       C  
HETATM 3144  C       A  39      37.542  36.263 102.828                       C  
HETATM 3145  C       A  39      36.201  36.413 102.443                       C  
HETATM 3146  C       A  39      35.319  37.209 103.172                       C  
HETATM 3147  C       A  39      35.763  37.882 104.310                       C  
HETATM 3148  C       A  39      37.098  37.775 104.695                       C  
HETATM 3149  N       A  39      41.117  33.232  99.680                       N  
HETATM 3150  C       A  39      40.272  33.843 100.607                       C  
HETATM 3151  C       A  39      40.189  33.666 101.989                       C  
HETATM 3152  C       A  39      39.278  34.446 102.690                       C  
HETATM 3153  C       A  39      38.459  35.400 102.046                       C  
HETATM 3154  C       A  39      38.548  35.557 100.660                       C  
HETATM 3155  C       A  39      39.456  34.787  99.932                       C  
HETATM 3156  C       A  39      39.829  34.741  98.533                       C  
HETATM 3157  C       A  39      39.384  35.417  97.393                       C  
HETATM 3158  C       A  39      39.960  35.117  96.162                       C  
HETATM 3159  C       A  39      40.970  34.144  96.061                       C  
HETATM 3160  C       A  39      41.431  33.457  97.182                       C  
HETATM 3161  C       A  39      40.859  33.772  98.415                       C  
HETATM 3162  C       A  39      42.097  32.252  99.978                       C  
HETATM 3163  C       A  39      43.427  32.451  99.589                       C  
HETATM 3164  C       A  39      44.385  31.482  99.881                       C  
HETATM 3165  C       A  39      44.030  30.327 100.578                       C  
HETATM 3166  C       A  39      42.706  30.137 100.975                       C  
HETATM 3167  C       A  39      41.736  31.089 100.668                       C  
HETATM 3168  H       A  39      37.974  35.701 106.556                       H  
HETATM 3169  H       A  39      39.231  34.626 108.426                       H  
HETATM 3170  H       A  39      42.983  35.523 106.540                       H  
HETATM 3171  H       A  39      43.791  36.827 104.194                       H  
HETATM 3172  H       A  39      43.880  37.976 101.992                       H  
HETATM 3173  H       A  39      41.797  38.669 100.850                       H  
HETATM 3174  H       A  39      39.574  38.232 101.873                       H  
HETATM 3175  H       A  39      42.942  37.014 108.747                       H  
HETATM 3176  H       A  39      44.665  37.634 110.429                       H  
HETATM 3177  H       A  39      45.487  35.980 112.076                       H  
HETATM 3178  H       A  39      44.590  33.662 112.092                       H  
HETATM 3179  H       A  39      43.199  31.303 111.571                       H  
HETATM 3180  H       A  39      41.706  29.545 110.649                       H  
HETATM 3181  H       A  39      40.232  30.032 108.720                       H  
HETATM 3182  H       A  39      40.202  32.288 107.675                       H  
HETATM 3183  H       A  39      35.848  35.866 101.574                       H  
HETATM 3184  H       A  39      34.282  37.291 102.859                       H  
HETATM 3185  H       A  39      35.081  38.502 104.886                       H  
HETATM 3186  H       A  39      37.478  38.318 105.555                       H  
HETATM 3187  H       A  39      40.820  32.953 102.506                       H  
HETATM 3188  H       A  39      39.198  34.320 103.764                       H  
HETATM 3189  H       A  39      37.942  36.308 100.161                       H  
HETATM 3190  H       A  39      38.597  36.162  97.468                       H  
HETATM 3191  H       A  39      39.625  35.636  95.269                       H  
HETATM 3192  H       A  39      41.399  33.919  95.090                       H  
HETATM 3193  H       A  39      42.204  32.700  97.097                       H  
HETATM 3194  H       A  39      43.697  33.365  99.073                       H  
HETATM 3195  H       A  39      45.416  31.640  99.575                       H  
HETATM 3196  H       A  39      44.783  29.579 100.812                       H  
HETATM 3197  H       A  39      42.422  29.237 101.513                       H  
HETATM 3198  H       A  39      40.699  30.938 100.948                       H  
HETATM 3199  N       A  40      42.142  51.547  65.522                       N  
HETATM 3200  C       A  40      42.429  50.649  64.494                       C  
HETATM 3201  C       A  40      42.458  50.865  63.116                       C  
HETATM 3202  C       A  40      42.795  49.790  62.299                       C  
HETATM 3203  C       A  40      43.123  48.534  62.845                       C  
HETATM 3204  C       A  40      43.113  48.330  64.226                       C  
HETATM 3205  C       A  40      42.757  49.389  65.062                       C  
HETATM 3206  C       A  40      42.674  49.543  66.500                       C  
HETATM 3207  C       A  40      42.892  48.681  67.580                       C  
HETATM 3208  C       A  40      42.739  49.171  68.873                       C  
HETATM 3209  C       A  40      42.363  50.507  69.096                       C  
HETATM 3210  C       A  40      42.133  51.383  68.039                       C  
HETATM 3211  C       A  40      42.298  50.889  66.745                       C  
HETATM 3212  N       A  40      43.471  47.466  61.977                       N  
HETATM 3213  C       A  40      42.840  46.221  61.921                       C  
HETATM 3214  C       A  40      41.745  45.752  62.648                       C  
HETATM 3215  C       A  40      41.301  44.457  62.383                       C  
HETATM 3216  C       A  40      41.928  43.651  61.418                       C  
HETATM 3217  C       A  40      43.014  44.129  60.690                       C  
HETATM 3218  C       A  40      43.480  45.424  60.936                       C  
HETATM 3219  C       A  40      44.546  46.229  60.374                       C  
HETATM 3220  C       A  40      45.514  46.003  59.391                       C  
HETATM 3221  C       A  40      46.427  47.011  59.095                       C  
HETATM 3222  C       A  40      46.384  48.240  59.776                       C  
HETATM 3223  C       A  40      45.428  48.493  60.759                       C  
HETATM 3224  C       A  40      44.509  47.481  61.043                       C  
HETATM 3225  C       A  40      41.949  52.946  65.351                       C  
HETATM 3226  C       A  40      42.909  53.865  65.824                       C  
HETATM 3227  C       A  40      42.635  55.232  65.669                       C  
HETATM 3228  C       A  40      41.475  55.674  65.035                       C  
HETATM 3229  C       A  40      40.552  54.751  64.543                       C  
HETATM 3230  C       A  40      40.787  53.388  64.713                       C  
HETATM 3231  N       A  40      47.501  52.152  68.629                       N  
HETATM 3232  C       A  40      46.448  52.478  67.773                       C  
HETATM 3233  C       A  40      46.113  51.942  66.528                       C  
HETATM 3234  C       A  40      44.972  52.424  65.900                       C  
HETATM 3235  C       A  40      44.156  53.417  66.488                       C  
HETATM 3236  C       A  40      44.512  53.949  67.731                       C  
HETATM 3237  C       A  40      45.654  53.482  68.384                       C  
HETATM 3238  C       A  40      46.258  53.772  69.668                       C  
HETATM 3239  C       A  40      45.945  54.659  70.703                       C  
HETATM 3240  C       A  40      46.764  54.699  71.828                       C  
HETATM 3241  C       A  40      47.894  53.869  71.923                       C  
HETATM 3242  C       A  40      48.227  52.976  70.905                       C  
HETATM 3243  C       A  40      47.394  52.930  69.787                       C  
HETATM 3244  C       A  40      48.492  51.170  68.380                       C  
HETATM 3245  C       A  40      48.714  50.147  69.310                       C  
HETATM 3246  C       A  40      49.693  49.187  69.061                       C  
HETATM 3247  C       A  40      50.437  49.227  67.882                       C  
HETATM 3248  C       A  40      50.205  50.241  66.951                       C  
HETATM 3249  C       A  40      49.244  51.218  67.201                       C  
HETATM 3250  H       A  40      42.215  51.834  62.694                       H  
HETATM 3251  H       A  40      42.803  49.907  61.220                       H  
HETATM 3252  H       A  40      43.395  47.363  64.629                       H  
HETATM 3253  H       A  40      43.180  47.647  67.408                       H  
HETATM 3254  H       A  40      42.911  48.515  69.722                       H  
HETATM 3255  H       A  40      42.252  50.868  70.114                       H  
HETATM 3256  H       A  40      41.849  52.415  68.210                       H  
HETATM 3257  H       A  40      41.255  46.375  63.389                       H  
HETATM 3258  H       A  40      40.450  44.067  62.934                       H  
HETATM 3259  H       A  40      41.558  42.645  61.238                       H  
HETATM 3260  H       A  40      43.493  43.506  59.939                       H  
HETATM 3261  H       A  40      45.554  45.050  58.870                       H  
HETATM 3262  H       A  40      47.183  46.847  58.333                       H  
HETATM 3263  H       A  40      47.110  49.011  59.533                       H  
HETATM 3264  H       A  40      45.401  49.439  61.288                       H  
HETATM 3265  H       A  40      43.366  55.950  66.026                       H  
HETATM 3266  H       A  40      41.299  56.739  64.915                       H  
HETATM 3267  H       A  40      39.647  55.087  64.045                       H  
HETATM 3268  H       A  40      40.067  52.650  64.373                       H  
HETATM 3269  H       A  40      46.714  51.168  66.067                       H  
HETATM 3270  H       A  40      44.697  52.020  64.932                       H  
HETATM 3271  H       A  40      43.876  54.693  68.203                       H  
HETATM 3272  H       A  40      45.078  55.309  70.627                       H  
HETATM 3273  H       A  40      46.532  55.382  72.640                       H  
HETATM 3274  H       A  40      48.524  53.923  72.804                       H  
HETATM 3275  H       A  40      49.105  52.344  70.979                       H  
HETATM 3276  H       A  40      48.111  50.109  70.210                       H  
HETATM 3277  H       A  40      49.862  48.396  69.787                       H  
HETATM 3278  H       A  40      51.192  48.470  67.688                       H  
HETATM 3279  H       A  40      50.785  50.281  66.033                       H  
HETATM 3280  H       A  40      49.076  52.026  66.497                       H  
HETATM 3281  N       A  41      25.905  62.264 140.827                       N  
HETATM 3282  C       A  41      26.457  62.835 139.680                       C  
HETATM 3283  C       A  41      26.492  64.174 139.290                       C  
HETATM 3284  C       A  41      27.128  64.482 138.091                       C  
HETATM 3285  C       A  41      27.739  63.482 137.311                       C  
HETATM 3286  C       A  41      27.720  62.147 137.718                       C  
HETATM 3287  C       A  41      27.069  61.812 138.907                       C  
HETATM 3288  C       A  41      26.885  60.572 139.631                       C  
HETATM 3289  C       A  41      27.267  59.247 139.394                       C  
HETATM 3290  C       A  41      26.937  58.274 140.332                       C  
HETATM 3291  C       A  41      26.223  58.610 141.496                       C  
HETATM 3292  C       A  41      25.825  59.919 141.752                       C  
HETATM 3293  C       A  41      26.169  60.892 140.813                       C  
HETATM 3294  N       A  41      28.387  63.840 136.099                       N  
HETATM 3295  C       A  41      28.096  63.322 134.836                       C  
HETATM 3296  C       A  41      27.124  62.391 134.463                       C  
HETATM 3297  C       A  41      27.037  62.054 133.114                       C  
HETATM 3298  C       A  41      27.891  62.630 132.157                       C  
HETATM 3299  C       A  41      28.851  63.564 132.535                       C  
HETATM 3300  C       A  41      28.961  63.921 133.882                       C  
HETATM 3301  C       A  41      29.811  64.842 134.609                       C  
HETATM 3302  C       A  41      30.848  65.702 134.236                       C  
HETATM 3303  C       A  41      31.487  66.458 135.214                       C  
HETATM 3304  C       A  41      31.102  66.358 136.563                       C  
HETATM 3305  C       A  41      30.071  65.510 136.962                       C  
HETATM 3306  C       A  41      29.427  64.763 135.974                       C  
HETATM 3307  C       A  41      25.371  62.996 141.924                       C  
HETATM 3308  C       A  41      26.043  63.022 143.164                       C  
HETATM 3309  C       A  41      25.438  63.720 144.219                       C  
HETATM 3310  C       A  41      24.233  64.399 144.047                       C  
HETATM 3311  C       A  41      23.599  64.391 142.804                       C  
HETATM 3312  C       A  41      24.164  63.678 141.748                       C  
HETATM 3313  N       A  41      30.790  60.081 144.008                       N  
HETATM 3314  C       A  41      29.728  60.920 143.666                       C  
HETATM 3315  C       A  41      29.596  61.796 142.587                       C  
HETATM 3316  C       A  41      28.399  62.488 142.455                       C  
HETATM 3317  C       A  41      27.333  62.319 143.367                       C  
HETATM 3318  C       A  41      27.486  61.445 144.447                       C  
HETATM 3319  C       A  41      28.678  60.736 144.602                       C  
HETATM 3320  C       A  41      29.130  59.739 145.551                       C  
HETATM 3321  C       A  41      28.556  59.156 146.684                       C  
HETATM 3322  C       A  41      29.287  58.213 147.402                       C  
HETATM 3323  C       A  41      30.585  57.855 147.000                       C  
HETATM 3324  C       A  41      31.179  58.421 145.874                       C  
HETATM 3325  C       A  41      30.437  59.355 145.151                       C  
HETATM 3326  C       A  41      32.008  59.961 143.294                       C  
HETATM 3327  C       A  41      32.441  58.704 142.855                       C  
HETATM 3328  C       A  41      33.642  58.591 142.157                       C  
HETATM 3329  C       A  41      34.403  59.726 141.875                       C  
HETATM 3330  C       A  41      33.964  60.979 142.305                       C  
HETATM 3331  C       A  41      32.775  61.099 143.022                       C  
HETATM 3332  H       A  41      26.030  64.947 139.894                       H  
HETATM 3333  H       A  41      27.154  65.508 137.736                       H  
HETATM 3334  H       A  41      28.220  61.394 137.118                       H  
HETATM 3335  H       A  41      27.815  58.986 138.494                       H  
HETATM 3336  H       A  41      27.232  57.242 140.165                       H  
HETATM 3337  H       A  41      25.979  57.835 142.216                       H  
HETATM 3338  H       A  41      25.281  60.180 142.652                       H  
HETATM 3339  H       A  41      26.460  61.951 135.199                       H  
HETATM 3340  H       A  41      26.289  61.332 132.797                       H  
HETATM 3341  H       A  41      27.797  62.342 131.114                       H  
HETATM 3342  H       A  41      29.506  64.014 131.793                       H  
HETATM 3343  H       A  41      31.152  65.774 133.195                       H  
HETATM 3344  H       A  41      32.293  67.130 134.935                       H  
HETATM 3345  H       A  41      31.619  66.952 137.311                       H  
HETATM 3346  H       A  41      29.780  65.428 138.004                       H  
HETATM 3347  H       A  41      25.946  63.750 145.178                       H  
HETATM 3348  H       A  41      23.798  64.945 144.878                       H  
HETATM 3349  H       A  41      22.661  64.920 142.660                       H  
HETATM 3350  H       A  41      23.672  63.625 140.782                       H  
HETATM 3351  H       A  41      30.394  61.928 141.866                       H  
HETATM 3352  H       A  41      28.280  63.174 141.624                       H  
HETATM 3353  H       A  41      26.660  61.287 145.136                       H  
HETATM 3354  H       A  41      27.557  59.439 147.002                       H  
HETATM 3355  H       A  41      28.852  57.750 148.283                       H  
HETATM 3356  H       A  41      31.141  57.124 147.579                       H  
HETATM 3357  H       A  41      32.185  58.148 145.573                       H  
HETATM 3358  H       A  41      31.828  57.832 143.054                       H  
HETATM 3359  H       A  41      33.974  57.613 141.819                       H  
HETATM 3360  H       A  41      35.334  59.635 141.322                       H  
HETATM 3361  H       A  41      34.554  61.866 142.094                       H  
HETATM 3362  H       A  41      32.439  62.065 143.384                       H  
HETATM 3363  N       A  42      57.495  75.264  49.281                       N  
HETATM 3364  C       A  42      58.468  75.536  48.320                       C  
HETATM 3365  C       A  42      58.598  76.646  47.483                       C  
HETATM 3366  C       A  42      59.684  76.678  46.614                       C  
HETATM 3367  C       A  42      60.636  75.642  46.598                       C  
HETATM 3368  C       A  42      60.514  74.545  47.453                       C  
HETATM 3369  C       A  42      59.420  74.482  48.318                       C  
HETATM 3370  C       A  42      59.002  73.539  49.335                       C  
HETATM 3371  C       A  42      59.526  72.330  49.807                       C  
HETATM 3372  C       A  42      58.867  71.670  50.840                       C  
HETATM 3373  C       A  42      57.689  72.201  51.396                       C  
HETATM 3374  C       A  42      57.145  73.397  50.939                       C  
HETATM 3375  C       A  42      57.815  74.059  49.912                       C  
HETATM 3376  N       A  42      61.736  75.719  45.704                       N  
HETATM 3377  C       A  42      62.073  74.764  44.742                       C  
HETATM 3378  C       A  42      61.427  73.570  44.416                       C  
HETATM 3379  C       A  42      61.973  72.800  43.391                       C  
HETATM 3380  C       A  42      63.130  73.206  42.705                       C  
HETATM 3381  C       A  42      63.764  74.402  43.029                       C  
HETATM 3382  C       A  42      63.238  75.195  44.053                       C  
HETATM 3383  C       A  42      63.617  76.469  44.630                       C  
HETATM 3384  C       A  42      64.660  77.368  44.389                       C  
HETATM 3385  C       A  42      64.748  78.525  45.157                       C  
HETATM 3386  C       A  42      63.806  78.789  46.167                       C  
HETATM 3387  C       A  42      62.756  77.911  46.428                       C  
HETATM 3388  C       A  42      62.668  76.757  45.646                       C  
HETATM 3389  C       A  42      56.484  76.176  49.696                       C  
HETATM 3390  C       A  42      56.528  76.756  50.982                       C  
HETATM 3391  C       A  42      55.474  77.607  51.348                       C  
HETATM 3392  C       A  42      54.438  77.905  50.465                       C  
HETATM 3393  C       A  42      54.429  77.348  49.186                       C  
HETATM 3394  C       A  42      55.447  76.475  48.809                       C  
HETATM 3395  N       A  42      60.553  75.395  54.700                       N  
HETATM 3396  C       A  42      59.711  75.815  53.671                       C  
HETATM 3397  C       A  42      60.026  76.237  52.377                       C  
HETATM 3398  C       A  42      58.978  76.561  51.527                       C  
HETATM 3399  C       A  42      57.628  76.465  51.932                       C  
HETATM 3400  C       A  42      57.330  76.051  53.234                       C  
HETATM 3401  C       A  42      58.366  75.718  54.109                       C  
HETATM 3402  C       A  42      58.401  75.215  55.467                       C  
HETATM 3403  C       A  42      57.415  74.922  56.414                       C  
HETATM 3404  C       A  42      57.799  74.454  57.667                       C  
HETATM 3405  C       A  42      59.158  74.284  57.983                       C  
HETATM 3406  C       A  42      60.160  74.569  57.057                       C  
HETATM 3407  C       A  42      59.768  75.023  55.798                       C  
HETATM 3408  C       A  42      61.967  75.323  54.632                       C  
HETATM 3409  C       A  42      62.622  74.122  54.930                       C  
HETATM 3410  C       A  42      64.013  74.059  54.865                       C  
HETATM 3411  C       A  42      64.753  75.179  54.484                       C  
HETATM 3412  C       A  42      64.096  76.371  54.177                       C  
HETATM 3413  C       A  42      62.708  76.451  54.261                       C  
HETATM 3414  H       A  42      57.870  77.450  47.501                       H  
HETATM 3415  H       A  42      59.807  77.510  45.927                       H  
HETATM 3416  H       A  42      61.272  73.769  47.445                       H  
HETATM 3417  H       A  42      60.433  71.918  49.376                       H  
HETATM 3418  H       A  42      59.264  70.734  51.221                       H  
HETATM 3419  H       A  42      57.194  71.669  52.203                       H  
HETATM 3420  H       A  42      56.240  73.810  51.372                       H  
HETATM 3421  H       A  42      60.529  73.258  44.940                       H  
HETATM 3422  H       A  42      61.489  71.866  43.117                       H  
HETATM 3423  H       A  42      63.530  72.580  41.913                       H  
HETATM 3424  H       A  42      64.655  74.718  42.493                       H  
HETATM 3425  H       A  42      65.394  77.161  43.615                       H  
HETATM 3426  H       A  42      65.554  79.232  44.978                       H  
HETATM 3427  H       A  42      63.898  79.695  46.759                       H  
HETATM 3428  H       A  42      62.034  78.112  47.212                       H  
HETATM 3429  H       A  42      55.496  78.062  52.334                       H  
HETATM 3430  H       A  42      53.645  78.581  50.772                       H  
HETATM 3431  H       A  42      53.627  77.577  48.490                       H  
HETATM 3432  H       A  42      55.444  75.999  47.833                       H  
HETATM 3433  H       A  42      61.054  76.301  52.040                       H  
HETATM 3434  H       A  42      59.204  76.892  50.519                       H  
HETATM 3435  H       A  42      56.294  75.948  53.545                       H  
HETATM 3436  H       A  42      56.364  75.062  56.174                       H  
HETATM 3437  H       A  42      57.043  74.221  58.411                       H  
HETATM 3438  H       A  42      59.437  73.928  58.969                       H  
HETATM 3439  H       A  42      61.208  74.445  57.309                       H  
HETATM 3440  H       A  42      62.036  73.250  55.196                       H  
HETATM 3441  H       A  42      64.517  73.125  55.098                       H  
HETATM 3442  H       A  42      65.837  75.122  54.425                       H  
HETATM 3443  H       A  42      64.667  77.249  53.886                       H  
HETATM 3444  H       A  42      62.190  77.381  54.051                       H  
HETATM 3445  N       A  43      90.358 121.514  76.007                       N  
HETATM 3446  C       A  43      91.460 122.148  76.581                       C  
HETATM 3447  C       A  43      91.710 122.444  77.921                       C  
HETATM 3448  C       A  43      92.911 123.075  78.233                       C  
HETATM 3449  C       A  43      93.855 123.378  77.233                       C  
HETATM 3450  C       A  43      93.610 123.059  75.896                       C  
HETATM 3451  C       A  43      92.402 122.446  75.560                       C  
HETATM 3452  C       A  43      91.841 121.958  74.317                       C  
HETATM 3453  C       A  43      92.289 121.945  72.992                       C  
HETATM 3454  C       A  43      91.488 121.361  72.016                       C  
HETATM 3455  C       A  43      90.242 120.800  72.350                       C  
HETATM 3456  C       A  43      89.770 120.807  73.659                       C  
HETATM 3457  C       A  43      90.583 121.384  74.634                       C  
HETATM 3458  N       A  43      95.073 124.012  77.594                       N  
HETATM 3459  C       A  43      95.546 125.222  77.081                       C  
HETATM 3460  C       A  43      94.953 126.082  76.155                       C  
HETATM 3461  C       A  43      95.641 127.248  75.824                       C  
HETATM 3462  C       A  43      96.886 127.553  76.400                       C  
HETATM 3463  C       A  43      97.467 126.695  77.331                       C  
HETATM 3464  C       A  43      96.798 125.519  77.682                       C  
HETATM 3465  C       A  43      97.090 124.435  78.597                       C  
HETATM 3466  C       A  43      98.157 124.154  79.456                       C  
HETATM 3467  C       A  43      98.134 122.982  80.206                       C  
HETATM 3468  C       A  43      97.055 122.086  80.102                       C  
HETATM 3469  C       A  43      95.978 122.342  79.256                       C  
HETATM 3470  C       A  43      96.004 123.524  78.514                       C  
HETATM 3471  C       A  43      89.298 120.907  76.737                       C  
HETATM 3472  C       A  43      89.154 119.503  76.755                       C  
HETATM 3473  C       A  43      88.059 118.970  77.451                       C  
HETATM 3474  C       A  43      87.162 119.788  78.135                       C  
HETATM 3475  C       A  43      87.338 121.172  78.133                       C  
HETATM 3476  C       A  43      88.401 121.729  77.423                       C  
HETATM 3477  N       A  43      92.598 116.144  73.798                       N  
HETATM 3478  C       A  43      91.914 117.021  74.641                       C  
HETATM 3479  C       A  43      92.413 117.982  75.522                       C  
HETATM 3480  C       A  43      91.499 118.762  76.217                       C  
HETATM 3481  C       A  43      90.105 118.612  76.048                       C  
HETATM 3482  C       A  43      89.622 117.638  75.169                       C  
HETATM 3483  C       A  43      90.519 116.841  74.456                       C  
HETATM 3484  C       A  43      90.357 115.807  73.454                       C  
HETATM 3485  C       A  43      89.243 115.198  72.869                       C  
HETATM 3486  C       A  43      89.442 114.198  71.920                       C  
HETATM 3487  C       A  43      90.740 113.800  71.560                       C  
HETATM 3488  C       A  43      91.866 114.392  72.129                       C  
HETATM 3489  C       A  43      91.661 115.402  73.068                       C  
HETATM 3490  C       A  43      94.006 116.047  73.677                       C  
HETATM 3491  C       A  43      94.611 116.172  72.420                       C  
HETATM 3492  C       A  43      95.996 116.072  72.306                       C  
HETATM 3493  C       A  43      96.784 115.870  73.440                       C  
HETATM 3494  C       A  43      96.179 115.757  74.692                       C  
HETATM 3495  C       A  43      94.793 115.834  74.813                       C  
HETATM 3496  H       A  43      90.988 122.202  78.693                       H  
HETATM 3497  H       A  43      93.133 123.347  79.259                       H  
HETATM 3498  H       A  43      94.361 123.277  75.145                       H  
HETATM 3499  H       A  43      93.250 122.381  72.733                       H  
HETATM 3500  H       A  43      91.825 121.338  70.984                       H  
HETATM 3501  H       A  43      89.635 120.347  71.572                       H  
HETATM 3502  H       A  43      88.813 120.369  73.918                       H  
HETATM 3503  H       A  43      93.989 125.852  75.714                       H  
HETATM 3504  H       A  43      95.203 127.934  75.105                       H  
HETATM 3505  H       A  43      97.397 128.469  76.118                       H  
HETATM 3506  H       A  43      98.426 126.936  77.781                       H  
HETATM 3507  H       A  43      98.995 124.842  79.531                       H  
HETATM 3508  H       A  43      98.957 122.754  80.877                       H  
HETATM 3509  H       A  43      97.060 121.174  80.692                       H  
HETATM 3510  H       A  43      95.150 121.645  79.171                       H  
HETATM 3511  H       A  43      87.938 117.891  77.476                       H  
HETATM 3512  H       A  43      86.333 119.344  78.679                       H  
HETATM 3513  H       A  43      86.646 121.817  78.666                       H  
HETATM 3514  H       A  43      88.539 122.804  77.375                       H  
HETATM 3515  H       A  43      93.479 118.126  75.654                       H  
HETATM 3516  H       A  43      91.870 119.513  76.907                       H  
HETATM 3517  H       A  43      88.551 117.535  75.012                       H  
HETATM 3518  H       A  43      88.239 115.498  73.154                       H  
HETATM 3519  H       A  43      88.586 113.717  71.456                       H  
HETATM 3520  H       A  43      90.873 113.011  70.826                       H  
HETATM 3521  H       A  43      92.867 114.074  71.854                       H  
HETATM 3522  H       A  43      93.992 116.358  71.549                       H  
HETATM 3523  H       A  43      96.461 116.168  71.329                       H  
HETATM 3524  H       A  43      97.865 115.802  73.348                       H  
HETATM 3525  H       A  43      96.786 115.593  75.579                       H  
HETATM 3526  H       A  43      94.311 115.719  75.779                       H  
HETATM 3527  N       A  44      21.268 121.379  42.247                       N  
HETATM 3528  C       A  44      20.379 121.279  41.177                       C  
HETATM 3529  C       A  44      19.035 120.904  41.177                       C  
HETATM 3530  C       A  44      18.362 120.903  39.958                       C  
HETATM 3531  C       A  44      19.007 121.296  38.770                       C  
HETATM 3532  C       A  44      20.345 121.693  38.779                       C  
HETATM 3533  C       A  44      21.045 121.679  39.987                       C  
HETATM 3534  C       A  44      22.394 122.047  40.366                       C  
HETATM 3535  C       A  44      23.501 122.525  39.657                       C  
HETATM 3536  C       A  44      24.674 122.805  40.351                       C  
HETATM 3537  C       A  44      24.752 122.604  41.741                       C  
HETATM 3538  C       A  44      23.667 122.123  42.468                       C  
HETATM 3539  C       A  44      22.491 121.854  41.768                       C  
HETATM 3540  N       A  44      18.282 121.293  37.549                       N  
HETATM 3541  C       A  44      18.634 120.593  36.393                       C  
HETATM 3542  C       A  44      19.717 119.740  36.171                       C  
HETATM 3543  C       A  44      19.828 119.151  34.913                       C  
HETATM 3544  C       A  44      18.884 119.400  33.901                       C  
HETATM 3545  C       A  44      17.802 120.244  34.133                       C  
HETATM 3546  C       A  44      17.666 120.848  35.387                       C  
HETATM 3547  C       A  44      16.686 121.744  35.967                       C  
HETATM 3548  C       A  44      15.524 122.351  35.483                       C  
HETATM 3549  C       A  44      14.802 123.197  36.320                       C  
HETATM 3550  C       A  44      15.234 123.444  37.634                       C  
HETATM 3551  C       A  44      16.388 122.852  38.143                       C  
HETATM 3552  C       A  44      17.102 121.997  37.301                       C  
HETATM 3553  C       A  44      20.911 121.237  43.617                       C  
HETATM 3554  C       A  44      20.915 122.355  44.477                       C  
HETATM 3555  C       A  44      20.603 122.139  45.828                       C  
HETATM 3556  C       A  44      20.261 120.874  46.303                       C  
HETATM 3557  C       A  44      20.230 119.786  45.431                       C  
HETATM 3558  C       A  44      20.566 119.969  44.091                       C  
HETATM 3559  N       A  44      22.539 127.456  42.681                       N  
HETATM 3560  C       A  44      21.978 126.218  42.995                       C  
HETATM 3561  C       A  44      21.000 125.485  42.321                       C  
HETATM 3562  C       A  44      20.651 124.242  42.832                       C  
HETATM 3563  C       A  44      21.261 123.712  43.992                       C  
HETATM 3564  C       A  44      22.232 124.463  44.661                       C  
HETATM 3565  C       A  44      22.602 125.716  44.166                       C  
HETATM 3566  C       A  44      23.584 126.699  44.575                       C  
HETATM 3567  C       A  44      24.488 126.775  45.638                       C  
HETATM 3568  C       A  44      25.304 127.898  45.752                       C  
HETATM 3569  C       A  44      25.217 128.944  44.818                       C  
HETATM 3570  C       A  44      24.324 128.892  43.749                       C  
HETATM 3571  C       A  44      23.520 127.759  43.633                       C  
HETATM 3572  C       A  44      22.195 128.257  41.563                       C  
HETATM 3573  C       A  44      23.190 128.681  40.674                       C  
HETATM 3574  C       A  44      22.847 129.472  39.578                       C  
HETATM 3575  C       A  44      21.516 129.823  39.352                       C  
HETATM 3576  C       A  44      20.525 129.389  40.234                       C  
HETATM 3577  C       A  44      20.861 128.617  41.344                       C  
HETATM 3578  H       A  44      18.535 120.609  42.093                       H  
HETATM 3579  H       A  44      17.324 120.592  39.910                       H  
HETATM 3580  H       A  44      20.817 122.018  37.858                       H  
HETATM 3581  H       A  44      23.443 122.677  38.583                       H  
HETATM 3582  H       A  44      25.540 123.182  39.816                       H  
HETATM 3583  H       A  44      25.677 122.833  42.262                       H  
HETATM 3584  H       A  44      23.724 121.974  43.540                       H  
HETATM 3585  H       A  44      20.443 119.541  36.953                       H  
HETATM 3586  H       A  44      20.662 118.484  34.713                       H  
HETATM 3587  H       A  44      19.002 118.927  32.931                       H  
HETATM 3588  H       A  44      17.069 120.430  33.352                       H  
HETATM 3589  H       A  44      15.193 122.167  34.464                       H  
HETATM 3590  H       A  44      13.896 123.673  35.955                       H  
HETATM 3591  H       A  44      14.659 124.113  38.269                       H  
HETATM 3592  H       A  44      16.724 123.050  39.155                       H  
HETATM 3593  H       A  44      20.600 122.991  46.501                       H  
HETATM 3594  H       A  44      20.008 120.741  47.351                       H  
HETATM 3595  H       A  44      19.961 118.797  45.792                       H  
HETATM 3596  H       A  44      20.586 119.132  43.400                       H  
HETATM 3597  H       A  44      20.532 125.864  41.420                       H  
HETATM 3598  H       A  44      19.892 123.660  42.322                       H  
HETATM 3599  H       A  44      22.726 124.051  45.536                       H  
HETATM 3600  H       A  44      24.549 125.972  46.366                       H  
HETATM 3601  H       A  44      26.012 127.969  46.572                       H  
HETATM 3602  H       A  44      25.855 129.815  44.931                       H  
HETATM 3603  H       A  44      24.254 129.707  43.036                       H  
HETATM 3604  H       A  44      24.217 128.379  40.843                       H  
HETATM 3605  H       A  44      23.623 129.800  38.892                       H  
HETATM 3606  H       A  44      21.251 130.432  38.491                       H  
HETATM 3607  H       A  44      19.487 129.664  40.067                       H  
HETATM 3608  H       A  44      20.102 128.297  42.050                       H  
HETATM 3609  N       A  45      86.875 115.073  33.544                       N  
HETATM 3610  C       A  45      85.801 115.962  33.507                       C  
HETATM 3611  C       A  45      84.797 116.095  32.547                       C  
HETATM 3612  C       A  45      83.820 117.063  32.760                       C  
HETATM 3613  C       A  45      83.827 117.862  33.919                       C  
HETATM 3614  C       A  45      84.821 117.709  34.888                       C  
HETATM 3615  C       A  45      85.823 116.759  34.683                       C  
HETATM 3616  C       A  45      86.958 116.318  35.466                       C  
HETATM 3617  C       A  45      87.486 116.700  36.704                       C  
HETATM 3618  C       A  45      88.609 116.037  37.190                       C  
HETATM 3619  C       A  45      89.211 115.006  36.448                       C  
HETATM 3620  C       A  45      88.710 114.612  35.211                       C  
HETATM 3621  C       A  45      87.578 115.273  34.735                       C  
HETATM 3622  N       A  45      82.806 118.831  34.105                       N  
HETATM 3623  C       A  45      83.006 120.199  34.304                       C  
HETATM 3624  C       A  45      84.199 120.922  34.339                       C  
HETATM 3625  C       A  45      84.114 122.298  34.543                       C  
HETATM 3626  C       A  45      82.874 122.940  34.705                       C  
HETATM 3627  C       A  45      81.688 122.214  34.659                       C  
HETATM 3628  C       A  45      81.744 120.832  34.456                       C  
HETATM 3629  C       A  45      80.739 119.794  34.342                       C  
HETATM 3630  C       A  45      79.343 119.787  34.411                       C  
HETATM 3631  C       A  45      78.664 118.580  34.273                       C  
HETATM 3632  C       A  45      79.368 117.380  34.073                       C  
HETATM 3633  C       A  45      80.760 117.358  33.999                       C  
HETATM 3634  C       A  45      81.434 118.574  34.127                       C  
HETATM 3635  C       A  45      87.075 114.000  32.631                       C  
HETATM 3636  C       A  45      86.918 112.663  33.053                       C  
HETATM 3637  C       A  45      87.179 111.650  32.118                       C  
HETATM 3638  C       A  45      87.543 111.946  30.806                       C  
HETATM 3639  C       A  45      87.661 113.275  30.397                       C  
HETATM 3640  C       A  45      87.437 114.299  31.316                       C  
HETATM 3641  N       A  45      85.701 111.384  38.417                       N  
HETATM 3642  C       A  45      85.814 111.785  37.085                       C  
HETATM 3643  C       A  45      85.043 112.696  36.361                       C  
HETATM 3644  C       A  45      85.404 112.950  35.044                       C  
HETATM 3645  C       A  45      86.518 112.324  34.440                       C  
HETATM 3646  C       A  45      87.272 111.406  35.177                       C  
HETATM 3647  C       A  45      86.931 111.134  36.503                       C  
HETATM 3648  C       A  45      87.519 110.303  37.533                       C  
HETATM 3649  C       A  45      88.613 109.434  37.565                       C  
HETATM 3650  C       A  45      88.905 108.758  38.746                       C  
HETATM 3651  C       A  45      88.109 108.938  39.891                       C  
HETATM 3652  C       A  45      87.013 109.799  39.885                       C  
HETATM 3653  C       A  45      86.734 110.484  38.703                       C  
HETATM 3654  C       A  45      84.722 111.839  39.335                       C  
HETATM 3655  C       A  45      85.115 112.393  40.559                       C  
HETATM 3656  C       A  45      84.148 112.835  41.461                       C  
HETATM 3657  C       A  45      82.793 112.749  41.139                       C  
HETATM 3658  C       A  45      82.405 112.206  39.914                       C  
HETATM 3659  C       A  45      83.363 111.741  39.016                       C  
HETATM 3660  H       A  45      84.785 115.474  31.658                       H  
HETATM 3661  H       A  45      83.037 117.218  32.025                       H  
HETATM 3662  H       A  45      84.794 118.316  35.787                       H  
HETATM 3663  H       A  45      87.023 117.499  37.276                       H  
HETATM 3664  H       A  45      89.027 116.318  38.152                       H  
HETATM 3665  H       A  45      90.085 114.501  36.849                       H  
HETATM 3666  H       A  45      89.170 113.813  34.642                       H  
HETATM 3667  H       A  45      85.157 120.430  34.208                       H  
HETATM 3668  H       A  45      85.028 122.885  34.575                       H  
HETATM 3669  H       A  45      82.845 124.014  34.865                       H  
HETATM 3670  H       A  45      80.730 122.713  34.777                       H  
HETATM 3671  H       A  45      78.798 120.712  34.574                       H  
HETATM 3672  H       A  45      77.579 118.563  34.324                       H  
HETATM 3673  H       A  45      78.818 116.448  33.975                       H  
HETATM 3674  H       A  45      81.302 116.430  33.852                       H  
HETATM 3675  H       A  45      87.060 110.617  32.429                       H  
HETATM 3676  H       A  45      87.722 111.140  30.101                       H  
HETATM 3677  H       A  45      87.941 113.515  29.375                       H  
HETATM 3678  H       A  45      87.559 115.340  31.033                       H  
HETATM 3679  H       A  45      84.196 113.201  36.810                       H  
HETATM 3680  H       A  45      84.816 113.654  34.466                       H  
HETATM 3681  H       A  45      88.147 110.942  34.729                       H  
HETATM 3682  H       A  45      89.223 109.286  36.678                       H  
HETATM 3683  H       A  45      89.753 108.081  38.785                       H  
HETATM 3684  H       A  45      88.349 108.394  40.799                       H  
HETATM 3685  H       A  45      86.397 109.928  40.769                       H  
HETATM 3686  H       A  45      86.171 112.482  40.787                       H  
HETATM 3687  H       A  45      84.458 113.263  42.410                       H  
HETATM 3688  H       A  45      82.043 113.104  41.841                       H  
HETATM 3689  H       A  45      81.351 112.131  39.659                       H  
HETATM 3690  H       A  45      83.071 111.293  38.072                       H  
HETATM 3691  N       A  46      86.476  62.670  41.529                       N  
HETATM 3692  C       A  46      86.314  61.545  40.720                       C  
HETATM 3693  C       A  46      86.563  61.395  39.355                       C  
HETATM 3694  C       A  46      86.330  60.146  38.788                       C  
HETATM 3695  C       A  46      85.887  59.061  39.569                       C  
HETATM 3696  C       A  46      85.662  59.211  40.938                       C  
HETATM 3697  C       A  46      85.868  60.461  41.523                       C  
HETATM 3698  C       A  46      85.769  60.959  42.880                       C  
HETATM 3699  C       A  46      85.404  60.379  44.100                       C  
HETATM 3700  C       A  46      85.439  61.157  45.252                       C  
HETATM 3701  C       A  46      85.824  62.508  45.196                       C  
HETATM 3702  C       A  46      86.184  63.111  43.994                       C  
HETATM 3703  C       A  46      86.158  62.323  42.844                       C  
HETATM 3704  N       A  46      85.673  57.800  38.953                       N  
HETATM 3705  C       A  46      84.478  57.077  38.970                       C  
HETATM 3706  C       A  46      83.249  57.413  39.541                       C  
HETATM 3707  C       A  46      82.201  56.506  39.396                       C  
HETATM 3708  C       A  46      82.368  55.297  38.699                       C  
HETATM 3709  C       A  46      83.594  54.973  38.124                       C  
HETATM 3710  C       A  46      84.663  55.865  38.253                       C  
HETATM 3711  C       A  46      86.034  55.861  37.785                       C  
HETATM 3712  C       A  46      86.802  54.956  37.047                       C  
HETATM 3713  C       A  46      88.133  55.258  36.778                       C  
HETATM 3714  C       A  46      88.705  56.455  37.245                       C  
HETATM 3715  C       A  46      87.963  57.375  37.981                       C  
HETATM 3716  C       A  46      86.625  57.070  38.239                       C  
HETATM 3717  C       A  46      87.080  63.890  41.114                       C  
HETATM 3718  C       A  46      88.344  64.269  41.615                       C  
HETATM 3719  C       A  46      88.861  65.507  41.205                       C  
HETATM 3720  C       A  46      88.175  66.322  40.307                       C  
HETATM 3721  C       A  46      86.942  65.915  39.796                       C  
HETATM 3722  C       A  46      86.392  64.704  40.211                       C  
HETATM 3723  N       A  46      91.058  61.143  45.455                       N  
HETATM 3724  C       A  46      90.417  61.756  44.378                       C  
HETATM 3725  C       A  46      89.944  61.200  43.188                       C  
HETATM 3726  C       A  46      89.294  62.039  42.292                       C  
HETATM 3727  C       A  46      89.098  63.412  42.560                       C  
HETATM 3728  C       A  46      89.587  63.955  43.752                       C  
HETATM 3729  C       A  46      90.243  63.133  44.671                       C  
HETATM 3730  C       A  46      90.806  63.358  45.986                       C  
HETATM 3731  C       A  46      90.940  64.488  46.798                       C  
HETATM 3732  C       A  46      91.561  64.360  48.037                       C  
HETATM 3733  C       A  46      92.055  63.116  48.466                       C  
HETATM 3734  C       A  46      91.934  61.975  47.675                       C  
HETATM 3735  C       A  46      91.297  62.107  46.441                       C  
HETATM 3736  C       A  46      91.381  59.766  45.547                       C  
HETATM 3737  C       A  46      90.945  59.017  46.646                       C  
HETATM 3738  C       A  46      91.269  57.664  46.733                       C  
HETATM 3739  C       A  46      92.007  57.049  45.721                       C  
HETATM 3740  C       A  46      92.431  57.796  44.621                       C  
HETATM 3741  C       A  46      92.130  59.154  44.536                       C  
HETATM 3742  H       A  46      86.913  62.227  38.754                       H  
HETATM 3743  H       A  46      86.485  59.993  37.724                       H  
HETATM 3744  H       A  46      85.347  58.357  41.528                       H  
HETATM 3745  H       A  46      85.103  59.336  44.143                       H  
HETATM 3746  H       A  46      85.164  60.719  46.207                       H  
HETATM 3747  H       A  46      85.847  63.096  46.109                       H  
HETATM 3748  H       A  46      86.488  64.151  43.951                       H  
HETATM 3749  H       A  46      83.116  58.348  40.074                       H  
HETATM 3750  H       A  46      81.234  56.742  39.831                       H  
HETATM 3751  H       A  46      81.531  54.611  38.608                       H  
HETATM 3752  H       A  46      83.720  54.041  37.579                       H  
HETATM 3753  H       A  46      86.363  54.027  36.693                       H  
HETATM 3754  H       A  46      88.739  54.563  36.204                       H  
HETATM 3755  H       A  46      89.749  56.668  37.028                       H  
HETATM 3756  H       A  46      88.408  58.295  38.347                       H  
HETATM 3757  H       A  46      89.834  65.810  41.581                       H  
HETATM 3758  H       A  46      88.610  67.268  39.996                       H  
HETATM 3759  H       A  46      86.402  66.543  39.092                       H  
HETATM 3760  H       A  46      85.418  64.382  39.858                       H  
HETATM 3761  H       A  46      90.068  60.146  42.970                       H  
HETATM 3762  H       A  46      88.922  61.624  41.362                       H  
HETATM 3763  H       A  46      89.415  65.004  43.979                       H  
HETATM 3764  H       A  46      90.568  65.453  46.463                       H  
HETATM 3765  H       A  46      91.670  65.230  48.678                       H  
HETATM 3766  H       A  46      92.545  63.040  49.431                       H  
HETATM 3767  H       A  46      92.325  61.019  48.007                       H  
HETATM 3768  H       A  46      90.348  59.498  47.412                       H  
HETATM 3769  H       A  46      90.929  57.087  47.589                       H  
HETATM 3770  H       A  46      92.249  55.992  45.788                       H  
HETATM 3771  H       A  46      93.010  57.325  43.832                       H  
HETATM 3772  H       A  46      92.479  59.750  43.699                       H  
HETATM 3773  N       A  47      18.365 115.547 105.656                       N  
HETATM 3774  C       A  47      18.472 114.161 105.546                       C  
HETATM 3775  C       A  47      17.810 113.164 106.263                       C  
HETATM 3776  C       A  47      18.090 111.839 105.941                       C  
HETATM 3777  C       A  47      18.989 111.515 104.907                       C  
HETATM 3778  C       A  47      19.632 112.517 104.177                       C  
HETATM 3779  C       A  47      19.382 113.852 104.499                       C  
HETATM 3780  C       A  47      19.832 115.114 103.949                       C  
HETATM 3781  C       A  47      20.703 115.462 102.912                       C  
HETATM 3782  C       A  47      20.902 116.809 102.623                       C  
HETATM 3783  C       A  47      20.247 117.807 103.366                       C  
HETATM 3784  C       A  47      19.381 117.488 104.407                       C  
HETATM 3785  C       A  47      19.177 116.136 104.684                       C  
HETATM 3786  N       A  47      19.239 110.151 104.602                       N  
HETATM 3787  C       A  47      20.491 109.532 104.602                       C  
HETATM 3788  C       A  47      21.742 110.065 104.916                       C  
HETATM 3789  C       A  47      22.842 109.213 104.849                       C  
HETATM 3790  C       A  47      22.704 107.864 104.482                       C  
HETATM 3791  C       A  47      21.452 107.336 104.180                       C  
HETATM 3792  C       A  47      20.330 108.168 104.239                       C  
HETATM 3793  C       A  47      18.914 107.961 104.010                       C  
HETATM 3794  C       A  47      18.148 106.857 103.626                       C  
HETATM 3795  C       A  47      16.772 107.006 103.474                       C  
HETATM 3796  C       A  47      16.158 108.251 103.697                       C  
HETATM 3797  C       A  47      16.897 109.368 104.081                       C  
HETATM 3798  C       A  47      18.275 109.207 104.242                       C  
HETATM 3799  C       A  47      17.415 116.228 106.468                       C  
HETATM 3800  C       A  47      16.349 116.939 105.879                       C  
HETATM 3801  C       A  47      15.476 117.630 106.733                       C  
HETATM 3802  C       A  47      15.627 117.588 108.118                       C  
HETATM 3803  C       A  47      16.668 116.852 108.685                       C  
HETATM 3804  C       A  47      17.567 116.183 107.856                       C  
HETATM 3805  N       A  47      15.825 117.365 100.273                       N  
HETATM 3806  C       A  47      15.917 117.059 101.631                       C  
HETATM 3807  C       A  47      16.060 115.819 102.257                       C  
HETATM 3808  C       A  47      16.174 115.800 103.641                       C  
HETATM 3809  C       A  47      16.159 116.986 104.410                       C  
HETATM 3810  C       A  47      16.004 118.218 103.767                       C  
HETATM 3811  C       A  47      15.888 118.265 102.377                       C  
HETATM 3812  C       A  47      15.775 119.348 101.422                       C  
HETATM 3813  C       A  47      15.692 120.738 101.544                       C  
HETATM 3814  C       A  47      15.573 121.512 100.393                       C  
HETATM 3815  C       A  47      15.527 120.908  99.125                       C  
HETATM 3816  C       A  47      15.606 119.524  98.976                       C  
HETATM 3817  C       A  47      15.741 118.756 100.132                       C  
HETATM 3818  C       A  47      15.847 116.426  99.212                       C  
HETATM 3819  C       A  47      16.779 116.563  98.176                       C  
HETATM 3820  C       A  47      16.794 115.638  97.133                       C  
HETATM 3821  C       A  47      15.901 114.566  97.128                       C  
HETATM 3822  C       A  47      14.981 114.426  98.168                       C  
HETATM 3823  C       A  47      14.944 115.358  99.204                       C  
HETATM 3824  H       A  47      17.110 113.412 107.053                       H  
HETATM 3825  H       A  47      17.617 111.033 106.492                       H  
HETATM 3826  H       A  47      20.301 112.248 103.367                       H  
HETATM 3827  H       A  47      21.212 114.691 102.340                       H  
HETATM 3828  H       A  47      21.572 117.094 101.817                       H  
HETATM 3829  H       A  47      20.416 118.851 103.121                       H  
HETATM 3830  H       A  47      18.871 118.257 104.976                       H  
HETATM 3831  H       A  47      21.850 111.105 105.206                       H  
HETATM 3832  H       A  47      23.828 109.603 105.089                       H  
HETATM 3833  H       A  47      23.583 107.228 104.437                       H  
HETATM 3834  H       A  47      21.345 106.290 103.903                       H  
HETATM 3835  H       A  47      18.623 105.896 103.446                       H  
HETATM 3836  H       A  47      16.167 106.154 103.178                       H  
HETATM 3837  H       A  47      15.083 108.346 103.567                       H  
HETATM 3838  H       A  47      16.422 110.329 104.245                       H  
HETATM 3839  H       A  47      14.649 118.180 106.293                       H  
HETATM 3840  H       A  47      14.926 118.120 108.754                       H  
HETATM 3841  H       A  47      16.792 116.811 109.763                       H  
HETATM 3842  H       A  47      18.407 115.634 108.270                       H  
HETATM 3843  H       A  47      16.092 114.899 101.686                       H  
HETATM 3844  H       A  47      16.285 114.846 104.144                       H  
HETATM 3845  H       A  47      16.020 119.136 104.348                       H  
HETATM 3846  H       A  47      15.718 121.206 102.525                       H  
HETATM 3847  H       A  47      15.510 122.593 100.474                       H  
HETATM 3848  H       A  47      15.423 121.529  98.241                       H  
HETATM 3849  H       A  47      15.561 119.062  97.995                       H  
HETATM 3850  H       A  47      17.488 117.383  98.204                       H  
HETATM 3851  H       A  47      17.518 115.749  96.331                       H  
HETATM 3852  H       A  47      15.923 113.842  96.318                       H  
HETATM 3853  H       A  47      14.279 113.597  98.168                       H  
HETATM 3854  H       A  47      14.214 115.274 100.002                       H  
HETATM 3855  N       A  48      22.310 121.816  90.691                       N  
HETATM 3856  C       A  48      21.403 121.865  89.633                       C  
HETATM 3857  C       A  48      20.112 121.343  89.551                       C  
HETATM 3858  C       A  48      19.403 121.549  88.371                       C  
HETATM 3859  C       A  48      19.958 122.284  87.306                       C  
HETATM 3860  C       A  48      21.242 122.825  87.403                       C  
HETATM 3861  C       A  48      21.978 122.611  88.569                       C  
HETATM 3862  C       A  48      23.288 123.037  89.017                       C  
HETATM 3863  C       A  48      24.309 123.797  88.436                       C  
HETATM 3864  C       A  48      25.465 124.044  89.171                       C  
HETATM 3865  C       A  48      25.611 123.533  90.473                       C  
HETATM 3866  C       A  48      24.613 122.768  91.070                       C  
HETATM 3867  C       A  48      23.454 122.533  90.333                       C  
HETATM 3868  N       A  48      19.198 122.482  86.123                       N  
HETATM 3869  C       A  48      19.590 122.121  84.833                       C  
HETATM 3870  C       A  48      20.755 121.480  84.409                       C  
HETATM 3871  C       A  48      20.890 121.221  83.046                       C  
HETATM 3872  C       A  48      19.891 121.587  82.127                       C  
HETATM 3873  C       A  48      18.727 122.217  82.559                       C  
HETATM 3874  C       A  48      18.565 122.488  83.921                       C  
HETATM 3875  C       A  48      17.509 123.099  84.702                       C  
HETATM 3876  C       A  48      16.269 123.660  84.382                       C  
HETATM 3877  C       A  48      15.483 124.192  85.400                       C  
HETATM 3878  C       A  48      15.928 124.173  86.734                       C  
HETATM 3879  C       A  48      17.159 123.620  87.081                       C  
HETATM 3880  C       A  48      17.937 123.079  86.056                       C  
HETATM 3881  C       A  48      22.017 121.314  91.990                       C  
HETATM 3882  C       A  48      21.922 122.190  93.092                       C  
HETATM 3883  C       A  48      21.682 121.626  94.354                       C  
HETATM 3884  C       A  48      21.504 120.254  94.516                       C  
HETATM 3885  C       A  48      21.568 119.406  93.411                       C  
HETATM 3886  C       A  48      21.837 119.938  92.151                       C  
HETATM 3887  N       A  48      22.889 127.727  92.550                       N  
HETATM 3888  C       A  48      22.485 126.392  92.565                       C  
HETATM 3889  C       A  48      21.575 125.727  91.740                       C  
HETATM 3890  C       A  48      21.388 124.366  91.944                       C  
HETATM 3891  C       A  48      22.094 123.655  92.941                       C  
HETATM 3892  C       A  48      22.993 124.338  93.764                       C  
HETATM 3893  C       A  48      23.200 125.707  93.580                       C  
HETATM 3894  C       A  48      24.077 126.676  94.205                       C  
HETATM 3895  C       A  48      25.001 126.607  95.251                       C  
HETATM 3896  C       A  48      25.686 127.761  95.624                       C  
HETATM 3897  C       A  48      25.448 128.979  94.966                       C  
HETATM 3898  C       A  48      24.532 129.074  93.920                       C  
HETATM 3899  C       A  48      23.860 127.912  93.542                       C  
HETATM 3900  C       A  48      22.418 128.722  91.657                       C  
HETATM 3901  C       A  48      23.327 129.459  90.889                       C  
HETATM 3902  C       A  48      22.860 130.439  90.015                       C  
HETATM 3903  C       A  48      21.490 130.672  89.885                       C  
HETATM 3904  C       A  48      20.586 129.927  90.644                       C  
HETATM 3905  C       A  48      21.045 128.961  91.536                       C  
HETATM 3906  H       A  48      19.679 120.783  90.373                       H  
HETATM 3907  H       A  48      18.406 121.136  88.255                       H  
HETATM 3908  H       A  48      21.642 123.411  86.583                       H  
HETATM 3909  H       A  48      24.198 124.190  87.429                       H  
HETATM 3910  H       A  48      26.263 124.637  88.736                       H  
HETATM 3911  H       A  48      26.521 123.741  91.029                       H  
HETATM 3912  H       A  48      24.724 122.379  92.076                       H  
HETATM 3913  H       A  48      21.525 121.191  85.117                       H  
HETATM 3914  H       A  48      21.788 120.724  82.689                       H  
HETATM 3915  H       A  48      20.030 121.373  81.072                       H  
HETATM 3916  H       A  48      17.952 122.492  81.848                       H  
HETATM 3917  H       A  48      15.928 123.683  83.351                       H  
HETATM 3918  H       A  48      14.517 124.629  85.163                       H  
HETATM 3919  H       A  48      15.301 124.600  87.512                       H  
HETATM 3920  H       A  48      17.503 123.613  88.109                       H  
HETATM 3921  H       A  48      21.603 122.290  95.210                       H  
HETATM 3922  H       A  48      21.302 119.849  95.504                       H  
HETATM 3923  H       A  48      21.427 118.335  93.528                       H  
HETATM 3924  H       A  48      21.929 119.296  91.280                       H  
HETATM 3925  H       A  48      21.037 126.249  90.958                       H  
HETATM 3926  H       A  48      20.684 123.834  91.314                       H  
HETATM 3927  H       A  48      23.561 123.793  94.514                       H  
HETATM 3928  H       A  48      25.178 125.668  95.767                       H  
HETATM 3929  H       A  48      26.408 127.721  96.434                       H  
HETATM 3930  H       A  48      25.985 129.869  95.279                       H  
HETATM 3931  H       A  48      24.345 130.020  93.422                       H  
HETATM 3932  H       A  48      24.388 129.250  90.976                       H  
HETATM 3933  H       A  48      23.569 131.009  89.422                       H  
HETATM 3934  H       A  48      21.129 131.430  89.195                       H  
HETATM 3935  H       A  48      19.518 130.108  90.552                       H  
HETATM 3936  H       A  48      20.352 128.396  92.151                       H  
HETATM 3937  N       A  49      69.917  70.391  70.595                       N  
HETATM 3938  C       A  49      68.875  69.554  70.195                       C  
HETATM 3939  C       A  49      68.220  69.486  68.965                       C  
HETATM 3940  C       A  49      67.212  68.537  68.819                       C  
HETATM 3941  C       A  49      66.883  67.657  69.868                       C  
HETATM 3942  C       A  49      67.557  67.715  71.089                       C  
HETATM 3943  C       A  49      68.556  68.674  71.263                       C  
HETATM 3944  C       A  49      69.459  68.992  72.351                       C  
HETATM 3945  C       A  49      69.643  68.474  73.637                       C  
HETATM 3946  C       A  49      70.643  69.011  74.442                       C  
HETATM 3947  C       A  49      71.451  70.064  73.976                       C  
HETATM 3948  C       A  49      71.283  70.602  72.704                       C  
HETATM 3949  C       A  49      70.287  70.051  71.898                       C  
HETATM 3950  N       A  49      65.856  66.696  69.675                       N  
HETATM 3951  C       A  49      64.711  66.557  70.464                       C  
HETATM 3952  C       A  49      64.298  67.310  71.564                       C  
HETATM 3953  C       A  49      63.091  66.963  72.167                       C  
HETATM 3954  C       A  49      62.311  65.896  71.687                       C  
HETATM 3955  C       A  49      62.725  65.156  70.584                       C  
HETATM 3956  C       A  49      63.932  65.482  69.959                       C  
HETATM 3957  C       A  49      64.643  64.952  68.813                       C  
HETATM 3958  C       A  49      64.396  63.907  67.919                       C  
HETATM 3959  C       A  49      65.319  63.643  66.912                       C  
HETATM 3960  C       A  49      66.490  64.412  66.793                       C  
HETATM 3961  C       A  49      66.761  65.461  67.670                       C  
HETATM 3962  C       A  49      65.826  65.726  68.671                       C  
HETATM 3963  C       A  49      70.624  71.278  69.735                       C  
HETATM 3964  C       A  49      71.964  71.016  69.383                       C  
HETATM 3965  C       A  49      72.621  71.956  68.573                       C  
HETATM 3966  C       A  49      71.966  73.091  68.099                       C  
HETATM 3967  C       A  49      70.630  73.317  68.430                       C  
HETATM 3968  C       A  49      69.966  72.414  69.259                       C  
HETATM 3969  N       A  49      74.754  66.575  71.477                       N  
HETATM 3970  C       A  49      73.947  67.534  70.863                       C  
HETATM 3971  C       A  49      72.707  67.387  70.239                       C  
HETATM 3972  C       A  49      72.090  68.528  69.743                       C  
HETATM 3973  C       A  49      72.676  69.808  69.864                       C  
HETATM 3974  C       A  49      73.923  69.936  70.482                       C  
HETATM 3975  C       A  49      74.564  68.804  70.991                       C  
HETATM 3976  C       A  49      75.801  68.601  71.717                       C  
HETATM 3977  C       A  49      76.826  69.454  72.134                       C  
HETATM 3978  C       A  49      77.914  68.918  72.819                       C  
HETATM 3979  C       A  49      77.987  67.539  73.082                       C  
HETATM 3980  C       A  49      76.977  66.668  72.677                       C  
HETATM 3981  C       A  49      75.884  67.213  72.004                       C  
HETATM 3982  C       A  49      74.460  65.193  71.580                       C  
HETATM 3983  C       A  49      74.455  64.570  72.834                       C  
HETATM 3984  C       A  49      74.169  63.209  72.929                       C  
HETATM 3985  C       A  49      73.867  62.471  71.784                       C  
HETATM 3986  C       A  49      73.862  63.097  70.537                       C  
HETATM 3987  C       A  49      74.168  64.452  70.430                       C  
HETATM 3988  H       A  49      68.479  70.157  68.153                       H  
HETATM 3989  H       A  49      66.659  68.468  67.888                       H  
HETATM 3990  H       A  49      67.308  67.011  71.875                       H  
HETATM 3991  H       A  49      69.017  67.663  73.999                       H  
HETATM 3992  H       A  49      70.802  68.616  75.440                       H  
HETATM 3993  H       A  49      72.228  70.466  74.621                       H  
HETATM 3994  H       A  49      71.910  71.408  72.342                       H  
HETATM 3995  H       A  49      64.895  68.137  71.933                       H  
HETATM 3996  H       A  49      62.746  67.532  73.026                       H  
HETATM 3997  H       A  49      61.377  65.651  72.183                       H  
HETATM 3998  H       A  49      62.117  64.336  70.209                       H  
HETATM 3999  H       A  49      63.495  63.306  68.015                       H  
HETATM 4000  H       A  49      65.136  62.834  66.211                       H  
HETATM 4001  H       A  49      67.200  64.185  66.003                       H  
HETATM 4002  H       A  49      67.669  66.048  67.581                       H  
HETATM 4003  H       A  49      73.652  71.765  68.292                       H  
HETATM 4004  H       A  49      72.496  73.791  67.460                       H  
HETATM 4005  H       A  49      70.112  74.198  68.062                       H  
HETATM 4006  H       A  49      68.938  72.586  69.562                       H  
HETATM 4007  H       A  49      72.231  66.417  70.151                       H  
HETATM 4008  H       A  49      71.127  68.432  69.253                       H  
HETATM 4009  H       A  49      74.367  70.920  70.605                       H  
HETATM 4010  H       A  49      76.776  70.518  71.923                       H  
HETATM 4011  H       A  49      78.717  69.570  73.151                       H  
HETATM 4012  H       A  49      78.848  67.141  73.609                       H  
HETATM 4013  H       A  49      77.043  65.603  72.874                       H  
HETATM 4014  H       A  49      74.663  65.159  73.720                       H  
HETATM 4015  H       A  49      74.168  62.730  73.904                       H  
HETATM 4016  H       A  49      73.635  61.412  71.864                       H  
HETATM 4017  H       A  49      73.633  62.527  69.641                       H  
HETATM 4018  H       A  49      74.193  64.942  69.462                       H  
HETATM 4019  N       A  50     114.268  82.851  97.626                       N  
HETATM 4020  C       A  50     115.341  82.463  98.428                       C  
HETATM 4021  C       A  50     115.330  81.855  99.684                       C  
HETATM 4022  C       A  50     116.557  81.552 100.267                       C  
HETATM 4023  C       A  50     117.768  81.824  99.602                       C  
HETATM 4024  C       A  50     117.771  82.412  98.335                       C  
HETATM 4025  C       A  50     116.553  82.743  97.741                       C  
HETATM 4026  C       A  50     116.187  83.317  96.463                       C  
HETATM 4027  C       A  50     116.919  83.776  95.363                       C  
HETATM 4028  C       A  50     116.234  84.262  94.254                       C  
HETATM 4029  C       A  50     114.829  84.301  94.238                       C  
HETATM 4030  C       A  50     114.077  83.857  95.322                       C  
HETATM 4031  C       A  50     114.769  83.362  96.426                       C  
HETATM 4032  N       A  50     118.998  81.489 100.227                       N  
HETATM 4033  C       A  50     120.043  82.376 100.497                       C  
HETATM 4034  C       A  50     120.121  83.749 100.258                       C  
HETATM 4035  C       A  50     121.289  84.405 100.644                       C  
HETATM 4036  C       A  50     122.351  83.714 101.253                       C  
HETATM 4037  C       A  50     122.261  82.347 101.497                       C  
HETATM 4038  C       A  50     121.101  81.664 101.120                       C  
HETATM 4039  C       A  50     120.670  80.285 101.229                       C  
HETATM 4040  C       A  50     121.262  79.123 101.734                       C  
HETATM 4041  C       A  50     120.562  77.921 101.666                       C  
HETATM 4042  C       A  50     119.279  77.871 101.094                       C  
HETATM 4043  C       A  50     118.665  79.013 100.585                       C  
HETATM 4044  C       A  50     119.369  80.216 100.665                       C  
HETATM 4045  C       A  50     112.901  82.562  97.899                       C  
HETATM 4046  C       A  50     112.193  81.636  97.105                       C  
HETATM 4047  C       A  50     110.836  81.433  97.395                       C  
HETATM 4048  C       A  50     110.211  82.091  98.453                       C  
HETATM 4049  C       A  50     110.935  82.979  99.248                       C  
HETATM 4050  C       A  50     112.277  83.221  98.961                       C  
HETATM 4051  N       A  50     114.589  79.130  92.648                       N  
HETATM 4052  C       A  50     114.132  79.643  93.863                       C  
HETATM 4053  C       A  50     114.734  79.619  95.122                       C  
HETATM 4054  C       A  50     114.076  80.252  96.168                       C  
HETATM 4055  C       A  50     112.841  80.913  95.984                       C  
HETATM 4056  C       A  50     112.247  80.919  94.719                       C  
HETATM 4057  C       A  50     112.889  80.291  93.649                       C  
HETATM 4058  C       A  50     112.583  80.162  92.239                       C  
HETATM 4059  C       A  50     111.514  80.579  91.442                       C  
HETATM 4060  C       A  50     111.523  80.271  90.084                       C  
HETATM 4061  C       A  50     112.587  79.545  89.522                       C  
HETATM 4062  C       A  50     113.665  79.119  90.295                       C  
HETATM 4063  C       A  50     113.656  79.443  91.651                       C  
HETATM 4064  C       A  50     115.810  78.439  92.451                       C  
HETATM 4065  C       A  50     116.718  78.883  91.483                       C  
HETATM 4066  C       A  50     117.916  78.197  91.291                       C  
HETATM 4067  C       A  50     118.224  77.084  92.073                       C  
HETATM 4068  C       A  50     117.322  76.650  93.046                       C  
HETATM 4069  C       A  50     116.112  77.316  93.230                       C  
HETATM 4070  H       A  50     114.399  81.636 100.194                       H  
HETATM 4071  H       A  50     116.595  81.103 101.255                       H  
HETATM 4072  H       A  50     118.713  82.589  97.827                       H  
HETATM 4073  H       A  50     118.005  83.749  95.376                       H  
HETATM 4074  H       A  50     116.789  84.616  93.390                       H  
HETATM 4075  H       A  50     114.315  84.681  93.360                       H  
HETATM 4076  H       A  50     112.993  83.881  95.307                       H  
HETATM 4077  H       A  50     119.300  84.285  99.794                       H  
HETATM 4078  H       A  50     121.377  85.474 100.470                       H  
HETATM 4079  H       A  50     123.248  84.256 101.539                       H  
HETATM 4080  H       A  50     123.080  81.816 101.975                       H  
HETATM 4081  H       A  50     122.257  79.159 102.168                       H  
HETATM 4082  H       A  50     121.012  77.013 102.056                       H  
HETATM 4083  H       A  50     118.753  76.921 101.045                       H  
HETATM 4084  H       A  50     117.678  78.970 100.137                       H  
HETATM 4085  H       A  50     110.279  80.721  96.794                       H  
HETATM 4086  H       A  50     109.162  81.901  98.663                       H  
HETATM 4087  H       A  50     110.457  83.494 100.077                       H  
HETATM 4088  H       A  50     112.853  83.936  99.542                       H  
HETATM 4089  H       A  50     115.689  79.133  95.282                       H  
HETATM 4090  H       A  50     114.528  80.241  97.154                       H  
HETATM 4091  H       A  50     111.312  81.449  94.563                       H  
HETATM 4092  H       A  50     110.686  81.132  91.878                       H  
HETATM 4093  H       A  50     110.699  80.590  89.453                       H  
HETATM 4094  H       A  50     112.570  79.307  88.463                       H  
HETATM 4095  H       A  50     114.479  78.550  89.857                       H  
HETATM 4096  H       A  50     116.482  79.766  90.900                       H  
HETATM 4097  H       A  50     118.616  78.545  90.537                       H  
HETATM 4098  H       A  50     119.163  76.557  91.927                       H  
HETATM 4099  H       A  50     117.553  75.780  93.655                       H  
HETATM 4100  H       A  50     115.392  76.970  93.964                       H  
HETATM 4101  N       A  51      23.224 131.110  21.016                       N  
HETATM 4102  C       A  51      23.640 131.783  19.867                       C  
HETATM 4103  C       A  51      23.275 131.569  18.537                       C  
HETATM 4104  C       A  51      23.830 132.403  17.571                       C  
HETATM 4105  C       A  51      24.707 133.445  17.925                       C  
HETATM 4106  C       A  51      25.051 133.669  19.259                       C  
HETATM 4107  C       A  51      24.523 132.831  20.242                       C  
HETATM 4108  C       A  51      24.632 132.789  21.686                       C  
HETATM 4109  C       A  51      25.327 133.557  22.626                       C  
HETATM 4110  C       A  51      25.191 133.253  23.977                       C  
HETATM 4111  C       A  51      24.376 132.186  24.394                       C  
HETATM 4112  C       A  51      23.679 131.402  23.478                       C  
HETATM 4113  C       A  51      23.811 131.719  22.127                       C  
HETATM 4114  N       A  51      25.243 134.281  16.910                       N  
HETATM 4115  C       A  51      26.600 134.495  16.662                       C  
HETATM 4116  C       A  51      27.713 133.943  17.299                       C  
HETATM 4117  C       A  51      28.974 134.320  16.838                       C  
HETATM 4118  C       A  51      29.124 135.220  15.768                       C  
HETATM 4119  C       A  51      28.010 135.758  15.132                       C  
HETATM 4120  C       A  51      26.733 135.397  15.573                       C  
HETATM 4121  C       A  51      25.391 135.741  15.149                       C  
HETATM 4122  C       A  51      24.875 136.576  14.153                       C  
HETATM 4123  C       A  51      23.495 136.700  14.021                       C  
HETATM 4124  C       A  51      22.627 136.001  14.878                       C  
HETATM 4125  C       A  51      23.114 135.162  15.879                       C  
HETATM 4126  C       A  51      24.499 135.035  15.999                       C  
HETATM 4127  C       A  51      22.200 130.122  21.054                       C  
HETATM 4128  C       A  51      20.961 130.399  21.670                       C  
HETATM 4129  C       A  51      20.013 129.366  21.719                       C  
HETATM 4130  C       A  51      20.264 128.120  21.148                       C  
HETATM 4131  C       A  51      21.482 127.874  20.514                       C  
HETATM 4132  C       A  51      22.452 128.874  20.479                       C  
HETATM 4133  N       A  51      19.974 135.335  24.229                       N  
HETATM 4134  C       A  51      20.226 134.225  23.422                       C  
HETATM 4135  C       A  51      20.693 134.166  22.107                       C  
HETATM 4136  C       A  51      20.902 132.913  21.548                       C  
HETATM 4137  C       A  51      20.667 131.722  22.271                       C  
HETATM 4138  C       A  51      20.190 131.798  23.583                       C  
HETATM 4139  C       A  51      19.971 133.046  24.170                       C  
HETATM 4140  C       A  51      19.547 133.468  25.488                       C  
HETATM 4141  C       A  51      19.156 132.781  26.642                       C  
HETATM 4142  C       A  51      18.783 133.510  27.768                       C  
HETATM 4143  C       A  51      18.791 134.915  27.747                       C  
HETATM 4144  C       A  51      19.177 135.623  26.611                       C  
HETATM 4145  C       A  51      19.563 134.887  25.490                       C  
HETATM 4146  C       A  51      20.140 136.689  23.845                       C  
HETATM 4147  C       A  51      20.943 137.541  24.612                       C  
HETATM 4148  C       A  51      21.100 138.872  24.232                       C  
HETATM 4149  C       A  51      20.479 139.354  23.079                       C  
HETATM 4150  C       A  51      19.689 138.499  22.309                       C  
HETATM 4151  C       A  51      19.508 137.172  22.694                       C  
HETATM 4152  H       A  51      22.592 130.772  18.264                       H  
HETATM 4153  H       A  51      23.594 132.254  16.522                       H  
HETATM 4154  H       A  51      25.707 134.494  19.515                       H  
HETATM 4155  H       A  51      25.960 134.380  22.304                       H  
HETATM 4156  H       A  51      25.720 133.843  24.718                       H  
HETATM 4157  H       A  51      24.282 131.968  25.454                       H  
HETATM 4158  H       A  51      23.045 130.584  23.800                       H  
HETATM 4159  H       A  51      27.599 133.244  18.120                       H  
HETATM 4160  H       A  51      29.857 133.906  17.316                       H  
HETATM 4161  H       A  51      30.121 135.494  15.436                       H  
HETATM 4162  H       A  51      28.128 136.448  14.300                       H  
HETATM 4163  H       A  51      25.545 137.123  13.495                       H  
HETATM 4164  H       A  51      23.083 137.344  13.250                       H  
HETATM 4165  H       A  51      21.553 136.118  14.761                       H  
HETATM 4166  H       A  51      22.443 134.630  16.544                       H  
HETATM 4167  H       A  51      19.054 129.566  22.188                       H  
HETATM 4168  H       A  51      19.503 127.345  21.188                       H  
HETATM 4169  H       A  51      21.685 126.907  20.063                       H  
HETATM 4170  H       A  51      23.422 128.697  20.025                       H  
HETATM 4171  H       A  51      20.897 135.067  21.541                       H  
HETATM 4172  H       A  51      21.263 132.848  20.528                       H  
HETATM 4173  H       A  51      20.033 130.888  24.155                       H  
HETATM 4174  H       A  51      19.140 131.695  26.655                       H  
HETATM 4175  H       A  51      18.479 132.989  28.671                       H  
HETATM 4176  H       A  51      18.488 135.464  28.633                       H  
HETATM 4177  H       A  51      19.173 136.708  26.597                       H  
HETATM 4178  H       A  51      21.444 137.149  25.491                       H  
HETATM 4179  H       A  51      21.722 139.530  24.832                       H  
HETATM 4180  H       A  51      20.612 140.390  22.781                       H  
HETATM 4181  H       A  51      19.198 138.869  21.413                       H  
HETATM 4182  H       A  51      18.873 136.507  22.118                       H  
HETATM 4183  N       A  52      80.861 122.659  46.143                       N  
HETATM 4184  C       A  52      80.952 123.424  44.980                       C  
HETATM 4185  C       A  52      82.008 124.212  44.522                       C  
HETATM 4186  C       A  52      81.847 124.867  43.304                       C  
HETATM 4187  C       A  52      80.671 124.717  42.546                       C  
HETATM 4188  C       A  52      79.626 123.909  42.999                       C  
HETATM 4189  C       A  52      79.758 123.261  44.227                       C  
HETATM 4190  C       A  52      78.916 122.346  44.971                       C  
HETATM 4191  C       A  52      77.649 121.796  44.746                       C  
HETATM 4192  C       A  52      77.126 120.908  45.680                       C  
HETATM 4193  C       A  52      77.851 120.573  46.837                       C  
HETATM 4194  C       A  52      79.109 121.111  47.088                       C  
HETATM 4195  C       A  52      79.633 121.992  46.143                       C  
HETATM 4196  N       A  52      80.550 125.394  41.304                       N  
HETATM 4197  C       A  52      79.534 126.287  40.957                       C  
HETATM 4198  C       A  52      78.454 126.737  41.718                       C  
HETATM 4199  C       A  52      77.584 127.651  41.126                       C  
HETATM 4200  C       A  52      77.784 128.109  39.813                       C  
HETATM 4201  C       A  52      78.869 127.664  39.063                       C  
HETATM 4202  C       A  52      79.757 126.746  39.632                       C  
HETATM 4203  C       A  52      80.965 126.098  39.162                       C  
HETATM 4204  C       A  52      81.679 126.135  37.961                       C  
HETATM 4205  C       A  52      82.823 125.354  37.828                       C  
HETATM 4206  C       A  52      83.256 124.531  38.883                       C  
HETATM 4207  C       A  52      82.564 124.476  40.092                       C  
HETATM 4208  C       A  52      81.424 125.270  40.221                       C  
HETATM 4209  C       A  52      81.932 122.428  47.051                       C  
HETATM 4210  C       A  52      82.524 121.151  47.149                       C  
HETATM 4211  C       A  52      83.541 120.977  48.100                       C  
HETATM 4212  C       A  52      83.983 122.032  48.895                       C  
HETATM 4213  C       A  52      83.409 123.296  48.761                       C  
HETATM 4214  C       A  52      82.375 123.488  47.846                       C  
HETATM 4215  N       A  52      80.610 116.770  44.144                       N  
HETATM 4216  C       A  52      81.139 117.933  44.705                       C  
HETATM 4217  C       A  52      81.477 119.143  44.095                       C  
HETATM 4218  C       A  52      81.948 120.168  44.904                       C  
HETATM 4219  C       A  52      82.080 120.018  46.303                       C  
HETATM 4220  C       A  52      81.746 118.797  46.896                       C  
HETATM 4221  C       A  52      81.269 117.749  46.106                       C  
HETATM 4222  C       A  52      80.795 116.413  46.401                       C  
HETATM 4223  C       A  52      80.685 115.666  47.577                       C  
HETATM 4224  C       A  52      80.188 114.368  47.509                       C  
HETATM 4225  C       A  52      79.808 113.810  46.276                       C  
HETATM 4226  C       A  52      79.908 114.534  45.090                       C  
HETATM 4227  C       A  52      80.393 115.839  45.166                       C  
HETATM 4228  C       A  52      80.310 116.579  42.773                       C  
HETATM 4229  C       A  52      79.026 116.177  42.386                       C  
HETATM 4230  C       A  52      78.737 115.987  41.036                       C  
HETATM 4231  C       A  52      79.715 116.215  40.067                       C  
HETATM 4232  C       A  52      80.991 116.626  40.455                       C  
HETATM 4233  C       A  52      81.295 116.798  41.804                       C  
HETATM 4234  H       A  52      82.919 124.321  45.100                       H  
HETATM 4235  H       A  52      82.634 125.512  42.924                       H  
HETATM 4236  H       A  52      78.738 123.785  42.388                       H  
HETATM 4237  H       A  52      77.088 122.058  43.853                       H  
HETATM 4238  H       A  52      76.146 120.469  45.516                       H  
HETATM 4239  H       A  52      77.423 119.875  47.551                       H  
HETATM 4240  H       A  52      79.671 120.847  47.977                       H  
HETATM 4241  H       A  52      78.301 126.389  42.734                       H  
HETATM 4242  H       A  52      76.735 128.017  41.697                       H  
HETATM 4243  H       A  52      77.085 128.820  39.382                       H  
HETATM 4244  H       A  52      79.026 128.025  38.050                       H  
HETATM 4245  H       A  52      81.341 126.764  37.142                       H  
HETATM 4246  H       A  52      83.387 125.376  36.900                       H  
HETATM 4247  H       A  52      84.148 123.924  38.755                       H  
HETATM 4248  H       A  52      82.896 123.835  40.901                       H  
HETATM 4249  H       A  52      84.007 120.000  48.184                       H  
HETATM 4250  H       A  52      84.784 121.869  49.610                       H  
HETATM 4251  H       A  52      83.750 124.125  49.375                       H  
HETATM 4252  H       A  52      81.886 124.452  47.749                       H  
HETATM 4253  H       A  52      81.367 119.286  43.027                       H  
HETATM 4254  H       A  52      82.218 121.114  44.447                       H  
HETATM 4255  H       A  52      81.817 118.682  47.974                       H  
HETATM 4256  H       A  52      80.988 116.093  48.529                       H  
HETATM 4257  H       A  52      80.095 113.777  48.415                       H  
HETATM 4258  H       A  52      79.432 112.792  46.244                       H  
HETATM 4259  H       A  52      79.622 114.095  44.139                       H  
HETATM 4260  H       A  52      78.265 116.030  43.145                       H  
HETATM 4261  H       A  52      77.740 115.673  40.741                       H  
HETATM 4262  H       A  52      79.484 116.074  39.015                       H  
HETATM 4263  H       A  52      81.759 116.800  39.706                       H  
HETATM 4264  H       A  52      82.292 117.091  42.117                       H  
HETATM 4265  N       A  53      82.231  29.639  57.980                       N  
HETATM 4266  C       A  53      82.991  29.660  59.149                       C  
HETATM 4267  C       A  53      83.993  28.783  59.568                       C  
HETATM 4268  C       A  53      84.614  29.042  60.786                       C  
HETATM 4269  C       A  53      84.266  30.167  61.557                       C  
HETATM 4270  C       A  53      83.279  31.054  61.123                       C  
HETATM 4271  C       A  53      82.627  30.800  59.915                       C  
HETATM 4272  C       A  53      81.608  31.502  59.161                       C  
HETATM 4273  C       A  53      80.881  32.677  59.379                       C  
HETATM 4274  C       A  53      79.967  33.091  58.415                       C  
HETATM 4275  C       A  53      79.768  32.339  57.244                       C  
HETATM 4276  C       A  53      80.473  31.162  57.007                       C  
HETATM 4277  C       A  53      81.396  30.759  57.972                       C  
HETATM 4278  N       A  53      84.932  30.402  62.789                       N  
HETATM 4279  C       A  53      84.317  30.535  64.035                       C  
HETATM 4280  C       A  53      82.964  30.444  64.369                       C  
HETATM 4281  C       A  53      82.618  30.605  65.709                       C  
HETATM 4282  C       A  53      83.591  30.846  66.694                       C  
HETATM 4283  C       A  53      84.939  30.926  66.356                       C  
HETATM 4284  C       A  53      85.315  30.768  65.018                       C  
HETATM 4285  C       A  53      86.588  30.776  64.328                       C  
HETATM 4286  C       A  53      87.911  30.961  64.739                       C  
HETATM 4287  C       A  53      88.928  30.925  63.790                       C  
HETATM 4288  C       A  53      88.633  30.710  62.432                       C  
HETATM 4289  C       A  53      87.324  30.521  61.994                       C  
HETATM 4290  C       A  53      86.310  30.548  62.954                       C  
HETATM 4291  C       A  53      82.443  28.752  56.888                       C  
HETATM 4292  C       A  53      82.950  29.234  55.663                       C  
HETATM 4293  C       A  53      83.088  28.317  54.610                       C  
HETATM 4294  C       A  53      82.773  26.969  54.771                       C  
HETATM 4295  C       A  53      82.303  26.505  56.000                       C  
HETATM 4296  C       A  53      82.128  27.401  57.053                       C  
HETATM 4297  N       A  53      84.003  34.723  54.857                       N  
HETATM 4298  C       A  53      83.897  33.373  55.194                       C  
HETATM 4299  C       A  53      84.424  32.683  56.287                       C  
HETATM 4300  C       A  53      84.124  31.332  56.408                       C  
HETATM 4301  C       A  53      83.306  30.660  55.472                       C  
HETATM 4302  C       A  53      82.795  31.364  54.378                       C  
HETATM 4303  C       A  53      83.080  32.723  54.233                       C  
HETATM 4304  C       A  53      82.676  33.730  53.273                       C  
HETATM 4305  C       A  53      81.892  33.701  52.117                       C  
HETATM 4306  C       A  53      81.708  34.878  51.396                       C  
HETATM 4307  C       A  53      82.307  36.077  51.817                       C  
HETATM 4308  C       A  53      83.094  36.132  52.966                       C  
HETATM 4309  C       A  53      83.262  34.953  53.692                       C  
HETATM 4310  C       A  53      84.715  35.702  55.593                       C  
HETATM 4311  C       A  53      84.067  36.869  56.015                       C  
HETATM 4312  C       A  53      84.773  37.831  56.735                       C  
HETATM 4313  C       A  53      86.115  37.627  57.055                       C  
HETATM 4314  C       A  53      86.756  36.459  56.642                       C  
HETATM 4315  C       A  53      86.065  35.501  55.903                       C  
HETATM 4316  H       A  53      84.269  27.921  58.970                       H  
HETATM 4317  H       A  53      85.379  28.369  61.161                       H  
HETATM 4318  H       A  53      83.043  31.930  61.718                       H  
HETATM 4319  H       A  53      81.032  33.257  60.286                       H  
HETATM 4320  H       A  53      79.399  34.004  58.568                       H  
HETATM 4321  H       A  53      79.051  32.683  56.504                       H  
HETATM 4322  H       A  53      80.325  30.586  56.101                       H  
HETATM 4323  H       A  53      82.212  30.252  63.611                       H  
HETATM 4324  H       A  53      81.572  30.539  65.996                       H  
HETATM 4325  H       A  53      83.286  30.969  67.729                       H  
HETATM 4326  H       A  53      85.691  31.105  67.120                       H  
HETATM 4327  H       A  53      88.140  31.136  65.787                       H  
HETATM 4328  H       A  53      89.960  31.066  64.098                       H  
HETATM 4329  H       A  53      89.442  30.692  61.706                       H  
HETATM 4330  H       A  53      87.098  30.362  60.945                       H  
HETATM 4331  H       A  53      83.480  28.674  53.662                       H  
HETATM 4332  H       A  53      82.906  26.281  53.942                       H  
HETATM 4333  H       A  53      82.058  25.455  56.136                       H  
HETATM 4334  H       A  53      81.729  27.072  58.007                       H  
HETATM 4335  H       A  53      85.039  33.182  57.026                       H  
HETATM 4336  H       A  53      84.527  30.780  57.250                       H  
HETATM 4337  H       A  53      82.143  30.861  53.669                       H  
HETATM 4338  H       A  53      81.436  32.772  51.785                       H  
HETATM 4339  H       A  53      81.099  34.870  50.496                       H  
HETATM 4340  H       A  53      82.159  36.981  51.234                       H  
HETATM 4341  H       A  53      83.562  37.059  53.281                       H  
HETATM 4342  H       A  53      83.015  37.004  55.786                       H  
HETATM 4343  H       A  53      84.265  38.735  57.060                       H  
HETATM 4344  H       A  53      86.660  38.376  57.625                       H  
HETATM 4345  H       A  53      87.803  36.296  56.883                       H  
HETATM 4346  H       A  53      86.561  34.602  55.553                       H  
HETATM 4347  N       A  54     130.546 133.383  45.103                       N  
HETATM 4348  C       A  54     130.201 132.529  44.055                       C  
HETATM 4349  C       A  54     130.626 132.546  42.726                       C  
HETATM 4350  C       A  54     130.136 131.558  41.877                       C  
HETATM 4351  C       A  54     129.264 130.558  42.348                       C  
HETATM 4352  C       A  54     128.860 130.533  43.685                       C  
HETATM 4353  C       A  54     129.322 131.528  44.548                       C  
HETATM 4354  C       A  54     129.142 131.788  45.961                       C  
HETATM 4355  C       A  54     128.417 131.154  46.977                       C  
HETATM 4356  C       A  54     128.481 131.667  48.269                       C  
HETATM 4357  C       A  54     129.253 132.808  48.552                       C  
HETATM 4358  C       A  54     129.977 133.460  47.558                       C  
HETATM 4359  C       A  54     129.918 132.935  46.268                       C  
HETATM 4360  N       A  54     128.796 129.562  41.452                       N  
HETATM 4361  C       A  54     127.457 129.275  41.179                       C  
HETATM 4362  C       A  54     126.303 129.886  41.672                       C  
HETATM 4363  C       A  54     125.075 129.408  41.219                       C  
HETATM 4364  C       A  54     124.995 128.350  40.296                       C  
HETATM 4365  C       A  54     126.150 127.752  39.802                       C  
HETATM 4366  C       A  54     127.396 128.212  40.239                       C  
HETATM 4367  C       A  54     128.764 127.844  39.935                       C  
HETATM 4368  C       A  54     129.345 126.881  39.105                       C  
HETATM 4369  C       A  54     130.732 126.777  39.055                       C  
HETATM 4370  C       A  54     131.542 127.623  39.832                       C  
HETATM 4371  C       A  54     130.990 128.592  40.667                       C  
HETATM 4372  C       A  54     129.598 128.698  40.703                       C  
HETATM 4373  C       A  54     131.546 134.393  45.034                       C  
HETATM 4374  C       A  54     132.759 134.249  45.740                       C  
HETATM 4375  C       A  54     133.682 135.303  45.672                       C  
HETATM 4376  C       A  54     133.434 136.439  44.903                       C  
HETATM 4377  C       A  54     132.243 136.550  44.185                       C  
HETATM 4378  C       A  54     131.296 135.530  44.262                       C  
HETATM 4379  N       A  54     133.722 129.795  49.076                       N  
HETATM 4380  C       A  54     133.486 130.760  48.096                       C  
HETATM 4381  C       A  54     133.083 130.603  46.769                       C  
HETATM 4382  C       A  54     132.875 131.749  46.013                       C  
HETATM 4383  C       A  54     133.051 133.043  46.552                       C  
HETATM 4384  C       A  54     133.465 133.183  47.880                       C  
HETATM 4385  C       A  54     133.680 132.046  48.663                       C  
HETATM 4386  C       A  54     134.048 131.845  50.049                       C  
HETATM 4387  C       A  54     134.368 132.712  51.098                       C  
HETATM 4388  C       A  54     134.700 132.176  52.339                       C  
HETATM 4389  C       A  54     134.722 130.785  52.536                       C  
HETATM 4390  C       A  54     134.407 129.900  51.507                       C  
HETATM 4391  C       A  54     134.061 130.443  50.270                       C  
HETATM 4392  C       A  54     133.602 128.394  48.899                       C  
HETATM 4393  C       A  54     132.781 127.649  49.753                       C  
HETATM 4394  C       A  54     132.670 126.270  49.577                       C  
HETATM 4395  C       A  54     133.357 125.635  48.542                       C  
HETATM 4396  C       A  54     134.166 126.382  47.685                       C  
HETATM 4397  C       A  54     134.300 127.757  47.867                       C  
HETATM 4398  H       A  54     131.304 133.310  42.363                       H  
HETATM 4399  H       A  54     130.420 131.551  40.829                       H  
HETATM 4400  H       A  54     128.210 129.739  44.035                       H  
HETATM 4401  H       A  54     127.818 130.275  46.758                       H  
HETATM 4402  H       A  54     127.929 131.183  49.069                       H  
HETATM 4403  H       A  54     129.290 133.189  49.568                       H  
HETATM 4404  H       A  54     130.577 134.336  47.777                       H  
HETATM 4405  H       A  54     126.362 130.707  42.379                       H  
HETATM 4406  H       A  54     124.161 129.866  41.587                       H  
HETATM 4407  H       A  54     124.021 128.001  39.966                       H  
HETATM 4408  H       A  54     126.087 126.939  39.083                       H  
HETATM 4409  H       A  54     128.719 126.221  38.510                       H  
HETATM 4410  H       A  54     131.194 126.033  38.413                       H  
HETATM 4411  H       A  54     132.623 127.520  39.783                       H  
HETATM 4412  H       A  54     131.617 129.239  41.271                       H  
HETATM 4413  H       A  54     134.621 135.204  46.208                       H  
HETATM 4414  H       A  54     134.175 137.231  44.857                       H  
HETATM 4415  H       A  54     132.043 137.430  43.581                       H  
HETATM 4416  H       A  54     130.346 135.608  43.742                       H  
HETATM 4417  H       A  54     132.925 129.620  46.340                       H  
HETATM 4418  H       A  54     132.564 131.645  44.979                       H  
HETATM 4419  H       A  54     133.575 134.174  48.311                       H  
HETATM 4420  H       A  54     134.361 133.787  50.944                       H  
HETATM 4421  H       A  54     134.949 132.838  53.163                       H  
HETATM 4422  H       A  54     134.993 130.388  53.510                       H  
HETATM 4423  H       A  54     134.435 128.826  51.662                       H  
HETATM 4424  H       A  54     132.230 128.157  50.536                       H  
HETATM 4425  H       A  54     132.033 125.696  50.243                       H  
HETATM 4426  H       A  54     133.260 124.561  48.402                       H  
HETATM 4427  H       A  54     134.707 125.893  46.880                       H  
HETATM 4428  H       A  54     134.948 128.343  47.224                       H  
HETATM 4429  N       A  55     101.758  69.008 139.546                       N  
HETATM 4430  C       A  55     101.774  67.640 139.279                       C  
HETATM 4431  C       A  55     102.272  66.594 140.057                       C  
HETATM 4432  C       A  55     102.147  65.300 139.561                       C  
HETATM 4433  C       A  55     101.513  65.050 138.329                       C  
HETATM 4434  C       A  55     100.996  66.099 137.565                       C  
HETATM 4435  C       A  55     101.131  67.406 138.034                       C  
HETATM 4436  C       A  55     100.700  68.696 137.537                       C  
HETATM 4437  C       A  55     100.014  69.112 136.391                       C  
HETATM 4438  C       A  55      99.735  70.465 136.227                       C  
HETATM 4439  C       A  55     100.141  71.404 137.191                       C  
HETATM 4440  C       A  55     100.832  71.018 138.336                       C  
HETATM 4441  C       A  55     101.099  69.659 138.500                       C  
HETATM 4442  N       A  55     101.395  63.714 137.863                       N  
HETATM 4443  C       A  55     101.869  63.232 136.641                       C  
HETATM 4444  C       A  55     102.569  63.904 135.636                       C  
HETATM 4445  C       A  55     102.941  63.173 134.510                       C  
HETATM 4446  C       A  55     102.629  61.808 134.385                       C  
HETATM 4447  C       A  55     101.939  61.143 135.395                       C  
HETATM 4448  C       A  55     101.554  61.852 136.536                       C  
HETATM 4449  C       A  55     100.857  61.489 137.754                       C  
HETATM 4450  C       A  55     100.296  60.301 138.230                       C  
HETATM 4451  C       A  55      99.665  60.299 139.471                       C  
HETATM 4452  C       A  55      99.585  61.475 140.236                       C  
HETATM 4453  C       A  55     100.137  62.673 139.786                       C  
HETATM 4454  C       A  55     100.777  62.665 138.546                       C  
HETATM 4455  C       A  55     102.146  69.602 140.780                       C  
HETATM 4456  C       A  55     101.181  70.182 141.629                       C  
HETATM 4457  C       A  55     101.634  70.795 142.807                       C  
HETATM 4458  C       A  55     102.984  70.801 143.152                       C  
HETATM 4459  C       A  55     103.921  70.193 142.316                       C  
HETATM 4460  C       A  55     103.500  69.605 141.125                       C  
HETATM 4461  N       A  55      95.730  70.423 140.174                       N  
HETATM 4462  C       A  55      97.050  70.159 140.540                       C  
HETATM 4463  C       A  55      97.759  68.956 140.515                       C  
HETATM 4464  C       A  55      99.094  68.980 140.895                       C  
HETATM 4465  C       A  55      99.737  70.175 141.291                       C  
HETATM 4466  C       A  55      99.010  71.368 141.321                       C  
HETATM 4467  C       A  55      97.666  71.371 140.942                       C  
HETATM 4468  C       A  55      96.670  72.414 140.809                       C  
HETATM 4469  C       A  55      96.674  73.790 141.057                       C  
HETATM 4470  C       A  55      95.510  74.520 140.833                       C  
HETATM 4471  C       A  55      94.344  73.886 140.372                       C  
HETATM 4472  C       A  55      94.314  72.516 140.118                       C  
HETATM 4473  C       A  55      95.487  71.793 140.330                       C  
HETATM 4474  C       A  55      94.801  69.467 139.691                       C  
HETATM 4475  C       A  55      94.150  69.679 138.471                       C  
HETATM 4476  C       A  55      93.234  68.738 138.002                       C  
HETATM 4477  C       A  55      92.981  67.577 138.733                       C  
HETATM 4478  C       A  55      93.640  67.363 139.945                       C  
HETATM 4479  C       A  55      94.540  68.309 140.431                       C  
HETATM 4480  H       A  55     102.752  66.784 141.011                       H  
HETATM 4481  H       A  55     102.545  64.460 140.122                       H  
HETATM 4482  H       A  55     100.488  65.884 136.631                       H  
HETATM 4483  H       A  55      99.703  68.387 135.644                       H  
HETATM 4484  H       A  55      99.198  70.802 135.346                       H  
HETATM 4485  H       A  55      99.910  72.455 137.044                       H  
HETATM 4486  H       A  55     101.140  71.741 139.083                       H  
HETATM 4487  H       A  55     102.817  64.955 135.733                       H  
HETATM 4488  H       A  55     103.486  63.671 133.713                       H  
HETATM 4489  H       A  55     102.931  61.269 133.492                       H  
HETATM 4490  H       A  55     101.705  60.086 135.300                       H  
HETATM 4491  H       A  55     100.349  59.393 137.636                       H  
HETATM 4492  H       A  55      99.226  59.381 139.852                       H  
HETATM 4493  H       A  55      99.082  61.453 141.199                       H  
HETATM 4494  H       A  55     100.067  63.582 140.375                       H  
HETATM 4495  H       A  55     100.901  71.243 143.472                       H  
HETATM 4496  H       A  55     103.302  71.269 144.079                       H  
HETATM 4497  H       A  55     104.975  70.190 142.578                       H  
HETATM 4498  H       A  55     104.213  69.158 140.439                       H  
HETATM 4499  H       A  55      97.290  68.032 140.198                       H  
HETATM 4500  H       A  55      99.659  68.055 140.883                       H  
HETATM 4501  H       A  55      99.505  72.296 141.596                       H  
HETATM 4502  H       A  55      97.572  74.280 141.423                       H  
HETATM 4503  H       A  55      95.500  75.590 141.019                       H  
HETATM 4504  H       A  55      93.445  74.472 140.213                       H  
HETATM 4505  H       A  55      93.408  72.030 139.771                       H  
HETATM 4506  H       A  55      94.376  70.571 137.896                       H  
HETATM 4507  H       A  55      92.730  68.908 137.055                       H  
HETATM 4508  H       A  55      92.273  66.841 138.360                       H  
HETATM 4509  H       A  55      93.443  66.464 140.522                       H  
HETATM 4510  H       A  55      95.037  68.165 141.385                       H  
HETATM 4511  N       A  56     106.565 100.163  81.064                       N  
HETATM 4512  C       A  56     105.385  99.426  81.174                       C  
HETATM 4513  C       A  56     104.939  98.626  82.226                       C  
HETATM 4514  C       A  56     103.701  98.006  82.088                       C  
HETATM 4515  C       A  56     102.912  98.201  80.939                       C  
HETATM 4516  C       A  56     103.353  99.021  79.899                       C  
HETATM 4517  C       A  56     104.602  99.635  80.007                       C  
HETATM 4518  C       A  56     105.344 100.550  79.164                       C  
HETATM 4519  C       A  56     105.095 101.134  77.917                       C  
HETATM 4520  C       A  56     106.036 102.010  77.385                       C  
HETATM 4521  C       A  56     107.222 102.299  78.081                       C  
HETATM 4522  C       A  56     107.497 101.726  79.319                       C  
HETATM 4523  C       A  56     106.545 100.858  79.852                       C  
HETATM 4524  N       A  56     101.649  97.559  80.842                       N  
HETATM 4525  C       A  56     101.248  96.699  79.817                       C  
HETATM 4526  C       A  56     101.965  96.255  78.704                       C  
HETATM 4527  C       A  56     101.324  95.376  77.833                       C  
HETATM 4528  C       A  56     100.006  94.946  78.063                       C  
HETATM 4529  C       A  56      99.301  95.386  79.179                       C  
HETATM 4530  C       A  56      99.919  96.268  80.070                       C  
HETATM 4531  C       A  56      99.503  96.900  81.306                       C  
HETATM 4532  C       A  56      98.324  96.877  82.056                       C  
HETATM 4533  C       A  56      98.245  97.635  83.220                       C  
HETATM 4534  C       A  56      99.334  98.421  83.638                       C  
HETATM 4535  C       A  56     100.522  98.461  82.911                       C  
HETATM 4536  C       A  56     100.597  97.690  81.750                       C  
HETATM 4537  C       A  56     107.510 100.346  82.112                       C  
HETATM 4538  C       A  56     107.659 101.606  82.729                       C  
HETATM 4539  C       A  56     108.644 101.734  83.720                       C  
HETATM 4540  C       A  56     109.425 100.649  84.114                       C  
HETATM 4541  C       A  56     109.241  99.402  83.516                       C  
HETATM 4542  C       A  56     108.290  99.257  82.507                       C  
HETATM 4543  N       A  56     104.713 106.105  81.004                       N  
HETATM 4544  C       A  56     105.259 104.916  81.490                       C  
HETATM 4545  C       A  56     104.629 103.715  81.820                       C  
HETATM 4546  C       A  56     105.424 102.659  82.244                       C  
HETATM 4547  C       A  56     106.830 102.771  82.336                       C  
HETATM 4548  C       A  56     107.444 103.984  82.011                       C  
HETATM 4549  C       A  56     106.667 105.061  81.582                       C  
HETATM 4550  C       A  56     106.983 106.400  81.128                       C  
HETATM 4551  C       A  56     108.174 107.120  80.999                       C  
HETATM 4552  C       A  56     108.125 108.430  80.533                       C  
HETATM 4553  C       A  56     106.896 109.028  80.203                       C  
HETATM 4554  C       A  56     105.695 108.332  80.323                       C  
HETATM 4555  C       A  56     105.752 107.015  80.777                       C  
HETATM 4556  C       A  56     103.338 106.338  80.751                       C  
HETATM 4557  C       A  56     102.925 106.778  79.488                       C  
HETATM 4558  C       A  56     101.572 107.009  79.246                       C  
HETATM 4559  C       A  56     100.627 106.783  80.248                       C  
HETATM 4560  C       A  56     101.042 106.333  81.502                       C  
HETATM 4561  C       A  56     102.394 106.120  81.760                       C  
HETATM 4562  H       A  56     105.541  98.481  83.116                       H  
HETATM 4563  H       A  56     103.328  97.353  82.871                       H  
HETATM 4564  H       A  56     102.720  99.181  79.033                       H  
HETATM 4565  H       A  56     104.180 100.908  77.377                       H  
HETATM 4566  H       A  56     105.854 102.475  76.421                       H  
HETATM 4567  H       A  56     107.941 102.988  77.647                       H  
HETATM 4568  H       A  56     108.409 101.954  79.859                       H  
HETATM 4569  H       A  56     102.985  96.580  78.528                       H  
HETATM 4570  H       A  56     101.859  95.015  76.959                       H  
HETATM 4571  H       A  56      99.536  94.263  77.362                       H  
HETATM 4572  H       A  56      98.284  95.047  79.360                       H  
HETATM 4573  H       A  56      97.479  96.277  81.729                       H  
HETATM 4574  H       A  56      97.334  97.624  83.811                       H  
HETATM 4575  H       A  56      99.249  99.010  84.547                       H  
HETATM 4576  H       A  56     101.358  99.074  83.232                       H  
HETATM 4577  H       A  56     108.767 102.697  84.205                       H  
HETATM 4578  H       A  56     110.167 100.775  84.897                       H  
HETATM 4579  H       A  56     109.843  98.550  83.820                       H  
HETATM 4580  H       A  56     108.153  98.307  82.000                       H  
HETATM 4581  H       A  56     103.554 103.601  81.740                       H  
HETATM 4582  H       A  56     104.951 101.719  82.506                       H  
HETATM 4583  H       A  56     108.527 104.069  82.052                       H  
HETATM 4584  H       A  56     109.124 106.662  81.263                       H  
HETATM 4585  H       A  56     109.043 109.000  80.426                       H  
HETATM 4586  H       A  56     106.879 110.054  79.851                       H  
HETATM 4587  H       A  56     104.748 108.801  80.076                       H  
HETATM 4588  H       A  56     103.663 106.923  78.708                       H  
HETATM 4589  H       A  56     101.255 107.352  78.265                       H  
HETATM 4590  H       A  56      99.572 106.956  80.051                       H  
HETATM 4591  H       A  56     100.312 106.161  82.288                       H  
HETATM 4592  H       A  56     102.730 105.797  82.740                       H  
HETATM 4593  N       A  57      59.834   4.192  70.875                       N  
HETATM 4594  C       A  57      60.499   3.668  71.984                       C  
HETATM 4595  C       A  57      60.713   2.335  72.336                       C  
HETATM 4596  C       A  57      61.431   2.080  73.501                       C  
HETATM 4597  C       A  57      61.950   3.130  74.282                       C  
HETATM 4598  C       A  57      61.752   4.462  73.912                       C  
HETATM 4599  C       A  57      61.016   4.740  72.760                       C  
HETATM 4600  C       A  57      60.652   5.964  72.077                       C  
HETATM 4601  C       A  57      60.881   7.321  72.334                       C  
HETATM 4602  C       A  57      60.396   8.267  71.436                       C  
HETATM 4603  C       A  57      59.679   7.871  70.293                       C  
HETATM 4604  C       A  57      59.432   6.529  70.018                       C  
HETATM 4605  C       A  57      59.930   5.585  70.916                       C  
HETATM 4606  N       A  57      62.687   2.827  75.457                       N  
HETATM 4607  C       A  57      62.390   3.279  76.745                       C  
HETATM 4608  C       A  57      61.330   4.075  77.180                       C  
HETATM 4609  C       A  57      61.259   4.370  78.541                       C  
HETATM 4610  C       A  57      62.217   3.882  79.447                       C  
HETATM 4611  C       A  57      63.266   3.080  79.007                       C  
HETATM 4612  C       A  57      63.361   2.769  77.647                       C  
HETATM 4613  C       A  57      64.284   1.974  76.862                       C  
HETATM 4614  C       A  57      65.432   1.239  77.171                       C  
HETATM 4615  C       A  57      66.116   0.588  76.148                       C  
HETATM 4616  C       A  57      65.664   0.670  74.819                       C  
HETATM 4617  C       A  57      64.522   1.394  74.483                       C  
HETATM 4618  C       A  57      63.836   2.036  75.516                       C  
HETATM 4619  C       A  57      59.345   3.424  69.782                       C  
HETATM 4620  C       A  57      59.963   3.508  68.516                       C  
HETATM 4621  C       A  57      59.402   2.765  67.467                       C  
HETATM 4622  C       A  57      58.297   1.940  67.669                       C  
HETATM 4623  C       A  57      57.719   1.844  68.935                       C  
HETATM 4624  C       A  57      58.239   2.597  69.986                       C  
HETATM 4625  N       A  57      64.279   7.023  67.564                       N  
HETATM 4626  C       A  57      63.342   6.054  67.924                       C  
HETATM 4627  C       A  57      63.363   5.144  68.984                       C  
HETATM 4628  C       A  57      62.265   4.309  69.144                       C  
HETATM 4629  C       A  57      61.148   4.367  68.281                       C  
HETATM 4630  C       A  57      61.148   5.277  67.219                       C  
HETATM 4631  C       A  57      62.239   6.129  67.036                       C  
HETATM 4632  C       A  57      62.526   7.194  66.097                       C  
HETATM 4633  C       A  57      61.838   7.727  65.003                       C  
HETATM 4634  C       A  57      62.418   8.768  64.283                       C  
HETATM 4635  C       A  57      63.679   9.273  64.643                       C  
HETATM 4636  C       A  57      64.385   8.758  65.729                       C  
HETATM 4637  C       A  57      63.792   7.725  66.455                       C  
HETATM 4638  C       A  57      65.503   7.275  68.231                       C  
HETATM 4639  C       A  57      65.799   8.565  68.687                       C  
HETATM 4640  C       A  57      67.006   8.809  69.339                       C  
HETATM 4641  C       A  57      67.910   7.769  69.560                       C  
HETATM 4642  C       A  57      67.608   6.482  69.115                       C  
HETATM 4643  C       A  57      66.413   6.233  68.442                       C  
HETATM 4644  H       A  57      60.321   1.525  71.731                       H  
HETATM 4645  H       A  57      61.596   1.058  73.826                       H  
HETATM 4646  H       A  57      62.182   5.256  74.512                       H  
HETATM 4647  H       A  57      61.432   7.627  73.219                       H  
HETATM 4648  H       A  57      60.571   9.322  71.619                       H  
HETATM 4649  H       A  57      59.313   8.627  69.604                       H  
HETATM 4650  H       A  57      58.885   6.224  69.133                       H  
HETATM 4651  H       A  57      60.586   4.448  76.484                       H  
HETATM 4652  H       A  57      60.444   4.988  78.907                       H  
HETATM 4653  H       A  57      62.134   4.133  80.500                       H  
HETATM 4654  H       A  57      64.002   2.697  79.710                       H  
HETATM 4655  H       A  57      65.787   1.182  78.196                       H  
HETATM 4656  H       A  57      67.008   0.013  76.376                       H  
HETATM 4657  H       A  57      66.217   0.159  74.035                       H  
HETATM 4658  H       A  57      64.179   1.462  73.456                       H  
HETATM 4659  H       A  57      59.869   2.818  66.488                       H  
HETATM 4660  H       A  57      57.895   1.364  66.841                       H  
HETATM 4661  H       A  57      56.859   1.201  69.102                       H  
HETATM 4662  H       A  57      57.785   2.569  70.972                       H  
HETATM 4663  H       A  57      64.201   5.095  69.668                       H  
HETATM 4664  H       A  57      62.265   3.596  69.961                       H  
HETATM 4665  H       A  57      60.281   5.347  66.568                       H  
HETATM 4666  H       A  57      60.867   7.331  64.718                       H  
HETATM 4667  H       A  57      61.893   9.193  63.432                       H  
HETATM 4668  H       A  57      64.117  10.078  64.062                       H  
HETATM 4669  H       A  57      65.363   9.145  65.996                       H  
HETATM 4670  H       A  57      65.077   9.360  68.536                       H  
HETATM 4671  H       A  57      67.232   9.812  69.690                       H  
HETATM 4672  H       A  57      68.846   7.961  70.078                       H  
HETATM 4673  H       A  57      68.310   5.668  69.278                       H  
HETATM 4674  H       A  57      66.181   5.242  68.067                       H  
HETATM 4675  N       A  58     107.837 110.012  16.574                       N  
HETATM 4676  C       A  58     108.243 111.344  16.652                       C  
HETATM 4677  C       A  58     107.843 112.339  17.545                       C  
HETATM 4678  C       A  58     108.422 113.597  17.415                       C  
HETATM 4679  C       A  58     109.400 113.852  16.435                       C  
HETATM 4680  C       A  58     109.813 112.847  15.558                       C  
HETATM 4681  C       A  58     109.229 111.583  15.657                       C  
HETATM 4682  C       A  58     109.430 110.331  14.957                       C  
HETATM 4683  C       A  58     110.264 109.933  13.907                       C  
HETATM 4684  C       A  58     110.220 108.610  13.478                       C  
HETATM 4685  C       A  58     109.347 107.687  14.081                       C  
HETATM 4686  C       A  58     108.503 108.060  15.123                       C  
HETATM 4687  C       A  58     108.559 109.384  15.556                       C  
HETATM 4688  N       A  58     109.974 115.147  16.342                       N  
HETATM 4689  C       A  58     109.979 115.958  15.205                       C  
HETATM 4690  C       A  58     109.420 115.722  13.948                       C  
HETATM 4691  C       A  58     109.558 116.717  12.982                       C  
HETATM 4692  C       A  58     110.231 117.920  13.260                       C  
HETATM 4693  C       A  58     110.777 118.153  14.519                       C  
HETATM 4694  C       A  58     110.653 117.171  15.507                       C  
HETATM 4695  C       A  58     111.073 117.082  16.890                       C  
HETATM 4696  C       A  58     111.774 117.938  17.746                       C  
HETATM 4697  C       A  58     112.036 117.528  19.050                       C  
HETATM 4698  C       A  58     111.607 116.269  19.505                       C  
HETATM 4699  C       A  58     110.905 115.397  18.674                       C  
HETATM 4700  C       A  58     110.638 115.819  17.371                       C  
HETATM 4701  C       A  58     107.000 109.360  17.522                       C  
HETATM 4702  C       A  58     107.525 108.372  18.380                       C  
HETATM 4703  C       A  58     106.637 107.731  19.257                       C  
HETATM 4704  C       A  58     105.289 108.080  19.311                       C  
HETATM 4705  C       A  58     104.793 109.083  18.477                       C  
HETATM 4706  C       A  58     105.649 109.712  17.576                       C  
HETATM 4707  N       A  58     112.917 106.727  18.039                       N  
HETATM 4708  C       A  58     111.660 107.315  18.185                       C  
HETATM 4709  C       A  58     111.316 108.662  18.311                       C  
HETATM 4710  C       A  58     109.967 108.983  18.397                       C  
HETATM 4711  C       A  58     108.959 107.994  18.351                       C  
HETATM 4712  C       A  58     109.321 106.649  18.235                       C  
HETATM 4713  C       A  58     110.670 106.300  18.145                       C  
HETATM 4714  C       A  58     111.365 105.042  17.966                       C  
HETATM 4715  C       A  58     110.943 103.713  17.864                       C  
HETATM 4716  C       A  58     111.898 102.711  17.707                       C  
HETATM 4717  C       A  58     113.266 103.027  17.660                       C  
HETATM 4718  C       A  58     113.712 104.344  17.759                       C  
HETATM 4719  C       A  58     112.750 105.344  17.901                       C  
HETATM 4720  C       A  58     114.152 107.420  18.001                       C  
HETATM 4721  C       A  58     115.025 107.235  16.922                       C  
HETATM 4722  C       A  58     116.241 107.916  16.892                       C  
HETATM 4723  C       A  58     116.582 108.796  17.920                       C  
HETATM 4724  C       A  58     115.704 108.986  18.988                       C  
HETATM 4725  C       A  58     114.496 108.293  19.038                       C  
HETATM 4726  H       A  58     107.097 112.141  18.307                       H  
HETATM 4727  H       A  58     108.119 114.407  18.072                       H  
HETATM 4728  H       A  58     110.587 113.055  14.827                       H  
HETATM 4729  H       A  58     110.936 110.646  13.438                       H  
HETATM 4730  H       A  58     110.865 108.285  12.667                       H  
HETATM 4731  H       A  58     109.332 106.659  13.732                       H  
HETATM 4732  H       A  58     107.835 107.348  15.593                       H  
HETATM 4733  H       A  58     108.895 114.797  13.733                       H  
HETATM 4734  H       A  58     109.133 116.559  11.995                       H  
HETATM 4735  H       A  58     110.323 118.673  12.484                       H  
HETATM 4736  H       A  58     111.291 119.086  14.735                       H  
HETATM 4737  H       A  58     112.114 118.908  17.393                       H  
HETATM 4738  H       A  58     112.578 118.185  19.723                       H  
HETATM 4739  H       A  58     111.827 115.966  20.525                       H  
HETATM 4740  H       A  58     110.582 114.423  19.025                       H  
HETATM 4741  H       A  58     107.028 106.970  19.925                       H  
HETATM 4742  H       A  58     104.629 107.577  20.012                       H  
HETATM 4743  H       A  58     103.744 109.363  18.515                       H  
HETATM 4744  H       A  58     105.281 110.470  16.890                       H  
HETATM 4745  H       A  58     112.072 109.438  18.330                       H  
HETATM 4746  H       A  58     109.682 110.024  18.498                       H  
HETATM 4747  H       A  58     108.551 105.885  18.170                       H  
HETATM 4748  H       A  58     109.886 103.466  17.911                       H  
HETATM 4749  H       A  58     111.584 101.675  17.625                       H  
HETATM 4750  H       A  58     113.994 102.230  17.547                       H  
HETATM 4751  H       A  58     114.770 104.581  17.731                       H  
HETATM 4752  H       A  58     114.738 106.572  16.114                       H  
HETATM 4753  H       A  58     116.916 107.769  16.053                       H  
HETATM 4754  H       A  58     117.526 109.332  17.888                       H  
HETATM 4755  H       A  58     115.966 109.666  19.795                       H  
HETATM 4756  H       A  58     113.820 108.413  19.878                       H  
HETATM 4757  N       A  59      11.137  87.301  61.455                       N  
HETATM 4758  C       A  59      12.443  87.789  61.397                       C  
HETATM 4759  C       A  59      13.161  88.508  62.353                       C  
HETATM 4760  C       A  59      14.471  88.864  62.047                       C  
HETATM 4761  C       A  59      15.063  88.487  60.827                       C  
HETATM 4762  C       A  59      14.347  87.747  59.883                       C  
HETATM 4763  C       A  59      13.024  87.398  60.161                       C  
HETATM 4764  C       A  59      12.022  86.631  59.450                       C  
HETATM 4765  C       A  59      12.000  85.980  58.212                       C  
HETATM 4766  C       A  59      10.849  85.297  57.832                       C  
HETATM 4767  C       A  59       9.720  85.269  58.670                       C  
HETATM 4768  C       A  59       9.714  85.915  59.903                       C  
HETATM 4769  C       A  59      10.875  86.588  60.283                       C  
HETATM 4770  N       A  59      16.406  88.860  60.558                       N  
HETATM 4771  C       A  59      16.842  89.597  59.454                       C  
HETATM 4772  C       A  59      16.099  90.149  58.410                       C  
HETATM 4773  C       A  59      16.790  90.861  57.431                       C  
HETATM 4774  C       A  59      18.185  91.022  57.490                       C  
HETATM 4775  C       A  59      18.919  90.477  58.540                       C  
HETATM 4776  C       A  59      18.250  89.759  59.536                       C  
HETATM 4777  C       A  59      18.679  89.086  60.746                       C  
HETATM 4778  C       A  59      19.921  88.890  61.356                       C  
HETATM 4779  C       A  59      19.988  88.159  62.538                       C  
HETATM 4780  C       A  59      18.825  87.619  63.113                       C  
HETATM 4781  C       A  59      17.573  87.800  62.528                       C  
HETATM 4782  C       A  59      17.513  88.542  61.347                       C  
HETATM 4783  C       A  59      10.307  87.336  62.610                       C  
HETATM 4784  C       A  59       9.988  86.147  63.299                       C  
HETATM 4785  C       A  59       9.123  86.244  64.400                       C  
HETATM 4786  C       A  59       8.624  87.472  64.828                       C  
HETATM 4787  C       A  59       8.976  88.642  64.154                       C  
HETATM 4788  C       A  59       9.809  88.569  63.039                       C  
HETATM 4789  N       A  59      11.765  81.109  61.470                       N  
HETATM 4790  C       A  59      11.525  82.394  61.957                       C  
HETATM 4791  C       A  59      12.414  83.452  62.157                       C  
HETATM 4792  C       A  59      11.898  84.656  62.616                       C  
HETATM 4793  C       A  59      10.519  84.831  62.871                       C  
HETATM 4794  C       A  59       9.645  83.758  62.676                       C  
HETATM 4795  C       A  59      10.137  82.537  62.213                       C  
HETATM 4796  C       A  59       9.513  81.278  61.862                       C  
HETATM 4797  C       A  59       8.197  80.809  61.902                       C  
HETATM 4798  C       A  59       7.932  79.504  61.496                       C  
HETATM 4799  C       A  59       8.970  78.665  61.059                       C  
HETATM 4800  C       A  59      10.291  79.108  61.010                       C  
HETATM 4801  C       A  59      10.548  80.421  61.404                       C  
HETATM 4802  C       A  59      13.027  80.599  61.074                       C  
HETATM 4803  C       A  59      13.192  80.054  59.796                       C  
HETATM 4804  C       A  59      14.434  79.550  59.413                       C  
HETATM 4805  C       A  59      15.518  79.607  60.291                       C  
HETATM 4806  C       A  59      15.353  80.160  61.561                       C  
HETATM 4807  C       A  59      14.109  80.647  61.960                       C  
HETATM 4808  H       A  59      12.709  88.792  63.297                       H  
HETATM 4809  H       A  59      15.056  89.447  62.751                       H  
HETATM 4810  H       A  59      14.829  87.442  58.960                       H  
HETATM 4811  H       A  59      12.871  86.004  57.563                       H  
HETATM 4812  H       A  59      10.819  84.782  56.876                       H  
HETATM 4813  H       A  59       8.834  84.728  58.353                       H  
HETATM 4814  H       A  59       8.847  85.887  60.552                       H  
HETATM 4815  H       A  59      15.021  90.031  58.365                       H  
HETATM 4816  H       A  59      16.236  91.300  56.606                       H  
HETATM 4817  H       A  59      18.693  91.580  56.709                       H  
HETATM 4818  H       A  59      19.996  90.609  58.589                       H  
HETATM 4819  H       A  59      20.822  89.300  60.908                       H  
HETATM 4820  H       A  59      20.948  88.002  63.022                       H  
HETATM 4821  H       A  59      18.901  87.046  64.034                       H  
HETATM 4822  H       A  59      16.678  87.375  62.969                       H  
HETATM 4823  H       A  59       8.872  85.337  64.941                       H  
HETATM 4824  H       A  59       7.970  87.517  65.694                       H  
HETATM 4825  H       A  59       8.594  89.605  64.483                       H  
HETATM 4826  H       A  59      10.068  89.460  62.475                       H  
HETATM 4827  H       A  59      13.473  83.346  61.951                       H  
HETATM 4828  H       A  59      12.575  85.488  62.779                       H  
HETATM 4829  H       A  59       8.579  83.892  62.842                       H  
HETATM 4830  H       A  59       7.394  81.454  62.250                       H  
HETATM 4831  H       A  59       6.913  79.128  61.520                       H  
HETATM 4832  H       A  59       8.743  77.647  60.756                       H  
HETATM 4833  H       A  59      11.090  78.452  60.680                       H  
HETATM 4834  H       A  59      12.351  80.042  59.111                       H  
HETATM 4835  H       A  59      14.557  79.127  58.420                       H  
HETATM 4836  H       A  59      16.487  79.221  59.985                       H  
HETATM 4837  H       A  59      16.191  80.202  62.251                       H  
HETATM 4838  H       A  59      13.964  81.054  62.955                       H  
HETATM 4839  N       A  60     105.409  54.322  73.417                       N  
HETATM 4840  C       A  60     105.806  55.436  74.155                       C  
HETATM 4841  C       A  60     105.377  55.862  75.413                       C  
HETATM 4842  C       A  60     105.954  57.014  75.939                       C  
HETATM 4843  C       A  60     106.957  57.711  75.240                       C  
HETATM 4844  C       A  60     107.399  57.268  73.991                       C  
HETATM 4845  C       A  60     106.818  56.127  73.436                       C  
HETATM 4846  C       A  60     107.044  55.384  72.214                       C  
HETATM 4847  C       A  60     107.909  55.550  71.126                       C  
HETATM 4848  C       A  60     107.883  54.613  70.097                       C  
HETATM 4849  C       A  60     106.998  53.522  70.142                       C  
HETATM 4850  C       A  60     106.123  53.338  71.208                       C  
HETATM 4851  C       A  60     106.161  54.274  72.241                       C  
HETATM 4852  N       A  60     107.528  58.876  75.816                       N  
HETATM 4853  C       A  60     107.561  60.144  75.230                       C  
HETATM 4854  C       A  60     107.039  60.566  74.007                       C  
HETATM 4855  C       A  60     107.199  61.908  73.665                       C  
HETATM 4856  C       A  60     107.859  62.808  74.519                       C  
HETATM 4857  C       A  60     108.368  62.382  75.743                       C  
HETATM 4858  C       A  60     108.221  61.041  76.111                       C  
HETATM 4859  C       A  60     108.603  60.275  77.279                       C  
HETATM 4860  C       A  60     109.276  60.588  78.464                       C  
HETATM 4861  C       A  60     109.503  59.584  79.401                       C  
HETATM 4862  C       A  60     109.067  58.268  79.161                       C  
HETATM 4863  C       A  60     108.393  57.929  77.989                       C  
HETATM 4864  C       A  60     108.160  58.944  77.059                       C  
HETATM 4865  C       A  60     104.548  53.294  73.895                       C  
HETATM 4866  C       A  60     105.054  52.005  74.165                       C  
HETATM 4867  C       A  60     104.144  51.023  74.586                       C  
HETATM 4868  C       A  60     102.793  51.313  74.770                       C  
HETATM 4869  C       A  60     102.317  52.602  74.530                       C  
HETATM 4870  C       A  60     103.195  53.587  74.081                       C  
HETATM 4871  N       A  60     110.460  50.692  73.196                       N  
HETATM 4872  C       A  60     109.197  51.143  73.581                       C  
HETATM 4873  C       A  60     108.843  52.254  74.349                       C  
HETATM 4874  C       A  60     107.492  52.503  74.547                       C  
HETATM 4875  C       A  60     106.489  51.677  73.991                       C  
HETATM 4876  C       A  60     106.861  50.563  73.234                       C  
HETATM 4877  C       A  60     108.213  50.290  73.018                       C  
HETATM 4878  C       A  60     108.918  49.279  72.258                       C  
HETATM 4879  C       A  60     108.505  48.179  71.500                       C  
HETATM 4880  C       A  60     109.468  47.378  70.893                       C  
HETATM 4881  C       A  60     110.836  47.662  71.044                       C  
HETATM 4882  C       A  60     111.273  48.752  71.794                       C  
HETATM 4883  C       A  60     110.303  49.560  72.388                       C  
HETATM 4884  C       A  60     111.693  51.300  73.539                       C  
HETATM 4885  C       A  60     112.596  51.666  72.534                       C  
HETATM 4886  C       A  60     113.809  52.260  72.878                       C  
HETATM 4887  C       A  60     114.117  52.512  74.215                       C  
HETATM 4888  C       A  60     113.210  52.157  75.214                       C  
HETATM 4889  C       A  60     112.004  51.542  74.882                       C  
HETATM 4890  H       A  60     104.611  55.321  75.957                       H  
HETATM 4891  H       A  60     105.629  57.395  76.902                       H  
HETATM 4892  H       A  60     108.192  57.803  73.480                       H  
HETATM 4893  H       A  60     108.591  56.395  71.090                       H  
HETATM 4894  H       A  60     108.552  54.725  69.250                       H  
HETATM 4895  H       A  60     106.997  52.802  69.328                       H  
HETATM 4896  H       A  60     105.445  52.493  71.246                       H  
HETATM 4897  H       A  60     106.524  59.875  73.348                       H  
HETATM 4898  H       A  60     106.803  62.263  72.718                       H  
HETATM 4899  H       A  60     107.969  63.847  74.221                       H  
HETATM 4900  H       A  60     108.872  63.081  76.405                       H  
HETATM 4901  H       A  60     109.621  61.602  78.647                       H  
HETATM 4902  H       A  60     110.024  59.815  80.325                       H  
HETATM 4903  H       A  60     109.260  57.498  79.903                       H  
HETATM 4904  H       A  60     108.064  56.912  77.803                       H  
HETATM 4905  H       A  60     104.520  50.028  74.800                       H  
HETATM 4906  H       A  60     102.116  50.536  75.112                       H  
HETATM 4907  H       A  60     101.266  52.838  74.673                       H  
HETATM 4908  H       A  60     102.843  54.588  73.851                       H  
HETATM 4909  H       A  60     109.595  52.911  74.770                       H  
HETATM 4910  H       A  60     107.199  53.361  75.143                       H  
HETATM 4911  H       A  60     106.096  49.939  72.779                       H  
HETATM 4912  H       A  60     107.448  47.953  71.391                       H  
HETATM 4913  H       A  60     109.161  46.521  70.300                       H  
HETATM 4914  H       A  60     111.571  47.018  70.571                       H  
HETATM 4915  H       A  60     112.331  48.962  71.915                       H  
HETATM 4916  H       A  60     112.334  51.492  71.497                       H  
HETATM 4917  H       A  60     114.508  52.541  72.094                       H  
HETATM 4918  H       A  60     115.060  52.984  74.477                       H  
HETATM 4919  H       A  60     113.446  52.345  76.257                       H  
HETATM 4920  H       A  60     111.304  51.237  75.652                       H  
HETATM 4921  N       A  61      41.548  70.020  81.055                       N  
HETATM 4922  C       A  61      40.216  69.889  80.663                       C  
HETATM 4923  C       A  61      39.554  70.466  79.579                       C  
HETATM 4924  C       A  61      38.209  70.155  79.401                       C  
HETATM 4925  C       A  61      37.546  69.265  80.268                       C  
HETATM 4926  C       A  61      38.220  68.673  81.338                       C  
HETATM 4927  C       A  61      39.563  68.989  81.547                       C  
HETATM 4928  C       A  61      40.555  68.552  82.508                       C  
HETATM 4929  C       A  61      40.527  67.673  83.596                       C  
HETATM 4930  C       A  61      41.697  67.457  84.317                       C  
HETATM 4931  C       A  61      42.889  68.115  83.966                       C  
HETATM 4932  C       A  61      42.942  69.000  82.892                       C  
HETATM 4933  C       A  61      41.768  69.204  82.168                       C  
HETATM 4934  N       A  61      36.176  68.965  80.045                       N  
HETATM 4935  C       A  61      35.142  69.144  80.966                       C
[truncated: 3,562,790 more chars]
