# Supplementary material for: Confining donor conformation distributions for efficient thermally activated delayed fluorescence with fast spin-flipping
Source: Nat Commun. 2023 May 4;14:2564. doi: 10.1038/s41467-023-38197-y (PMC10160101; doi:10.1038/s41467-023-38197-y)
Supplement: Supplementary file 3 — Source Data [file 41467_2023_38197_MOESM3_ESM.zip › Theoretical Simulation Data/MD_trajectories/TBP-DMAc_Final.gro]

PhCzPCz+TBP-DMAc
47435
    1PCz     N1    1   5.622   0.353   5.960 -0.0779 -1.1332 -0.0400
    1PCz     C2    2   5.635   0.421   5.833 -0.0454  0.2302 -0.7469
    1PCz     C3    3   5.730   0.397   5.733 -0.1359 -0.3078 -0.1360
    1PCz     C4    4   5.710   0.469   5.613 -0.2035  0.0082 -0.7346
    1PCz     C5    5   5.595   0.547   5.583 -0.4367  0.9109  0.0229
    1PCz     C6    6   5.507   0.565   5.688  0.1176 -0.5552  0.4895
    1PCz     C7    7   5.533   0.508   5.815  0.4234  0.3197 -0.7612
    1PCz     C8    8   5.449   0.501   5.938  1.1535 -0.1725 -0.0651
    1PCz     C9    9   5.329   0.562   5.970 -0.5355  0.0740 -0.3889
    1PCz    C10   10   5.269   0.544   6.094 -0.6021  0.0982 -0.0837
    1PCz    C11   11   5.334   0.458   6.185  0.2703  0.2237  0.7073
    1PCz    C12   12   5.456   0.395   6.150 -0.1066 -0.2924  0.1076
    1PCz    C13   13   5.511   0.411   6.023  0.0614  0.4355 -0.1147
    1PCz    N14   14   5.575   0.589   5.458  0.5427 -0.3151  0.0135
    1PCz    C15   15   5.534   0.720   5.420  0.2645 -0.5013  0.1914
    1PCz    C16   16   5.524   0.839   5.499  0.9861 -0.0536  0.5749
    1PCz    C17   17   5.466   0.953   5.437  0.0090  0.2678  0.7235
    1PCz    C18   18   5.413   0.947   5.304 -0.1755 -0.5585 -0.1115
    1PCz    C19   19   5.414   0.823   5.232  0.3397 -0.0361 -0.0850
    1PCz    C20   20   5.473   0.709   5.293  0.5964  0.1046  0.1275
    1PCz    C21   21   5.481   0.565   5.250  0.4033  0.2400 -0.7133
    1PCz    C22   22   5.433   0.496   5.146 -0.0651  0.2986  1.0234
    1PCz    C23   23   5.438   0.355   5.146  0.8276 -0.6363  0.2932
    1PCz    C24   24   5.508   0.286   5.245  0.0386  0.0677 -0.1438
    1PCz    C25   25   5.549   0.363   5.361 -0.2851  0.0478  0.7503
    1PCz    C26   26   5.547   0.497   5.355  0.0529 -0.4945  1.3136
    1PCz    C27   27   5.659   0.228   5.986 -0.1395  0.0178  0.0227
    1PCz    C28   28   5.584   0.124   5.917  1.0098 -0.1712  0.3845
    1PCz    C29   29   5.623  -0.012   5.942 -0.4917  0.3198 -0.0881
    1PCz    C30   30   5.743  -0.034   6.018 -0.0994 -0.9536 -0.3919
    1PCz    C31   31   5.814   0.076   6.078  0.2921 -0.3732  0.1129
    1PCz    C32   32   5.769   0.207   6.064 -0.1074 -0.1686  0.1190
    1PCz    N33   33   5.129   0.295   5.650  0.1654  0.0037  0.3510
    1PCz    C34   34   5.246   0.233   5.693 -0.8546  0.0994  0.2823
    1PCz    C35   35   5.360   0.203   5.619 -0.2456  0.5962 -0.5330
    1PCz    C36   36   5.469   0.164   5.693  0.5542  0.4541  0.0929
    1PCz    C37   37   5.461   0.153   5.836  0.0043  0.0886  0.1073
    1PCz    C38   38   5.339   0.166   5.898 -0.9886  0.0673 -0.9345
    1PCz    C39   39   5.230   0.203   5.829  0.8633  0.3136  0.3693
    1PCz    C40   40   5.096   0.247   5.866 -0.4541 -0.7227 -0.3569
    1PCz    C41   41   5.043   0.267   5.995 -0.4593  0.0726 -0.3309
    1PCz    C42   42   4.918   0.336   6.003 -0.3885  0.7970 -0.3935
    1PCz    C43   43   4.858   0.387   5.890 -0.2919  0.3538  0.9637
    1PCz    C44   44   4.918   0.381   5.763  0.6457  0.2212  0.3353
    1PCz    C45   45   5.036   0.304   5.752 -0.1862  0.3487 -0.4793
    1PCz    C46   46   5.133   0.372   5.541  0.1008 -0.9688 -0.1670
    1PCz    C47   47   5.163   0.514   5.547 -0.3639 -0.0652  0.2957
    1PCz    C48   48   5.187   0.588   5.432 -0.2468 -0.0397 -0.0263
    1PCz    C49   49   5.178   0.526   5.313  0.0555  0.4285  0.6440
    1PCz    C50   50   5.150   0.389   5.300  0.0512 -0.0491 -0.0335
    1PCz    C51   51   5.134   0.318   5.417 -0.5347  0.7679  0.2894
    1PCz    H52   52   5.805   0.320   5.750  0.2941 -0.0839 -0.9689
    1PCz    H53   53   5.784   0.459   5.533  0.1403  5.3633 -1.4646
    1PCz    H54   54   5.419   0.626   5.667 -0.8544 -2.9114 -3.4048
    1PCz    H55   55   5.279   0.633   5.905 -0.3380  0.7388  0.1716
    1PCz    H56   56   5.178   0.602   6.109 -0.9147 -0.0419 -1.3063
    1PCz    H57   57   5.297   0.439   6.285  0.5673  0.1156  0.7976
    1PCz    H58   58   5.509   0.325   6.215 -1.1039 -0.9739  0.2168
    1PCz    H59   59   5.558   0.843   5.602  1.2609  1.1394  0.4606
    1PCz    H60   60   5.456   1.045   5.493 -2.2597  0.3409  0.2787
    1PCz    H61   61   5.361   1.033   5.263 -0.7721 -1.7744 -2.0487
    1PCz    H62   62   5.381   0.812   5.129  0.2278  0.4263 -0.1044
    1PCz    H63   63   5.395   0.552   5.062  1.4154  1.2437  0.9450
    1PCz    H64   64   5.395   0.297   5.065 -2.0550  0.1853  1.1051
    1PCz    H65   65   5.503   0.177   5.251  1.1104  0.0316  0.3588
    1PCz    H66   66   5.571   0.318   5.457 -0.2385  0.9734  1.1856
    1PCz    H67   67   5.566  -0.095   5.902  1.3860  0.4509 -3.4824
    1PCz    H68   68   5.776  -0.137   6.029 -1.8769 -1.6767 -1.4632
    1PCz    H69   69   5.880   0.047   6.159 -0.5774 -0.4876  0.8017
    1PCz    H70   70   5.819   0.287   6.117  0.8649  0.6550 -1.9164
    1PCz    H71   71   5.357   0.212   5.511 -2.1292  0.2014 -0.5443
    1PCz    H72   72   5.560   0.135   5.641  2.0361  1.4783  2.0031
    1PCz    H73   73   5.334   0.156   6.006  1.2532  0.9412 -0.7000
    1PCz    H74   74   5.093   0.244   6.089 -0.2196  0.6838 -0.3099
    1PCz    H75   75   4.873   0.353   6.100  0.4710  0.2740  0.1136
    1PCz    H76   76   4.773   0.455   5.892 -0.5996  0.1469 -1.3991
    1PCz    H77   77   4.873   0.428   5.676 -0.4727 -2.5564 -0.7045
    1PCz    H78   78   5.156   0.559   5.646  2.0168 -0.0790  0.5078
    1PCz    H79   79   5.202   0.696   5.434  0.8179 -0.1882  0.3321
    1PCz    H80   80   5.188   0.587   5.223 -0.3448  0.0566  0.3465
    1PCz    H81   81   5.128   0.339   5.206  2.7216 -0.8228 -0.3493
    1PCz    H82   82   5.125   0.209   5.416 -0.0991  0.7328  0.1626
    2PCz     N1   83   7.955   6.088   6.829  0.4476  0.1918 -0.2746
    2PCz     C2   84   7.947   5.951   6.858 -1.0427 -0.1358 -0.5893
    2PCz     C3   85   7.883   5.882   6.960 -0.2096 -0.0354 -0.7731
    2PCz     C4   86   7.893   5.738   6.966  0.0518  0.3665  0.5266
    2PCz     C5   87   7.968   5.673   6.868 -0.2560  0.2293  1.0528
    2PCz     C6   88   8.035   5.743   6.760 -0.2130 -0.2236  0.3568
    2PCz     C7   89   8.019   5.887   6.754  0.6751  0.8785 -0.6059
    2PCz     C8   90   8.072   5.988   6.669  0.0012 -0.3339 -0.7645
    2PCz     C9   91   8.146   5.985   6.547  0.0319  0.0554  0.1819
    2PCz    C10   92   8.178   6.101   6.477 -0.0829 -0.8786 -0.7468
    2PCz    C11   93   8.149   6.227   6.533 -0.2773 -0.3252  0.3196
    2PCz    C12   94   8.070   6.236   6.653 -0.0692  0.0919 -0.4491
    2PCz    C13   95   8.032   6.110   6.715  0.0683  0.0252 -0.1649
    2PCz    N14   96   7.996   5.535   6.872  0.1119 -0.0333 -0.7338
    2PCz    C15   97   8.106   5.488   6.950  0.1157 -0.6504  0.0361
    2PCz    C16   98   8.209   5.560   7.013 -0.1581 -0.0104 -0.0594
    2PCz    C17   99   8.301   5.485   7.090  0.1915 -0.1199 -0.8216
    2PCz    C18  100   8.284   5.343   7.115  0.1150 -0.6303  0.0126
    2PCz    C19  101   8.167   5.285   7.062  0.1315  0.2268 -0.3590
    2PCz    C20  102   8.083   5.357   6.972 -0.5373  0.6797  0.2185
    2PCz    C21  103   7.959   5.322   6.910 -0.2189 -0.0373  0.2939
    2PCz    C22  104   7.891   5.198   6.891 -0.7144 -0.2237  0.1768
    2PCz    C23  105   7.759   5.201   6.852  0.2801 -0.6487 -0.0730
    2PCz    C24  106   7.700   5.323   6.817  0.2088  0.0740 -0.1275
    2PCz    C25  107   7.769   5.444   6.808 -0.3243 -0.3251 -0.4684
    2PCz    C26  108   7.902   5.437   6.857  0.5338  0.0820  0.8903
    2PCz    C27  109   7.862   6.183   6.882 -0.2921 -0.4665 -0.3261
    2PCz    C28  110   7.727   6.180   6.840  0.6397  0.1865  0.1259
    2PCz    C29  111   7.627   6.263   6.897 -0.4177 -0.1336 -0.0971
    2PCz    C30  112   7.667   6.347   7.001  0.0719 -0.4510 -0.0090
    2PCz    C31  113   7.801   6.348   7.047  0.3005  0.2080 -0.2907
    2PCz    C32  114   7.898   6.275   6.980 -0.0863 -0.3521 -0.2813
    2PCz    N33  115   7.591   5.822   6.425 -0.3185 -0.2486  0.3321
    2PCz    C34  116   7.594   5.914   6.533 -0.9153  0.0333  0.4368
    2PCz    C35  117   7.530   5.911   6.655  0.5641 -0.3298 -0.2704
    2PCz    C36  118   7.577   5.997   6.749  0.2870 -0.2356  0.5107
    2PCz    C37  119   7.685   6.083   6.725  0.3668  0.0208 -0.3853
    2PCz    C38  120   7.745   6.092   6.600 -0.6515 -0.0657  0.0078
    2PCz    C39  121   7.701   5.996   6.508 -0.4410 -0.2965  0.1278
    2PCz    C40  122   7.752   5.966   6.371 -0.3777  0.6488  0.1233
    2PCz    C41  123   7.845   6.035   6.298 -0.5576  0.6776  0.1494
    2PCz    C42  124   7.872   5.982   6.170 -0.3569 -0.7021 -0.4634
    2PCz    C43  125   7.809   5.863   6.122 -0.6662 -0.4961 -0.5195
    2PCz    C44  126   7.710   5.799   6.197 -0.1241  0.1878  0.3813
    2PCz    C45  127   7.682   5.858   6.318  0.4765  0.2449 -0.0342
    2PCz    C46  128   7.509   5.706   6.420 -0.7006  0.1595  0.7131
    2PCz    C47  129   7.532   5.601   6.511 -0.4831  0.1700 -0.6490
    2PCz    C48  130   7.456   5.482   6.503  0.5030 -0.0524  0.0154
    2PCz    C49  131   7.378   5.458   6.391  0.1945  0.0084  0.3690
    2PCz    C50  132   7.363   5.555   6.294 -0.4781 -0.2764  0.2578
    2PCz    C51  133   7.426   5.677   6.314  0.1544 -0.0581 -0.3447
    2PCz    H52  134   7.831   5.933   7.040  1.1988 -0.6788  0.5965
    2PCz    H53  135   7.846   5.672   7.038  1.5955 -1.3936  0.0070
    2PCz    H54  136   8.105   5.686   6.699  0.0697  0.1418  0.3325
    2PCz    H55  137   8.170   5.887   6.506 -1.8200 -0.4254  0.1552
    2PCz    H56  138   8.228   6.094   6.381 -1.1237  1.1374 -1.4920
    2PCz    H57  139   8.168   6.320   6.479  1.1793 -0.8639 -0.1534
    2PCz    H58  140   8.032   6.333   6.684  0.5241  0.4541 -0.8253
    2PCz    H59  141   8.227   5.662   6.982 -1.3498 -0.5988 -3.0912
    2PCz    H60  142   8.391   5.527   7.135  0.4190 -1.0121 -0.4123
    2PCz    H61  143   8.349   5.279   7.174 -0.9079 -1.0065  0.7499
    2PCz    H62  144   8.153   5.180   7.085 -1.1065  0.6889  1.2081
    2PCz    H63  145   7.934   5.109   6.935 -1.8578 -0.8398  0.0816
    2PCz    H64  146   7.707   5.107   6.866  3.1078 -2.6218 -1.7542
    2PCz    H65  147   7.593   5.327   6.796 -0.3359  0.0181  2.3281
    2PCz    H66  148   7.722   5.536   6.774 -0.9658 -0.1617  0.7992
    2PCz    H67  149   7.526   6.255   6.858  0.3403 -1.2388 -1.9622
    2PCz    H68  150   7.594   6.414   7.044  1.8835  3.6520 -2.6714
    2PCz    H69  151   7.835   6.408   7.130  1.8578 -1.0377  0.0119
    2PCz    H70  152   8.001   6.284   7.016 -0.4555  0.7216  0.5637
    2PCz    H71  153   7.458   5.835   6.685  0.3200 -0.2865 -0.7392
    2PCz    H72  154   7.541   6.000   6.852  1.3899 -0.6858  0.9263
    2PCz    H73  155   7.807   6.177   6.571 -0.3445 -0.2675  0.0715
    2PCz    H74  156   7.906   6.116   6.336  1.7380 -0.1798 -1.4933
    2PCz    H75  157   7.948   6.030   6.110  0.6049 -1.0619  0.4501
    2PCz    H76  158   7.838   5.828   6.024  0.7562  1.5566 -0.8806
    2PCz    H77  159   7.662   5.705   6.172  0.0751 -0.3917  2.0998
    2PCz    H78  160   7.591   5.616   6.601 -1.0152  0.2877 -0.3164
    2PCz    H79  161   7.471   5.406   6.580 -0.2581 -2.0415 -1.6957
    2PCz    H80  162   7.319   5.367   6.384  1.0388 -0.6815  1.7601
    2PCz    H81  163   7.303   5.554   6.203 -0.8217 -1.7792  0.4675
    2PCz    H82  164   7.409   5.754   6.239  0.1599 -1.5905 -1.9887
    3PCz     N1  165   1.418   2.192   4.548  0.6270  0.2615  0.1762
    3PCz     C2  166   1.336   2.079   4.551  0.5949  0.0462 -0.0978
    3PCz     C3  167   1.239   2.047   4.640  0.5705  0.2733  0.7156
    3PCz     C4  168   1.178   1.927   4.627  0.1931 -0.2535  0.2076
    3PCz     C5  169   1.213   1.831   4.526 -0.4750  0.3189 -0.1210
    3PCz     C6  170   1.310   1.871   4.431 -0.1457  0.0871 -0.0474
    3PCz     C7  171   1.378   1.996   4.447  0.3282  0.3757 -0.2604
    3PCz     C8  172   1.484   2.068   4.379  0.6034  0.2794  0.4535
    3PCz     C9  173   1.560   2.028   4.266  0.4124 -0.1289  0.8231
    3PCz    C10  174   1.660   2.112   4.225 -0.6030 -0.2139  0.4041
    3PCz    C11  175   1.694   2.229   4.295 -0.2525 -0.4341 -0.2458
    3PCz    C12  176   1.611   2.273   4.401  0.8824  0.2685 -0.5941
    3PCz    C13  177   1.512   2.187   4.446  0.0512  0.2575 -0.1070
    3PCz    N14  178   1.149   1.711   4.515  0.1911  0.1091  0.0392
    3PCz    C15  179   1.163   1.615   4.611 -0.0646 -0.5168 -0.3283
    3PCz    C16  180   1.266   1.604   4.711  0.2842 -0.5473  0.1599
    3PCz    C17  181   1.252   1.497   4.800  0.7933 -0.8593  1.2120
    3PCz    C18  182   1.157   1.395   4.777 -0.3270  0.4323  0.4747
    3PCz    C19  183   1.062   1.404   4.677  0.2957  0.4561  1.2611
    3PCz    C20  184   1.065   1.519   4.599  0.4158  0.2399 -0.1780
    3PCz    C21  185   0.994   1.551   4.479 -0.2227 -0.7848  0.3706
    3PCz    C22  186   0.884   1.495   4.415  0.0848  0.3995  0.2293
    3PCz    C23  187   0.842   1.551   4.292 -0.0128 -0.1629 -0.3148
    3PCz    C24  188   0.891   1.675   4.245 -0.1440 -0.5732 -0.2119
    3PCz    C25  189   0.992   1.743   4.314 -0.7727  0.7082  0.0960
    3PCz    C26  190   1.048   1.676   4.428  0.1772  0.2237  0.0920
    3PCz    C27  191   1.411   2.301   4.636 -0.7099 -0.0201  0.0911
    3PCz    C28  192   1.289   2.377   4.635 -0.3246  0.2505  0.3763
    3PCz    C29  193   1.269   2.463   4.741 -0.3295 -0.4026 -0.3627
    3PCz    C30  194   1.365   2.478   4.848 -0.1181 -0.2514  0.0674
    3PCz    C31  195   1.483   2.408   4.843  0.2307 -0.8569 -0.1817
    3PCz    C32  196   1.505   2.320   4.737 -0.0560  0.5689  0.1601
    3PCz    N33  197   1.048   2.401   4.118 -0.1981  0.2802 -0.1956
    3PCz    C34  198   1.085   2.393   4.255  0.0208  0.0480  0.1999
    3PCz    C35  199   1.006   2.392   4.372  0.5768 -0.1906 -0.4822
    3PCz    C36  200   1.074   2.396   4.495  0.0203 -0.5208 -0.4154
    3PCz    C37  201   1.213   2.397   4.500 -0.4778 -0.1976  0.2274
    3PCz    C38  202   1.288   2.401   4.377  0.4970 -0.1043 -0.3189
    3PCz    C39  203   1.218   2.392   4.255  0.8335  0.7000 -0.1628
    3PCz    C40  204   1.268   2.381   4.118 -0.1137 -0.5126  1.0455
    3PCz    C41  205   1.395   2.348   4.067  0.2999  0.3227 -0.6661
    3PCz    C42  206   1.413   2.336   3.927  0.0678 -0.5045 -0.5491
    3PCz    C43  207   1.300   2.355   3.845 -0.2847 -0.3108  0.0514
    3PCz    C44  208   1.171   2.386   3.896  0.3149 -0.3314 -0.7369
    3PCz    C45  209   1.156   2.394   4.034 -0.6686  0.2356  0.2071
    3PCz    C46  210   0.922   2.363   4.066 -0.5677  0.2775  0.3670
    3PCz    C47  211   0.862   2.239   4.111  0.5007 -0.3959 -0.0536
    3PCz    C48  212   0.730   2.215   4.071  0.5403 -0.0349 -0.1566
    3PCz    C49  213   0.669   2.298   3.976  0.0396 -0.2841 -0.2625
    3PCz    C50  214   0.732   2.412   3.926 -0.5801  0.5179  0.4633
    3PCz    C51  215   0.861   2.442   3.967  0.1780  0.0509  0.3237
    3PCz    H52  216   1.204   2.110   4.722 -0.0385 -0.8044  1.3023
    3PCz    H53  217   1.105   1.894   4.700  0.1559 -0.5369  0.0429
    3PCz    H54  218   1.334   1.816   4.341  1.4651  0.3779  0.1771
    3PCz    H55  219   1.536   1.935   4.216  2.5979  0.0458 -0.6699
    3PCz    H56  220   1.725   2.080   4.143 -0.5037  1.9726 -0.4423
    3PCz    H57  221   1.783   2.287   4.273 -0.5045  0.3540  0.7571
    3PCz    H58  222   1.641   2.361   4.458  1.1940  0.0977 -0.4901
    3PCz    H59  223   1.343   1.681   4.720  0.9611 -1.2641  0.6447
    3PCz    H60  224   1.320   1.489   4.884  1.2273 -1.2881  0.8279
    3PCz    H61  225   1.162   1.310   4.844  1.1200 -0.3860 -0.6365
    3PCz    H62  226   0.999   1.319   4.657 -0.0781  0.8953  0.5100
    3PCz    H63  227   0.849   1.397   4.447  0.5590 -0.4996 -1.8247
    3PCz    H64  228   0.764   1.502   4.235  1.2920 -1.7562 -0.7890
    3PCz    H65  229   0.858   1.711   4.148  2.0455 -1.1496 -1.2484
    3PCz    H66  230   1.041   1.831   4.274  1.2305  0.0195  0.8985
    3PCz    H67  231   1.181   2.527   4.738 -0.9749 -1.2313  0.0544
    3PCz    H68  232   1.340   2.549   4.926  0.5669 -0.8444  0.8313
    3PCz    H69  233   1.555   2.422   4.923  2.1358 -3.0324 -1.3779
    3PCz    H70  234   1.594   2.257   4.744  0.3344  1.2161  1.4177
    3PCz    H71  235   0.899   2.374   4.365  0.6078 -0.6369  0.0691
    3PCz    H72  236   1.018   2.416   4.585 -0.0898 -0.6315 -0.4591
    3PCz    H73  237   1.396   2.412   4.381  0.4496 -0.1375  1.4162
    3PCz    H74  238   1.476   2.342   4.140  0.9879 -2.9100 -1.5086
    3PCz    H75  239   1.508   2.316   3.879 -0.2947 -1.4630 -0.9014
    3PCz    H76  240   1.310   2.348   3.737  1.8609  1.4346  0.0673
    3PCz    H77  241   1.086   2.385   3.829 -0.6628  0.3303  0.4454
    3PCz    H78  242   0.906   2.180   4.191  0.3942 -0.4744 -0.0529
    3PCz    H79  243   0.672   2.133   4.112 -2.6241  2.7877  1.5062
    3PCz    H80  244   0.576   2.281   3.923 -0.2731  0.4842  0.0291
    3PCz    H81  245   0.674   2.472   3.857  0.0788  1.2736  0.5474
    3PCz    H82  246   0.906   2.535   3.931  0.2426  0.3772  1.2245
    4PCz     N1  247   3.454   7.765   0.367 -0.1708 -0.3279 -0.0400
    4PCz     C2  248   3.435   7.646   0.434  0.2582  0.1657  0.1769
    4PCz     C3  249   3.321   7.573   0.454 -0.3563 -0.1718 -0.5201
    4PCz     C4  250   3.326   7.448   0.510  0.3253  0.8656  0.4369
    4PCz     C5  251   3.445   7.394   0.548 -0.2459 -0.3104 -0.7042
    4PCz     C6  252   3.568   7.462   0.525  0.5621 -0.1054 -0.3880
    4PCz     C7  253   3.559   7.592   0.470  0.5148  0.3640 -0.4777
    4PCz     C8  254   3.659   7.689   0.424 -0.1406  0.3198  0.0887
    4PCz     C9  255   3.798   7.686   0.445  0.4535  0.1446  0.0587
    4PCz    C10  256   3.867   7.800   0.406 -0.2554  0.1113  0.1658
    4PCz    C11  257   3.803   7.910   0.348  0.2427 -0.0030  0.3229
    4PCz    C12  258   3.666   7.905   0.315  0.5163 -0.8253 -0.2958
    4PCz    C13  259   3.593   7.795   0.367  0.0939 -0.1481  0.7097
    4PCz    N14  260   3.445   7.271   0.617  0.4981 -0.2660  0.2694
    4PCz    C15  261   3.515   7.262   0.740 -0.2824 -0.4406 -0.3129
    4PCz    C16  262   3.506   7.342   0.853 -0.5837  0.0475 -0.0779
    4PCz    C17  263   3.585   7.302   0.966  0.3881  0.0093  0.3200
    4PCz    C18  264   3.665   7.188   0.959 -0.6445 -0.0801  0.0359
    4PCz    C19  265   3.670   7.108   0.844  0.4753 -0.6977  0.0389
    4PCz    C20  266   3.588   7.148   0.735 -0.3043  0.7791 -0.1202
    4PCz    C21  267   3.555   7.080   0.616  0.3801  0.8015 -0.1552
    4PCz    C22  268   3.591   6.955   0.554  0.0876 -0.1378  0.3733
    4PCz    C23  269   3.522   6.920   0.430 -0.3507 -0.2329  0.3109
    4PCz    C24  270   3.436   7.002   0.361  0.2458 -0.5419 -0.0371
    4PCz    C25  271   3.406   7.127   0.418  0.6424  0.0844  0.6698
    4PCz    C26  272   3.457   7.155   0.542 -0.0276  0.1708 -0.7494
    4PCz    C27  273   3.354   7.833   0.292 -0.2479  0.3205  0.7656
    4PCz    C28  274   3.377   7.856   0.153  0.3060  0.3787 -0.5162
    4PCz    C29  275   3.273   7.913   0.081  0.1653  0.0185  0.4337
    4PCz    C30  276   3.162   7.962   0.142  0.6622  0.1548 -0.4410
    4PCz    C31  277   3.151   7.955   0.282 -0.1512 -0.5332 -0.6645
    4PCz    C32  278   3.248   7.886   0.359  0.0731 -0.0033 -0.3293
    4PCz    N33  279   3.804   7.702  -0.174 -0.0113 -0.0171 -0.8797
    4PCz    C34  280   3.695   7.714  -0.084 -0.3330 -0.0033 -0.0409
    4PCz    C35  281   3.638   7.622   0.012  0.1280 -0.5770 -0.1954
    4PCz    C36  282   3.534   7.666   0.090 -0.0807 -0.2718 -0.4115
    4PCz    C37  283   3.478   7.798   0.070 -0.3341 -0.3855 -0.1340
    4PCz    C38  284   3.534   7.889  -0.026 -0.0119 -0.4190 -0.6648
    4PCz    C39  285   3.644   7.843  -0.102 -0.0783 -0.2532 -0.1958
    4PCz    C40  286   3.732   7.905  -0.202  0.2695 -1.1938 -0.1572
    4PCz    C41  287   3.744   8.037  -0.243 -0.1769 -0.5861 -0.7664
    4PCz    C42  288   3.849   8.077  -0.335 -0.0163  0.3020 -0.1809
    4PCz    C43  289   3.944   7.982  -0.383  1.1289 -0.2634 -0.0376
    4PCz    C44  290   3.936   7.844  -0.335  0.2189 -0.6916 -0.1934
    4PCz    C45  291   3.825   7.815  -0.248  0.0687  0.2366  0.4476
    4PCz    C46  292   3.893   7.598  -0.179  0.2976  0.8238  0.3658
    4PCz    C47  293   3.989   7.582  -0.079 -1.3748  1.1374 -0.3447
    4PCz    C48  294   4.086   7.483  -0.095  0.5834 -0.5605 -0.2247
    4PCz    C49  295   4.090   7.396  -0.204 -0.1646  0.0740 -0.5929
    4PCz    C50  296   3.987   7.400  -0.297  0.1504 -0.0580  0.1701
    4PCz    C51  297   3.893   7.501  -0.285  0.8259  0.2263  0.7844
    4PCz    H52  298   3.227   7.615   0.419 -0.4540  1.1428  1.1886
    4PCz    H53  299   3.232   7.395   0.523 -1.5046  3.0387 -2.6720
    4PCz    H54  300   3.664   7.417   0.551  0.1826 -1.1010 -0.6938
    4PCz    H55  301   3.851   7.606   0.496 -0.0908 -0.2802 -0.0327
    4PCz    H56  302   3.974   7.812   0.420 -0.0088  0.8698 -1.9437
    4PCz    H57  303   3.861   7.996   0.319  0.8878 -0.6000 -0.1980
    4PCz    H58  304   3.616   7.989   0.268  1.3637 -0.7093 -1.0126
    4PCz    H59  305   3.443   7.430   0.855 -3.8132 -2.1199  0.6399
    4PCz    H60  306   3.573   7.352   1.062  1.3867  0.1013  0.4026
    4PCz    H61  307   3.722   7.165   1.049  2.3823 -0.5126 -1.8349
    4PCz    H62  308   3.749   7.034   0.833  0.8447 -0.2343 -0.5142
    4PCz    H63  309   3.655   6.883   0.603 -0.4401 -0.4621  0.5955
    4PCz    H64  310   3.549   6.824   0.387 -2.5049 -0.9656  0.4859
    4PCz    H65  311   3.392   6.975   0.266  0.0955 -1.0330  0.1684
    4PCz    H66  312   3.336   7.195   0.371  0.6820 -0.9526 -0.9821
    4PCz    H67  313   3.266   7.911  -0.027 -0.8322 -1.3875  0.4996
    4PCz    H68  314   3.090   8.014   0.080  0.0146 -1.5686 -1.1918
    4PCz    H69  315   3.069   7.996   0.340  1.1471 -0.8041  1.4621
    4PCz    H70  316   3.244   7.891   0.468  3.0482 -1.0390 -0.0666
    4PCz    H71  317   3.676   7.521   0.018  1.0803 -0.1541  1.7593
    4PCz    H72  318   3.512   7.605   0.177  0.7198  1.3128  0.9637
    4PCz    H73  319   3.504   7.992  -0.041  1.1865 -0.0430 -0.5962
    4PCz    H74  320   3.675   8.110  -0.200  0.7411 -0.4280  0.4908
    4PCz    H75  321   3.852   8.183  -0.360 -2.7933  0.6748  0.7782
    4PCz    H76  322   4.024   8.009  -0.453  3.0975 -1.2329  1.7358
    4PCz    H77  323   4.012   7.767  -0.351 -0.1684 -1.0120 -0.5007
    4PCz    H78  324   3.997   7.663  -0.007 -2.3712  1.1787 -0.2601
    4PCz    H79  325   4.177   7.490  -0.036  1.1128 -0.3994 -1.0445
    4PCz    H80  326   4.176   7.331  -0.217  0.2544  0.5485 -0.2410
    4PCz    H81  327   3.990   7.328  -0.378  1.3614 -0.8235  0.8544
    4PCz    H82  328   3.805   7.493  -0.349 -0.1687 -1.0235  2.2444
    5PCz     N1  329   1.490   4.819   2.875 -0.5680 -0.4246 -0.3774
    5PCz     C2  330   1.376   4.897   2.855  0.2695  0.2463  0.3126
    5PCz     C3  331   1.305   4.925   2.734  0.3565 -0.2579 -0.4759
    5PCz     C4  332   1.190   5.007   2.748 -0.1362 -0.3927 -0.0607
    5PCz     C5  333   1.157   5.060   2.874  0.1570 -0.0711 -0.3759
    5PCz     C6  334   1.226   5.025   2.995  0.1779 -0.5271  0.0791
    5PCz     C7  335   1.335   4.941   2.982 -0.4299 -0.1878  0.2686
    5PCz     C8  336   1.434   4.892   3.080 -0.3993  0.8223  0.3161
    5PCz     C9  337   1.446   4.900   3.220  0.2184  0.3755 -0.4970
    5PCz    C10  338   1.561   4.840   3.280 -0.3604 -0.8764  0.2323
    5PCz    C11  339   1.652   4.764   3.207  0.1518  0.0394 -0.6645
    5PCz    C12  340   1.637   4.746   3.069 -0.1249 -0.1011  0.4001
    5PCz    C13  341   1.530   4.812   3.007 -0.9036 -1.5610 -0.5473
    5PCz    N14  342   1.038   5.131   2.887 -0.2176  0.0478  0.3234
    5PCz    C15  343   1.013   5.259   2.828 -0.1044 -0.3075 -0.1497
    5PCz    C16  344   1.097   5.342   2.753 -0.2145 -0.4845 -0.5830
    5PCz    C17  345   1.041   5.465   2.710 -0.1080 -0.7066  0.2048
    5PCz    C18  346   0.908   5.499   2.746  0.4241 -0.2418  0.0281
    5PCz    C19  347   0.827   5.412   2.817  0.1144 -0.5181 -0.6138
    5PCz    C20  348   0.881   5.287   2.855  0.2285 -0.5946 -0.5048
    5PCz    C21  349   0.823   5.177   2.935  0.2358  0.0588 -0.4384
    5PCz    C22  350   0.692   5.155   2.988 -0.2496 -0.2172 -0.6708
    5PCz    C23  351   0.670   5.024   3.044  0.4319 -0.1179 -0.2664
    5PCz    C24  352   0.775   4.933   3.057  0.7799  0.3099  0.4687
    5PCz    C25  353   0.910   4.957   3.018  0.3413  0.0381  0.0226
    5PCz    C26  354   0.928   5.080   2.954  0.9041 -0.0524 -0.4323
    5PCz    C27  355   1.592   4.823   2.781 -0.0277  0.2386  0.6053
    5PCz    C28  356   1.584   4.715   2.687  0.3272 -0.5613  0.3295
    5PCz    C29  357   1.666   4.730   2.573  0.0632  0.4578 -0.5773
    5PCz    C30  358   1.755   4.837   2.565  0.2917  0.0689 -0.0395
    5PCz    C31  359   1.761   4.936   2.663 -0.1064 -0.4331 -0.1238
    5PCz    C32  360   1.680   4.927   2.772  0.0990 -0.1015 -0.4779
    5PCz    N33  361   1.259   4.247   2.751  0.2906 -0.3565  0.1406
    5PCz    C34  362   1.334   4.362   2.711  0.0218  0.2733 -0.1342
    5PCz    C35  363   1.341   4.426   2.587  0.1251 -0.0341  0.1139
    5PCz    C36  364   1.419   4.550   2.583 -0.8875  0.7513  0.3041
    5PCz    C37  365   1.497   4.589   2.696  0.0748  0.0121 -0.3023
    5PCz    C38  366   1.484   4.519   2.819  0.1869  1.4373  1.1008
    5PCz    C39  367   1.413   4.400   2.821  0.7272 -0.4517 -0.1365
    5PCz    C40  368   1.375   4.314   2.935 -0.9070  0.3652  0.2462
    5PCz    C41  369   1.404   4.318   3.074  0.2053 -0.1732 -0.2524
    5PCz    C42  370   1.357   4.219   3.159 -0.4053  0.1108  0.8967
    5PCz    C43  371   1.268   4.124   3.104 -0.4559 -0.3952 -0.3136
    5PCz    C44  372   1.219   4.130   2.974 -0.0944 -0.7164  1.0238
    5PCz    C45  373   1.285   4.216   2.885  0.4431  0.4304 -0.9741
    5PCz    C46  374   1.159   4.192   2.664  0.6052 -0.0054  0.0063
    5PCz    C47  375   1.027   4.208   2.702  0.4045  0.2181 -0.7414
    5PCz    C48  376   0.926   4.182   2.610 -0.4199  0.0900 -0.0914
    5PCz    C49  377   0.962   4.144   2.479 -0.1260  0.3250 -0.6333
    5PCz    C50  378   1.094   4.118   2.444 -0.2364 -0.5935 -0.7453
    5PCz    C51  379   1.194   4.148   2.531 -0.1809 -0.3937 -0.0193
    5PCz    H52  380   1.333   4.874   2.643 -1.7464  0.6648 -1.7348
    5PCz    H53  381   1.129   5.033   2.663 -1.6870 -0.8978  0.8653
    5PCz    H54  382   1.200   5.074   3.088 -0.5872  1.7953 -1.2730
    5PCz    H55  383   1.383   4.968   3.278  0.8752  0.9548 -0.4442
    5PCz    H56  384   1.575   4.855   3.387  0.2490  0.1312  0.0237
    5PCz    H57  385   1.733   4.717   3.262  0.0430  1.1316  0.4605
    5PCz    H58  386   1.706   4.684   3.012  0.0838 -0.7340  1.2987
    5PCz    H59  387   1.199   5.308   2.736 -0.3559 -0.5419 -1.3399
    5PCz    H60  388   1.100   5.538   2.655 -0.5026 -1.1710 -0.8761
    5PCz    H61  389   0.869   5.594   2.710  0.3333 -0.7134 -1.1597
    5PCz    H62  390   0.722   5.428   2.836  0.2783  0.8520 -0.7736
    5PCz    H63  391   0.608   5.221   2.969 -1.0671 -0.9061  0.4204
    5PCz    H64  392   0.566   5.002   3.067 -0.2587  2.8141 -0.1908
    5PCz    H65  393   0.751   4.838   3.105  1.9238 -0.1288  0.2072
    5PCz    H66  394   0.990   4.884   3.028 -0.4413 -0.7161  0.9620
    5PCz    H67  395   1.678   4.647   2.504  2.4704  0.0376  0.2435
    5PCz    H68  396   1.818   4.842   2.477  0.3286  2.2910  0.0432
    5PCz    H69  397   1.825   5.023   2.649 -0.3197 -0.3353 -0.5135
    5PCz    H70  398   1.667   5.009   2.842  0.3897 -0.4870  0.0327
    5PCz    H71  399   1.286   4.395   2.499 -0.1852 -1.4342  0.7819
    5PCz    H72  400   1.419   4.605   2.489 -1.6769 -0.1665 -0.2548
    5PCz    H73  401   1.530   4.546   2.914 -1.1973 -0.2161  2.3193
    5PCz    H74  402   1.470   4.399   3.103  0.9193 -0.7666 -0.1845
    5PCz    H75  403   1.380   4.223   3.265 -1.2101 -1.0315  1.1250
    5PCz    H76  404   1.231   4.052   3.177  0.5727  0.3406  0.9865
    5PCz    H77  405   1.147   4.056   2.941 -0.1404 -0.1506 -0.2259
    5PCz    H78  406   1.010   4.252   2.799  1.0657 -1.0725 -0.0114
    5PCz    H79  407   0.821   4.199   2.633 -0.0644  2.8820 -0.1364
    5PCz    H80  408   0.889   4.113   2.405 -0.2056 -2.8823  0.6207
    5PCz    H81  409   1.113   4.098   2.338  0.4022  1.0458 -0.9692
    5PCz    H82  410   1.300   4.135   2.509  0.3547  0.7723  1.7263
    6PCz     N1  411   0.213   1.069   1.112  0.1335  0.6139  0.4844
    6PCz     C2  412   0.352   1.048   1.101 -0.3401  0.2212 -0.2571
    6PCz     C3  413   0.433   1.064   0.991  0.0735  0.5716  0.2971
    6PCz     C4  414   0.571   1.050   0.998 -0.6639 -0.1854  0.0845
    6PCz     C5  415   0.624   1.044   1.129 -0.3169 -0.0065  0.5596
    6PCz     C6  416   0.546   1.043   1.246  0.3744  0.3690 -0.2158
    6PCz     C7  417   0.404   1.047   1.230 -0.8045  0.4303  0.2338
    6PCz     C8  418   0.290   1.050   1.325  0.5757  0.0099  0.5507
    6PCz     C9  419   0.282   1.060   1.466 -0.6694 -0.4334 -0.1950
    6PCz    C10  420   0.156   1.079   1.530 -0.1723 -0.1938 -0.2258
    6PCz    C11  421   0.036   1.096   1.456 -0.7460 -0.6231  1.0325
    6PCz    C12  422   0.045   1.079   1.314  0.1041  0.0377  0.2213
    6PCz    C13  423   0.171   1.068   1.250  0.4717 -0.2731  0.0105
    6PCz    N14  424   0.761   1.058   1.141 -0.2237  0.0655 -0.2177
    6PCz    C15  425   0.852   0.953   1.115 -0.1275  1.2293  0.1844
    6PCz    C16  426   0.836   0.832   1.047 -0.4174  0.6435  0.1832
    6PCz    C17  427   0.952   0.745   1.029  0.2203 -0.4372 -0.3642
    6PCz    C18  428   1.072   0.772   1.096  0.3354  0.3278 -0.2004
    6PCz    C19  429   1.081   0.887   1.171  0.5651  0.6646 -0.1804
    6PCz    C20  430   0.978   0.983   1.173  0.4259  0.2311 -0.4972
    6PCz    C21  431   0.968   1.123   1.208 -1.1414  0.4966 -0.1327
    6PCz    C22  432   1.061   1.208   1.266  0.8127 -0.5327  0.4626
    6PCz    C23  433   1.011   1.338   1.303  0.1767  0.0990  0.1155
    6PCz    C24  434   0.881   1.384   1.277 -0.6737  0.8859 -0.3362
    6PCz    C25  435   0.786   1.296   1.218 -0.2962 -0.2465 -0.7337
    6PCz    C26  436   0.831   1.164   1.193  0.4809 -0.2271 -0.5044
    6PCz    C27  437   0.136   1.115   1.006 -0.4993 -0.0345 -0.2422
    6PCz    C28  438   0.116   1.255   1.004 -0.9624  0.9236  0.1108
    6PCz    C29  439   0.045   1.298   0.890 -0.1481 -0.1920  0.1736
    6PCz    C30  440   0.010   1.208   0.785 -0.1262 -0.5600  0.1744
    6PCz    C31  441   0.022   1.069   0.804 -0.3158  0.2814 -0.4198
    6PCz    C32  442   0.095   1.027   0.910 -0.0067 -0.0865 -0.7131
    6PCz    N33  443   0.196   1.540   1.491  0.0882 -0.1549 -0.3880
    6PCz    C34  444   0.203   1.483   1.361 -0.3851  0.2228 -0.3759
    6PCz    C35  445   0.314   1.453   1.281 -0.4537 -0.4610  0.1418
    6PCz    C36  446   0.286   1.370   1.169  0.3285  0.3667  0.0521
    6PCz    C37  447   0.152   1.337   1.124  0.2538  0.4355 -0.2946
    6PCz    C38  448   0.035   1.382   1.202  0.1437  0.2716  0.4956
    6PCz    C39  449   0.069   1.450   1.323 -0.3866  0.2227 -0.4521
    6PCz    C40  450  -0.015   1.492   1.440  0.0843  0.0272  0.6267
    6PCz    C41  451  -0.152   1.468   1.462  0.1007 -0.3652 -1.0267
    6PCz    C42  452  -0.208   1.514   1.582  0.3857 -0.2463 -0.2690
    6PCz    C43  453  -0.130   1.586   1.680  0.0619  0.3714 -0.1301
    6PCz    C44  454   0.010   1.592   1.655  1.0259 -0.9114  0.2399
    6PCz    C45  455   0.062   1.543   1.538 -0.0420  0.5551  0.1064
    6PCz    C46  456   0.296   1.627   1.538 -0.0253 -0.0997  0.8723
    6PCz    C47  457   0.415   1.583   1.595  0.3062 -0.7529  0.1640
    6PCz    C48  458   0.518   1.666   1.640  0.6969  0.0524  0.3704
    6PCz    C49  459   0.495   1.806   1.626  0.3367  0.5881 -0.4406
    6PCz    C50  460   0.376   1.859   1.568 -0.1457 -0.4571  0.2687
    6PCz    C51  461   0.277   1.771   1.526  0.5434 -0.1425 -0.1976
    6PCz    H52  462   0.387   1.088   0.896 -0.7028  1.4215  0.8761
    6PCz    H53  463   0.633   1.070   0.911 -0.0102  1.8910  0.9519
    6PCz    H54  464   0.583   1.054   1.347 -0.3145 -2.2733  0.4078
    6PCz    H55  465   0.373   1.058   1.525 -0.8915  0.7594  0.2095
    6PCz    H56  466   0.156   1.093   1.637 -0.6704  0.5684 -0.3141
    6PCz    H57  467  -0.062   1.114   1.500 -0.9280 -2.6587  1.5439
    6PCz    H58  468  -0.039   1.091   1.247  0.3267  1.3972  0.1659
    6PCz    H59  469   0.741   0.809   0.999 -1.2471  1.4257  1.4175
    6PCz    H60  470   0.935   0.651   0.977  1.1385 -1.7222  1.5301
    6PCz    H61  471   1.152   0.700   1.110 -0.3211 -0.0748  1.7896
    6PCz    H62  472   1.177   0.909   1.217  0.5742  2.8138 -1.0897
    6PCz    H63  473   1.166   1.184   1.281  0.4950 -0.8870  2.3946
    6PCz    H64  474   1.088   1.403   1.345  0.4043  0.4334 -0.8067
    6PCz    H65  475   0.857   1.483   1.315 -1.4466  0.9128 -0.8579
    6PCz    H66  476   0.682   1.329   1.215 -0.4058 -0.4716  0.1827
    6PCz    H67  477   0.008   1.400   0.878 -1.3708 -0.6177  0.1894
    6PCz    H68  478  -0.053   1.244   0.705  0.8104 -0.5406 -0.5731
    6PCz    H69  479  -0.014   0.994   0.733  2.0314 -2.2843  0.8907
    6PCz    H70  480   0.112   0.920   0.920  1.5724  0.2911  1.3008
    6PCz    H71  481   0.415   1.466   1.318  0.4736  0.6564 -2.5829
    6PCz    H72  482   0.363   1.326   1.106 -1.0287 -0.9904 -0.7101
    6PCz    H73  483  -0.068   1.364   1.174 -0.2990  1.4611  1.2985
    6PCz    H74  484  -0.215   1.420   1.388 -2.3486  1.3819 -0.1847
    6PCz    H75  485  -0.315   1.503   1.597 -0.3595  3.7742 -1.6733
    6PCz    H76  486  -0.173   1.631   1.770 -1.0200 -1.0476  0.0905
    6PCz    H77  487   0.064   1.661   1.720 -0.9334  0.7464  0.2264
    6PCz    H78  488   0.436   1.476   1.602 -1.7105 -1.1493  0.9476
    6PCz    H79  489   0.604   1.627   1.694 -0.1129  0.2776  1.8713
    6PCz    H80  490   0.569   1.878   1.661  1.3866  1.2022 -3.6094
    6PCz    H81  491   0.360   1.966   1.564  0.7202 -0.3282  0.0468
    6PCz    H82  492   0.185   1.812   1.486 -1.4966 -1.8135  2.4299
    7PCz     N1  493   7.377   4.463   4.392 -0.1364  0.7826 -0.1153
    7PCz     C2  494   7.479   4.549   4.431  0.3638  0.4524 -0.1338
    7PCz     C3  495   7.575   4.522   4.526  0.4826 -0.2192 -0.5442
    7PCz     C4  496   7.665   4.628   4.549  0.5227 -0.9120 -0.5358
    7PCz     C5  497   7.645   4.753   4.482  0.3372 -0.3181 -0.2442
    7PCz     C6  498   7.544   4.773   4.386  0.4050  0.1299  0.6539
    7PCz     C7  499   7.462   4.662   4.359 -0.4242 -0.0906 -0.1529
    7PCz     C8  500   7.349   4.644   4.270 -0.6245 -0.6297  0.4099
    7PCz     C9  501   7.298   4.728   4.170 -0.8158  0.1327 -0.0864
    7PCz    C10  502   7.179   4.693   4.112  0.3951  0.1423  0.0252
    7PCz    C11  503   7.115   4.568   4.150  0.0849 -0.0115 -0.1167
    7PCz    C12  504   7.163   4.486   4.256 -0.2630  0.1368 -0.9987
    7PCz    C13  505   7.292   4.526   4.301  0.0894  0.3272 -0.1580
    7PCz    N14  506   7.747   4.851   4.495  0.5997 -0.5989 -0.3737
    7PCz    C15  507   7.720   4.981   4.533 -0.3272 -0.0317 -0.4685
    7PCz    C16  508   7.599   5.033   4.589  0.0174  0.4944  0.5515
    7PCz    C17  509   7.597   5.172   4.608  0.1967  0.6211 -0.3966
    7PCz    C18  510   7.706   5.248   4.569 -0.3181  0.3234  0.5508
    7PCz    C19  511   7.822   5.201   4.506  0.3509  0.5632 -0.0030
    7PCz    C20  512   7.826   5.062   4.488  0.2521  0.2613 -0.3105
    7PCz    C21  513   7.922   4.968   4.435  0.0559 -0.8046  0.0577
    7PCz    C22  514   8.052   4.986   4.388  0.1659 -0.4488 -0.1152
    7PCz    C23  515   8.120   4.875   4.334  0.3313  0.1286 -0.0310
    7PCz    C24  516   8.066   4.743   4.337  0.7655  0.1284  0.4798
    7PCz    C25  517   7.930   4.726   4.381  0.0472  0.5012  0.2187
    7PCz    C26  518   7.867   4.837   4.430 -0.3843  0.2246 -0.3600
    7PCz    C27  519   7.326   4.370   4.483 -0.1572  0.3508  0.4799
    7PCz    C28  520   7.383   4.240   4.490  0.2252  0.7240  0.1117
    7PCz    C29  521   7.332   4.155   4.592  0.2119 -0.3601 -0.0925
    7PCz    C30  522   7.233   4.199   4.683  0.2505  0.5324 -0.4410
    7PCz    C31  523   7.169   4.318   4.664 -1.0737 -0.4482 -1.4451
    7PCz    C32  524   7.222   4.406   4.569  0.0985  0.2492  0.3157
    7PCz    N33  525   7.783   4.009   4.146  0.0891 -0.3009 -0.2632
    7PCz    C34  526   7.678   4.088   4.205  0.0504  0.4080  0.6082
    7PCz    C35  527   7.554   4.140   4.161  0.0133 -0.3100  0.5158
    7PCz    C36  528   7.466   4.200   4.251  0.2519  0.8830  0.5057
    7PCz    C37  529   7.485   4.187   4.394  0.0508  0.5925 -0.1824
    7PCz    C38  530   7.604   4.119   4.445  0.2540  0.3601  0.5306
    7PCz    C39  531   7.695   4.070   4.348  0.2216 -0.3677  0.6059
    7PCz    C40  532   7.813   3.988   4.366  0.3491  0.1935  0.2132
    7PCz    C41  533   7.870   3.942   4.486 -0.3899  0.3428  1.0382
    7PCz    C42  534   7.974   3.846   4.473  0.1860  0.4440  0.0913
    7PCz    C43  535   8.036   3.815   4.348  0.8293 -0.3243  0.4258
    7PCz    C44  536   7.979   3.868   4.227  0.1864  0.2097  0.2261
    7PCz    C45  537   7.873   3.959   4.243 -0.1059 -0.4342 -0.5871
    7PCz    C46  538   7.763   3.948   4.023  0.4058 -0.6523  0.6388
    7PCz    C47  539   7.731   3.813   4.021  0.2811 -0.4625  0.2784
    7PCz    C48  540   7.693   3.752   3.897 -0.0130  0.3997 -0.2819
    7PCz    C49  541   7.696   3.830   3.779 -0.2922  1.0850  0.4435
    7PCz    C50  542   7.741   3.960   3.786  0.3205 -0.0140 -0.2197
    7PCz    C51  543   7.776   4.019   3.907  0.1095  0.1877 -0.0679
    7PCz    H52  544   7.576   4.428   4.581 -0.7634 -0.5372 -1.0317
    7PCz    H53  545   7.742   4.614   4.624  0.7957 -0.8841 -0.8107
    7PCz    H54  546   7.516   4.871   4.349 -4.4333 -0.0353  3.1227
    7PCz    H55  547   7.336   4.825   4.141 -0.4022 -0.1445 -0.4695
    7PCz    H56  548   7.139   4.752   4.030 -1.0633  0.0941  0.6689
    7PCz    H57  549   7.020   4.539   4.107 -0.6087 -1.4527  2.2150
    7PCz    H58  550   7.125   4.391   4.291  1.4726 -0.2097  0.0615
    7PCz    H59  551   7.521   4.965   4.622  2.5354 -1.7251  2.4962
    7PCz    H60  552   7.515   5.224   4.657 -1.0498 -0.9889 -0.7144
    7PCz    H61  553   7.697   5.357   4.572 -2.8419  0.2670 -1.4470
    7PCz    H62  554   7.902   5.269   4.482  1.8078 -1.3146 -0.7527
    7PCz    H63  555   8.101   5.083   4.379 -0.6597  0.1679  1.6157
    7PCz    H64  556   8.222   4.892   4.301  0.9550 -1.0549  1.1893
    7PCz    H65  557   8.119   4.660   4.290 -0.6067  0.5443 -1.9792
    7PCz    H66  558   7.884   4.627   4.380  1.9819 -0.4548 -0.9132
    7PCz    H67  559   7.371   4.053   4.596  0.8142 -0.1123  0.9589
    7PCz    H68  560   7.196   4.139   4.766  0.0127  1.7229  0.3312
    7PCz    H69  561   7.088   4.347   4.731 -0.3396 -1.9254  0.1699
    7PCz    H70  562   7.175   4.503   4.575  0.2991  0.2703  2.5828
    7PCz    H71  563   7.533   4.150   4.055 -2.0760  3.6322  1.1154
    7PCz    H72  564   7.381   4.244   4.200  0.5883 -1.7651 -2.6603
    7PCz    H73  565   7.628   4.105   4.550  0.8186  0.1625  0.3797
    7PCz    H74  566   7.826   3.960   4.584  1.2729  0.7444  1.7411
    7PCz    H75  567   8.000   3.793   4.564  2.7470  0.0785 -0.7552
    7PCz    H76  568   8.118   3.745   4.342 -1.1592 -2.6392 -1.6298
    7PCz    H77  569   8.011   3.831   4.131 -1.8870 -3.0924  0.6481
    7PCz    H78  570   7.746   3.755   4.112  1.5136  0.7649  0.9016
    7PCz    H79  571   7.691   3.644   3.896  0.9279  0.3399 -2.7885
    7PCz    H80  572   7.660   3.791   3.684 -1.2808  1.0356  0.8222
    7PCz    H81  573   7.745   4.015   3.692  2.7471 -0.2965 -0.3267
    7PCz    H82  574   7.799   4.125   3.902 -2.5740  0.9096  1.1111
    8PCz     N1  575   5.473   7.127   4.063 -0.2564  0.1109 -0.6663
    8PCz     C2  576   5.523   7.037   4.164 -1.1989  0.0244 -0.2275
    8PCz     C3  577   5.579   6.907   4.146 -0.1970 -0.8512  0.5819
    8PCz     C4  578   5.625   6.840   4.261  0.9578  0.2663 -0.5696
    8PCz     C5  579   5.607   6.897   4.391  0.3893  0.6760  0.5906
    8PCz     C6  580   5.543   7.019   4.408 -0.0844 -0.3032  0.1697
    8PCz     C7  581   5.497   7.089   4.290 -0.5297 -0.0181 -0.0172
    8PCz     C8  582   5.426   7.215   4.267  0.9711  0.1982  0.0523
    8PCz     C9  583   5.366   7.300   4.364  0.7292  0.1762  0.1641
    8PCz    C10  584   5.296   7.407   4.310  0.4595 -0.1785  0.2775
    8PCz    C11  585   5.297   7.434   4.167  0.4086  0.6247 -0.1699
    8PCz    C12  586   5.356   7.346   4.075 -0.4331  0.4018  0.0620
    8PCz    C13  587   5.416   7.231   4.133 -0.2731 -0.2770  0.2139
    8PCz    N14  588   5.662   6.832   4.499 -0.3286  0.2424 -0.6471
    8PCz    C15  589   5.587   6.782   4.614 -0.7018 -0.4882  0.2675
    8PCz    C16  590   5.452   6.751   4.625  0.3185  0.5158 -0.3830
    8PCz    C17  591   5.401   6.711   4.752  0.4401  0.0012 -0.0002
    8PCz    C18  592   5.491   6.682   4.855  0.3480  0.2205  0.7583
    8PCz    C19  593   5.629   6.701   4.831 -0.3324 -0.6716 -0.5078
    8PCz    C20  594   5.680   6.746   4.709 -0.0450 -0.0456  0.2696
    8PCz    C21  595   5.809   6.772   4.654 -0.2580 -0.2796  0.1020
    8PCz    C22  596   5.935   6.765   4.713  0.4612  0.1085  1.1460
    8PCz    C23  597   6.043   6.819   4.637  1.1778  0.0887 -0.1158
    8PCz    C24  598   6.024   6.883   4.511 -0.0823  0.3871 -0.3994
    8PCz    C25  599   5.899   6.889   4.454 -0.5633 -0.1228  0.0488
    8PCz    C26  600   5.796   6.834   4.527 -0.5186  0.2434  0.5889
    8PCz    C27  601   5.552   7.165   3.951 -0.0422 -0.9364  0.2160
    8PCz    C28  602   5.676   7.229   3.965  0.7462  0.1185 -0.1619
    8PCz    C29  603   5.745   7.271   3.850 -0.1846  0.7746  0.5070
    8PCz    C30  604   5.692   7.253   3.722  0.6228  0.0334  0.5419
    8PCz    C31  605   5.557   7.196   3.709 -1.2141  0.4973  0.3904
    8PCz    C32  606   5.492   7.145   3.825  0.7021 -0.8648  0.7463
    8PCz    N33  607   5.916   7.347   4.459 -0.2995 -0.4160  0.1977
    8PCz    C34  608   5.868   7.305   4.335  0.5406  0.1411 -0.8475
    8PCz    C35  609   5.910   7.188   4.265  0.6666 -0.0370 -0.0229
    8PCz    C36  610   5.844   7.169   4.145 -0.5492 -0.0588  0.0087
    8PCz    C37  611   5.744   7.257   4.096 -0.7924 -0.0760  0.3739
    8PCz    C38  612   5.717   7.375   4.162  0.1058 -0.2903  0.2635
    8PCz    C39  613   5.778   7.399   4.285  0.0148 -0.1552  0.1560
    8PCz    C40  614   5.800   7.517   4.367  0.1594 -0.7360 -0.2555
    8PCz    C41  615   5.754   7.648   4.354 -0.3713 -0.2260 -0.1156
    8PCz    C42  616   5.797   7.739   4.451 -0.0735  0.4550  0.0653
    8PCz    C43  617   5.866   7.702   4.567 -0.3445 -0.5500  0.0017
    8PCz    C44  618   5.903   7.571   4.588 -0.1887  0.0288  0.1603
    8PCz    C45  619   5.875   7.479   4.483  0.4265 -0.3126  0.5141
    8PCz    C46  620   5.943   7.266   4.571  0.3128 -0.5326  0.0085
    8PCz    C47  621   5.837   7.219   4.650  0.0954  0.3589  0.1645
    8PCz    C48  622   5.858   7.128   4.755  0.1218 -0.2218 -0.0448
    8PCz    C49  623   5.988   7.088   4.782  0.4481  0.1808 -0.6072
    8PCz    C50  624   6.097   7.127   4.697 -0.6257  0.5494 -0.2065
    8PCz    C51  625   6.071   7.205   4.586 -0.0096  0.1855 -0.1604
    8PCz    H52  626   5.579   6.855   4.051  1.1688 -0.6562  0.4592
    8PCz    H53  627   5.673   6.743   4.249  1.4183  0.1464  1.8659
    8PCz    H54  628   5.520   7.048   4.510 -2.3902 -0.7336 -0.1686
    8PCz    H55  629   5.373   7.286   4.471  1.3131 -0.3861  0.0592
    8PCz    H56  630   5.258   7.475   4.387  0.2021  0.2065 -0.1823
    8PCz    H57  631   5.253   7.527   4.132  0.4654  0.6539 -0.1653
    8PCz    H58  632   5.346   7.351   3.967 -2.1115  0.2368  0.1842
    8PCz    H59  633   5.386   6.770   4.541 -1.0329 -1.2225  0.2071
    8PCz    H60  634   5.294   6.708   4.770  0.4590  0.1804  0.1411
    8PCz    H61  635   5.454   6.646   4.950  0.1986 -0.0551  0.5949
    8PCz    H62  636   5.703   6.673   4.905 -0.1055  1.6682  0.2079
    8PCz    H63  637   5.939   6.726   4.814 -1.8160 -2.0888  0.5037
    8PCz    H64  638   6.141   6.829   4.683 -0.4122  2.3322  3.1759
    8PCz    H65  639   6.115   6.911   4.459  0.7781 -2.0425 -0.3636
    8PCz    H66  640   5.890   6.944   4.361 -0.6939  1.9725  1.2552
    8PCz    H67  641   5.841   7.317   3.871  0.6923 -0.4499 -0.6402
    8PCz    H68  642   5.742   7.287   3.632 -0.2333 -0.6182 -0.1983
    8PCz    H69  643   5.527   7.174   3.607 -0.1579  0.1853  0.1309
    8PCz    H70  644   5.401   7.087   3.812  0.3517 -0.5013  1.5166
    8PCz    H71  645   5.994   7.128   4.298  1.0461 -1.8076 -3.6556
    8PCz    H72  646   5.855   7.080   4.083 -1.8788 -2.3020  2.7957
    8PCz    H73  647   5.657   7.449   4.111  0.8086 -0.4566 -0.8340
    8PCz    H74  648   5.703   7.683   4.265  0.9938  1.0277 -0.4354
    8PCz    H75  649   5.771   7.843   4.438 -1.0235  0.2977  0.6264
    8PCz    H76  650   5.890   7.780   4.638 -1.2481 -1.2726  1.1469
    8PCz    H77  651   5.968   7.542   4.670  0.8887  0.4320 -0.5379
    8PCz    H78  652   5.736   7.251   4.623  0.3928  2.4265  1.2842
    8PCz    H79  653   5.777   7.109   4.825 -0.3535 -0.6476 -0.7046
    8PCz    H80  654   6.004   7.038   4.877 -4.0722  1.4622  1.0567
    8PCz    H81  655   6.197   7.091   4.716 -1.1906 -3.1370 -3.0789
    8PCz    H82  656   6.148   7.221   4.511  0.7222  0.4324  0.6234
    9PCz     N1  657   2.199   1.093   2.408  0.3729  0.4530 -0.0351
    9PCz     C2  658   2.175   1.107   2.274  0.4304 -0.4346 -0.1610
    9PCz     C3  659   2.062   1.057   2.206  0.1524 -0.5170  1.3263
    9PCz     C4  660   2.063   1.077   2.066  0.7603 -0.9832  0.4811
    9PCz     C5  661   2.175   1.124   1.997 -0.5153 -0.9672 -0.1555
    9PCz     C6  662   2.292   1.175   2.070 -0.9160  0.0411  0.0488
    9PCz     C7  663   2.287   1.162   2.211 -0.0820 -0.0522  0.1003
    9PCz     C8  664   2.377   1.208   2.318  0.2241  0.5230 -0.2970
    9PCz     C9  665   2.508   1.255   2.318  0.3972  0.1333 -0.7755
    9PCz    C10  666   2.575   1.266   2.439 -0.1070 -0.0588  0.1491
    9PCz    C11  667   2.522   1.213   2.561  0.1018 -0.0581  0.2572
    9PCz    C12  668   2.395   1.154   2.563 -0.5245  0.3784 -0.6237
    9PCz    C13  669   2.318   1.153   2.444 -0.4998 -0.0725  0.5541
    9PCz    N14  670   2.177   1.122   1.861 -0.0175 -0.1959  1.0907
    9PCz    C15  671   2.270   1.047   1.782  0.2834 -0.8631  0.9636
    9PCz    C16  672   2.346   0.940   1.823 -0.4518 -0.8490 -0.1574
    9PCz    C17  673   2.407   0.865   1.721  0.0418 -0.6641  0.0914
    9PCz    C18  674   2.402   0.915   1.586 -0.4503  0.3678  1.0196
    9PCz    C19  675   2.313   1.019   1.551 -0.3378 -0.0638  0.8802
    9PCz    C20  676   2.245   1.085   1.649  0.8636 -0.3991 -0.2570
    9PCz    C21  677   2.138   1.189   1.648 -0.0174  0.0954 -0.5790
    9PCz    C22  678   2.064   1.244   1.543  0.1149  0.6337 -0.4018
    9PCz    C23  679   1.957   1.332   1.577  0.1494  0.1849 -0.3447
    9PCz    C24  680   1.929   1.365   1.714  0.2785 -0.6034  0.2031
    9PCz    C25  681   1.998   1.295   1.819  0.5266 -0.5078  0.0894
    9PCz    C26  682   2.103   1.211   1.782  0.0564 -0.0404 -0.2025
    9PCz    C27  683   2.103   1.059   2.504  0.1811 -0.6758 -0.0782
    9PCz    C28  684   1.995   1.142   2.527 -0.0288 -0.5703  0.6455
    9PCz    C29  685   1.906   1.104   2.625  0.8208  0.5856 -0.2786
    9PCz    C30  686   1.920   0.984   2.693  0.4188 -0.2211  0.1867
    9PCz    C31  687   2.030   0.898   2.667  0.0853  0.3760  0.2867
    9PCz    C32  688   2.133   0.949   2.584  0.3457  0.1719 -0.5382
    9PCz    N33  689   1.949   1.597   2.187 -0.1324 -0.0281 -0.2139
    9PCz    C34  690   1.947   1.481   2.266  0.2999 -0.0420 -0.4051
    9PCz    C35  691   1.857   1.371   2.262 -0.1773 -0.2061  0.1237
    9PCz    C36  692   1.876   1.263   2.351 -0.2613  0.6062  0.6392
    9PCz    C37  693   1.975   1.269   2.450  0.4725 -0.6699 -1.0472
    9PCz    C38  694   2.059   1.387   2.462 -0.2342  0.1576 -0.1335
    9PCz    C39  695   2.044   1.490   2.364 -0.1554  0.1210 -0.4156
    9PCz    C40  696   2.105   1.621   2.343  0.0530  0.2062 -0.2951
    9PCz    C41  697   2.207   1.687   2.416 -0.1594  0.1284 -0.3527
    9PCz    C42  698   2.260   1.808   2.369  0.4505  0.5578 -0.7621
    9PCz    C43  699   2.215   1.864   2.242  0.6537  0.1298 -0.7846
    9PCz    C44  700   2.106   1.798   2.176 -0.3160  0.3663 -0.0302
    9PCz    C45  701   2.056   1.679   2.231  0.0000  0.9111 -0.3453
    9PCz    C46  702   1.836   1.648   2.122  0.4598  0.2031 -0.0108
    9PCz    C47  703   1.789   1.580   2.007 -0.0309 -0.3024  0.1641
    9PCz    C48  704   1.681   1.630   1.929 -0.1326 -0.0531 -0.3877
    9PCz    C49  705   1.619   1.751   1.970  0.5665 -0.0490 -0.4914
    9PCz    C50  706   1.666   1.817   2.087  0.4933  0.4804 -0.5620
    9PCz    C51  707   1.775   1.765   2.159  0.2700  0.1313 -0.3202
    9PCz    H52  708   1.977   1.006   2.252 -0.8960 -1.0940 -1.0536
    9PCz    H53  709   1.975   1.049   2.008  0.6936 -0.9922  0.5856
    9PCz    H54  710   2.375   1.216   2.013 -0.2161  1.6986  2.1346
    9PCz    H55  711   2.563   1.263   2.225  1.5803  1.8108  0.0187
    9PCz    H56  712   2.678   1.297   2.427 -0.0502 -0.9503 -2.3199
    9PCz    H57  713   2.586   1.218   2.649  0.5362 -0.8892 -0.0041
    9PCz    H58  714   2.365   1.098   2.651  1.8515 -1.5652 -0.9364
    9PCz    H59  715   2.348   0.900   1.924  1.6395  0.4406  0.3899
    9PCz    H60  716   2.473   0.783   1.748  0.7731 -0.2674 -0.4418
    9PCz    H61  717   2.471   0.874   1.513 -2.3037  0.1482 -0.7163
    9PCz    H62  718   2.308   1.051   1.447 -1.6788 -0.8760  0.6723
    9PCz    H63  719   2.088   1.217   1.440  0.2788 -1.1552  0.0700
    9PCz    H64  720   1.902   1.374   1.494 -0.9198  0.4755  0.4881
    9PCz    H65  721   1.857   1.443   1.737  1.2019  0.3425 -0.0107
    9PCz    H66  722   1.981   1.328   1.921 -1.7465  0.6613 -0.6046
    9PCz    H67  723   1.814   1.161   2.635  0.9144  0.6279  0.4245
    9PCz    H68  724   1.840   0.941   2.751  0.2924  0.2050  0.3371
    9PCz    H69  725   2.045   0.806   2.721  1.3240  0.5293  0.2258
    9PCz    H70  726   2.223   0.890   2.570 -0.9252 -2.3311  1.1148
    9PCz    H71  727   1.775   1.376   2.191 -1.0232 -0.1712  1.0712
    9PCz    H72  728   1.811   1.177   2.341  1.3945 -0.4495 -2.5499
    9PCz    H73  729   2.130   1.385   2.544 -2.1640  3.8829  1.8797
    9PCz    H74  730   2.248   1.646   2.508 -3.3175  0.7859  1.5040
    9PCz    H75  731   2.341   1.846   2.429 -1.4048  2.4630  0.6963
    9PCz    H76  732   2.258   1.958   2.207  1.2502  0.2789  0.2798
    9PCz    H77  733   2.056   1.829   2.085 -1.8294  1.2013  1.0330
    9PCz    H78  734   1.826   1.482   1.977 -1.1163 -1.4229  2.2224
    9PCz    H79  735   1.649   1.572   1.843  1.6611 -0.2193 -0.9922
    9PCz    H80  736   1.531   1.789   1.920 -0.5867  1.3602  2.3857
    9PCz    H81  737   1.615   1.907   2.121 -2.0873 -0.6388 -1.2789
    9PCz    H82  738   1.820   1.819   2.242  0.5584 -0.1003 -0.3245
   10PCz     N1  739   1.329   4.230   6.200  0.1327 -0.6460  0.5790
   10PCz     C2  740   1.411   4.179   6.096  0.2195 -0.5463 -0.2128
   10PCz     C3  741   1.385   4.159   5.963  0.3087 -0.1614  0.7205
   10PCz     C4  742   1.489   4.101   5.886 -0.9431  0.2182  0.5342
   10PCz     C5  743   1.617   4.076   5.943 -0.6866 -0.1287  0.3714
   10PCz     C6  744   1.635   4.097   6.078 -0.1727 -0.5459 -0.2209
   10PCz     C7  745   1.531   4.143   6.159  0.7627 -0.6079 -0.8300
   10PCz     C8  746   1.518   4.177   6.302 -0.5341 -0.1163 -0.1144
   10PCz     C9  747   1.607   4.159   6.401 -0.3316  0.1503 -0.0696
   10PCz    C10  748   1.566   4.188   6.531 -0.1460 -1.8645 -0.3797
   10PCz    C11  749   1.432   4.232   6.555 -0.2991  0.2051 -0.0507
   10PCz    C12  750   1.344   4.266   6.455  0.0475  0.5782  0.6221
   10PCz    C13  751   1.391   4.230   6.325  0.0884 -0.2061 -0.1601
   10PCz    N14  752   1.713   4.019   5.864 -0.0846  0.3935 -0.1818
   10PCz    C15  753   1.708   3.886   5.837 -0.6641  0.8904  0.0326
   10PCz    C16  754   1.606   3.793   5.845 -0.5466  0.2310 -0.2894
   10PCz    C17  755   1.622   3.662   5.799  0.0863 -0.0587 -0.5259
   10PCz    C18  756   1.743   3.624   5.750  0.4778  0.0512 -0.1764
   10PCz    C19  757   1.843   3.720   5.726  0.6085  0.3814 -0.3783
   10PCz    C20  758   1.829   3.850   5.769 -0.1184 -0.4537  0.5998
   10PCz    C21  759   1.907   3.970   5.761  0.0443  0.1842 -0.1895
   10PCz    C22  760   2.027   3.997   5.698 -0.5959 -0.1392 -0.4352
   10PCz    C23  761   2.071   4.129   5.698 -0.5090 -0.4153  0.3843
   10PCz    C24  762   2.007   4.228   5.772  0.5536 -0.8473  0.3951
   10PCz    C25  763   1.889   4.196   5.844 -0.1569 -0.6196  0.2906
   10PCz    C26  764   1.836   4.077   5.820  0.2100  0.2926 -0.2644
   10PCz    C27  765   1.191   4.243   6.175  0.0420  0.5627  0.4762
   10PCz    C28  766   1.136   4.359   6.109 -1.0151 -0.0254  0.0906
   10PCz    C29  767   0.994   4.358   6.090  0.2444  0.6685  0.3372
   10PCz    C30  768   0.914   4.255   6.146  0.6921 -0.0315  0.6094
   10PCz    C31  769   0.972   4.140   6.199  0.1491  1.2409 -0.0127
   10PCz    C32  770   1.109   4.137   6.216 -0.5088  0.7995 -0.6723
   10PCz    N33  771   1.469   4.766   5.888  0.4148 -0.2855  0.3852
   10PCz    C34  772   1.377   4.667   5.919 -0.1200  0.6057 -0.2318
   10PCz    C35  773   1.291   4.591   5.842 -0.4363  0.8243  0.3146
   10PCz    C36  774   1.211   4.495   5.909 -0.3899  0.1773 -0.4260
   10PCz    C37  775   1.228   4.468   6.049 -0.4642 -0.2858  0.1284
   10PCz    C38  776   1.332   4.534   6.125  0.1453  0.3109  0.4861
   10PCz    C39  777   1.399   4.642   6.057  0.2064  0.5332  1.1233
   10PCz    C40  778   1.491   4.732   6.111  0.0114 -0.6061  0.6739
   10PCz    C41  779   1.539   4.756   6.242  0.1934 -0.5133 -0.0682
   10PCz    C42  780   1.636   4.851   6.264 -1.0942  0.4637 -0.0484
   10PCz    C43  781   1.690   4.928   6.157 -0.2231  0.3521  0.1885
   10PCz    C44  782   1.629   4.918   6.029 -0.3020 -0.5801  0.0560
   10PCz    C45  783   1.540   4.810   6.003  0.4219  0.2441 -0.4505
   10PCz    C46  784   1.442   4.847   5.780 -0.0288 -0.2227  0.0989
   10PCz    C47  785   1.549   4.889   5.695 -0.2788 -0.2144 -0.9557
   10PCz    C48  786   1.523   4.969   5.584 -0.2457 -0.1438 -0.3647
   10PCz    C49  787   1.396   5.018   5.556  0.1069 -0.1345  0.1628
   10PCz    C50  788   1.297   4.995   5.647 -0.3887 -0.3178  0.3294
   10PCz    C51  789   1.319   4.914   5.756 -0.6304 -0.0888 -0.0256
   10PCz    H52  790   1.293   4.198   5.920  1.1355  1.7875  0.6019
   10PCz    H53  791   1.473   4.082   5.781  0.6858  1.1251  0.0825
   10PCz    H54  792   1.734   4.069   6.113  0.1456  1.1352  0.3348
   10PCz    H55  793   1.708   4.125   6.383  0.7626  2.2007  1.7259
   10PCz    H56  794   1.620   4.168   6.623 -0.2927 -0.2262  0.0941
   10PCz    H57  795   1.413   4.266   6.656 -0.0367  0.4206 -0.0726
   10PCz    H58  796   1.243   4.302   6.474  0.6356  2.6588  0.0503
   10PCz    H59  797   1.514   3.836   5.883  0.4097  1.4186  0.7585
   10PCz    H60  798   1.536   3.599   5.777  0.4099 -0.4136 -0.7752
   10PCz    H61  799   1.762   3.526   5.708  2.0986  0.0776  0.4277
   10PCz    H62  800   1.938   3.694   5.681  1.4988  0.4846  1.3840
   10PCz    H63  801   2.091   3.915   5.665  0.0697 -0.1682  0.8747
   10PCz    H64  802   2.169   4.146   5.654  0.1129 -0.9802  1.4917
   10PCz    H65  803   2.052   4.327   5.775 -0.6079 -0.3391  1.6285
   10PCz    H66  804   1.832   4.270   5.899  0.5141 -1.6750  2.5156
   10PCz    H67  805   0.956   4.445   6.038  2.8074  1.3820 -0.4798
   10PCz    H68  806   0.806   4.260   6.139  0.5269 -1.7077  1.4392
   10PCz    H69  807   0.913   4.056   6.234  0.0092  1.4408  0.2446
   10PCz    H70  808   1.158   4.057   6.271 -1.4610  0.4246 -0.3460
   10PCz    H71  809   1.285   4.601   5.734  4.2914  2.5189 -0.0362
   10PCz    H72  810   1.144   4.434   5.849  0.0120  0.2171 -0.9182
   10PCz    H73  811   1.348   4.508   6.229  2.0461  0.3538  0.2401
   10PCz    H74  812   1.496   4.710   6.331 -0.3423  2.7864  1.5385
   10PCz    H75  813   1.669   4.875   6.365  3.6611 -0.2284 -1.1632
   10PCz    H76  814   1.760   5.008   6.178  1.8946 -1.2123 -0.5452
   10PCz    H77  815   1.639   4.996   5.953 -0.5175 -0.1466  0.4694
   10PCz    H78  816   1.651   4.868   5.727 -0.4443  0.0097 -0.2734
   10PCz    H79  817   1.607   4.986   5.518 -0.4962 -0.3923 -0.7497
   10PCz    H80  818   1.369   5.072   5.466 -0.6189  0.0500  0.4786
   10PCz    H81  819   1.195   5.026   5.625 -0.4675  1.7640  3.1125
   10PCz    H82  820   1.242   4.890   5.829 -0.7588 -0.6786 -0.3493
   11PCz     N1  821   3.836   8.123   5.305  0.4324  0.4302  0.1486
   11PCz     C2  822   3.759   8.014   5.272  0.0189  0.3249  0.0275
   11PCz     C3  823   3.759   7.878   5.307 -0.0745 -0.5941  0.6074
   11PCz     C4  824   3.655   7.793   5.264  0.8709 -0.3169 -0.5309
   11PCz     C5  825   3.543   7.856   5.204 -0.3785  1.2331  0.2437
   11PCz     C6  826   3.543   7.994   5.165  0.4470 -0.6132 -0.4403
   11PCz     C7  827   3.652   8.072   5.206 -0.3006 -0.0771  0.1844
   11PCz     C8  828   3.672   8.220   5.196  1.0033  0.0911 -0.2868
   11PCz     C9  829   3.590   8.324   5.149 -0.5243 -0.2223 -0.4087
   11PCz    C10  830   3.642   8.456   5.174  0.3654 -0.3373 -0.5605
   11PCz    C11  831   3.756   8.477   5.247 -0.2677 -0.3553 -0.2462
   11PCz    C12  832   3.826   8.377   5.313  0.0176 -0.1493 -0.1062
   11PCz    C13  833   3.786   8.247   5.272  0.3143 -0.4192  0.3017
   11PCz    N14  834   3.437   7.769   5.168 -0.7035 -0.2145 -0.2825
   11PCz    C15  835   3.447   7.686   5.050 -0.5903  0.1698  0.9903
   11PCz    C16  836   3.519   7.702   4.929  0.1240 -1.0880  0.4484
   11PCz    C17  837   3.511   7.593   4.839 -0.6378 -0.1678 -0.1402
   11PCz    C18  838   3.439   7.475   4.868  0.6320 -0.2949  0.0316
   11PCz    C19  839   3.379   7.458   4.990  0.4453  0.0321  0.1222
   11PCz    C20  840   3.381   7.564   5.082 -0.1541  0.2909 -0.0249
   11PCz    C21  841   3.330   7.579   5.215  1.3217 -0.6554 -0.1238
   11PCz    C22  842   3.260   7.488   5.302  0.7299 -0.1834  0.6441
   11PCz    C23  843   3.228   7.536   5.435  0.4221 -0.2335 -0.3566
   11PCz    C24  844   3.267   7.666   5.478 -0.1809  0.3372 -0.0025
   11PCz    C25  845   3.333   7.755   5.394  1.0974  0.1775 -0.9397
   11PCz    C26  846   3.360   7.706   5.266 -0.8063 -0.2526 -0.3269
   11PCz    C27  847   3.962   8.099   5.362  0.0864  0.1124 -0.2718
   11PCz    C28  848   3.960   8.049   5.494  0.0888  0.1133  0.3059
   11PCz    C29  849   4.076   7.992   5.543 -0.9773 -0.4202  0.3821
   11PCz    C30  850   4.193   7.987   5.463  0.9489  0.2671 -0.5037
   11PCz    C31  851   4.198   8.046   5.336  0.3402 -0.3210  0.0199
   11PCz    C32  852   4.078   8.090   5.281 -0.7692  0.2999  0.2884
   11PCz    N33  853   3.502   8.009   5.822  0.8613 -0.1648 -0.3613
   11PCz    C34  854   3.615   7.996   5.742  0.5237 -0.4911  0.4184
   11PCz    C35  855   3.709   7.898   5.736  0.6827  0.3813  0.0181
   11PCz    C36  856   3.818   7.920   5.656 -0.5182 -0.5986 -0.2287
   11PCz    C37  857   3.832   8.044   5.576  0.0864 -0.1126 -0.4934
   11PCz    C38  858   3.726   8.143   5.576 -0.2543  0.5241 -0.2472
   11PCz    C39  859   3.622   8.114   5.666  0.3085  0.5994 -0.0477
   11PCz    C40  860   3.501   8.192   5.703 -0.4696  0.2537 -0.9162
   11PCz    C41  861   3.450   8.310   5.647  0.6750  0.2099  0.4613
   11PCz    C42  862   3.320   8.345   5.685  0.4965  1.0002 -0.4511
   11PCz    C43  863   3.248   8.273   5.783  0.1452  0.7680  0.0355
   11PCz    C44  864   3.306   8.162   5.847 -0.3566 -0.4201 -0.1396
   11PCz    C45  865   3.432   8.126   5.801 -0.3405  0.0061  0.1290
   11PCz    C46  866   3.427   7.902   5.868 -0.4008  0.5846  0.2653
   11PCz    C47  867   3.304   7.867   5.805  0.3078  1.0969  0.5067
   11PCz    C48  868   3.223   7.761   5.848  0.7092  0.5148 -0.0431
   11PCz    C49  869   3.264   7.695   5.970 -0.2481  0.7946  0.5796
   11PCz    C50  870   3.383   7.734   6.036 -0.3562 -0.4642  0.1979
   11PCz    C51  871   3.463   7.832   5.987 -0.2607  0.5568  0.3671
   11PCz    H52  872   3.837   7.835   5.370 -0.2699  0.2125  1.4282
   11PCz    H53  873   3.651   7.686   5.286  1.0695  0.0561  1.4809
   11PCz    H54  874   3.458   8.041   5.115  0.4973 -1.0313 -0.9284
   11PCz    H55  875   3.493   8.309   5.104 -0.5821 -1.7307  0.1760
   11PCz    H56  876   3.583   8.541   5.140 -1.0541 -1.2287 -0.4040
   11PCz    H57  877   3.788   8.579   5.268 -1.3385  0.1930 -1.1727
   11PCz    H58  878   3.919   8.390   5.368  0.4734  0.2100 -0.9328
   11PCz    H59  879   3.592   7.782   4.922 -1.1264  0.2585  1.9637
   11PCz    H60  880   3.573   7.606   4.750  1.9075 -1.5788  1.2965
   11PCz    H61  881   3.431   7.388   4.803 -2.5705  1.0738 -1.5738
   11PCz    H62  882   3.328   7.367   5.019  0.9545  0.5313  2.8378
   11PCz    H63  883   3.237   7.388   5.267  4.0254 -0.8988  0.1394
   11PCz    H64  884   3.164   7.477   5.499 -0.3252 -0.2146 -1.0696
   11PCz    H65  885   3.248   7.701   5.579  1.4817 -0.6165  0.6670
   11PCz    H66  886   3.369   7.851   5.430 -0.3777 -0.2601  2.0210
   11PCz    H67  887   4.082   7.945   5.641  0.3881 -1.1044 -0.0073
   11PCz    H68  888   4.286   7.953   5.508  0.6033  0.8294  0.6660
   11PCz    H69  889   4.294   8.053   5.286  0.3475 -0.0103  0.0779
   11PCz    H70  890   4.069   8.132   5.181 -1.0623  1.7978  0.9194
   11PCz    H71  891   3.703   7.810   5.798 -0.7991 -0.9888 -1.9242
   11PCz    H72  892   3.891   7.841   5.644 -0.8127 -0.5148 -3.1983
   11PCz    H73  893   3.733   8.235   5.520 -3.2461  0.2320 -1.3149
   11PCz    H74  894   3.492   8.353   5.557 -0.1761  0.0419 -0.0283
   11PCz    H75  895   3.267   8.420   5.626 -0.9875  0.4756  0.1543
   11PCz    H76  896   3.150   8.312   5.811  0.2964  0.2250  1.3502
   11PCz    H77  897   3.251   8.097   5.914 -1.3122 -3.3502 -3.4859
   11PCz    H78  898   3.268   7.919   5.717 -0.6184 -1.8147 -0.9896
   11PCz    H79  899   3.130   7.729   5.803  0.1048  0.6232  1.0805
   11PCz    H80  900   3.203   7.620   6.020  1.8103 -0.3201  1.5252
   11PCz    H81  901   3.416   7.680   6.124 -2.8146 -3.4461 -0.4932
   11PCz    H82  902   3.549   7.858   6.047 -1.9241  0.4048  2.9844
   12PCz     N1  903   4.442   2.591   7.184 -0.6834  0.1660  0.0091
   12PCz     C2  904   4.569   2.577   7.239  0.0443 -0.7054 -0.2888
   12PCz     C3  905   4.638   2.670   7.307 -0.4342 -0.3824 -0.1097
   12PCz     C4  906   4.763   2.633   7.356 -0.3284  0.5233 -0.2944
   12PCz     C5  907   4.800   2.499   7.359  0.5548 -0.2615  0.6481
   12PCz     C6  908   4.737   2.412   7.272  0.1179 -0.0192  0.2812
   12PCz     C7  909   4.621   2.456   7.208  0.2490  0.0390 -0.1148
   12PCz     C8  910   4.517   2.392   7.119 -0.5227 -0.4921  0.2350
   12PCz     C9  911   4.515   2.262   7.064 -0.3733 -0.1353  0.5093
   12PCz    C10  912   4.410   2.240   6.971 -0.6442 -0.5210  0.1637
   12PCz    C11  913   4.301   2.324   6.957 -0.1367  0.1451  0.0224
   12PCz    C12  914   4.298   2.447   7.031 -0.1208  0.2128  0.4112
   12PCz    C13  915   4.411   2.479   7.109  0.2822  0.2883  0.6179
   12PCz    N14  916   4.910   2.447   7.427 -0.2520 -0.5010 -0.3159
   12PCz    C15  917   5.038   2.443   7.373  0.2156  0.8410  0.2620
   12PCz    C16  918   5.070   2.463   7.240  0.0207 -0.2053 -0.2963
   12PCz    C17  919   5.205   2.429   7.210  0.1229 -0.8852  0.1679
   12PCz    C18  920   5.300   2.385   7.306 -0.6007  0.4674 -0.7733
   12PCz    C19  921   5.250   2.369   7.439  0.0271 -0.4285 -0.3332
   12PCz    C20  922   5.118   2.393   7.474  0.1426  0.1060  0.5627
   12PCz    C21  923   5.029   2.364   7.590 -0.6757  0.6172  0.0630
   12PCz    C22  924   5.046   2.302   7.715  0.0555 -0.6807  0.5954
   12PCz    C23  925   4.938   2.289   7.803  0.3343  0.3112  0.4030
   12PCz    C24  926   4.808   2.338   7.768 -0.2375  0.9040 -0.4052
   12PCz    C25  927   4.786   2.382   7.636 -0.3656  0.3772 -0.0332
   12PCz    C26  928   4.898   2.397   7.555  0.5775  0.2571 -0.6845
   12PCz    C27  929   4.354   2.694   7.209 -0.3302 -0.1085  0.1037
   12PCz    C28  930   4.248   2.662   7.300 -0.3409  0.1681 -0.3273
   12PCz    C29  931   4.168   2.772   7.327  0.3120 -0.2253 -0.3189
   12PCz    C30  932   4.191   2.899   7.277  0.5420 -0.8063  0.2972
   12PCz    C31  933   4.303   2.923   7.194 -0.6363  0.0610 -0.6073
   12PCz    C32  934   4.393   2.819   7.159  0.8108 -0.2011 -0.1104
   12PCz    N33  935   4.094   2.163   7.495  0.5002 -0.3964 -0.0296
   12PCz    C34  936   4.155   2.282   7.458 -0.7935  0.1509  0.2748
   12PCz    C35  937   4.283   2.327   7.472  0.0967  0.3249  0.2143
   12PCz    C36  938   4.315   2.454   7.429  0.3572  0.3252  0.2318
   12PCz    C37  939   4.216   2.529   7.353  0.0180 -0.7292 -1.2227
   12PCz    C38  940   4.081   2.489   7.350 -1.1433 -0.3340  0.2836
   12PCz    C39  941   4.056   2.363   7.405  0.4235 -0.3105 -0.3198
   12PCz    C40  942   3.931   2.294   7.399  0.7310  0.1939  0.0685
   12PCz    C41  943   3.806   2.330   7.351 -0.1013  0.6273 -0.7998
   12PCz    C42  944   3.699   2.237   7.369 -0.3642 -0.2140 -0.4284
   12PCz    C43  945   3.725   2.116   7.442  0.5261  0.1266  0.1924
   12PCz    C44  946   3.854   2.077   7.477  0.7037  0.3553 -0.0861
   12PCz    C45  947   3.958   2.167   7.457 -0.0880  0.0429 -0.0574
   12PCz    C46  948   4.160   2.047   7.527  0.1081  0.4362  0.4762
   12PCz    C47  949   4.254   1.990   7.438 -0.5348  0.3576 -0.2457
   12PCz    C48  950   4.308   1.866   7.465  0.1360  0.0974  0.3738
   12PCz    C49  951   4.274   1.801   7.587 -0.1006 -0.1336  0.6632
   12PCz    C50  952   4.185   1.859   7.673 -0.2318  0.2865 -0.6773
   12PCz    C51  953   4.120   1.980   7.644 -0.6786  0.4088  0.4103
   12PCz    H52  954   4.602   2.765   7.344 -1.4066 -0.9268  0.4051
   12PCz    H53  955   4.824   2.703   7.410  2.8704 -2.7820  0.7921
   12PCz    H54  956   4.777   2.312   7.256  0.0079  0.3091 -2.5232
   12PCz    H55  957   4.607   2.206   7.079 -0.2575 -0.2032 -0.3921
   12PCz    H56  958   4.411   2.156   6.903  0.4206 -0.5677  0.2159
   12PCz    H57  959   4.217   2.300   6.893 -1.2955  3.2001  0.2100
   12PCz    H58  960   4.209   2.509   7.030 -0.4459 -0.2422  0.4690
   12PCz    H59  961   5.000   2.503   7.167  1.9118 -0.1596 -2.1624
   12PCz    H60  962   5.241   2.450   7.109  0.2183  0.4729  0.4681
   12PCz    H61  963   5.402   2.366   7.274  0.1209  1.8267  0.5766
   12PCz    H62  964   5.316   2.316   7.507  1.6511  0.7540 -0.9214
   12PCz    H63  965   5.147   2.269   7.742  0.2133  0.8790  2.0450
   12PCz    H64  966   4.946   2.231   7.895 -0.3497 -1.9494 -0.8890
   12PCz    H65  967   4.729   2.328   7.842  0.5619 -1.4498  0.2231
   12PCz    H66  968   4.685   2.396   7.601 -0.4279  1.3108  0.4856
   12PCz    H67  969   4.086   2.766   7.398 -0.1144  1.0217 -0.6982
   12PCz    H68  970   4.128   2.984   7.304 -0.5523 -1.0473 -1.3696
   12PCz    H69  971   4.332   3.020   7.154  0.0066  0.1117 -0.0395
   12PCz    H70  972   4.479   2.826   7.094  1.1206 -0.6671  0.2394
   12PCz    H71  973   4.359   2.264   7.518 -1.5043 -1.9641 -0.1381
   12PCz    H72  974   4.412   2.497   7.448  0.9200  0.5189 -2.6508
   12PCz    H73  975   4.005   2.560   7.319  0.8799  1.9482  0.2764
   12PCz    H74  976   3.783   2.427   7.308 -0.2994  0.2646 -1.5343
   12PCz    H75  977   3.603   2.265   7.326 -0.6183  1.3218  1.0139
   12PCz    H76  978   3.646   2.043   7.460 -1.4337  1.5841 -1.9468
   12PCz    H77  979   3.863   1.986   7.536  0.3557  0.6460  0.4229
   12PCz    H78  980   4.274   2.043   7.346  0.3084 -2.1528 -1.5871
   12PCz    H79  981   4.362   1.820   7.383 -1.2823 -0.3870 -0.3184
   12PCz    H80  982   4.328   1.710   7.615  1.3184  0.3206 -0.4778
   12PCz    H81  983   4.167   1.812   7.769 -1.1956  3.9247  1.1017
   12PCz    H82  984   4.044   2.028   7.705 -0.2055  1.3434  0.2805
   13PCz     N1  985   0.366   1.993   5.404 -0.6658  0.3702  0.3541
   13PCz     C2  986   0.351   1.938   5.532 -0.2155 -0.3579 -0.4944
   13PCz     C3  987   0.417   1.835   5.599 -0.6729 -0.4270 -0.2026
   13PCz     C4  988   0.377   1.803   5.727 -0.0386 -0.1854 -0.6137
   13PCz     C5  989   0.272   1.878   5.790 -0.0428 -0.1234 -1.1543
   13PCz     C6  990   0.197   1.969   5.711 -0.0820  0.2772  0.0048
   13PCz     C7  991   0.240   2.003   5.584 -0.9164  0.0948 -0.2591
   13PCz     C8  992   0.188   2.096   5.482  0.5723 -0.4069 -0.2723
   13PCz     C9  993   0.083   2.183   5.485 -0.1200 -0.2391  0.5087
   13PCz    C10  994   0.067   2.280   5.381 -0.1019  0.9998 -0.3131
   13PCz    C11  995   0.153   2.276   5.268  0.5716  0.3752  0.3116
   13PCz    C12  996   0.255   2.179   5.262 -0.4989 -0.2782  0.4090
   13PCz    C13  997   0.274   2.094   5.372  0.4946  0.7095  0.2496
   13PCz    N14  998   0.248   1.861   5.929  0.0914 -0.1966  0.3825
   13PCz    C15  999   0.124   1.822   5.969 -0.1222  0.1910 -0.6049
   13PCz    C16 1000   0.048   1.718   5.935 -0.4539 -0.1285  0.8990
   13PCz    C17 1001  -0.072   1.699   6.011  0.4995 -0.0075  0.0124
   13PCz    C18 1002  -0.110   1.786   6.116  0.2555  0.2104 -0.2225
   13PCz    C19 1003  -0.022   1.882   6.164  0.4428  0.8059 -0.3173
   13PCz    C20 1004   0.089   1.901   6.085  0.0275  0.6421  0.5041
   13PCz    C21 1005   0.199   2.000   6.101 -0.4773  0.1341  0.1466
   13PCz    C22 1006   0.206   2.119   6.173  0.6759 -0.5296 -0.6389
   13PCz    C23 1007   0.313   2.203   6.158 -1.3299 -0.2565 -0.3755
   13PCz    C24 1008   0.423   2.169   6.066  0.2557  0.1799  0.0447
   13PCz    C25 1009   0.411   2.049   5.990  0.2063  0.4976 -0.3290
   13PCz    C26 1010   0.299   1.966   6.009  0.4636  0.1239 -0.2163
   13PCz    C27 1011   0.452   1.953   5.302 -0.3626 -0.2564 -0.4094
   13PCz    C28 1012   0.591   1.966   5.330 -0.4147  0.0141  0.0689
   13PCz    C29 1013   0.680   1.921   5.232  0.1096  0.2031 -0.1489
   13PCz    C30 1014   0.628   1.860   5.112  0.2210  0.8289  0.0305
   13PCz    C31 1015   0.486   1.855   5.088 -0.2795 -0.0633  0.0646
   13PCz    C32 1016   0.397   1.902   5.182  0.4219 -0.0827 -0.3792
   13PCz    N33 1017   0.734   2.237   5.802 -0.3286 -0.1498 -0.5825
   13PCz    C34 1018   0.725   2.153   5.689  0.2891  0.2400 -0.2226
   13PCz    C35 1019   0.767   2.020   5.665  0.1250  0.2194 -0.6137
   13PCz    C36 1020   0.729   1.957   5.544  0.6934 -0.4382  0.7455
   13PCz    C37 1021   0.646   2.029   5.456  0.5309 -0.5977  0.2375
   13PCz    C38 1022   0.607   2.161   5.478 -0.5314  0.0520 -0.0002
   13PCz    C39 1023   0.650   2.220   5.598  0.0210 -0.0772  0.2337
   13PCz    C40 1024   0.623   2.353   5.646 -0.1142 -0.5157  0.1817
   13PCz    C41 1025   0.567   2.467   5.581 -0.9474  0.7430 -0.0088
   13PCz    C42 1026   0.579   2.592   5.646 -0.0034 -0.3039  0.2736
   13PCz    C43 1027   0.633   2.605   5.773  0.0266 -0.7068 -0.3295
   13PCz    C44 1028   0.690   2.490   5.839 -0.1153 -0.0678  0.1696
   13PCz    C45 1029   0.683   2.366   5.773 -0.0338 -0.0298 -1.1673
   13PCz    C46 1030   0.830   2.220   5.899 -0.3300  0.1590 -0.0941
   13PCz    C47 1031   0.796   2.138   6.011 -0.1743 -0.5668  0.1185
   13PCz    C48 1032   0.894   2.118   6.113  0.2334  0.3777  0.2180
   13PCz    C49 1033   1.021   2.180   6.111 -0.1296 -0.0316  0.6513
   13PCz    C50 1034   1.047   2.271   6.000  0.2450 -0.0445 -0.3737
   13PCz    C51 1035   0.951   2.286   5.894 -0.0116  0.1960 -0.3655
   13PCz    H52 1036   0.506   1.786   5.561 -0.3913 -0.1184  0.0417
   13PCz    H53 1037   0.430   1.727   5.782 -0.0930  1.1044  1.3345
   13PCz    H54 1038   0.116   2.025   5.756  0.3175  1.1383 -0.3207
   13PCz    H55 1039   0.008   2.177   5.563  1.4117  1.2052  2.1870
   13PCz    H56 1040  -0.018   2.347   5.384 -1.0293 -0.1168 -0.9823
   13PCz    H57 1041   0.135   2.346   5.187 -2.2162  1.0945  1.4448
   13PCz    H58 1042   0.314   2.167   5.172 -0.3357  2.5944  0.0127
   13PCz    H59 1043   0.085   1.642   5.867  1.5373  2.4570 -1.1056
   13PCz    H60 1044  -0.119   1.604   5.988 -1.1725  0.2751  2.0106
   13PCz    H61 1045  -0.189   1.753   6.183  0.6457 -2.1199 -0.7977
   13PCz    H62 1046  -0.035   1.945   6.251  1.1886 -0.6560  0.8976
   13PCz    H63 1047   0.135   2.137   6.253  1.7499  0.0729  0.2107
   13PCz    H64 1048   0.322   2.290   6.223  0.1459 -0.7384  0.1142
   13PCz    H65 1049   0.512   2.231   6.062  0.4173 -0.0847 -2.3564
   13PCz    H66 1050   0.487   2.025   5.916  1.8185  1.3737  0.9787
   13PCz    H67 1051   0.787   1.922   5.247  0.1603 -0.0118 -0.4881
   13PCz    H68 1052   0.698   1.825   5.037 -0.7766 -0.6924 -0.2480
   13PCz    H69 1053   0.458   1.821   4.989  1.5146  1.8127 -1.1602
   13PCz    H70 1054   0.290   1.900   5.165  0.2637  0.8035  0.4752
   13PCz    H71 1055   0.803   1.963   5.750 -0.6203 -0.8876 -1.0085
   13PCz    H72 1056   0.760   1.857   5.517  0.2567 -0.1098 -1.0436
   13PCz    H73 1057   0.555   2.221   5.403  0.5761  0.8415 -0.1698
   13PCz    H74 1058   0.510   2.450   5.490 -1.2997 -1.5442  0.5648
   13PCz    H75 1059   0.545   2.682   5.595  0.8966  0.2952  0.6944
   13PCz    H76 1060   0.629   2.706   5.812 -0.5643  0.3604 -2.9731
   13PCz    H77 1061   0.745   2.491   5.932 -0.2737 -0.1401  0.2647
   13PCz    H78 1062   0.698   2.092   6.019 -1.3850  1.4573 -1.8410
   13PCz    H79 1063   0.865   2.058   6.198 -0.0062 -1.4969 -1.1118
   13PCz    H80 1064   1.100   2.169   6.184  1.1851  0.0392 -0.7029
   13PCz    H81 1065   1.147   2.314   5.995  0.2396  0.2741  1.5090
   13PCz    H82 1066   0.978   2.354   5.814  0.5643 -0.6486 -0.9004
   14PCz     N1 1067   0.708   4.716   1.995 -0.0669  0.0261 -0.0723
   14PCz     C2 1068   0.729   4.596   2.059  0.0065 -0.0892 -0.2480
   14PCz     C3 1069   0.772   4.567   2.188  0.7048  0.2541 -1.0299
   14PCz     C4 1070   0.797   4.434   2.225  0.4677  0.2379 -0.3653
   14PCz     C5 1071   0.801   4.332   2.121  0.2841 -0.1104  0.6366
   14PCz     C6 1072   0.770   4.365   1.991  0.4211  0.5599 -0.2244
   14PCz     C7 1073   0.738   4.496   1.960  0.7828 -0.6181  0.3982
   14PCz     C8 1074   0.696   4.556   1.838  0.7252 -0.4280  0.5376
   14PCz     C9 1075   0.661   4.516   1.707  0.1450 -0.6038  1.0864
   14PCz    C10 1076   0.604   4.599   1.611 -0.1547 -0.1973 -0.4367
   14PCz    C11 1077   0.577   4.735   1.643  0.3237 -0.1089  0.0168
   14PCz    C12 1078   0.610   4.782   1.776  0.3303  0.0727  0.3487
   14PCz    C13 1079   0.670   4.692   1.865 -0.3061 -0.2535  0.5391
   14PCz    N14 1080   0.833   4.206   2.159  0.6242  0.7613 -0.2963
   14PCz    C15 1081   0.956   4.153   2.117  0.4544 -0.2409 -0.0560
   14PCz    C16 1082   1.075   4.220   2.085  0.5095  0.5307  0.0023
   14PCz    C17 1083   1.186   4.134   2.056  0.0028 -0.5764  0.5475
   14PCz    C18 1084   1.172   3.996   2.050 -0.2478 -0.0940  0.2460
   14PCz    C19 1085   1.053   3.929   2.076 -0.6316 -0.6386 -0.3042
   14PCz    C20 1086   0.941   4.011   2.109  0.0563 -0.0287 -0.0478
   14PCz    C21 1087   0.803   3.981   2.149 -0.3750  0.6735  0.6541
   14PCz    C22 1088   0.733   3.859   2.157 -0.5028  0.2439  0.1039
   14PCz    C23 1089   0.595   3.866   2.186 -0.3224 -0.1765  0.1626
   14PCz    C24 1090   0.533   3.986   2.214 -0.7681 -0.3160 -0.0589
   14PCz    C25 1091   0.603   4.105   2.212  0.7795 -0.4284 -0.6183
   14PCz    C26 1092   0.737   4.098   2.177  0.0627 -0.2044  0.8212
   14PCz    C27 1093   0.778   4.826   2.039  0.0150 -0.6251  0.2713
   14PCz    C28 1094   0.726   4.901   2.146 -0.4928 -0.9120 -0.6012
   14PCz    C29 1095   0.811   5.007   2.190 -0.5484 -0.1175 -0.2888
   14PCz    C30 1096   0.931   5.038   2.123  0.1934 -0.4924 -0.5087
   14PCz    C31 1097   0.975   4.966   2.017  0.6732  0.2103  0.0061
   14PCz    C32 1098   0.900   4.858   1.974 -0.3076 -0.0524 -0.0326
   14PCz    N33 1099   0.213   4.868   2.378 -0.5632 -0.9042 -0.2200
   14PCz    C34 1100   0.348   4.878   2.347 -0.1542  1.0865  0.2522
   14PCz    C35 1101   0.463   4.919   2.416  0.5181  0.1068  0.0621
   14PCz    C36 1102   0.582   4.920   2.354 -0.5921  0.3288 -0.1487
   14PCz    C37 1103   0.593   4.885   2.215 -0.1146 -0.3138  0.4001
   14PCz    C38 1104   0.475   4.860   2.136  0.0932 -0.0574 -1.0447
   14PCz    C39 1105   0.349   4.853   2.210  0.0464 -0.6955 -0.1946
   14PCz    C40 1106   0.214   4.812   2.163  0.2920 -0.0077  0.3454
   14PCz    C41 1107   0.160   4.802   2.032  0.3145  0.1971 -0.7375
   14PCz    C42 1108   0.020   4.792   2.022  0.2635  0.6181  0.4327
   14PCz    C43 1109  -0.061   4.800   2.138 -0.0008 -0.8459  0.1910
   14PCz    C44 1110  -0.004   4.818   2.264  0.1869 -0.0211 -0.0371
   14PCz    C45 1111   0.133   4.823   2.275 -0.6774  0.5989  0.0380
   14PCz    C46 1112   0.160   4.920   2.493 -0.4658 -0.5331  0.4458
   14PCz    C47 1113   0.097   4.836   2.589 -0.0933 -0.3407 -0.6268
   14PCz    C48 1114   0.051   4.890   2.708  0.2392 -0.0193 -0.9210
   14PCz    C49 1115   0.073   5.021   2.742  0.2811  0.1183  0.1349
   14PCz    C50 1116   0.156   5.102   2.658  0.3868  0.1931  0.4087
   14PCz    C51 1117   0.185   5.057   2.523  0.1712  0.2710 -0.9023
   14PCz    H52 1118   0.788   4.647   2.261 -2.1572  1.0286 -1.1480
   14PCz    H53 1119   0.828   4.415   2.327 -1.4923  0.6673  0.3554
   14PCz    H54 1120   0.768   4.290   1.912 -0.4563  0.6751 -0.3141
   14PCz    H55 1121   0.683   4.414   1.676 -0.8063 -0.5913  0.3283
   14PCz    H56 1122   0.587   4.562   1.510 -1.5231  0.4226 -0.4632
   14PCz    H57 1123   0.526   4.797   1.570  0.2890  1.6580  1.4834
   14PCz    H58 1124   0.595   4.886   1.801  2.9047 -0.0451  2.9524
   14PCz    H59 1125   1.092   4.327   2.077  1.7551  0.2998 -0.6414
   14PCz    H60 1126   1.280   4.175   2.019 -0.2028 -1.3231 -0.8498
   14PCz    H61 1127   1.254   3.935   2.013 -0.0560 -0.0622  0.6129
   14PCz    H62 1128   1.057   3.821   2.081 -0.8665 -0.6018  0.8518
   14PCz    H63 1129   0.787   3.769   2.127  0.7834  0.4143  1.7436
   14PCz    H64 1130   0.536   3.776   2.180  0.1781 -0.5111  0.1472
   14PCz    H65 1131   0.425   3.986   2.223 -0.9380 -2.8493 -1.0536
   14PCz    H66 1132   0.557   4.202   2.228  0.3114 -0.6488 -0.6097
   14PCz    H67 1133   0.777   5.068   2.273 -2.9150 -1.0521 -0.4855
   14PCz    H68 1134   0.987   5.125   2.155 -0.7703  0.0713 -0.3127
   14PCz    H69 1135   1.077   4.970   1.981  0.1920 -0.7122 -1.5502
   14PCz    H70 1136   0.944   4.779   1.913  0.6966 -1.8977  2.8668
   14PCz    H71 1137   0.462   4.939   2.522  0.6901  0.6159 -0.0274
   14PCz    H72 1138   0.671   4.943   2.411 -0.0291 -1.2342 -0.3584
   14PCz    H73 1139   0.479   4.837   2.030  1.6564  0.2932 -1.0813
   14PCz    H74 1140   0.224   4.805   1.944 -0.4773  0.1101 -1.3183
   14PCz    H75 1141  -0.025   4.793   1.923  0.1236 -0.3463  0.4787
   14PCz    H76 1142  -0.167   4.814   2.122  0.2807 -0.6429 -1.6947
   14PCz    H77 1143  -0.062   4.831   2.355  0.0958 -1.0199  0.0600
   14PCz    H78 1144   0.079   4.731   2.569  2.4201 -1.5949  2.6753
   14PCz    H79 1145  -0.032   4.843   2.760  1.3204 -0.5757  0.3480
   14PCz    H80 1146   0.037   5.065   2.835 -0.8124  0.0864 -0.2643
   14PCz    H81 1147   0.200   5.197   2.688  0.7435  0.0359  0.3915
   14PCz    H82 1148   0.237   5.124   2.456  1.9806  0.8581  0.9687
   15PCz     N1 1149   4.732   7.252   5.041 -0.1064  0.0326 -0.4175
   15PCz     C2 1150   4.683   7.272   5.167  0.5039 -0.5136  0.2860
   15PCz     C3 1151   4.548   7.278   5.212 -0.2552 -0.6034 -0.3118
   15PCz     C4 1152   4.534   7.318   5.349  0.6328  0.6170  0.4414
   15PCz     C5 1153   4.640   7.351   5.442 -0.5217  0.7083  0.5423
   15PCz     C6 1154   4.770   7.331   5.392  0.7054  0.0592  0.4669
   15PCz     C7 1155   4.789   7.292   5.256 -0.6282  0.5328 -0.3317
   15PCz     C8 1156   4.908   7.272   5.179 -0.3351 -0.4917 -0.1170
   15PCz     C9 1157   5.046   7.273   5.211 -0.4282  0.7738  0.2066
   15PCz    C10 1158   5.140   7.264   5.105 -0.0105 -0.2547 -0.1584
   15PCz    C11 1159   5.099   7.256   4.970 -0.7938  0.0633 -0.4737
   15PCz    C12 1160   4.965   7.255   4.941 -0.0215 -0.1872  0.5297
   15PCz    C13 1161   4.873   7.255   5.046  0.0490 -0.0570 -0.2557
   15PCz    N14 1162   4.621   7.389   5.572  0.6357  0.5674 -0.0535
   15PCz    C15 1163   4.536   7.493   5.605  0.0139 -0.0929 -0.5240
   15PCz    C16 1164   4.439   7.558   5.530 -0.2732  0.1691 -0.4842
   15PCz    C17 1165   4.364   7.659   5.592  0.2497  0.2676 -0.8306
   15PCz    C18 1166   4.391   7.700   5.727 -0.2145  0.0566  0.6867
   15PCz    C19 1167   4.493   7.634   5.797  0.3779 -0.0433 -0.3254
   15PCz    C20 1168   4.563   7.524   5.740 -0.3576 -0.2917  0.7792
   15PCz    C21 1169   4.674   7.435   5.784  0.0382  0.0137 -0.3012
   15PCz    C22 1170   4.741   7.421   5.906  0.3812  0.0076  0.6301
   15PCz    C23 1171   4.834   7.318   5.926  1.1878 -0.2759  0.2199
   15PCz    C24 1172   4.851   7.225   5.818 -0.3215  0.3371  0.3829
   15PCz    C25 1173   4.797   7.239   5.690 -1.0900 -0.5059  0.2729
   15PCz    C26 1174   4.710   7.348   5.681  0.4216  0.5809  0.0896
   15PCz    C27 1175   4.673   7.323   4.934 -0.4413 -0.6938 -0.9474
   15PCz    C28 1176   4.582   7.253   4.846 -0.9329  0.8155 -0.6162
   15PCz    C29 1177   4.514   7.332   4.747  0.3183 -0.2613 -0.6015
   15PCz    C30 1178   4.546   7.470   4.725  0.4693  0.0237 -0.3715
   15PCz    C31 1179   4.640   7.537   4.807  0.5304  0.3431  0.2072
   15PCz    C32 1180   4.697   7.467   4.917 -0.1109  0.6833 -0.0756
   15PCz    N33 1181   4.458   6.707   4.858 -0.4988  0.0024 -0.3268
   15PCz    C34 1182   4.464   6.849   4.875 -0.0184  0.8778 -0.4792
   15PCz    C35 1183   4.371   6.940   4.917 -0.2663 -0.4396 -0.4217
   15PCz    C36 1184   4.410   7.076   4.914  0.1763  0.1266 -0.1162
   15PCz    C37 1185   4.542   7.111   4.870  1.0572 -0.9419  0.5098
   15PCz    C38 1186   4.636   7.019   4.835 -0.7177  0.7417 -0.0531
   15PCz    C39 1187   4.597   6.885   4.828  0.6101  0.0455 -0.1032
   15PCz    C40 1188   4.654   6.771   4.760 -0.1838  0.4528  0.3781
   15PCz    C41 1189   4.770   6.746   4.679  0.6614  0.0248 -0.5342
   15PCz    C42 1190   4.796   6.617   4.632  0.9910 -0.3801 -0.4856
   15PCz    C43 1191   4.716   6.506   4.664 -0.3764  0.4253 -0.3509
   15PCz    C44 1192   4.601   6.527   4.743  0.0128  0.0022 -0.6636
   15PCz    C45 1193   4.575   6.659   4.789 -0.0060  0.1682 -0.0579
   15PCz    C46 1194   4.361   6.619   4.906  0.6125  0.4463 -0.5865
   15PCz    C47 1195   4.391   6.529   5.012  0.5769  0.1417  0.2338
   15PCz    C48 1196   4.283   6.448   5.059  0.0765  0.0204 -0.5029
   15PCz    C49 1197   4.160   6.448   4.999  0.1445 -0.4316 -0.4109
   15PCz    C50 1198   4.141   6.532   4.888 -0.5197 -0.3040  0.3831
   15PCz    C51 1199   4.234   6.623   4.846 -0.4628  0.7449 -0.1415
   15PCz    H52 1200   4.465   7.252   5.148  0.1162  0.7031 -1.3658
   15PCz    H53 1201   4.431   7.323   5.385  1.6395  2.2470  3.4174
   15PCz    H54 1202   4.861   7.348   5.448  0.2948 -1.2878  1.5877
   15PCz    H55 1203   5.075   7.280   5.315  0.1134  2.3021 -0.0108
   15PCz    H56 1204   5.244   7.250   5.132 -0.2089 -0.4907  0.5078
   15PCz    H57 1205   5.173   7.238   4.892  1.3189  1.0221  1.2085
   15PCz    H58 1206   4.921   7.243   4.842 -3.1287  2.5210  1.4079
   15PCz    H59 1207   4.420   7.533   5.426 -0.6248  1.0592 -0.6412
   15PCz    H60 1208   4.285   7.702   5.530 -0.7789 -1.0562 -0.4902
   15PCz    H61 1209   4.337   7.780   5.777 -1.0191 -0.0666  0.0385
   15PCz    H62 1210   4.515   7.649   5.902 -1.4097 -1.8726  0.3925
   15PCz    H63 1211   4.698   7.477   5.989  0.1736  0.6018  0.1372
   15PCz    H64 1212   4.880   7.300   6.023  2.7146  0.2410 -0.3851
   15PCz    H65 1213   4.922   7.144   5.836 -3.5320 -2.8933 -0.4379
   15PCz    H66 1214   4.814   7.168   5.610 -0.4907 -0.1192  0.0506
   15PCz    H67 1215   4.431   7.287   4.694  0.1058 -0.5164 -0.0659
   15PCz    H68 1216   4.483   7.518   4.650 -0.1674 -0.8652 -0.4183
   15PCz    H69 1217   4.659   7.643   4.794  0.0185  0.4229  0.0922
   15PCz    H70 1218   4.768   7.520   4.980  1.0213 -0.9948  0.1016
   15PCz    H71 1219   4.267   6.914   4.937 -0.6349  0.9488 -0.3523
   15PCz    H72 1220   4.343   7.154   4.948 -0.5270  0.0295 -1.2097
   15PCz    H73 1221   4.736   7.040   4.798 -0.5652 -1.8511 -1.2973
   15PCz    H74 1222   4.832   6.830   4.650  0.5550  1.5935  3.1714
   15PCz    H75 1223   4.868   6.603   4.552  0.8208 -0.6348 -0.5991
   15PCz    H76 1224   4.737   6.405   4.632 -2.2857 -0.0951 -0.1189
   15PCz    H77 1225   4.532   6.445   4.762 -0.0123  0.3546  0.9141
   15PCz    H78 1226   4.490   6.512   5.053 -0.1288 -0.6795  1.6966
   15PCz    H79 1227   4.304   6.389   5.148  2.2842  2.2940  0.6361
   15PCz    H80 1228   4.081   6.384   5.034 -0.2925  0.2117 -0.2054
   15PCz    H81 1229   4.042   6.538   4.844 -0.1935 -0.2134 -0.3695
   15PCz    H82 1230   4.216   6.694   4.765  0.4340 -0.0145 -1.0274
   16PCz     N1 1231   4.465   3.220   4.692  0.2435  0.6980  0.4170
   16PCz     C2 1232   4.430   3.324   4.611  0.1311 -0.4749  0.5478
   16PCz     C3 1233   4.503   3.404   4.521 -0.0408  0.4816 -0.6013
   16PCz     C4 1234   4.434   3.492   4.435  0.3453 -0.5169 -0.7184
   16PCz     C5 1235   4.293   3.503   4.439  0.5476  0.2305 -0.5943
   16PCz     C6 1236   4.218   3.424   4.532  0.4389  0.2915 -0.4595
   16PCz     C7 1237   4.288   3.330   4.617  0.2706  0.4610  0.4528
   16PCz     C8 1238   4.237   3.216   4.698 -0.0284  0.1709 -0.1119
   16PCz     C9 1239   4.108   3.169   4.728  0.2481 -0.2253  0.5300
   16PCz    C10 1240   4.097   3.057   4.818  0.1577  0.3604  0.1756
   16PCz    C11 1241   4.215   3.006   4.871 -0.4358  0.7785 -0.3991
   16PCz    C12 1242   4.344   3.049   4.835 -0.1881 -0.5838  0.7618
   16PCz    C13 1243   4.353   3.158   4.749  0.1490  0.2817 -0.3694
   16PCz    N14 1244   4.225   3.602   4.367 -0.2453 -0.1851 -0.6489
   16PCz    C15 1245   4.245   3.739   4.370  0.3992 -0.2605 -0.6944
   16PCz    C16 1246   4.320   3.823   4.451  0.3538  0.1071 -0.1358
   16PCz    C17 1247   4.304   3.959   4.443 -0.5407 -0.2064  0.2918
   16PCz    C18 1248   4.226   4.013   4.337 -0.2809 -0.0290 -0.0647
   16PCz    C19 1249   4.154   3.927   4.255 -0.5668 -0.8697  0.2498
   16PCz    C20 1250   4.169   3.792   4.272  0.2554  0.5287  0.3112
   16PCz    C21 1251   4.093   3.683   4.205 -0.1464 -0.1145 -0.7316
   16PCz    C22 1252   4.007   3.680   4.087 -1.1712 -0.6676  0.3990
   16PCz    C23 1253   3.962   3.554   4.042 -0.4617  0.1877  1.1159
   16PCz    C24 1254   4.003   3.437   4.110 -0.3476 -0.2387  0.1355
   16PCz    C25 1255   4.095   3.445   4.216  0.0032 -0.0632 -0.1840
   16PCz    C26 1256   4.138   3.570   4.265  0.1947  0.6107  0.5973
   16PCz    C27 1257   4.585   3.227   4.751  0.0738  0.2946  0.7790
   16PCz    C28 1258   4.684   3.142   4.692  0.0500  0.1474 -0.4685
   16PCz    C29 1259   4.815   3.163   4.745  0.5247  0.3938  0.1008
   16PCz    C30 1260   4.842   3.234   4.861 -0.2458 -0.4330 -0.2899
   16PCz    C31 1261   4.739   3.306   4.925  0.1007 -0.2112  0.4268
   16PCz    C32 1262   4.611   3.298   4.867 -0.0523  0.4342  0.2759
   16PCz    N33 1263   4.548   2.809   4.245 -0.3597  0.5340  0.8591
   16PCz    C34 1264   4.591   2.904   4.341  0.3520 -0.2481  0.4141
   16PCz    C35 1265   4.689   3.000   4.335 -0.1633  0.5485  0.1116
   16PCz    C36 1266   4.718   3.071   4.451 -0.5915 -0.2914 -0.2613
   16PCz    C37 1267   4.649   3.055   4.573  0.1432  0.2625  0.5319
   16PCz    C38 1268   4.563   2.943   4.587  0.4860  0.3335  0.2434
   16PCz    C39 1269   4.533   2.868   4.464 -0.5962  0.0212  0.0409
   16PCz    C40 1270   4.446   2.752   4.431  0.0762 -0.4095  0.5781
   16PCz    C41 1271   4.371   2.666   4.510  1.1199  0.0580 -0.4603
   16PCz    C42 1272   4.310   2.544   4.462 -0.1893  0.5546  0.4402
   16PCz    C43 1273   4.313   2.520   4.320  0.1206 -0.1403 -0.8722
   16PCz    C44 1274   4.395   2.603   4.239 -0.2629 -0.4277  0.3991
   16PCz    C45 1275   4.453   2.719   4.299 -0.1759 -0.3423  0.5073
   16PCz    C46 1276   4.599   2.805   4.114 -0.0858  0.3666  0.4491
   16PCz    C47 1277   4.548   2.885   4.012 -0.0905  0.3198 -0.4212
   16PCz    C48 1278   4.583   2.874   3.878 -0.5967  0.2323  0.2924
   16PCz    C49 1279   4.670   2.776   3.837 -0.3205 -0.1273  0.2057
   16PCz    C50 1280   4.730   2.700   3.939 -0.1029  0.2292  0.1063
   16PCz    C51 1281   4.697   2.710   4.076  0.1903 -0.3667  0.9463
   16PCz    H52 1282   4.611   3.388   4.520 -0.2860 -1.2760 -1.3932
   16PCz    H53 1283   4.496   3.552   4.369  0.8896  0.3337  0.5365
   16PCz    H54 1284   4.111   3.434   4.549  1.1369  3.8663  3.5439
   16PCz    H55 1285   4.020   3.221   4.691  1.3363  0.6055 -0.9748
   16PCz    H56 1286   3.999   3.017   4.841 -0.2086  0.1343 -1.6075
   16PCz    H57 1287   4.203   2.924   4.942  2.8696 -0.2180 -0.8233
   16PCz    H58 1288   4.434   3.004   4.875  0.8220 -0.4049 -1.2026
   16PCz    H59 1289   4.376   3.776   4.532 -0.0370  1.3987  0.9408
   16PCz    H60 1290   4.366   4.022   4.506  0.6386 -0.2585 -0.7740
   16PCz    H61 1291   4.224   4.119   4.313  2.5817  1.0621  3.5262
   16PCz    H62 1292   4.101   3.972   4.171  2.6070 -1.4345 -2.2704
   16PCz    H63 1293   3.966   3.771   4.045 -1.1819 -0.2587  1.2681
   16PCz    H64 1294   3.888   3.548   3.962 -0.2789 -0.5833  0.9922
   16PCz    H65 1295   3.961   3.340   4.084 -2.6117  0.4712  0.9363
   16PCz    H66 1296   4.119   3.355   4.271 -3.4732 -0.4841  0.9371
   16PCz    H67 1297   4.894   3.100   4.705 -0.9281 -0.4158 -1.6924
   16PCz    H68 1298   4.948   3.245   4.882 -0.0828  1.0833 -1.6592
   16PCz    H69 1299   4.760   3.365   5.013  1.5419  0.5503 -0.3873
   16PCz    H70 1300   4.527   3.358   4.901 -0.9336 -1.8543  2.4564
   16PCz    H71 1301   4.732   3.026   4.239 -1.1722  0.3368 -0.4081
   16PCz    H72 1302   4.797   3.146   4.447 -0.3845 -0.3786  1.5146
   16PCz    H73 1303   4.512   2.914   4.678  0.3609  0.3641  0.1832
   16PCz    H74 1304   4.355   2.695   4.613  2.3065  0.0124 -0.2535
   16PCz    H75 1305   4.247   2.480   4.524  0.2765 -0.7351 -0.3678
   16PCz    H76 1306   4.267   2.432   4.277  0.9900 -0.1558 -1.8203
   16PCz    H77 1307   4.408   2.596   4.131  1.3528  0.0943  0.5288
   16PCz    H78 1308   4.476   2.962   4.037 -1.9360 -1.8448  1.3804
   16PCz    H79 1309   4.542   2.946   3.808 -1.2316 -0.4890 -0.0887
   16PCz    H80 1310   4.698   2.788   3.733  1.3577  2.0444  0.8351
   16PCz    H81 1311   4.808   2.630   3.910 -1.3828 -0.7315 -1.1324
   16PCz    H82 1312   4.754   2.649   4.145  0.7979 -1.5839 -0.5944
   17PCz     N1 1313   1.344   1.063   8.145  0.3099  0.2582 -0.2139
   17PCz     C2 1314   1.304   1.157   8.240  0.4586  0.0639 -0.0456
   17PCz     C3 1315   1.197   1.154   8.327 -0.5069  0.1468  0.0790
   17PCz     C4 1316   1.169   1.274   8.399  0.1661  0.0909 -0.4923
   17PCz     C5 1317   1.255   1.389   8.379 -0.1872 -0.3836  0.4090
   17PCz     C6 1318   1.364   1.388   8.290  0.3676 -0.4083 -0.4737
   17PCz     C7 1319   1.386   1.267   8.220  0.6411 -0.2934  0.2975
   17PCz     C8 1320   1.469   1.247   8.108  0.2083 -0.0826  0.2063
   17PCz     C9 1321   1.556   1.327   8.036 -0.1423  0.0391  0.6643
   17PCz    C10 1322   1.617   1.277   7.915  0.2011  0.0599 -0.2209
   17PCz    C11 1323   1.579   1.147   7.869  0.1787  0.0722  0.4566
   17PCz    C12 1324   1.486   1.071   7.933  0.4606  0.1290  0.4778
   17PCz    C13 1325   1.447   1.115   8.060 -0.0047 -0.3756 -0.3919
   17PCz    N14 1326   1.216   1.513   8.429 -0.7645  0.5903 -0.4794
   17PCz    C15 1327   1.143   1.604   8.348 -0.2905 -0.4749  0.0648
   17PCz    C16 1328   1.118   1.605   8.208 -0.3402  0.8421  0.3461
   17PCz    C17 1329   1.013   1.690   8.162  0.3277 -0.6685  0.4582
   17PCz    C18 1330   0.935   1.772   8.253 -0.8216  0.1825  0.0769
   17PCz    C19 1331   0.954   1.753   8.390 -0.2542  0.4023 -0.4647
   17PCz    C20 1332   1.062   1.678   8.436 -0.5311 -0.0005  0.4031
   17PCz    C21 1333   1.086   1.628   8.575 -0.0688 -0.6085 -0.0822
   17PCz    C22 1334   1.034   1.661   8.703 -0.4991  0.7309 -0.0509
   17PCz    C23 1335   1.084   1.591   8.817 -0.5798 -0.0378  1.1092
   17PCz    C24 1336   1.186   1.496   8.802  0.3017 -0.1880 -0.7411
   17PCz    C25 1337   1.237   1.455   8.676 -0.5061  0.3970 -0.0758
   17PCz    C26 1338   1.181   1.522   8.568 -0.3067  0.0723 -0.1071
   17PCz    C27 1339   1.259   0.962   8.102  0.9799 -0.6170 -0.7559
   17PCz    C28 1340   1.221   0.864   8.196 -0.4142  0.0372  0.1501
   17PCz    C29 1341   1.123   0.765   8.158  0.0077 -0.2991 -0.0964
   17PCz    C30 1342   1.075   0.767   8.028  0.1736 -0.2104 -0.6144
   17PCz    C31 1343   1.104   0.867   7.938  0.6531  0.1219  0.2460
   17PCz    C32 1344   1.190   0.969   7.980  0.4415 -0.0070  0.1841
   17PCz    N33 1345   1.437   0.794   8.713 -0.3023  0.3662  0.6240
   17PCz    C34 1346   1.363   0.814   8.599  0.7525 -0.1636 -0.7023
   17PCz    C35 1347   1.227   0.811   8.573  0.8376  0.3296  0.4583
   17PCz    C36 1348   1.186   0.828   8.445 -0.6228  0.7441  0.0557
   17PCz    C37 1349   1.275   0.849   8.337  0.1390 -0.1453 -0.1281
   17PCz    C38 1350   1.418   0.840   8.363 -0.0796  0.2171 -0.1180
   17PCz    C39 1351   1.461   0.819   8.495  0.2247  0.0159 -0.5934
   17PCz    C40 1352   1.593   0.816   8.550 -1.1077 -0.1392  0.3405
   17PCz    C41 1353   1.716   0.833   8.485 -0.2236 -0.6146  0.0360
   17PCz    C42 1354   1.826   0.824   8.578 -0.1053  0.3907 -0.2011
   17PCz    C43 1355   1.812   0.817   8.716  0.0167  0.0842  0.1845
   17PCz    C44 1356   1.687   0.804   8.771 -0.4505 -0.9682 -0.1140
   17PCz    C45 1357   1.577   0.794   8.684  0.2285 -0.6868  0.6889
   17PCz    C46 1358   1.386   0.720   8.823 -0.4810  0.2961 -0.2587
   17PCz    C47 1359   1.383   0.776   8.953 -0.1275  0.0377 -0.2495
   17PCz    C48 1360   1.357   0.703   9.069  0.2794  0.1781  0.2206
   17PCz    C49 1361   1.340   0.569   9.061  0.6022 -0.2420 -0.1669
   17PCz    C50 1362   1.323   0.513   8.932  0.5719  0.2409 -0.4305
   17PCz    C51 1363   1.353   0.585   8.814  0.0813  0.4540  0.1910
   17PCz    H52 1364   1.127   1.071   8.336  0.5236 -1.1825 -2.9521
   17PCz    H53 1365   1.085   1.283   8.467 -0.6566  0.1381 -1.4828
   17PCz    H54 1366   1.412   1.484   8.274  0.5828 -0.5028 -0.4028
   17PCz    H55 1367   1.585   1.427   8.067 -1.3878  0.1171  1.6188
   17PCz    H56 1368   1.683   1.343   7.860 -0.0730  0.6360  0.1250
   17PCz    H57 1369   1.616   1.120   7.770 -1.3145  1.9547 -0.6946
   17PCz    H58 1370   1.451   0.976   7.896 -2.2357  1.5723 -0.9833
   17PCz    H59 1371   1.177   1.545   8.139  1.5107  2.3048  0.5754
   17PCz    H60 1372   0.986   1.690   8.057 -1.2285  0.3150  0.8465
   17PCz    H61 1373   0.851   1.833   8.222  0.2671  2.0574  0.6982
   17PCz    H62 1374   0.902   1.804   8.471  2.6780  2.0095  0.5890
   17PCz    H63 1375   0.962   1.742   8.714  2.3935  3.5590 -0.0797
   17PCz    H64 1376   1.040   1.603   8.915 -3.5602 -1.5355  0.0660
   17PCz    H65 1377   1.222   1.443   8.890  0.6100  0.7734 -0.2686
   17PCz    H66 1378   1.317   1.383   8.664 -0.4156  0.4655  0.1270
   17PCz    H67 1379   1.103   0.687   8.230 -1.0690 -0.5752 -0.6617
   17PCz    H68 1380   1.014   0.682   7.997  2.5286 -1.6509 -1.5792
   17PCz    H69 1381   1.077   0.861   7.833 -0.7508 -0.9155  0.6389
   17PCz    H70 1382   1.225   1.041   7.906  0.4704 -1.6848 -1.5269
   17PCz    H71 1383   1.155   0.789   8.651  0.0533 -3.0504 -1.0783
   17PCz    H72 1384   1.078   0.830   8.428 -0.4631 -0.2693 -1.2460
   17PCz    H73 1385   1.491   0.851   8.283 -0.4528  1.8422 -0.2687
   17PCz    H74 1386   1.725   0.872   8.384  0.8862  2.2801  1.1284
   17PCz    H75 1387   1.928   0.845   8.547  0.0568  1.0825  0.7543
   17PCz    H76 1388   1.898   0.815   8.783 -0.9750 -1.0138  1.4968
   17PCz    H77 1389   1.680   0.804   8.880  2.2391  0.2586  0.1179
   17PCz    H78 1390   1.383   0.884   8.950  0.0118  0.0400 -3.0095
   17PCz    H79 1391   1.352   0.765   9.158  2.0994  2.1527 -0.9433
   17PCz    H80 1392   1.330   0.514   9.155 -0.1495 -0.7560 -0.5370
   17PCz    H81 1393   1.316   0.404   8.930  0.2406  0.2522  0.0565
   17PCz    H82 1394   1.355   0.538   8.716  1.3422  2.0687 -0.6077
   18PCz     N1 1395   3.013   7.027   7.146 -0.2052  0.5233  0.1521
   18PCz     C2 1396   2.903   7.108   7.107 -0.6811 -0.0803 -0.9352
   18PCz     C3 1397   2.767   7.094   7.140  0.4628 -0.1569 -0.4652
   18PCz     C4 1398   2.686   7.205   7.117  0.5336  0.8864 -0.2535
   18PCz     C5 1399   2.736   7.320   7.054  0.5060  0.0552  0.4940
   18PCz     C6 1400   2.869   7.324   7.008  0.1621 -0.4368  0.4692
   18PCz     C7 1401   2.958   7.218   7.039  0.1089 -0.1526 -0.0368
   18PCz     C8 1402   3.105   7.197   7.023 -0.2500  0.3833 -0.0212
   18PCz     C9 1403   3.205   7.278   6.967  0.0451  0.3079 -0.4607
   18PCz    C10 1404   3.339   7.234   6.978  0.3179  0.7875  0.0640
   18PCz    C11 1405   3.370   7.108   7.043 -0.1864 -0.3500 -0.0998
   18PCz    C12 1406   3.271   7.034   7.101 -0.1770 -0.8753  0.8582
   18PCz    C13 1407   3.136   7.081   7.089 -0.5783 -0.0753 -0.0269
   18PCz    N14 1408   2.658   7.438   7.038  0.4976  0.3540  0.2017
   18PCz    C15 1409   2.625   7.482   6.911 -0.5611  0.1713 -1.0394
   18PCz    C16 1410   2.642   7.423   6.787 -0.3101 -0.0707  0.9200
   18PCz    C17 1411   2.593   7.488   6.670  0.1118  0.1148  0.5220
   18PCz    C18 1412   2.536   7.618   6.684  0.0708 -0.2608 -0.3416
   18PCz    C19 1413   2.514   7.672   6.813 -0.6134  0.3002 -0.4417
   18PCz    C20 1414   2.564   7.607   6.930 -0.3866  0.1804  0.3441
   18PCz    C21 1415   2.556   7.634   7.071 -0.5845 -0.6681 -0.1639
   18PCz    C22 1416   2.508   7.741   7.143  0.3008  0.0683 -0.4123
   18PCz    C23 1417   2.527   7.746   7.283  0.4192  0.5713 -0.0499
   18PCz    C24 1418   2.587   7.640   7.349  0.5976  0.3529  0.8032
   18PCz    C25 1419   2.629   7.517   7.281 -0.4262  0.2470 -0.0405
   18PCz    C26 1420   2.613   7.521   7.143  0.4005  0.3274  0.2216
   18PCz    C27 1421   3.006   6.907   7.218 -0.5814 -0.2263  0.2115
   18PCz    C28 1422   2.957   6.911   7.352  0.0560 -0.2417 -0.9308
   18PCz    C29 1423   2.942   6.783   7.416 -0.7295 -0.1388  0.2788
   18PCz    C30 1424   2.992   6.665   7.360 -0.0351  0.9284  0.0595
   18PCz    C31 1425   3.054   6.663   7.233 -0.4163 -0.2226  0.0948
   18PCz    C32 1426   3.053   6.786   7.165  0.7609  0.0489  0.2398
   18PCz    N33 1427   2.786   7.384   7.601  0.4745 -0.0872  0.5830
   18PCz    C34 1428   2.812   7.257   7.549  0.0071  0.8560  0.1822
   18PCz    C35 1429   2.747   7.136   7.573  0.3963  0.0418  0.1596
   18PCz    C36 1430   2.790   7.024   7.500  0.2157  0.0749 -0.2871
   18PCz    C37 1431   2.911   7.032   7.425 -0.5937  0.0293  0.0380
   18PCz    C38 1432   2.985   7.154   7.408  0.1715  0.1262 -0.1938
   18PCz    C39 1433   2.929   7.269   7.475 -0.1632 -0.2347 -0.6074
   18PCz    C40 1434   2.985   7.404   7.490 -0.1981 -0.2257  0.1582
   18PCz    C41 1435   3.105   7.468   7.443 -0.2601 -0.2237 -0.2130
   18PCz    C42 1436   3.124   7.604   7.471 -0.3073 -0.1005  0.0771
   18PCz    C43 1437   3.030   7.681   7.548  0.8986 -0.0944 -0.5773
   18PCz    C44 1438   2.914   7.609   7.597  0.2666 -0.3033  0.2518
   18PCz    C45 1439   2.895   7.471   7.570 -0.7145 -0.3237  0.0948
   18PCz    C46 1440   2.673   7.417   7.680  0.1025 -0.1439  0.1676
   18PCz    C47 1441   2.543   7.384   7.635 -0.0658  0.1865  0.2254
   18PCz    C48 1442   2.438   7.432   7.710  0.4868 -0.1579  0.0443
   18PCz    C49 1443   2.458   7.487   7.833  0.1319 -0.3127  0.3479
   18PCz    C50 1444   2.587   7.503   7.884 -0.4625  0.0616 -0.6760
   18PCz    C51 1445   2.699   7.472   7.806  0.3324 -0.1366 -0.0938
   18PCz    H52 1446   2.724   7.012   7.197 -2.0814  1.3060 -0.1006
   18PCz    H53 1447   2.585   7.215   7.155  1.3803  1.1622  2.1134
   18PCz    H54 1448   2.910   7.415   6.964  0.3460 -1.0452 -0.6404
   18PCz    H55 1449   3.177   7.373   6.923 -2.0472  1.1960  2.4724
   18PCz    H56 1450   3.416   7.289   6.925 -1.2041  0.4452 -2.6845
   18PCz    H57 1451   3.474   7.083   7.063 -0.3380 -0.0796  1.1121
   18PCz    H58 1452   3.292   6.940   7.151 -1.3575 -1.5978  0.0615
   18PCz    H59 1453   2.689   7.326   6.776 -0.4438 -0.1049  0.6402
   18PCz    H60 1454   2.603   7.443   6.572 -0.8975 -1.2476  1.0119
   18PCz    H61 1455   2.503   7.669   6.595 -0.3047 -2.7517 -1.7310
   18PCz    H62 1456   2.455   7.763   6.822 -1.4046 -0.0209 -1.9646
   18PCz    H63 1457   2.471   7.828   7.090  2.8349  1.6557  0.2379
   18PCz    H64 1458   2.492   7.828   7.345  0.2952 -0.8668  1.8840
   18PCz    H65 1459   2.605   7.647   7.456  0.0336 -0.4356  0.9599
   18PCz    H66 1460   2.669   7.428   7.329 -1.5287  0.4597  1.3509
   18PCz    H67 1461   2.889   6.776   7.511 -1.3682  2.7406  0.2270
   18PCz    H68 1462   2.979   6.570   7.411  0.4016  0.4495 -0.6939
   18PCz    H69 1463   3.098   6.574   7.187  0.3842 -0.2925  0.9674
   18PCz    H70 1464   3.095   6.787   7.065  0.9146 -2.5964  0.2009
   18PCz    H71 1465   2.661   7.128   7.639 -0.7463 -1.3513 -1.4151
   18PCz    H72 1466   2.735   6.931   7.508 -0.9014  0.8081  1.2226
   18PCz    H73 1467   3.069   7.167   7.342  0.7942 -0.0387  0.5500
   18PCz    H74 1468   3.170   7.414   7.375 -0.0836  0.7057 -0.8078
   18PCz    H75 1469   3.215   7.650   7.433 -0.1023 -0.9690 -0.5230
   18PCz    H76 1470   3.050   7.780   7.586 -2.0816  0.0745  0.8726
   18PCz    H77 1471   2.837   7.673   7.639  1.5244 -0.2693  2.7098
   18PCz    H78 1472   2.528   7.338   7.538  0.3073  1.0052 -0.2360
   18PCz    H79 1473   2.340   7.429   7.664  0.2319  1.6746  0.3912
   18PCz    H80 1474   2.372   7.520   7.890 -1.1104  0.4809 -1.8739
   18PCz    H81 1475   2.609   7.546   7.982  1.1678  0.4974 -1.2063
   18PCz    H82 1476   2.801   7.490   7.838  0.2099  1.1961 -0.3958
   19PCz     N1 1477   1.019   3.768   5.031 -0.2916 -0.5579  0.0512
   19PCz     C2 1478   1.065   3.783   4.903  0.7615 -0.2434  0.1058
   19PCz     C3 1479   1.119   3.897   4.840  0.3129 -0.0113 -0.2876
   19PCz     C4 1480   1.172   3.875   4.716 -0.7268  0.4992  0.6824
   19PCz     C5 1481   1.169   3.746   4.659  0.4368 -0.0922  0.0365
   19PCz     C6 1482   1.118   3.633   4.722  0.3390 -0.3857  0.5310
   19PCz     C7 1483   1.072   3.653   4.850 -1.0355  0.6518 -0.4696
   19PCz     C8 1484   1.025   3.559   4.947 -0.7911 -0.3714 -0.0052
   19PCz     C9 1485   0.998   3.419   4.934 -0.3484  0.1312 -0.4592
   19PCz    C10 1486   0.933   3.353   5.038  0.0882 -0.4385  0.4327
   19PCz    C11 1487   0.897   3.425   5.157 -0.4138  0.3291  0.1334
   19PCz    C12 1488   0.938   3.564   5.169 -0.0105 -0.0977 -0.4745
   19PCz    C13 1489   0.989   3.630   5.061 -0.0441  0.0936  0.7692
   19PCz    N14 1490   1.211   3.729   4.529 -0.2929  0.2567  0.2492
   19PCz    C15 1491   1.139   3.783   4.428  0.5335  0.3223  0.0565
   19PCz    C16 1492   0.998   3.822   4.414  0.3074  0.2938 -0.0870
   19PCz    C17 1493   0.944   3.840   4.283 -0.0684  1.2608 -0.0220
   19PCz    C18 1494   1.024   3.827   4.170  0.0123  1.5765  0.6442
   19PCz    C19 1495   1.160   3.795   4.186 -0.2124  0.2161  0.1810
   19PCz    C20 1496   1.218   3.772   4.310  0.3194 -0.1741 -0.2661
   19PCz    C21 1497   1.343   3.711   4.354 -0.4973 -0.5464 -0.1844
   19PCz    C22 1498   1.454   3.656   4.280  0.7326  0.0411  0.4805
   19PCz    C23 1499   1.551   3.575   4.345  1.0727 -0.0832  0.2079
   19PCz    C24 1500   1.542   3.553   4.479  1.3064 -0.0010 -0.4815
   19PCz    C25 1501   1.442   3.619   4.559  0.2610  0.2777 -0.4671
   19PCz    C26 1502   1.340   3.693   4.490  0.0010 -0.1348 -0.1445
   19PCz    C27 1503   1.005   3.871   5.123 -0.4490 -0.2698 -0.1413
   19PCz    C28 1504   1.122   3.929   5.175 -0.3651  0.0414  0.0266
   19PCz    C29 1505   1.105   4.047   5.254  0.0829 -0.5853 -0.0508
   19PCz    C30 1506   0.978   4.084   5.304  0.1579  0.0507 -0.1006
   19PCz    C31 1507   0.869   4.002   5.279 -0.5806  0.3044  0.0611
   19PCz    C32 1508   0.881   3.898   5.186  0.8420  1.2374  0.3767
   19PCz    N33 1509   1.601   3.725   4.962 -0.3384 -0.0691 -0.1636
   19PCz    C34 1510   1.502   3.805   5.022  0.6508  0.0539 -0.1283
   19PCz    C35 1511   1.467   3.939   5.005 -0.5199  0.0543  0.0037
   19PCz    C36 1512   1.348   3.975   5.062  0.0096 -0.0315  0.2238
   19PCz    C37 1513   1.257   3.888   5.126  0.2162 -0.1875  0.4438
   19PCz    C38 1514   1.302   3.756   5.152 -0.1548 -0.2882 -0.3166
   19PCz    C39 1515   1.423   3.717   5.097  0.6658  0.6517 -0.1308
   19PCz    C40 1516   1.490   3.586   5.091 -0.9725  0.0813  0.4738
   19PCz    C41 1517   1.462   3.465   5.160 -0.6885 -0.2270 -0.4013
   19PCz    C42 1518   1.537   3.349   5.128 -0.5632  0.3315 -0.9545
   19PCz    C43 1519   1.636   3.360   5.028  0.7699 -0.4334 -0.8906
   19PCz    C44 1520   1.672   3.477   4.968 -0.4795 -0.8805 -1.0329
   19PCz    C45 1521   1.597   3.591   5.001  0.0454  0.3784 -0.2108
   19PCz    C46 1522   1.667   3.760   4.849 -0.1027  0.1281 -0.2193
   19PCz    C47 1523   1.591   3.821   4.751  0.1739  0.3970  0.4761
   19PCz    C48 1524   1.657   3.874   4.629  0.0952  1.0736  0.1624
   19PCz    C49 1525   1.798   3.854   4.612 -0.0568 -0.5298 -0.0132
   19PCz    C50 1526   1.875   3.793   4.713  0.3298 -0.5664  0.0985
   19PCz    C51 1527   1.811   3.745   4.832 -0.3628 -0.2060 -0.1402
   19PCz    H52 1528   1.126   3.992   4.893  0.3243 -0.9610  1.5135
   19PCz    H53 1529   1.219   3.954   4.658 -0.7947 -0.2143 -0.3633
   19PCz    H54 1530   1.125   3.536   4.674  0.5839  0.1583 -0.5601
   19PCz    H55 1531   1.021   3.365   4.842  2.0417 -0.7424  0.5810
   19PCz    H56 1532   0.907   3.248   5.030 -3.4675  0.4163 -1.8414
   19PCz    H57 1533   0.848   3.373   5.238 -0.9674 -0.3414 -0.6133
   19PCz    H58 1534   0.919   3.619   5.261  1.3536 -1.4679  0.6886
   19PCz    H59 1535   0.930   3.822   4.499  2.3882 -3.2042  1.8465
   19PCz    H60 1536   0.838   3.862   4.268  0.2636  3.1007  0.1286
   19PCz    H61 1537   0.977   3.824   4.073 -0.0966  0.0380  0.7168
   19PCz    H62 1538   1.220   3.790   4.095 -0.1148 -1.5042  0.3156
   19PCz    H63 1539   1.465   3.680   4.175  0.1551  1.2581  0.6727
   19PCz    H64 1540   1.624   3.518   4.289  1.6251  0.5145  0.3108
   19PCz    H65 1541   1.612   3.488   4.531  0.0896  0.1003  1.3625
   19PCz    H66 1542   1.430   3.597   4.665 -0.0068 -0.5581 -0.6631
   19PCz    H67 1543   1.194   4.103   5.283  0.8649 -1.1612 -1.2593
   19PCz    H68 1544   0.961   4.166   5.373 -0.3408  0.3399 -0.5646
   19PCz    H69 1545   0.772   4.015   5.325 -1.2465 -1.0586 -0.9083
   19PCz    H70 1546   0.795   3.836   5.161  1.4071  1.1929 -1.5996
   19PCz    H71 1547   1.523   4.009   4.944  1.9605 -0.9645  0.9474
   19PCz    H72 1548   1.308   4.073   5.038 -0.8715 -0.4760 -0.1705
   19PCz    H73 1549   1.243   3.678   5.200 -1.3169 -0.1557 -1.4570
   19PCz    H74 1550   1.377   3.454   5.227 -1.4240 -0.8251 -1.4003
   19PCz    H75 1551   1.524   3.248   5.166 -0.8476  0.2265 -1.3231
   19PCz    H76 1552   1.683   3.268   4.995 -0.7218 -2.3743  1.9046
   19PCz    H77 1553   1.742   3.483   4.885  0.7671  2.7487  0.1082
   19PCz    H78 1554   1.484   3.831   4.767  0.0087 -1.3362  0.7352
   19PCz    H79 1555   1.599   3.923   4.551  2.0022  2.8545 -0.2136
   19PCz    H80 1556   1.853   3.887   4.524  1.4876  0.3139  1.2399
   19PCz    H81 1557   1.983   3.800   4.700  0.3082  1.4588  0.6452
   19PCz    H82 1558   1.872   3.705   4.913  2.9703 -1.3463 -2.9379
   20PCz     N1 1559   5.625   6.570   3.574 -0.1634  0.1412  1.0713
   20PCz     C2 1560   5.682   6.678   3.635 -0.9233  0.1246 -0.2004
   20PCz     C3 1561   5.642   6.804   3.659 -0.4386  0.1391 -0.6538
   20PCz     C4 1562   5.723   6.891   3.733 -0.4723 -0.2538 -0.0857
   20PCz     C5 1563   5.860   6.860   3.767 -0.4898 -0.3319 -0.1215
   20PCz     C6 1564   5.907   6.734   3.731  0.0965  1.1720 -0.1122
   20PCz     C7 1565   5.814   6.642   3.676  0.4415  0.7476 -0.2040
   20PCz     C8 1566   5.822   6.497   3.653 -0.2443 -0.7513  0.4332
   20PCz     C9 1567   5.918   6.402   3.685 -0.5156  0.0426 -0.1481
   20PCz    C10 1568   5.895   6.267   3.649 -0.0865  0.1279  0.1499
   20PCz    C11 1569   5.792   6.232   3.564  0.3392 -0.4399 -0.4821
   20PCz    C12 1570   5.696   6.327   3.525 -0.6327 -0.4359 -0.4142
   20PCz    C13 1571   5.714   6.460   3.574  0.1233  0.9296  0.0747
   20PCz    N14 1572   5.939   6.953   3.828 -0.1473  0.2321  0.2774
   20PCz    C15 1573   5.997   7.061   3.761  0.5327 -0.3373  0.3521
   20PCz    C16 1574   5.982   7.106   3.623 -0.3903 -0.5779  0.6151
   20PCz    C17 1575   6.048   7.220   3.582 -0.1849  0.3598 -0.7391
   20PCz    C18 1576   6.139   7.287   3.673  0.0725 -0.1051  0.7579
   20PCz    C19 1577   6.157   7.238   3.804  0.5708  0.1609  0.0006
   20PCz    C20 1578   6.085   7.123   3.843 -0.4875  0.0592  0.0666
   20PCz    C21 1579   6.089   7.038   3.963  0.0489  0.0877  0.0408
   20PCz    C22 1580   6.184   7.031   4.071 -0.1466 -0.1195  0.0994
   20PCz    C23 1581   6.167   6.931   4.167 -0.4023 -0.6428 -0.0973
   20PCz    C24 1582   6.066   6.832   4.153 -0.1047  0.3868  0.9925
   20PCz    C25 1583   5.981   6.826   4.044  0.7554  0.0612  0.4990
   20PCz    C26 1584   6.000   6.930   3.951 -0.0041 -0.1821 -0.0117
   20PCz    C27 1585   5.480   6.560   3.552  0.4599  0.5528  0.0067
   20PCz    C28 1586   5.401   6.518   3.665 -0.0943  0.1627 -0.2087
   20PCz    C29 1587   5.264   6.500   3.652 -1.0419 -0.2838  0.4317
   20PCz    C30 1588   5.209   6.541   3.526  0.6125 -0.2772 -0.1445
   20PCz    C31 1589   5.285   6.583   3.422 -0.6254  0.0799 -0.1018
   20PCz    C32 1590   5.420   6.593   3.430  0.0197  0.0298  0.7460
   20PCz    N33 1591   5.719   6.335   4.091  0.7357  0.3474 -0.2999
   20PCz    C34 1592   5.634   6.398   4.002  0.4621 -0.2447  0.0409
   20PCz    C35 1593   5.574   6.523   4.003 -0.1489  0.0250  0.3818
   20PCz    C36 1594   5.504   6.572   3.893  0.2381  0.5707 -0.5886
   20PCz    C37 1595   5.472   6.476   3.788 -0.6220 -0.4326  0.2721
   20PCz    C38 1596   5.524   6.345   3.788 -0.2224  0.3024 -0.0406
   20PCz    C39 1597   5.614   6.315   3.894  0.4935 -0.0282  0.2362
   20PCz    C40 1598   5.681   6.191   3.925 -0.0004 -0.0764 -0.1231
   20PCz    C41 1599   5.706   6.068   3.857  0.2352 -0.1393  0.0857
   20PCz    C42 1600   5.788   5.967   3.916  0.8279  0.1332 -0.4432
   20PCz    C43 1601   5.849   5.979   4.046 -0.2769 -0.2589 -0.2334
   20PCz    C44 1602   5.828   6.107   4.111  0.5902 -0.0819 -0.5288
   20PCz    C45 1603   5.749   6.208   4.048  0.3114 -0.3545 -0.3479
   20PCz    C46 1604   5.801   6.401   4.177 -0.0265 -0.4972  0.1193
   20PCz    C47 1605   5.937   6.410   4.151 -0.5488  0.4242  0.0675
   20PCz    C48 1606   6.024   6.459   4.250  0.3011 -0.2911  0.6891
   20PCz    C49 1607   5.966   6.517   4.360 -0.0013  0.4065  0.2122
   20PCz    C50 1608   5.829   6.515   4.385  0.0690 -0.6812  0.4630
   20PCz    C51 1609   5.742   6.453   4.292  0.5131  0.1394  0.4606
   20PCz    H52 1610   5.547   6.842   3.623 -1.0506 -2.2287 -1.7202
   20PCz    H53 1611   5.681   6.983   3.772  0.2317 -0.4842  1.2569
   20PCz    H54 1612   6.011   6.710   3.752 -0.0260  1.0528  0.3683
   20PCz    H55 1613   5.989   6.426   3.764 -0.9994 -0.2105  0.3699
   20PCz    H56 1614   5.964   6.189   3.681 -0.6695 -1.1864 -1.6329
   20PCz    H57 1615   5.784   6.128   3.532  3.0240 -1.1586  0.9127
   20PCz    H58 1616   5.619   6.311   3.450  1.0893  1.2930 -2.7230
   20PCz    H59 1617   5.918   7.054   3.552  1.7882 -1.3177 -0.9227
   20PCz    H60 1618   6.027   7.257   3.482 -1.1990 -0.6351 -0.9158
   20PCz    H61 1619   6.195   7.377   3.649  1.1951 -1.3758 -1.6241
   20PCz    H62 1620   6.229   7.284   3.872  0.9342  1.2931 -1.1103
   20PCz    H63 1621   6.268   7.100   4.081  1.3257 -2.1392  2.7838
   20PCz    H64 1622   6.234   6.928   4.252  2.3454 -2.0623 -2.1251
   20PCz    H65 1623   6.061   6.757   4.231  0.5093 -0.2547  0.4240
   20PCz    H66 1624   5.909   6.746   4.023  0.1330  0.5082  0.8935
   20PCz    H67 1625   5.209   6.437   3.721  1.5130 -1.2441  1.6788
   20PCz    H68 1626   5.101   6.534   3.514  0.4666  1.8046 -0.3426
   20PCz    H69 1627   5.242   6.622   3.330  0.7678 -1.4798 -1.4628
   20PCz    H70 1628   5.475   6.622   3.341 -1.9797  0.2240 -0.4959
   20PCz    H71 1629   5.600   6.585   4.089 -0.9398 -1.7548  1.9608
   20PCz    H72 1630   5.470   6.675   3.887 -2.7805 -0.1366  1.5895
   20PCz    H73 1631   5.501   6.267   3.717 -1.1754  1.4419 -1.0185
   20PCz    H74 1632   5.667   6.059   3.756 -2.5467  0.4452  1.0262
   20PCz    H75 1633   5.805   5.876   3.858  0.3115  0.5022 -1.1902
   20PCz    H76 1634   5.910   5.897   4.083  1.4744  1.2311  0.2969
   20PCz    H77 1635   5.869   6.116   4.211  0.3533 -1.3918 -0.2970
   20PCz    H78 1636   5.966   6.382   4.050 -1.9040  0.2690 -0.3093
   20PCz    H79 1637   6.131   6.469   4.233  0.3884  0.0141  1.4053
   20PCz    H80 1638   6.026   6.565   4.437  0.3698 -0.8751  0.7408
   20PCz    H81 1639   5.800   6.560   4.479  1.4230 -0.0005  0.5929
   20PCz    H82 1640   5.635   6.442   4.307  0.7052 -1.6829  0.7053
   21PCz     N1 1641   2.390   4.836   7.161 -0.0973  0.0084 -0.0201
   21PCz     C2 1642   2.491   4.743   7.154 -1.1765  0.7056 -0.8424
   21PCz     C3 1643   2.614   4.750   7.093 -0.2374  0.3472  0.0444
   21PCz     C4 1644   2.713   4.651   7.125  0.8538 -0.2589 -0.4831
   21PCz     C5 1645   2.685   4.546   7.218  0.1960  0.1275  0.5664
   21PCz     C6 1646   2.553   4.531   7.266 -0.3795 -0.0409 -0.2275
   21PCz     C7 1647   2.466   4.638   7.249  0.2167 -0.3794  0.2362
   21PCz     C8 1648   2.337   4.664   7.302 -0.0934 -0.4737  0.1335
   21PCz     C9 1649   2.257   4.588   7.384  0.9544  0.3676 -0.2686
   21PCz    C10 1650   2.138   4.648   7.429 -0.4246  0.0456 -0.0857
   21PCz    C11 1651   2.092   4.775   7.384 -0.6880  0.1418 -0.3171
   21PCz    C12 1652   2.164   4.834   7.284 -0.2502  0.6769 -0.0924
   21PCz    C13 1653   2.287   4.781   7.245  0.1964  0.1641  0.1380
   21PCz    N14 1654   2.778   4.458   7.253 -0.1087 -0.0558  0.2395
   21PCz    C15 1655   2.841   4.362   7.166 -0.5603  0.7159 -0.3026
   21PCz    C16 1656   2.822   4.324   7.031  0.4379  0.6367 -0.1805
   21PCz    C17 1657   2.909   4.227   6.979  0.1532 -0.3509  0.4836
   21PCz    C18 1658   3.012   4.168   7.060  0.1331 -0.1212 -0.1919
   21PCz    C19 1659   3.034   4.215   7.188  0.3225 -0.0780 -0.5142
   21PCz    C20 1660   2.947   4.315   7.239 -0.5506 -0.3478 -0.1625
   21PCz    C21 1661   2.954   4.384   7.369  0.3038 -0.3094  0.2255
   21PCz    C22 1662   3.036   4.370   7.482 -0.3909 -0.4228  0.5936
   21PCz    C23 1663   3.025   4.459   7.589 -0.1798  0.1537 -0.1880
   21PCz    C24 1664   2.926   4.556   7.591  0.8677  0.6710  0.5931
   21PCz    C25 1665   2.834   4.563   7.482 -0.6600  0.2919 -0.2162
   21PCz    C26 1666   2.846   4.476   7.376  0.0199  0.1380  0.0183
   21PCz    C27 1667   2.352   4.939   7.074 -0.5241  0.2838  0.7259
   21PCz    C28 1668   2.419   5.064   7.091  0.4966 -0.2055 -0.4139
   21PCz    C29 1669   2.396   5.156   6.985  0.3576 -0.2998 -0.6078
   21PCz    C30 1670   2.291   5.140   6.892 -0.0327 -0.9358  0.2352
   21PCz    C31 1671   2.218   5.020   6.889 -0.3504 -0.0867 -0.7268
   21PCz    C32 1672   2.265   4.916   6.969  0.2517  0.1923  0.2305
   21PCz    N33 1673   2.766   5.077   7.526  0.2258  0.1933 -0.6890
   21PCz    C34 1674   2.703   5.078   7.402 -0.0930  0.7073  0.1540
   21PCz    C35 1675   2.749   5.095   7.271  0.4233  0.2396 -0.1725
   21PCz    C36 1676   2.651   5.092   7.167 -0.1280 -0.1588 -0.3023
   21PCz    C37 1677   2.512   5.083   7.202  0.2284 -0.0931  0.0258
   21PCz    C38 1678   2.467   5.068   7.331  0.1394  0.1689 -0.2436
   21PCz    C39 1679   2.566   5.067   7.434  0.1097 -0.1487  0.0749
   21PCz    C40 1680   2.548   5.054   7.580 -0.3751 -0.2147 -0.8700
   21PCz    C41 1681   2.444   5.058   7.674  0.2845 -1.4890  0.1981
   21PCz    C42 1682   2.477   5.056   7.810  0.5051  0.2637  0.0594
   21PCz    C43 1683   2.607   5.049   7.857  0.1705 -0.9383 -0.6637
   21PCz    C44 1684   2.707   5.049   7.765 -0.7293  0.1432 -0.5372
   21PCz    C45 1685   2.677   5.049   7.630  0.4198  0.1292  0.1951
   21PCz    C46 1686   2.900   5.089   7.534 -0.5636  0.6367  0.6930
   21PCz    C47 1687   2.979   4.966   7.535  0.2318  0.2870  0.5648
   21PCz    C48 1688   3.119   4.977   7.546 -0.1759 -0.6394  0.2934
   21PCz    C49 1689   3.186   5.101   7.530  0.3919  0.9965  0.6162
   21PCz    C50 1690   3.111   5.218   7.515  0.5266  0.2506 -0.6680
   21PCz    C51 1691   2.968   5.212   7.523 -0.2700  0.0762  0.4274
   21PCz    H52 1692   2.641   4.835   7.031 -0.1202  2.4032  2.7347
   21PCz    H53 1693   2.817   4.670   7.099  0.8193 -0.1161 -0.5179
   21PCz    H54 1694   2.531   4.450   7.335  0.8164  0.7955  1.1929
   21PCz    H55 1695   2.283   4.488   7.418  1.9767  1.0261  0.9991
   21PCz    H56 1696   2.081   4.595   7.505 -1.0938  1.8789  0.7769
   21PCz    H57 1697   2.003   4.822   7.425 -0.2472  1.3018 -0.6303
   21PCz    H58 1698   2.134   4.929   7.239 -1.1551 -0.2959 -1.6561
   21PCz    H59 1699   2.737   4.362   6.974  0.4427  1.2751  0.2194
   21PCz    H60 1700   2.899   4.199   6.875  0.7341  0.1185  0.2951
   21PCz    H61 1701   3.087   4.097   7.026 -0.0044 -0.4108  0.1005
   21PCz    H62 1702   3.112   4.175   7.251 -0.0373  0.0915  0.0525
   21PCz    H63 1703   3.122   4.304   7.486  0.0756  0.1597  0.3424
   21PCz    H64 1704   3.085   4.456   7.679 -3.4117  2.5919  2.2896
   21PCz    H65 1705   2.900   4.615   7.679 -1.0354  0.7607  0.0261
   21PCz    H66 1706   2.751   4.633   7.483 -1.2820 -0.3635 -2.0954
   21PCz    H67 1707   2.451   5.249   6.984 -1.8426  1.0822 -0.0561
   21PCz    H68 1708   2.275   5.215   6.815 -1.9300 -0.8811  0.6422
   21PCz    H69 1709   2.144   5.006   6.811 -1.1201  0.3118 -0.0936
   21PCz    H70 1710   2.218   4.818   6.961 -0.8836  0.6183  1.4198
   21PCz    H71 1711   2.852   5.102   7.239  0.6295 -0.0456  0.4229
   21PCz    H72 1712   2.687   5.108   7.066 -2.2946  1.7638 -0.8780
   21PCz    H73 1713   2.361   5.066   7.356 -0.1004  0.6423 -1.1721
   21PCz    H74 1714   2.342   5.069   7.639  1.1008 -0.4044 -2.0500
   21PCz    H75 1715   2.404   5.059   7.890 -1.2055  3.2119 -1.4343
   21PCz    H76 1716   2.623   5.036   7.963 -0.8891 -0.1260 -0.3925
   21PCz    H77 1717   2.813   5.046   7.789 -0.0345  1.9927 -3.0152
   21PCz    H78 1718   2.928   4.870   7.543  1.1456 -0.4437 -1.6288
   21PCz    H79 1719   3.175   4.885   7.560 -1.0492 -0.9486  2.0178
   21PCz    H80 1720   3.295   5.102   7.535  0.3341  1.4755  2.3971
   21PCz    H81 1721   3.171   5.307   7.500 -2.4457  2.5773  0.4320
   21PCz    H82 1722   2.918   5.309   7.524  2.7130  1.7657  0.1878
   22PCz     N1 1723   6.249   6.151   3.001 -0.0652  0.4167 -0.1823
   22PCz     C2 1724   6.153   6.153   2.896 -0.3331 -0.0287 -0.0627
   22PCz     C3 1725   6.042   6.236   2.874 -0.3900  0.3642 -0.2578
   22PCz     C4 1726   5.964   6.210   2.756  0.3238  0.0463 -0.6778
   22PCz     C5 1727   6.004   6.105   2.665 -0.8185 -0.4096 -0.1704
   22PCz     C6 1728   6.099   6.015   2.701 -0.6490 -1.0119  0.1993
   22PCz     C7 1729   6.180   6.043   2.819 -0.0938  0.5166 -0.2370
   22PCz     C8 1730   6.291   5.959   2.885  0.4067  0.0349 -0.3524
   22PCz     C9 1731   6.333   5.823   2.865  0.0111  0.0114 -0.3015
   22PCz    C10 1732   6.418   5.761   2.955  0.4573 -0.0851  0.3154
   22PCz    C11 1733   6.451   5.832   3.069 -0.3198 -0.3561  0.5198
   22PCz    C12 1734   6.410   5.965   3.093 -0.2950 -0.2067  0.1649
   22PCz    C13 1735   6.326   6.030   3.001  0.0108 -0.2163 -0.3001
   22PCz    N14 1736   5.929   6.088   2.548  0.1224 -0.5051 -0.4035
   22PCz    C15 1737   5.802   6.032   2.547  0.9103  0.3320 -0.2488
   22PCz    C16 1738   5.740   5.939   2.631 -0.0003  0.1834 -0.1714
   22PCz    C17 1739   5.617   5.886   2.596 -0.2505  0.3638 -0.6877
   22PCz    C18 1740   5.560   5.910   2.474  0.0140  0.8016 -0.0560
   22PCz    C19 1741   5.625   5.994   2.381  0.3112 -0.4814 -0.2309
   22PCz    C20 1742   5.746   6.064   2.425  0.8884 -0.0901 -0.5143
   22PCz    C21 1743   5.835   6.157   2.361 -0.0820  0.2485 -0.2405
   22PCz    C22 1744   5.816   6.237   2.249 -0.3550 -0.2995  0.3866
   22PCz    C23 1745   5.921   6.324   2.218  0.5801 -0.5043  0.5470
   22PCz    C24 1746   6.037   6.334   2.298  0.0091  0.5665 -0.1924
   22PCz    C25 1747   6.049   6.255   2.412  0.8144 -0.2665 -0.9410
   22PCz    C26 1748   5.946   6.168   2.440 -0.0823 -0.1271  0.6494
   22PCz    C27 1749   6.212   6.212   3.119 -0.2393 -0.1861  0.1351
   22PCz    C28 1750   6.265   6.341   3.143 -0.0103  0.1033  0.1711
   22PCz    C29 1751   6.221   6.413   3.254 -0.9892  0.4206 -0.2465
   22PCz    C30 1752   6.130   6.357   3.344 -0.1150  0.3261  0.0967
   22PCz    C31 1753   6.083   6.227   3.322 -0.8271  0.7635 -0.9945
   22PCz    C32 1754   6.114   6.163   3.201  0.2445 -0.4477 -0.5736
   22PCz    N33 1755   6.660   6.606   2.847 -0.1559  0.0364  0.3431
   22PCz    C34 1756   6.549   6.553   2.908 -0.0119  0.4903 -0.4970
   22PCz    C35 1757   6.418   6.599   2.905 -0.0296 -0.8119 -0.2797
   22PCz    C36 1758   6.327   6.524   2.981  0.3519  0.2960 -0.1794
   22PCz    C37 1759   6.364   6.406   3.054 -0.0600 -0.0637  0.5583
   22PCz    C38 1760   6.499   6.372   3.067  0.3525 -0.7054  0.3698
   22PCz    C39 1761   6.589   6.446   2.990 -0.0683  0.0117  0.8498
   22PCz    C40 1762   6.734   6.449   2.985 -0.4659 -0.0060  0.5547
   22PCz    C41 1763   6.834   6.361   3.035  0.4916  0.2982 -0.5858
   22PCz    C42 1764   6.970   6.375   2.990  0.9458  0.5457 -0.6095
   22PCz    C43 1765   7.006   6.477   2.908 -0.0368 -0.0284 -0.4696
   22PCz    C44 1766   6.911   6.559   2.859  0.1636 -0.1253  0.0670
   22PCz    C45 1767   6.773   6.546   2.897 -0.1499 -0.1055 -0.1886
   22PCz    C46 1768   6.648   6.726   2.781  0.1366  0.2068 -0.5936
   22PCz    C47 1769   6.585   6.727   2.655 -0.3328 -0.6931 -0.3487
   22PCz    C48 1770   6.582   6.851   2.586  0.5585  0.1189 -0.1156
   22PCz    C49 1771   6.631   6.966   2.642  0.4898  0.1742 -0.0991
   22PCz    C50 1772   6.695   6.960   2.769  0.7208  0.2985 -0.1070
   22PCz    C51 1773   6.708   6.846   2.841  0.9373  0.6179  0.1757
   22PCz    H52 1774   6.036   6.331   2.928  1.4261  0.0624  0.5663
   22PCz    H53 1775   5.883   6.278   2.732  0.0456 -0.4038 -1.0413
   22PCz    H54 1776   6.136   5.946   2.626  1.5747  0.4777 -0.1879
   22PCz    H55 1777   6.295   5.771   2.778 -0.7039  0.7439 -0.4345
   22PCz    H56 1778   6.449   5.659   2.935 -1.8516 -0.7826 -0.1038
   22PCz    H57 1779   6.515   5.785   3.143  0.5956 -0.2437 -0.1852
   22PCz    H58 1780   6.447   6.024   3.176  1.2449  1.5743 -1.6874
   22PCz    H59 1781   5.776   5.910   2.730 -0.9698  1.5733  0.6176
   22PCz    H60 1782   5.572   5.816   2.666  0.6582 -0.2733 -0.7231
   22PCz    H61 1783   5.462   5.867   2.455  1.0643 -2.3438  0.9187
   22PCz    H62 1784   5.577   6.022   2.288 -0.1760 -1.1238 -0.1797
   22PCz    H63 1785   5.722   6.237   2.194 -1.7933 -0.6258  2.6835
   22PCz    H64 1786   5.915   6.389   2.131  0.9986 -1.3793 -0.1437
   22PCz    H65 1787   6.116   6.403   2.273  1.1062 -1.1071 -1.5898
   22PCz    H66 1788   6.139   6.263   2.473  1.4360  1.5940 -2.0330
   22PCz    H67 1789   6.251   6.516   3.266  0.6312 -0.0703  0.2235
   22PCz    H68 1790   6.105   6.410   3.436 -0.4214 -0.3079  0.3807
   22PCz    H69 1791   6.006   6.195   3.392 -0.6850  1.4420 -0.5176
   22PCz    H70 1792   6.066   6.068   3.178 -1.6364 -0.3025  2.2342
   22PCz    H71 1793   6.378   6.684   2.850 -1.2597 -1.3332 -0.2379
   22PCz    H72 1794   6.220   6.546   2.986  0.2560 -0.4628  1.9423
   22PCz    H73 1795   6.532   6.286   3.125  3.2061 -0.7340 -1.1133
   22PCz    H74 1796   6.800   6.281   3.101 -1.3315  1.1488 -0.4480
   22PCz    H75 1797   7.046   6.304   3.021  0.7588 -0.9439 -3.2796
   22PCz    H76 1798   7.113   6.493   2.900  0.3965 -1.8712  0.9248
   22PCz    H77 1799   6.937   6.641   2.793 -0.4958  0.0194 -0.0210
   22PCz    H78 1800   6.545   6.635   2.613  1.5314 -2.0629  0.7031
   22PCz    H79 1801   6.530   6.859   2.491 -0.2245  0.9459  0.3727
   22PCz    H80 1802   6.617   7.053   2.579  0.3012  0.6925  0.6391
   22PCz    H81 1803   6.734   7.053   2.807  2.0708 -1.0855  2.1675
   22PCz    H82 1804   6.756   6.844   2.939  0.9169  0.5187  0.1833
   23PCz     N1 1805   4.833   3.625   4.016  0.2401 -0.1657 -0.4810
   23PCz     C2 1806   4.802   3.723   3.925  0.6934 -0.0984  0.0378
   23PCz     C3 1807   4.823   3.724   3.791 -0.6167  0.3668  0.1966
   23PCz     C4 1808   4.787   3.841   3.719 -0.0632  0.6637 -0.2316
   23PCz     C5 1809   4.730   3.954   3.787  0.0907  0.1385  0.3714
   23PCz     C6 1810   4.703   3.945   3.928  0.4896  0.6090  0.8031
   23PCz     C7 1811   4.737   3.826   3.994  0.1905 -0.2753  0.0529
   23PCz     C8 1812   4.726   3.782   4.135  0.0703  0.7060 -0.4553
   23PCz     C9 1813   4.686   3.844   4.254  0.6720 -0.3860  0.7042
   23PCz    C10 1814   4.701   3.776   4.380 -0.3296 -0.2316  0.3445
   23PCz    C11 1815   4.766   3.651   4.385 -0.2969  0.1988 -0.0646
   23PCz    C12 1816   4.815   3.592   4.267  0.1292 -0.2815 -0.0440
   23PCz    C13 1817   4.795   3.662   4.149 -0.4131  0.3568  0.1969
   23PCz    N14 1818   4.690   4.078   3.726 -0.5766  0.1639  0.2373
   23PCz    C15 1819   4.779   4.149   3.646  0.2168 -0.7506 -0.0240
   23PCz    C16 1820   4.917   4.129   3.627 -0.9832 -0.5688 -0.3325
   23PCz    C17 1821   4.977   4.224   3.542 -0.6720 -0.3182 -0.2574
   23PCz    C18 1822   4.907   4.318   3.459  0.5652  1.1342 -0.1840
   23PCz    C19 1823   4.768   4.327   3.480  0.0004 -0.6057 -0.5186
   23PCz    C20 1824   4.704   4.249   3.583  1.2339 -0.0007  0.5019
   23PCz    C21 1825   4.565   4.232   3.633  0.1300  0.3260 -0.5658
   23PCz    C22 1826   4.452   4.305   3.602  0.6362 -0.2905  0.3220
   23PCz    C23 1827   4.333   4.268   3.664 -0.4645  0.1558  0.2837
   23PCz    C24 1828   4.324   4.149   3.741 -0.4148  0.1757 -0.2934
   23PCz    C25 1829   4.441   4.072   3.775  0.6982  0.1512 -0.0890
   23PCz    C26 1830   4.554   4.120   3.717  0.1721  0.2484 -0.8039
   23PCz    C27 1831   4.922   3.519   3.988 -0.2841 -0.6355  0.1985
   23PCz    C28 1832   4.859   3.391   3.970 -0.4446 -0.4531  0.1542
   23PCz    C29 1833   4.952   3.286   3.959 -0.6959  0.4153  0.2418
   23PCz    C30 1834   5.096   3.301   3.972 -0.5751 -0.7097  0.6397
   23PCz    C31 1835   5.145   3.429   3.988 -0.9556  0.0981 -0.0588
   23PCz    C32 1836   5.062   3.538   4.002  0.6262  0.0156  0.3946
   23PCz    N33 1837   4.307   3.276   3.932 -0.6002 -0.3401 -0.4783
   23PCz    C34 1838   4.444   3.313   3.922 -0.1905  0.2225 -1.1440
   23PCz    C35 1839   4.523   3.342   3.807 -0.2960 -0.1806 -0.3188
   23PCz    C36 1840   4.661   3.381   3.824  0.1144 -0.0553 -0.0471
   23PCz    C37 1841   4.710   3.377   3.952  0.7056  0.4756 -0.6461
   23PCz    C38 1842   4.636   3.330   4.068  0.1465 -0.5466  0.1255
   23PCz    C39 1843   4.496   3.305   4.053  0.4909 -0.0122  0.3270
   23PCz    C40 1844   4.393   3.247   4.137  0.4187 -0.1612 -0.3096
   23PCz    C41 1845   4.380   3.194   4.269  0.2823 -0.3864  0.5870
   23PCz    C42 1846   4.274   3.114   4.308  0.4970  0.4780  0.0913
   23PCz    C43 1847   4.165   3.093   4.221 -0.0102 -0.5842  0.0088
   23PCz    C44 1848   4.169   3.148   4.091 -0.0567  0.3284  0.1538
   23PCz    C45 1849   4.277   3.227   4.055  0.2286 -0.1141  0.0496
   23PCz    C46 1850   4.232   3.296   3.821  0.5637 -0.8116 -0.0483
   23PCz    C47 1851   4.174   3.424   3.796 -1.1577 -0.0426  0.1709
   23PCz    C48 1852   4.103   3.449   3.676 -0.2803 -0.8395 -0.0260
   23PCz    C49 1853   4.081   3.338   3.588  0.5941 -0.3029  0.2059
   23PCz    C50 1854   4.129   3.204   3.616  0.1030 -0.2509  0.2826
   23PCz    C51 1855   4.211   3.186   3.733  0.3551 -0.3045  0.1205
   23PCz    H52 1856   4.868   3.642   3.737 -0.7472 -0.0983  0.7729
   23PCz    H53 1857   4.815   3.845   3.615  1.1746 -1.6026 -0.0391
   23PCz    H54 1858   4.669   4.028   3.989  0.6342  0.5753  0.9298
   23PCz    H55 1859   4.629   3.935   4.240 -2.5227 -2.5163 -1.2227
   23PCz    H56 1860   4.666   3.825   4.470 -1.2077  1.5516 -0.8798
   23PCz    H57 1861   4.784   3.605   4.481 -0.4773 -0.2403 -0.2372
   23PCz    H58 1862   4.862   3.494   4.274  0.7879 -0.0227 -0.6922
   23PCz    H59 1863   4.972   4.067   3.698  0.7855 -0.2837 -1.4022
   23PCz    H60 1864   5.084   4.230   3.529 -0.4996  1.4490  1.5202
   23PCz    H61 1865   4.956   4.384   3.389  0.0035  2.0481  0.2692
   23PCz    H62 1866   4.717   4.403   3.421 -0.3638 -0.3974  0.0558
   23PCz    H63 1867   4.448   4.393   3.539 -1.2672 -0.3082  0.3851
   23PCz    H64 1868   4.239   4.318   3.642  0.2425  1.1043 -0.6912
   23PCz    H65 1869   4.228   4.133   3.788 -1.1776  0.6050 -1.6498
   23PCz    H66 1870   4.444   3.990   3.847  0.0877  0.6439  0.5066
   23PCz    H67 1871   4.908   3.186   3.958  0.0775  0.0670 -0.6494
   23PCz    H68 1872   5.167   3.218   3.977  0.7422  0.2857 -0.4859
   23PCz    H69 1873   5.252   3.443   4.001 -0.7169 -1.3791 -0.2851
   23PCz    H70 1874   5.101   3.638   4.018 -0.6286  0.1747  2.9952
   23PCz    H71 1875   4.476   3.334   3.710  0.6049 -0.7524 -0.7159
   23PCz    H72 1876   4.724   3.412   3.741  0.7368 -0.6073  0.2049
   23PCz    H73 1877   4.669   3.322   4.171 -0.5530 -0.6980  0.3417
   23PCz    H74 1878   4.455   3.205   4.347 -0.6382 -2.3256  1.8295
   23PCz    H75 1879   4.269   3.076   4.409 -0.8965 -1.1237 -0.5262
   23PCz    H76 1880   4.083   3.031   4.255  0.2480 -0.7100  0.4096
   23PCz    H77 1881   4.099   3.114   4.015 -0.6397 -0.4564  1.0286
   23PCz    H78 1882   4.187   3.499   3.873  0.7659 -1.1518  1.0076
   23PCz    H79 1883   4.076   3.551   3.650  1.3367 -0.0301  1.2936
   23PCz    H80 1884   4.022   3.346   3.497  1.2760  0.7428 -0.1692
   23PCz    H81 1885   4.100   3.130   3.543 -1.4595  1.4501 -0.9298
   23PCz    H82 1886   4.260   3.089   3.739 -1.2255 -1.2663 -1.6934
   24PCz     N1 1887   4.820   1.908   2.545 -0.3582 -0.1232  0.1280
   24PCz     C2 1888   4.791   2.007   2.449 -0.3125 -0.1646  1.4112
   24PCz     C3 1889   4.867   2.040   2.330  0.6510 -0.3751 -0.3124
   24PCz     C4 1890   4.803   2.135   2.248  0.4607  0.3073 -0.2253
   24PCz     C5 1891   4.680   2.199   2.289  0.6334 -0.3276 -0.3589
   24PCz     C6 1892   4.613   2.168   2.408  0.2592  0.1671 -0.6214
   24PCz     C7 1893   4.671   2.063   2.487 -0.5289  0.1157  0.8101
   24PCz     C8 1894   4.624   1.997   2.609  0.5664 -0.6191  0.4492
   24PCz     C9 1895   4.500   2.002   2.684 -0.1067 -0.1713 -0.5929
   24PCz    C10 1896   4.486   1.925   2.799 -0.3966  0.0776  0.0353
   24PCz    C11 1897   4.590   1.834   2.835 -0.6467 -0.0520  0.3943
   24PCz    C12 1898   4.705   1.815   2.751 -0.3850 -0.3801 -0.2939
   24PCz    C13 1899   4.721   1.896   2.640 -0.1648 -1.0049 -0.5973
   24PCz    N14 1900   4.636   2.296   2.204 -0.2412 -0.1532  0.2786
   24PCz    C15 1901   4.679   2.428   2.202 -0.3752 -0.2665 -0.0418
   24PCz    C16 1902   4.781   2.494   2.273 -0.3175 -0.0696 -0.3694
   24PCz    C17 1903   4.793   2.636   2.254  0.6033  0.6506 -0.2964
   24PCz    C18 1904   4.700   2.701   2.168  0.5512 -0.2090  0.4373
   24PCz    C19 1905   4.590   2.641   2.110 -0.3868  1.0473  0.2006
   24PCz    C20 1906   4.582   2.497   2.125 -0.2128 -0.1393  0.8376
   24PCz    C21 1907   4.478   2.398   2.079 -1.0285 -0.8184  0.6922
   24PCz    C22 1908   4.363   2.406   2.003 -0.2672  0.1675  0.8103
   24PCz    C23 1909   4.292   2.293   1.969 -0.3258 -0.0670  0.2464
   24PCz    C24 1910   4.336   2.166   2.016 -0.1059 -0.6997 -0.0562
   24PCz    C25 1911   4.449   2.153   2.101 -1.0890  0.5898 -0.1302
   24PCz    C26 1912   4.514   2.272   2.128 -0.0677 -0.3079  0.6293
   24PCz    C27 1913   4.893   1.792   2.511 -0.0638  0.5330  0.3838
   24PCz    C28 1914   4.823   1.678   2.455 -0.5927 -0.0999  0.1493
   24PCz    C29 1915   4.909   1.569   2.424  0.3891 -0.2456 -0.1663
   24PCz    C30 1916   5.044   1.574   2.442  0.4382  0.3438 -0.1704
   24PCz    C31 1917   5.112   1.689   2.484  0.0006  0.0985  0.8087
   24PCz    C32 1918   5.030   1.797   2.518 -0.2433 -0.6602 -0.7105
   24PCz    N33 1919   4.268   1.687   2.396  0.1604  0.3297 -0.1107
   24PCz    C34 1920   4.407   1.694   2.389 -0.4963 -0.5869 -0.4565
   24PCz    C35 1921   4.480   1.797   2.337 -0.3078 -0.3130 -0.1685
   24PCz    C36 1922   4.619   1.779   2.345 -0.5733 -0.2843  0.1816
   24PCz    C37 1923   4.673   1.674   2.426 -0.5269 -0.8828  0.3155
   24PCz    C38 1924   4.594   1.581   2.490  0.6900  0.0346 -0.4721
   24PCz    C39 1925   4.457   1.590   2.464  0.3273 -0.1426  0.4076
   24PCz    C40 1926   4.346   1.513   2.510 -0.1436  0.3330  0.2338
   24PCz    C41 1927   4.346   1.411   2.607  0.1822 -0.0398  0.3903
   24PCz    C42 1928   4.219   1.357   2.642  0.9016  0.4239  0.3696
   24PCz    C43 1929   4.099   1.417   2.591  0.4756  0.3518  0.8060
   24PCz    C44 1930   4.103   1.522   2.502 -0.2198 -0.2551 -0.1672
   24PCz    C45 1931   4.232   1.569   2.463  0.7443 -0.4792  0.3484
   24PCz    C46 1932   4.182   1.798   2.383  0.4027  0.2537  0.5976
   24PCz    C47 1933   4.121   1.863   2.488 -0.0928 -0.0136 -0.3689
   24PCz    C48 1934   4.021   1.957   2.472 -0.2681 -0.1873  0.0697
   24PCz    C49 1935   3.993   2.001   2.345  0.6603 -1.1283  0.0454
   24PCz    C50 1936   4.064   1.951   2.234 -0.1982  0.6297 -0.4241
   24PCz    C51 1937   4.152   1.840   2.253  0.1270  0.2839 -0.1627
   24PCz    H52 1938   4.951   1.988   2.286  0.5482 -0.0160 -0.9475
   24PCz    H53 1939   4.846   2.164   2.152 -0.5106 -0.7414 -0.9993
   24PCz    H54 1940   4.522   2.213   2.446  0.1438 -0.3909 -0.2079
   24PCz    H55 1941   4.427   2.078   2.659  0.0327  0.2570  0.2576
   24PCz    H56 1942   4.394   1.933   2.856 -0.7245  0.6074 -0.5595
   24PCz    H57 1943   4.574   1.768   2.921  3.2923 -1.8610  0.0111
   24PCz    H58 1944   4.782   1.742   2.776 -3.3849 -3.8168 -0.2599
   24PCz    H59 1945   4.850   2.441   2.336 -1.4126  0.5849  1.4484
   24PCz    H60 1946   4.876   2.688   2.300  0.4158  1.0980 -0.4585
   24PCz    H61 1947   4.703   2.807   2.145  0.0380  0.0170  1.3900
   24PCz    H62 1948   4.517   2.687   2.043  0.9520 -0.2179 -2.2689
   24PCz    H63 1949   4.327   2.502   1.969 -0.9878  0.6473  2.7759
   24PCz    H64 1950   4.210   2.310   1.900  0.7441  1.0327 -0.8061
   24PCz    H65 1951   4.274   2.080   1.993 -3.5223  1.9240 -1.3875
   24PCz    H66 1952   4.496   2.066   2.145  0.5266  1.5242  0.0821
   24PCz    H67 1953   4.871   1.473   2.390  0.3153  0.1735 -1.3006
   24PCz    H68 1954   5.097   1.481   2.426  2.6730  1.8003 -1.8466
   24PCz    H69 1955   5.220   1.696   2.490 -0.1335  1.9108  1.7574
   24PCz    H70 1956   5.081   1.886   2.555  1.8404 -1.7605 -0.7590
   24PCz    H71 1957   4.437   1.881   2.283 -0.2035 -0.6432 -0.7667
   24PCz    H72 1958   4.681   1.848   2.290 -0.4539  0.3542  1.0911
   24PCz    H73 1959   4.647   1.511   2.554 -0.5107 -1.5627 -1.1419
   24PCz    H74 1960   4.438   1.378   2.654  0.6285  2.3386  1.3449
   24PCz    H75 1961   4.207   1.270   2.706 -2.0286  0.5414  0.1010
   24PCz    H76 1962   4.008   1.361   2.609  0.3446 -0.1796 -1.2272
   24PCz    H77 1963   4.012   1.563   2.458 -0.7160 -1.3679 -0.2199
   24PCz    H78 1964   4.146   1.835   2.590 -0.9153  1.9882  0.4178
   24PCz    H79 1965   3.973   2.001   2.559  0.1884  0.3422  0.0615
   24PCz    H80 1966   3.928   2.089   2.343  0.3208 -1.3636  0.5465
   24PCz    H81 1967   4.043   1.989   2.134  0.4271 -0.0239 -0.8186
   24PCz    H82 1968   4.197   1.798   2.164  0.8815 -0.5392  0.5805
   25PCz     N1 1969   1.887   1.954   6.739 -0.3579  0.3230  0.2099
   25PCz     C2 1970   1.907   2.059   6.652 -0.8204 -0.7311  0.0690
   25PCz     C3 1971   2.000   2.077   6.548 -0.0310  0.0496 -0.1798
   25PCz     C4 1972   2.002   2.202   6.482  0.4377  0.4175 -0.5769
   25PCz     C5 1973   1.906   2.303   6.515 -0.3005  0.4517 -0.3694
   25PCz     C6 1974   1.818   2.281   6.625  0.0507  0.3769 -0.4205
   25PCz     C7 1975   1.818   2.154   6.687  0.5162 -0.4169 -0.7153
   25PCz     C8 1976   1.741   2.103   6.808  0.2409 -0.2594 -0.3988
   25PCz     C9 1977   1.652   2.163   6.899  0.2320 -0.5486  0.1380
   25PCz    C10 1978   1.610   2.092   7.009 -0.1874  0.7530 -0.6499
   25PCz    C11 1979   1.650   1.952   7.021 -0.1492 -0.7120 -0.2900
   25PCz    C12 1980   1.735   1.887   6.925  1.0316 -0.1016 -0.1840
   25PCz    C13 1981   1.783   1.974   6.828  0.3660  0.1488 -0.1679
   25PCz    N14 1982   1.908   2.425   6.446 -0.6180  0.2340 -0.5780
   25PCz    C15 1983   2.024   2.510   6.435  0.1858  1.0850 -0.6383
   25PCz    C16 1984   2.153   2.495   6.488  0.3931  0.2128 -0.0721
   25PCz    C17 1985   2.250   2.592   6.450 -0.7000 -0.1649 -0.4459
   25PCz    C18 1986   2.208   2.702   6.362 -0.2737  0.2137 -0.3102
   25PCz    C19 1987   2.077   2.713   6.320 -0.6552 -0.6704  0.8602
   25PCz    C20 1988   1.983   2.614   6.352 -0.7214 -0.6522 -0.0468
   25PCz    C21 1989   1.848   2.585   6.303 -0.0732  0.3492  0.8178
   25PCz    C22 1990   1.771   2.646   6.202 -1.4383  0.3826  0.1297
   25PCz    C23 1991   1.658   2.584   6.157  0.2008  0.4303  0.2061
   25PCz    C24 1992   1.609   2.463   6.217 -0.3047 -1.1122  0.3748
   25PCz    C25 1993   1.686   2.399   6.319  0.4439  0.4051  0.4094
   25PCz    C26 1994   1.803   2.461   6.361 -0.5409  0.0032  0.3423
   25PCz    C27 1995   1.970   1.840   6.739  0.8109 -0.5708  0.1445
   25PCz    C28 1996   1.910   1.716   6.709 -0.4943  0.5457 -0.1167
   25PCz    C29 1997   1.996   1.600   6.702  0.0487 -0.5397  0.3574
   25PCz    C30 1998   2.128   1.620   6.733 -0.6096  0.2464 -0.2962
   25PCz    C31 1999   2.190   1.741   6.757 -0.1034  0.3362  0.0946
   25PCz    C32 2000   2.110   1.853   6.756 -0.4182 -0.0857  0.9989
   25PCz    N33 2001   1.378   1.558   6.628  0.1321 -0.3165 -0.2597
   25PCz    C34 2002   1.503   1.611   6.634  0.7406 -0.0158  0.4622
   25PCz    C35 2003   1.555   1.711   6.561 -0.4031 -1.6508  0.6320
   25PCz    C36 2004   1.685   1.748   6.589 -0.6909  0.0332 -0.2563
   25PCz    C37 2005   1.768   1.687   6.690 -0.5623  0.6907  1.0778
   25PCz    C38 2006   1.710   1.587   6.773  0.6815  0.0265 -0.4014
   25PCz    C39 2007   1.576   1.548   6.742  0.0662  0.0234 -0.1788
   25PCz    C40 2008   1.483   1.453   6.801  0.4932 -0.3430 -0.8383
   25PCz    C41 2009   1.486   1.372   6.918  0.3458  0.1123  0.7041
   25PCz    C42 2010   1.373   1.305   6.955 -0.3772  0.4596  0.2452
   25PCz    C43 2011   1.253   1.315   6.887  0.1121  0.4136 -0.7974
   25PCz    C44 2012   1.246   1.396   6.773 -0.0427 -0.5205  0.7055
   25PCz    C45 2013   1.364   1.458   6.728 -0.1979  0.9748  0.6757
   25PCz    C46 2014   1.281   1.599   6.543  0.2401  0.2149 -0.4668
   25PCz    C47 2015   1.217   1.722   6.554 -0.3969  0.2905 -0.1080
   25PCz    C48 2016   1.104   1.752   6.481  0.4349 -0.4697 -0.3724
   25PCz    C49 2017   1.051   1.661   6.387  0.2010 -0.1570  0.3261
   25PCz    C50 2018   1.110   1.538   6.375 -0.5417 -0.6613  0.6601
   25PCz    C51 2019   1.225   1.507   6.455 -0.5565  0.6856 -0.1219
   25PCz    H52 2020   2.072   2.001   6.519  1.4513  1.1176  0.6070
   25PCz    H53 2021   2.070   2.224   6.401 -0.1871  1.4026 -0.8385
   25PCz    H54 2022   1.743   2.357   6.642 -0.4981  0.3691 -2.5527
   25PCz    H55 2023   1.605   2.257   6.872 -0.6863 -1.2532 -0.8092
   25PCz    H56 2024   1.548   2.144   7.080  0.1369  1.2504 -0.7289
   25PCz    H57 2025   1.630   1.893   7.110  3.5197 -1.8939 -0.0639
   25PCz    H58 2026   1.772   1.785   6.930  2.6435  0.4427 -0.4776
   25PCz    H59 2027   2.171   2.412   6.556 -1.5798  1.7008  2.4520
   25PCz    H60 2028   2.347   2.581   6.498 -0.5848  0.4240 -0.5373
   25PCz    H61 2029   2.287   2.773   6.339 -0.6912  0.6202 -0.4972
   25PCz    H62 2030   2.045   2.801   6.266  1.2440  1.4580  2.9347
   25PCz    H63 2031   1.807   2.736   6.152 -1.7218 -0.1505 -1.0752
   25PCz    H64 2032   1.600   2.629   6.076 -1.5701  1.3970  1.9339
   25PCz    H65 2033   1.525   2.413   6.169  0.0274 -0.2014 -1.2023
   25PCz    H66 2034   1.649   2.309   6.367 -0.0739  0.2693 -0.2283
   25PCz    H67 2035   1.963   1.499   6.680 -3.0439  0.3628  0.3570
   25PCz    H68 2036   2.188   1.530   6.724 -2.0644 -0.6624 -1.3871
   25PCz    H69 2037   2.297   1.747   6.776  0.0606 -2.7114  0.7483
   25PCz    H70 2038   2.153   1.952   6.760 -1.6675  0.4615  3.2864
   25PCz    H71 2039   1.506   1.760   6.478  1.3485 -3.2097 -1.4277
   25PCz    H72 2040   1.734   1.823   6.527 -0.8570  0.0804 -0.3294
   25PCz    H73 2041   1.771   1.534   6.845  1.8449 -1.9192 -2.6670
   25PCz    H74 2042   1.574   1.373   6.981 -0.3324 -0.2141  1.6872
   25PCz    H75 2043   1.367   1.263   7.054  1.3831  1.3296  0.7635
   25PCz    H76 2044   1.159   1.284   6.931  0.9233 -2.3733 -0.8511
   25PCz    H77 2045   1.151   1.417   6.723  1.0599 -0.3887 -1.4510
   25PCz    H78 2046   1.246   1.796   6.628  1.4725 -1.6485  1.2233
   25PCz    H79 2047   1.062   1.850   6.498  0.0304 -1.1435  3.2286
   25PCz    H80 2048   0.964   1.686   6.328  0.5272  2.0732  0.6955
   25PCz    H81 2049   1.074   1.470   6.298 -1.0985  1.6638 -1.2942
   25PCz    H82 2050   1.272   1.411   6.438  0.6274  1.6630 -2.9730
   26PCz     N1 2051   0.252   1.043   4.767  0.2466  0.3118  0.3352
   26PCz     C2 2052   0.354   0.988   4.841  0.0767 -0.3218  0.6855
   26PCz     C3 2053   0.363   0.973   4.977  0.3109  1.0098  0.2078
   26PCz     C4 2054   0.480   0.905   5.030  0.2595 -0.7390  0.4757
   26PCz     C5 2055   0.582   0.860   4.942  0.7722  0.0244  0.2128
   26PCz     C6 2056   0.562   0.882   4.807 -0.2704  0.4565  0.5630
   26PCz     C7 2057   0.449   0.948   4.756  0.5571 -0.2341 -0.2647
   26PCz     C8 2058   0.411   0.994   4.619 -0.5272  0.6516  0.2240
   26PCz     C9 2059   0.469   0.974   4.494 -0.1750  0.9574  0.2504
   26PCz    C10 2060   0.400   1.013   4.371 -0.8901  0.1587  0.4103
   26PCz    C11 2061   0.270   1.069   4.390  0.2589  0.5373  0.2018
   26PCz    C12 2062   0.208   1.085   4.513 -0.0262  0.2094 -0.4499
   26PCz    C13 2063   0.282   1.049   4.627 -0.0945 -0.0903 -0.8481
   26PCz    N14 2064   0.698   0.813   4.990  0.0301  0.0291  0.2505
   26PCz    C15 2065   0.822   0.890   5.002  0.7994  0.6105 -0.4615
   26PCz    C16 2066   0.859   1.017   4.969 -0.5074  0.3582  0.2721
   26PCz    C17 2067   0.997   1.053   4.984 -0.0784 -0.6615  0.1152
   26PCz    C18 2068   1.091   0.962   5.032 -0.2293 -0.2119 -0.1660
   26PCz    C19 2069   1.052   0.832   5.055 -0.0055  0.0719  0.1034
   26PCz    C20 2070   0.915   0.792   5.038  0.0215 -0.4787  0.0812
   26PCz    C21 2071   0.841   0.664   5.072 -0.1243 -0.7336 -0.7147
   26PCz    C22 2072   0.884   0.547   5.129 -0.5779  0.5042  0.0818
   26PCz    C23 2073   0.785   0.453   5.172  0.1993  0.1615 -0.2705
   26PCz    C24 2074   0.643   0.489   5.169 -0.1310  0.4847  0.1965
   26PCz    C25 2075   0.606   0.602   5.098  0.3608 -0.1236 -0.6545
   26PCz    C26 2076   0.709   0.683   5.044 -0.4644 -0.6762 -0.1630
   26PCz    C27 2077   0.117   1.048   4.803  0.9813  1.1642 -0.2043
   26PCz    C28 2078   0.048   0.922   4.801  1.1220  0.9444  0.0204
   26PCz    C29 2079  -0.091   0.926   4.828  0.6081 -0.4475  0.0731
   26PCz    C30 2080  -0.153   1.045   4.861  0.1821  0.0356  0.3878
   26PCz    C31 2081  -0.085   1.167   4.859  0.0346 -0.6255 -0.0465
   26PCz    C32 2082   0.053   1.166   4.833  1.2822 -1.2382  0.1521
   26PCz    N33 2083   0.334   0.445   4.690  0.4213  0.1576 -0.4564
   26PCz    C34 2084   0.249   0.547   4.734 -0.0293 -0.1250  0.0759
   26PCz    C35 2085   0.224   0.585   4.867 -0.9984 -0.1746  1.0183
   26PCz    C36 2086   0.144   0.703   4.885 -0.1281 -0.7689  0.0299
   26PCz    C37 2087   0.105   0.783   4.774  1.4220 -0.6610 -0.0383
   26PCz    C38 2088   0.139   0.745   4.643 -0.9105  0.0965 -0.3084
   26PCz    C39 2089   0.214   0.627   4.626  0.1873  1.0087  0.9008
   26PCz    C40 2090   0.295   0.570   4.510  0.3243 -0.4110 -0.3816
   26PCz    C41 2091   0.314   0.626   4.381  0.8785  0.1172  0.7456
   26PCz    C42 2092   0.403   0.563   4.294  0.5181  0.1687  0.9601
   26PCz    C43 2093   0.480   0.452   4.338 -0.4802 -0.5399  0.5099
   26PCz    C44 2094   0.464   0.396   4.470 -0.5799  0.2128 -0.2222
   26PCz    C45 2095   0.366   0.458   4.550 -0.5898  0.2975 -0.0702
   26PCz    C46 2096   0.422   0.377   4.780  0.1657 -0.3100  0.2740
   26PCz    C47 2097   0.547   0.431   4.797  0.2388  0.4210 -0.3286
   26PCz    C48 2098   0.645   0.380   4.884 -0.7357 -0.2427 -0.0801
   26PCz    C49 2099   0.610   0.264   4.956  0.0272  0.8761  0.1169
   26PCz    C50 2100   0.483   0.202   4.941 -0.1857  0.4620  0.9290
   26PCz    C51 2101   0.385   0.260   4.850 -0.3112  0.0647 -0.0683
   26PCz    H52 2102   0.281   1.006   5.041 -1.0439 -1.3291 -0.2043
   26PCz    H53 2103   0.507   0.900   5.135  0.1105 -1.6416  0.4805
   26PCz    H54 2104   0.651   0.866   4.747 -0.0823 -0.1837  0.9994
   26PCz    H55 2105   0.573   0.946   4.488 -0.8152 -1.4011 -1.3354
   26PCz    H56 2106   0.438   0.996   4.270 -1.4631  1.0859  0.0263
   26PCz    H57 2107   0.219   1.107   4.301  2.4470  2.3573 -0.3585
   26PCz    H58 2108   0.107   1.124   4.521  0.5306  1.5061  0.5652
   26PCz    H59 2109   0.788   1.091   4.932 -0.0247  0.9788  0.5623
   26PCz    H60 2110   1.037   1.152   4.964  0.6513 -1.0336 -0.3218
   26PCz    H61 2111   1.195   0.994   5.036 -0.2621 -0.0633 -0.4788
   26PCz    H62 2112   1.120   0.751   5.082 -0.3209 -0.1924  0.1195
   26PCz    H63 2113   0.989   0.531   5.151 -0.7803  0.3982  1.0500
   26PCz    H64 2114   0.810   0.358   5.217 -0.1850  1.2156  2.3719
   26PCz    H65 2115   0.563   0.422   5.201  1.4793 -1.8051 -0.2511
   26PCz    H66 2116   0.501   0.622   5.083  0.3125 -0.0717 -0.2578
   26PCz    H67 2117  -0.159   0.842   4.819  0.9776 -0.7023 -0.3558
   26PCz    H68 2118  -0.257   1.031   4.886 -0.4621 -0.6592 -2.3249
   26PCz    H69 2119  -0.135   1.259   4.886  0.5066  0.0638 -1.4525
   26PCz    H70 2120   0.112   1.257   4.842 -0.5184 -0.1179  1.2176
   26PCz    H71 2121   0.266   0.529   4.950 -0.8553 -0.9126  0.4560
   26PCz    H72 2122   0.127   0.740   4.986 -0.8471 -0.0519 -0.3424
   26PCz    H73 2123   0.135   0.804   4.552 -0.3048 -1.2475 -1.2376
   26PCz    H74 2124   0.259   0.714   4.349 -0.3862 -1.1523 -0.7457
   26PCz    H75 2125   0.422   0.609   4.197  1.9355  0.2574  1.2518
   26PCz    H76 2126   0.544   0.404   4.264 -0.5542 -0.4607  0.3940
   26PCz    H77 2127   0.518   0.311   4.511 -1.2410  0.1734  0.6068
   26PCz    H78 2128   0.575   0.525   4.751  1.1819 -1.1404 -3.2257
   26PCz    H79 2129   0.745   0.420   4.895 -0.6735 -0.2705 -0.5150
   26PCz    H80 2130   0.680   0.214   5.023  0.6483  1.3317 -0.1777
   26PCz    H81 2131   0.450   0.122   5.007  1.5970 -0.7248  0.4409
   26PCz    H82 2132   0.289   0.216   4.826  0.2079 -0.1270 -1.8845
   27PCz     N1 2133   7.961   3.687   3.109 -0.4404  0.3434 -0.3343
   27PCz     C2 2134   8.016   3.560   3.102  0.5322 -0.1272  0.1179
   27PCz     C3 2135   8.093   3.485   3.197  0.3821  0.2934  0.2076
   27PCz     C4 2136   8.126   3.354   3.159 -0.5368  0.2535  0.9211
   27PCz     C5 2137   8.091   3.304   3.028 -0.6550  0.0521  0.6666
   27PCz     C6 2138   8.034   3.385   2.931  0.3566 -0.2175  0.2072
   27PCz     C7 2139   7.987   3.512   2.970 -0.3924  0.4422 -0.3037
   27PCz     C8 2140   7.913   3.622   2.906  0.9535  0.5644 -1.0871
   27PCz     C9 2141   7.869   3.644   2.773  0.0263  0.3257  0.5311
   27PCz    C10 2142   7.796   3.762   2.742  0.9399 -0.0436 -0.1676
   27PCz    C11 2143   7.795   3.871   2.834  0.2052  0.0856 -0.6018
   27PCz    C12 2144   7.842   3.850   2.962 -0.1932  0.2328  0.1732
   27PCz    C13 2145   7.891   3.725   2.995  0.0969  0.5700  0.4180
   27PCz    N14 2146   8.118   3.174   2.995 -0.3037  0.0180 -0.7934
   27PCz    C15 2147   8.224   3.128   2.908  0.2910 -0.8024  0.1416
   27PCz    C16 2148   8.337   3.190   2.859 -0.2564  0.5483 -0.0572
   27PCz    C17 2149   8.425   3.112   2.779 -0.2146 -0.1108 -0.1389
   27PCz    C18 2150   8.395   2.971   2.754 -0.2778 -0.0854  0.8418
   27PCz    C19 2151   8.281   2.917   2.808  0.2852  0.7658  0.0720
   27PCz    C20 2152   8.189   2.999   2.877  0.4184 -0.1045  0.5055
   27PCz    C21 2153   8.075   2.956   2.960 -0.2017  0.0650  0.3943
   27PCz    C22 2154   8.006   2.832   2.989  0.1371  0.2817 -0.7036
   27PCz    C23 2155   7.914   2.827   3.096  0.2125 -0.0840 -0.2782
   27PCz    C24 2156   7.891   2.943   3.175  0.6891 -0.1241  0.1951
   27PCz    C25 2157   7.960   3.066   3.148  0.8799 -0.2588 -0.2018
   27PCz    C26 2158   8.049   3.064   3.045  0.8568 -0.5330  0.0714
   27PCz    C27 2159   8.021   3.779   3.194  0.1204 -0.3762  0.2722
   27PCz    C28 2160   7.975   3.771   3.328  0.1788  0.3196 -0.1857
   27PCz    C29 2161   8.043   3.848   3.430 -0.2170 -0.0296 -0.9581
   27PCz    C30 2162   8.155   3.924   3.388  0.6679 -0.0890 -1.3016
   27PCz    C31 2163   8.193   3.937   3.253 -0.2773 -0.1957  0.0055
   27PCz    C32 2164   8.123   3.869   3.152  0.4644  0.4725 -0.9709
   27PCz    N33 2165   7.500   3.547   3.522  0.2055 -0.0566  0.4453
   27PCz    C34 2166   7.629   3.570   3.481  0.1273 -0.3372 -0.3863
   27PCz    C35 2167   7.747   3.557   3.548  0.4122  0.7857  0.1808
   27PCz    C36 2168   7.858   3.613   3.481 -0.3010 -0.7701  0.1011
   27PCz    C37 2169   7.849   3.698   3.367  0.0928 -0.3847  0.1098
   27PCz    C38 2170   7.724   3.715   3.303 -0.1407 -0.5517  0.4259
   27PCz    C39 2171   7.613   3.648   3.360 -1.0982 -0.0711  0.0791
   27PCz    C40 2172   7.473   3.655   3.323 -0.1210 -0.0541  0.3822
   27PCz    C41 2173   7.397   3.712   3.216  0.5278  0.0033 -0.1497
   27PCz    C42 2174   7.260   3.684   3.208  0.3748 -0.1676  0.5095
   27PCz    C43 2175   7.191   3.620   3.311 -0.1913 -0.0494 -0.4284
   27PCz    C44 2176   7.261   3.573   3.425  0.1765  0.6772  0.3590
   27PCz    C45 2177   7.401   3.599   3.429  0.5778 -0.3466  0.5545
   27PCz    C46 2178   7.469   3.485   3.637 -0.0733 -0.3625  0.2843
   27PCz    C47 2179   7.462   3.345   3.648 -0.1998  0.3093  0.4566
   27PCz    C48 2180   7.436   3.285   3.775 -0.3045  0.3073  0.2229
   27PCz    C49 2181   7.412   3.363   3.884  0.5220 -0.8207  0.0985
   27PCz    C50 2182   7.410   3.502   3.871  0.1107  0.5721  0.6640
   27PCz    C51 2183   7.441   3.567   3.747  0.7489  0.2508 -0.0077
   27PCz    H52 2184   8.124   3.538   3.287  2.5135  1.3204 -1.0566
   27PCz    H53 2185   8.192   3.300   3.225  1.6796  0.1156 -1.2831
   27PCz    H54 2186   8.011   3.351   2.830  1.7501 -4.1545  1.0111
   27PCz    H55 2187   7.862   3.562   2.702  1.0549  0.4515  0.2592
   27PCz    H56 2188   7.749   3.771   2.644  1.9047 -0.8835 -0.7289
   27PCz    H57 2189   7.752   3.967   2.807  2.1447  1.5074  1.0389
   27PCz    H58 2190   7.845   3.922   3.044 -2.1093 -2.4490  2.7936
   27PCz    H59 2191   8.349   3.297   2.873  0.1066  0.8418 -2.1576
   27PCz    H60 2192   8.511   3.165   2.739  1.3708 -0.6278  2.3707
   27PCz    H61 2193   8.468   2.924   2.688  0.1626  2.7042 -0.8218
   27PCz    H62 2194   8.268   2.809   2.805  2.1123  0.5281 -0.7997
   27PCz    H63 2195   8.037   2.740   2.941 -0.6260  1.4190 -3.6407
   27PCz    H64 2196   7.878   2.733   3.136 -0.1783  0.4403  0.6498
   27PCz    H65 2197   7.821   2.933   3.258 -0.2562 -1.1260 -0.6908
   27PCz    H66 2198   7.941   3.156   3.205  2.6431  1.8353 -2.6635
   27PCz    H67 2199   8.031   3.832   3.537 -0.5043  1.9299 -0.6654
   27PCz    H68 2200   8.221   3.969   3.462  0.0285 -0.7858 -0.2805
   27PCz    H69 2201   8.279   3.994   3.218 -1.3170  0.5466 -1.4015
   27PCz    H70 2202   8.140   3.882   3.046 -0.9807 -1.2874 -1.4739
   27PCz    H71 2203   7.747   3.510   3.646 -0.1048 -0.0471 -0.2149
   27PCz    H72 2204   7.957   3.594   3.520  1.3277 -0.1222 -3.4050
   27PCz    H73 2205   7.703   3.782   3.220 -0.3656 -0.6979  0.3624
   27PCz    H74 2206   7.455   3.766   3.143  2.2100  0.4210  1.4111
   27PCz    H75 2207   7.208   3.706   3.115  0.9786 -0.4570  0.0867
   27PCz    H76 2208   7.084   3.602   3.311 -0.0841 -0.8933  0.9622
   27PCz    H77 2209   7.210   3.508   3.496  2.2101 -1.5179 -0.0652
   27PCz    H78 2210   7.476   3.271   3.569 -0.2420 -2.1691  2.6251
   27PCz    H79 2211   7.437   3.178   3.796 -1.0198  0.2508  0.0004
   27PCz    H80 2212   7.367   3.321   3.973 -0.8895  1.3762  0.5083
   27PCz    H81 2213   7.376   3.562   3.956 -0.1674  1.1400  0.1622
   27PCz    H82 2214   7.425   3.673   3.730 -0.8096 -0.2767 -2.1463
   28PCz     N1 2215   3.355   1.178   5.175 -0.9148 -0.1814 -0.3198
   28PCz     C2 2216   3.487   1.174   5.217 -0.5570 -0.2286 -0.2271
   28PCz     C3 2217   3.585   1.075   5.211 -0.3450 -0.3077 -0.1508
   28PCz     C4 2218   3.708   1.096   5.277  0.4412  0.1338  0.6318
   28PCz     C5 2219   3.733   1.222   5.331 -0.3908  0.6501  0.7025
   28PCz     C6 2220   3.639   1.326   5.328  0.1437 -0.7606  0.8492
   28PCz     C7 2221   3.516   1.303   5.266 -0.5464 -0.0545  0.2107
   28PCz     C8 2222   3.402   1.385   5.244  0.2675  0.1043 -0.1256
   28PCz     C9 2223   3.375   1.522   5.268 -0.6357  0.9024 -0.2918
   28PCz    C10 2224   3.252   1.575   5.224  0.0879 -0.0255 -0.1104
   28PCz    C11 2225   3.154   1.492   5.165 -0.3059 -0.0375  0.2275
   28PCz    C12 2226   3.174   1.359   5.143 -0.0208  0.7029  0.2307
   28PCz    C13 2227   3.295   1.306   5.189  0.0257  0.8525  0.5455
   28PCz    N14 2228   3.861   1.238   5.386  0.1189 -0.0662 -0.3332
   28PCz    C15 2229   3.894   1.206   5.519 -1.0696 -0.0832  0.1821
   28PCz    C16 2230   3.817   1.196   5.629  1.0503 -0.2320 -0.1596
   28PCz    C17 2231   3.886   1.163   5.748 -0.2605 -0.0117 -0.3315
   28PCz    C18 2232   4.029   1.159   5.755 -0.1397  0.0923 -0.2343
   28PCz    C19 2233   4.102   1.173   5.638  0.1506  0.1155  0.5529
   28PCz    C20 2234   4.033   1.202   5.518  0.4009  0.0285 -0.4292
   28PCz    C21 2235   4.085   1.235   5.382 -0.3484  0.8489 -0.0874
   28PCz    C22 2236   4.209   1.220   5.319 -0.0629  0.2280  0.1580
   28PCz    C23 2237   4.224   1.246   5.181 -0.5391 -0.0070  0.3179
   28PCz    C24 2238   4.102   1.258   5.104 -0.6721  0.0657  0.9691
   28PCz    C25 2239   3.971   1.254   5.161  0.2861 -0.2789 -0.6188
   28PCz    C26 2240   3.971   1.247   5.301  0.4494  0.0044 -0.2953
   28PCz    C27 2241   3.299   1.064   5.109  0.2165 -0.0353 -0.2568
   28PCz    C28 2242   3.327   1.052   4.968  0.1899  0.3812  0.2737
   28PCz    C29 2243   3.282   0.934   4.910 -0.3455 -0.6798  0.0936
   28PCz    C30 2244   3.213   0.836   4.983  0.2535  0.1429 -0.5977
   28PCz    C31 2245   3.192   0.848   5.119  0.0726  0.1737  0.4615
   28PCz    C32 2246   3.238   0.964   5.182  0.2075 -1.0318  0.9314
   28PCz    N33 2247   3.666   1.393   4.657  0.2309  0.4335  0.1975
   28PCz    C34 2248   3.595   1.293   4.738  0.6601 -0.4830 -1.0761
   28PCz    C35 2249   3.635   1.167   4.780 -0.5360  0.3707  0.3794
   28PCz    C36 2250   3.537   1.090   4.849  0.4483  0.1233 -1.1101
   28PCz    C37 2251   3.412   1.144   4.891  0.3605 -0.0622  0.4436
   28PCz    C38 2252   3.373   1.281   4.857  0.6890  0.1795  0.2446
   28PCz    C39 2253   3.470   1.351   4.776 -0.2983 -0.2927  0.1491
   28PCz    C40 2254   3.479   1.492   4.730  0.9586  0.0688  0.2489
   28PCz    C41 2255   3.388   1.600   4.743 -0.0249  0.3279  0.6099
   28PCz    C42 2256   3.428   1.726   4.693 -0.0456 -0.3760  0.3111
   28PCz    C43 2257   3.551   1.743   4.621  0.4024 -0.2476 -0.2401
   28PCz    C44 2258   3.638   1.635   4.602 -0.3114 -0.1724  0.4585
   28PCz    C45 2259   3.599   1.514   4.660 -0.4612  0.6866 -0.0344
   28PCz    C46 2260   3.732   1.352   4.540 -0.7795 -0.1617 -0.1967
   28PCz    C47 2261   3.863   1.304   4.547 -1.1169  0.5061  0.7247
   28PCz    C48 2262   3.935   1.291   4.420 -0.3801  0.2602 -0.7202
   28PCz    C49 2263   3.866   1.298   4.293  0.4762  0.0418 -0.1919
   28PCz    C50 2264   3.727   1.328   4.296  0.2779 -0.0239 -0.2022
   28PCz    C51 2265   3.664   1.353   4.420  0.4376  0.2924  0.5289
   28PCz    H52 2266   3.566   0.979   5.164 -1.2645 -0.2818  0.1419
   28PCz    H53 2267   3.776   1.013   5.290 -0.1593 -0.2307  1.6178
   28PCz    H54 2268   3.666   1.420   5.373  2.0429  0.5389 -2.6251
   28PCz    H55 2269   3.455   1.572   5.321 -0.2834 -1.7966  2.0114
   28PCz    H56 2270   3.227   1.681   5.235 -1.9875 -0.2106 -2.3125
   28PCz    H57 2271   3.056   1.538   5.150 -0.6960 -0.2210  2.0193
   28PCz    H58 2272   3.105   1.296   5.088  1.5299  2.0338 -3.6125
   28PCz    H59 2273   3.711   1.221   5.633  0.3273 -3.0683  1.5697
   28PCz    H60 2274   3.829   1.129   5.834  0.0228  0.2425 -0.0448
   28PCz    H61 2275   4.070   1.128   5.851 -1.5799  0.1677  0.4360
   28PCz    H62 2276   4.210   1.167   5.648  0.1898 -1.7362 -0.5141
   28PCz    H63 2277   4.289   1.184   5.384 -0.2356 -1.6522 -0.6150
   28PCz    H64 2278   4.321   1.253   5.133 -1.1401  2.3351 -0.6987
   28PCz    H65 2279   4.119   1.281   4.999 -2.9680 -0.7021  0.3724
   28PCz    H66 2280   3.878   1.268   5.107  0.0142  0.6267  0.0777
   28PCz    H67 2281   3.297   0.920   4.803 -2.5082  0.7042 -0.4739
   28PCz    H68 2282   3.174   0.746   4.937  3.4268 -1.3745 -0.5470
   28PCz    H69 2283   3.155   0.766   5.180 -1.4780 -0.5688 -1.3745
   28PCz    H70 2284   3.231   0.980   5.289  0.0397 -0.1719  0.7952
   28PCz    H71 2285   3.731   1.131   4.746 -0.8302  0.2432 -0.3343
   28PCz    H72 2286   3.558   0.988   4.878  0.5700  0.2829 -0.6185
   28PCz    H73 2287   3.274   1.319   4.880  0.8095  0.3879  0.4286
   28PCz    H74 2288   3.290   1.594   4.789 -0.2103  0.9469  0.3090
   28PCz    H75 2289   3.356   1.808   4.688 -1.0855 -1.3236 -3.1413
   28PCz    H76 2290   3.580   1.834   4.569 -1.9299  1.0747  0.6159
   28PCz    H77 2291   3.732   1.650   4.550 -0.7120  1.0636  0.0497
   28PCz    H78 2292   3.916   1.299   4.642  0.7972 -1.2452 -0.3605
   28PCz    H79 2293   4.041   1.269   4.427 -0.3184  1.1165  2.4222
   28PCz    H80 2294   3.921   1.275   4.202  3.1934 -1.7452  1.7493
   28PCz    H81 2295   3.674   1.324   4.202  0.3757  0.5369 -0.2844
   28PCz    H82 2296   3.561   1.386   4.414 -0.5325 -2.6513 -1.1984
   29PCz     N1 2297   4.294   5.286   2.814 -0.5124  0.1801 -0.6878
   29PCz     C2 2298   4.322   5.420   2.818  0.5016  0.0152  0.3876
   29PCz     C3 2299   4.435   5.485   2.869 -0.2403  0.2676 -0.2276
   29PCz     C4 2300   4.450   5.623   2.846 -0.0341 -0.1467  0.3718
   29PCz     C5 2301   4.353   5.693   2.768  0.9204  0.2786  0.1888
   29PCz     C6 2302   4.248   5.620   2.705  0.3265  0.3803 -0.2429
   29PCz     C7 2303   4.231   5.483   2.738 -0.2321 -0.0839  0.2254
   29PCz     C8 2304   4.128   5.385   2.698  0.6376 -0.0604 -0.4744
   29PCz     C9 2305   4.003   5.402   2.631  0.1861  0.8524 -0.2236
   29PCz    C10 2306   3.926   5.283   2.621 -0.4158 -0.7369  0.0546
   29PCz    C11 2307   3.966   5.160   2.671 -0.7304 -0.3125 -0.5720
   29PCz    C12 2308   4.092   5.145   2.732 -0.0677  0.2008 -0.7057
   29PCz    C13 2309   4.175   5.261   2.744  0.1240 -0.4117  0.3393
   29PCz    N14 2310   4.358   5.835   2.764  0.6096 -0.1815 -0.2601
   29PCz    C15 2311   4.234   5.903   2.772  0.0350 -0.6631  0.1508
   29PCz    C16 2312   4.109   5.865   2.826  0.1402  0.0776  0.1669
   29PCz    C17 2313   4.001   5.950   2.807  0.1159  0.1363  0.1635
   29PCz    C18 2314   4.014   6.072   2.732  0.5283 -0.8658 -0.4870
   29PCz    C19 2315   4.142   6.112   2.684 -0.0348 -0.0842  0.1545
   29PCz    C20 2316   4.248   6.022   2.700 -0.7474  0.0489 -0.0234
   29PCz    C21 2317   4.390   6.030   2.654  0.1416  0.2624 -0.1745
   29PCz    C22 2318   4.467   6.123   2.587  0.8676 -0.2109  0.0316
   29PCz    C23 2319   4.602   6.108   2.575 -0.5828  0.0125  0.8782
   29PCz    C24 2320   4.665   5.987   2.614  0.2172  0.1825 -0.8489
   29PCz    C25 2321   4.590   5.886   2.681 -0.8886 -0.2046  0.4356
   29PCz    C26 2322   4.455   5.912   2.705 -0.3139 -0.3576  0.5324
   29PCz    C27 2323   4.396   5.191   2.831  0.4468 -0.0432  0.7129
   29PCz    C28 2324   4.496   5.180   2.731 -0.7324 -0.0324 -1.2488
   29PCz    C29 2325   4.605   5.085   2.758  0.6815  0.7381  0.0331
   29PCz    C30 2326   4.597   5.002   2.872  0.5598  0.2825 -0.6543
   29PCz    C31 2327   4.487   5.007   2.960  0.1971 -0.2411  0.6948
   29PCz    C32 2328   4.384   5.098   2.937 -0.0378 -0.7051  0.0838
   29PCz    N33 2329   4.522   5.601   2.346 -0.0068  0.0654  0.1810
   29PCz    C34 2330   4.498   5.484   2.420  0.2843 -1.0593 -0.2642
   29PCz    C35 2331   4.396   5.389   2.420  0.2238 -0.2646  0.2697
   29PCz    C36 2332   4.409   5.283   2.512 -0.7978  0.2220  0.9052
   29PCz    C37 2333   4.507   5.283   2.615  0.2631  0.9342  0.0652
   29PCz    C38 2334   4.610   5.379   2.619 -0.5555 -0.5550 -0.1150
   29PCz    C39 2335   4.600   5.478   2.516 -0.5667  0.3335 -0.1332
   29PCz    C40 2336   4.695   5.587   2.492  0.1023  0.0353  0.3254
   29PCz    C41 2337   4.810   5.631   2.554 -0.0545 -0.1462  0.7399
   29PCz    C42 2338   4.882   5.740   2.498 -0.0713 -0.9110 -0.3368
   29PCz    C43 2339   4.835   5.801   2.378 -0.4415 -0.6630 -1.1213
   29PCz    C44 2340   4.716   5.758   2.319 -0.0994  0.6563 -0.1519
   29PCz    C45 2341   4.644   5.656   2.385  0.2907 -0.0081  0.2611
   29PCz    C46 2342   4.418   5.680   2.312  0.3605  0.4346  0.6349
   29PCz    C47 2343   4.365   5.663   2.183 -0.1847 -0.5447  0.2772
   29PCz    C48 2344   4.272   5.752   2.136  0.7988  0.8249 -0.2057
   29PCz    C49 2345   4.229   5.858   2.215  0.2633 -0.1509 -0.5597
   29PCz    C50 2346   4.267   5.867   2.345 -1.0876  0.4299 -0.0484
   29PCz    C51 2347   4.363   5.781   2.393  0.7772 -0.0725 -0.2787
   29PCz    H52 2348   4.506   5.426   2.926  0.4557  0.6752 -0.6591
   29PCz    H53 2349   4.538   5.675   2.884 -0.8486  1.7471 -0.2269
   29PCz    H54 2350   4.178   5.677   2.644  0.1407 -1.4183 -1.8063
   29PCz    H55 2351   3.966   5.500   2.605 -0.2239  0.6610 -0.3752
   29PCz    H56 2352   3.829   5.285   2.572  0.7095  0.4159 -2.2778
   29PCz    H57 2353   3.892   5.081   2.668  0.0007 -1.0174 -0.2467
   29PCz    H58 2354   4.119   5.066   2.801 -0.4821  1.5344  1.0766
   29PCz    H59 2355   4.091   5.772   2.879  1.5347 -1.0499 -1.2481
   29PCz    H60 2356   3.908   5.921   2.854 -2.0300  2.7490 -2.1124
   29PCz    H61 2357   3.932   6.141   2.719  0.7089 -0.7836 -1.2392
   29PCz    H62 2358   4.158   6.208   2.634 -0.5564  0.3062  0.7274
   29PCz    H63 2359   4.422   6.216   2.554 -0.7667 -0.1345  2.2234
   29PCz    H64 2360   4.652   6.173   2.503  0.0612 -3.6218 -2.3124
   29PCz    H65 2361   4.767   5.968   2.585 -0.4239 -1.5730 -2.1384
   29PCz    H66 2362   4.647   5.799   2.711  1.3024  0.9531 -0.1353
   29PCz    H67 2363   4.680   5.072   2.681 -0.2132  0.1344 -0.7530
   29PCz    H68 2364   4.673   4.924   2.870  0.9496  0.6634 -0.8717
   29PCz    H69 2365   4.474   4.935   3.040 -0.1248 -1.0222 -0.0387
   29PCz    H70 2366   4.298   5.100   3.003  0.4135 -0.5244  0.6729
   29PCz    H71 2367   4.310   5.398   2.355 -0.2061  0.9809  0.9641
   29PCz    H72 2368   4.329   5.211   2.509 -1.1946  0.6573  0.9601
   29PCz    H73 2369   4.687   5.390   2.695 -0.5750  0.6470 -0.2436
   29PCz    H74 2370   4.841   5.580   2.645 -0.8344  0.1855  1.1981
   29PCz    H75 2371   4.974   5.779   2.540  0.5241 -0.2930 -2.1080
   29PCz    H76 2372   4.884   5.893   2.346 -2.5645  1.9856  2.5028
   29PCz    H77 2373   4.665   5.804   2.234 -0.9081 -0.0835 -0.0811
   29PCz    H78 2374   4.405   5.584   2.121  0.8208  0.6898 -0.7115
   29PCz    H79 2375   4.241   5.750   2.032 -0.2114 -0.0624  0.1033
   29PCz    H80 2376   4.180   5.940   2.163  0.8437  0.8239  0.3926
   29PCz    H81 2377   4.239   5.953   2.405  0.4369  1.4141 -0.6961
   29PCz    H82 2378   4.392   5.797   2.496 -1.0445  0.1511  0.2224
   30PCz     N1 2379   1.706   4.334   4.343  0.3388 -0.2005 -0.0232
   30PCz     C2 2380   1.637   4.243   4.258 -0.5483  0.6873 -0.2980
   30PCz     C3 2381   1.624   4.108   4.269 -0.0527  0.0534 -0.8151
   30PCz     C4 2382   1.550   4.039   4.168  0.1451  0.4081 -0.0231
   30PCz     C5 2383   1.507   4.117   4.053  0.3510 -0.1682  0.1687
   30PCz     C6 2384   1.527   4.253   4.043  0.0926 -0.1369  0.3052
   30PCz     C7 2385   1.599   4.319   4.148 -0.1497 -0.2665 -0.7872
   30PCz     C8 2386   1.642   4.459   4.172 -0.0373  0.0717 -0.4433
   30PCz     C9 2387   1.632   4.579   4.098  0.6250 -0.0581 -0.5729
   30PCz    C10 2388   1.703   4.693   4.135  0.0198 -0.3037  0.9603
   30PCz    C11 2389   1.778   4.689   4.253 -0.4577 -0.7101 -0.0406
   30PCz    C12 2390   1.787   4.568   4.330 -0.0643 -0.9368 -0.1668
   30PCz    C13 2391   1.723   4.455   4.279 -0.2575 -0.4413  0.3798
   30PCz    N14 2392   1.451   4.047   3.944  0.8180  0.3544  0.5118
   30PCz    C15 2393   1.537   4.025   3.834  1.0705  0.5066 -0.3534
   30PCz    C16 2394   1.678   4.004   3.834  0.7951 -0.5091 -0.4531
   30PCz    C17 2395   1.736   3.985   3.712 -0.6302 -0.1070  0.1025
   30PCz    C18 2396   1.663   3.982   3.589 -0.0259 -0.0705  0.1653
   30PCz    C19 2397   1.519   3.989   3.592 -0.3825 -0.2128  0.1350
   30PCz    C20 2398   1.457   4.017   3.718 -0.2433  0.3760  0.6040
   30PCz    C21 2399   1.320   4.014   3.759  0.0804  0.8021 -0.7814
   30PCz    C22 2400   1.196   3.989   3.688 -0.2145 -0.6792 -0.6214
   30PCz    C23 2401   1.075   4.008   3.752  0.3804 -0.3992  0.0043
   30PCz    C24 2402   1.074   4.036   3.896  0.6467  0.0495 -0.1827
   30PCz    C25 2403   1.196   4.057   3.963 -0.0017 -0.5815  0.1361
   30PCz    C26 2404   1.317   4.047   3.895  0.0687 -0.2789 -0.4340
   30PCz    C27 2405   1.804   4.297   4.440  0.0838  0.3666 -0.0449
   30PCz    C28 2406   1.747   4.272   4.569 -0.1093 -0.1859  0.1897
   30PCz    C29 2407   1.842   4.221   4.661  0.2177 -0.2693 -0.3296
   30PCz    C30 2408   1.976   4.216   4.631 -0.0791 -0.3267 -0.1213
   30PCz    C31 2409   2.028   4.263   4.513  0.0710  0.3247  0.3259
   30PCz    C32 2410   1.941   4.291   4.410  0.0538  0.0874  0.9373
   30PCz    N33 2411   1.218   4.432   4.732  0.4903  0.0869 -0.0792
   30PCz    C34 2412   1.346   4.380   4.713  0.0211 -0.0479  0.5223
   30PCz    C35 2413   1.407   4.271   4.770 -0.0338  0.3639 -0.1939
   30PCz    C36 2414   1.531   4.227   4.710 -0.1108 -0.8166 -0.3515
   30PCz    C37 2415   1.602   4.307   4.616 -0.1911 -0.0703  0.6501
   30PCz    C38 2416   1.539   4.430   4.565 -0.6674  1.1136 -0.0405
   30PCz    C39 2417   1.411   4.451   4.612  0.1710 -0.3344  0.0782
   30PCz    C40 2418   1.320   4.560   4.582  0.4597 -0.8331 -0.5415
   30PCz    C41 2419   1.343   4.671   4.504  0.6089 -0.0082 -0.3358
   30PCz    C42 2420   1.245   4.778   4.506 -0.1567 -0.0046  0.1156
   30PCz    C43 2421   1.130   4.769   4.586 -0.7220 -0.3247  0.2427
   30PCz    C44 2422   1.114   4.660   4.678 -0.7133 -0.3474  0.3537
   30PCz    C45 2423   1.210   4.554   4.667  0.5067  0.5139  0.3418
   30PCz    C46 2424   1.158   4.414   4.857  0.7396 -0.5543 -0.6723
   30PCz    C47 2425   1.071   4.301   4.876  0.6064 -0.0621 -0.2012
   30PCz    C48 2426   1.012   4.278   5.000  0.2336  0.1671 -0.1162
   30PCz    C49 2427   1.034   4.365   5.109  0.0524 -0.2190  0.3304
   30PCz    C50 2428   1.111   4.482   5.088 -0.1452  0.1315 -0.5065
   30PCz    C51 2429   1.171   4.504   4.964 -0.0054 -0.1512  0.2240
   30PCz    H52 2430   1.661   4.055   4.356  1.4286  0.8530 -0.9283
   30PCz    H53 2431   1.533   3.932   4.160 -0.5127  0.4451  0.7078
   30PCz    H54 2432   1.499   4.309   3.955 -0.6275  0.6894  1.0511
   30PCz    H55 2433   1.575   4.574   4.005  1.5758  1.0653 -1.2458
   30PCz    H56 2434   1.708   4.781   4.072  2.1329 -0.9908  0.0458
   30PCz    H57 2435   1.829   4.782   4.278 -1.2592 -0.3879  0.4219
   30PCz    H58 2436   1.847   4.562   4.420  1.6814 -0.3184 -1.2340
   30PCz    H59 2437   1.734   4.013   3.927 -1.3524  0.8501  0.8129
   30PCz    H60 2438   1.842   3.960   3.709 -0.4066  0.7094  0.7704
   30PCz    H61 2439   1.720   3.950   3.503  0.5431  0.5881  0.2853
   30PCz    H62 2440   1.457   3.964   3.507  0.3801 -0.2020 -0.4283
   30PCz    H63 2441   1.190   3.975   3.580  0.0295  0.2531 -0.7599
   30PCz    H64 2442   0.979   4.004   3.700  0.9965 -1.5645 -1.0894
   30PCz    H65 2443   0.981   4.035   3.953  1.1804  2.1935  0.8280
   30PCz    H66 2444   1.198   4.075   4.070 -0.9450 -1.8666  0.3952
   30PCz    H67 2445   1.807   4.195   4.761  0.4810  0.3227 -0.0779
   30PCz    H68 2446   2.042   4.179   4.709 -0.2645 -1.7431 -0.5945
   30PCz    H69 2447   2.135   4.252   4.496 -0.2340  0.0402 -1.5771
   30PCz    H70 2448   1.978   4.313   4.311 -1.8973 -0.6525 -0.0239
   30PCz    H71 2449   1.361   4.225   4.857 -1.2756  1.3001 -0.3263
   30PCz    H72 2450   1.560   4.125   4.736 -3.3870 -1.6921  0.4362
   30PCz    H73 2451   1.585   4.499   4.495 -0.9510  2.0736  0.6981
   30PCz    H74 2452   1.436   4.672   4.448  1.4642  0.0920  1.0222
   30PCz    H75 2453   1.250   4.858   4.433  1.3501 -0.1311  0.0514
   30PCz    H76 2454   1.054   4.845   4.574  0.6715  0.8839 -1.4423
   30PCz    H77 2455   1.029   4.645   4.745  0.0639 -2.0425  1.0355
   30PCz    H78 2456   1.060   4.230   4.795 -0.5546 -1.9375  1.5202
   30PCz    H79 2457   0.957   4.187   5.020  1.2320 -0.5065 -0.3948
   30PCz    H80 2458   1.007   4.344   5.212 -1.1308  1.7696  0.4853
   30PCz    H81 2459   1.101   4.557   5.166 -1.8769  0.2479 -0.7991
   30PCz    H82 2460   1.222   4.599   4.950  1.5256 -0.6755  1.9014
   31PCz     N1 2461   3.500   5.959   7.896  0.1688  0.0030  0.0340
   31PCz     C2 2462   3.382   5.998   7.832  0.8406  0.3335  0.1882
   31PCz     C3 2463   3.339   5.956   7.701  0.9123  0.1230  0.1936
   31PCz     C4 2464   3.217   6.004   7.659 -0.0291 -0.3090  0.1106
   31PCz     C5 2465   3.152   6.103   7.740 -0.6394 -0.3914  0.4282
   31PCz     C6 2466   3.197   6.144   7.868 -0.7525 -0.7623 -0.2653
   31PCz     C7 2467   3.314   6.081   7.917  0.5268  0.5722 -0.0649
   31PCz     C8 2468   3.401   6.104   8.028  0.1261 -0.5016 -0.3447
   31PCz     C9 2469   3.390   6.198   8.135  0.5849  0.1281 -0.1380
   31PCz    C10 2470   3.487   6.192   8.237 -0.0982 -0.4537 -0.0960
   31PCz    C11 2471   3.602   6.109   8.223  0.0885  0.4853 -0.9403
   31PCz    C12 2472   3.612   6.024   8.117  0.8266 -0.3334  0.4085
   31PCz    C13 2473   3.510   6.028   8.019 -1.0031  0.7821 -0.3462
   31PCz    N14 2474   3.032   6.154   7.696 -0.4175 -0.3091 -0.2974
   31PCz    C15 2475   3.039   6.211   7.568 -0.1986 -0.0571  0.1782
   31PCz    C16 2476   3.139   6.273   7.500  0.0983  0.2498 -0.4366
   31PCz    C17 2477   3.116   6.320   7.370  0.7435  0.5642 -0.3216
   31PCz    C18 2478   2.993   6.301   7.310 -0.1324  0.2215 -0.6389
   31PCz    C19 2479   2.890   6.230   7.383 -0.6979 -0.2154 -0.2888
   31PCz    C20 2480   2.916   6.181   7.511 -0.4391 -1.0258 -0.0283
   31PCz    C21 2481   2.827   6.108   7.604 -0.7647 -0.5410 -0.2486
   31PCz    C22 2482   2.690   6.078   7.608  0.0077  0.2062  0.5612
   31PCz    C23 2483   2.636   6.018   7.724  0.8371 -0.5388 -0.0131
   31PCz    C24 2484   2.716   5.993   7.841  0.2826 -0.3709  0.7815
   31PCz    C25 2485   2.853   6.036   7.839  0.3663  0.2429  0.4431
   31PCz    C26 2486   2.902   6.094   7.719 -0.4456 -0.4349 -0.5682
   31PCz    C27 2487   3.590   5.864   7.850  0.0986 -0.1748 -0.0955
   31PCz    C28 2488   3.546   5.726   7.833 -0.0106  0.3108 -0.4433
   31PCz    C29 2489   3.645   5.636   7.778  0.4577 -0.5177 -0.0198
   31PCz    C30 2490   3.777   5.675   7.757  0.1039  0.1134 -0.2709
   31PCz    C31 2491   3.816   5.807   7.778 -0.0835 -0.6539 -0.4290
   31PCz    C32 2492   3.722   5.904   7.826  0.4113  0.1293  0.3281
   31PCz    N33 2493   2.997   5.625   7.903 -0.4583 -0.3048  0.7292
   31PCz    C34 2494   3.127   5.638   7.861 -0.0697 -0.3770  0.0697
   31PCz    C35 2495   3.202   5.590   7.751  0.0261  0.3632 -0.3142
   31PCz    C36 2496   3.339   5.615   7.749  0.2865 -0.2393 -0.0776
   31PCz    C37 2497   3.405   5.682   7.853  0.6168 -0.7836 -0.5278
   31PCz    C38 2498   3.329   5.722   7.969 -0.0285 -0.2232  0.7532
   31PCz    C39 2499   3.190   5.699   7.967  0.0299 -0.0592 -0.1434
   31PCz    C40 2500   3.091   5.714   8.081  0.1110  0.0567 -0.3448
   31PCz    C41 2501   3.105   5.758   8.214 -0.3819 -0.0414 -0.3380
   31PCz    C42 2502   2.988   5.747   8.297 -0.2868 -0.4877 -0.2227
   31PCz    C43 2503   2.872   5.684   8.249 -0.5144  0.1375 -0.1231
   31PCz    C44 2504   2.861   5.644   8.110  0.1783 -0.5731 -0.0714
   31PCz    C45 2505   2.973   5.652   8.032 -0.3877  0.4887  0.4072
   31PCz    C46 2506   2.892   5.586   7.820 -0.0313  0.5039  0.2876
   31PCz    C47 2507   2.823   5.674   7.737  0.0131 -0.0561 -0.4658
   31PCz    C48 2508   2.719   5.629   7.659 -0.1525  0.3185 -0.8683
   31PCz    C49 2509   2.676   5.496   7.661  0.2421  0.7020 -0.0544
   31PCz    C50 2510   2.741   5.400   7.746 -0.1949 -0.5074 -0.0857
   31PCz    C51 2511   2.854   5.446   7.822  0.7943  0.2116 -0.1593
   31PCz    H52 2512   3.397   5.886   7.642 -0.1601 -0.4451 -0.1944
   31PCz    H53 2513   3.178   5.976   7.562  0.4542  0.4028 -0.2953
   31PCz    H54 2514   3.145   6.212   7.934  1.0855 -0.5762  1.0769
   31PCz    H55 2515   3.301   6.256   8.155  1.0623  0.9138 -0.2330
   31PCz    H56 2516   3.469   6.244   8.331 -0.7780  0.1169 -0.5381
   31PCz    H57 2517   3.677   6.100   8.301  0.4073  0.5159 -1.2411
   31PCz    H58 2518   3.694   5.954   8.105  1.7698  0.5059  1.7160
   31PCz    H59 2519   3.240   6.285   7.538 -0.2557  4.5550 -0.3381
   31PCz    H60 2520   3.190   6.368   7.306 -0.4141 -2.0404 -3.9827
   31PCz    H61 2521   2.969   6.346   7.214 -2.5538  1.1825  0.3363
   31PCz    H62 2522   2.795   6.198   7.341 -0.3542 -0.4032 -0.9402
   31PCz    H63 2523   2.628   6.101   7.522  0.1935 -0.8171  0.1379
   31PCz    H64 2524   2.536   5.975   7.723  0.8131 -0.5939  1.5814
   31PCz    H65 2525   2.677   5.936   7.924  0.0627 -0.5347  0.5657
   31PCz    H66 2526   2.918   6.025   7.925 -0.4448  0.6055  1.1045
   31PCz    H67 2527   3.613   5.535   7.755  1.9439 -0.5358 -2.3172
   31PCz    H68 2528   3.840   5.602   7.708 -0.8357 -1.9512  1.4717
   31PCz    H69 2529   3.910   5.849   7.743  0.4141 -3.2177 -2.4589
   31PCz    H70 2530   3.753   6.008   7.832 -1.2349  0.6911 -0.2374
   31PCz    H71 2531   3.148   5.535   7.674  0.2477 -2.1230  1.1823
   31PCz    H72 2532   3.396   5.590   7.660  0.9397  1.3745 -0.1529
   31PCz    H73 2533   3.379   5.766   8.054 -0.4821  1.4311  0.1924
   31PCz    H74 2534   3.201   5.792   8.252 -0.8528 -0.3411  1.1969
   31PCz    H75 2535   2.994   5.782   8.399  1.0496  0.0369 -0.4573
   31PCz    H76 2536   2.790   5.684   8.321 -0.6791 -0.7227 -0.2969
   31PCz    H77 2537   2.770   5.610   8.063  0.7356 -0.5337 -1.2150
   31PCz    H78 2538   2.866   5.772   7.721  1.1872 -0.1133  1.9593
   31PCz    H79 2539   2.683   5.702   7.587 -1.6356  0.3498 -0.1214
   31PCz    H80 2540   2.593   5.468   7.597  0.4502  2.0594 -0.9505
   31PCz    H81 2541   2.704   5.298   7.750  0.2519 -0.6349  2.4136
   31PCz    H82 2542   2.903   5.373   7.886 -1.0494 -1.7563 -0.8738
   32PCz     N1 2543   7.993   1.356   6.846  0.8109  0.7417 -0.6432
   32PCz     C2 2544   7.938   1.482   6.835 -0.1710 -0.1567  0.1452
   32PCz     C3 2545   7.843   1.556   6.908 -0.0560  0.3045 -0.9135
   32PCz     C4 2546   7.819   1.685   6.872 -0.1347 -0.3649 -0.3937
   32PCz     C5 2547   7.887   1.745   6.762  0.8057 -0.3440 -0.5361
   32PCz     C6 2548   7.995   1.678   6.700 -0.4362  0.3709  0.2572
   32PCz     C7 2549   8.014   1.541   6.735 -0.0345 -1.0071 -0.2186
   32PCz     C8 2550   8.113   1.448   6.686  0.5184 -0.1254  0.5127
   32PCz     C9 2551   8.198   1.452   6.573 -0.1153  0.1386 -0.0665
   32PCz    C10 2552   8.269   1.337   6.540  0.3005  1.3264 -0.1305
   32PCz    C11 2553   8.249   1.215   6.619 -0.3911  0.2690 -0.4939
   32PCz    C12 2554   8.167   1.216   6.729  0.8131 -0.6704 -0.6597
   32PCz    C13 2555   8.096   1.331   6.753  0.3878  0.3073 -0.0937
   32PCz    N14 2556   7.862   1.877   6.727 -1.2556 -0.6051  0.4491
   32PCz    C15 2557   7.833   1.929   6.598  0.3697 -0.1627  0.1069
   32PCz    C16 2558   7.822   1.872   6.475 -0.3003  0.4408  0.1644
   32PCz    C17 2559   7.775   1.946   6.368 -0.3380 -0.0210  0.2876
   32PCz    C18 2560   7.757   2.087   6.388  0.0687 -0.4887  0.8692
   32PCz    C19 2561   7.777   2.150   6.516  0.1689  0.7524  0.2360
   32PCz    C20 2562   7.811   2.064   6.620  0.1141  0.1910 -0.5865
   32PCz    C21 2563   7.845   2.094   6.756  0.3144 -0.5783 -0.3541
   32PCz    C22 2564   7.863   2.214   6.823  0.0816  0.5557 -0.3246
   32PCz    C23 2565   7.919   2.215   6.952  0.4852 -0.0745  0.7510
   32PCz    C24 2566   7.953   2.100   7.018  0.2073  0.1860  0.0051
   32PCz    C25 2567   7.940   1.978   6.951  0.1997 -0.0199 -0.7494
   32PCz    C26 2568   7.878   1.979   6.826 -0.1270 -0.2822  0.6081
   32PCz    C27 2569   7.967   1.274   6.952  0.4584  0.1259  0.0278
   32PCz    C28 2570   8.048   1.303   7.067 -0.2475 -0.2091 -0.1007
   32PCz    C29 2571   8.025   1.216   7.174  0.0834 -0.5961  0.4133
   32PCz    C30 2572   7.924   1.122   7.177 -0.8306 -0.0187  0.0913
   32PCz    C31 2573   7.845   1.097   7.063  0.1425 -0.3889 -0.4632
   32PCz    C32 2574   7.867   1.175   6.950 -0.6186  0.5149 -0.1700
   32PCz    N33 2575   8.360   1.774   7.085  0.3638  0.2221  0.8346
   32PCz    C34 2576   8.274   1.664   7.105  0.3780  0.1152 -0.3347
   32PCz    C35 2577   8.180   1.645   7.203 -0.0642 -0.3112  0.3201
   32PCz    C36 2578   8.109   1.524   7.190 -0.5432  0.7176 -0.4636
   32PCz    C37 2579   8.133   1.429   7.086  0.5553  0.7265  0.2006
   32PCz    C38 2580   8.236   1.452   6.995  0.3818  0.5520  0.2042
   32PCz    C39 2581   8.300   1.576   7.002  0.2033 -0.8602  0.0745
   32PCz    C40 2582   8.405   1.641   6.914 -0.4484  0.4358 -0.6517
   32PCz    C41 2583   8.473   1.598   6.795 -0.0560  0.3818 -0.7694
   32PCz    C42 2584   8.571   1.686   6.747  0.5460  0.0372  0.0299
   32PCz    C43 2585   8.597   1.816   6.805 -0.3516 -0.0804 -0.3511
   32PCz    C44 2586   8.522   1.860   6.914  0.0021 -0.3633  0.1835
   32PCz    C45 2587   8.435   1.766   6.968  0.9226  1.0183  1.0265
   32PCz    C46 2588   8.382   1.862   7.184  0.4303 -0.7418  0.2288
   32PCz    C47 2589   8.301   1.975   7.202 -0.1870  0.2935 -0.4133
   32PCz    C48 2590   8.331   2.062   7.304  0.0701  0.2666 -0.1352
   32PCz    C49 2591   8.434   2.044   7.395 -0.4687  0.1003 -0.2951
   32PCz    C50 2592   8.515   1.929   7.374 -0.0346 -0.5302 -0.2800
   32PCz    C51 2593   8.491   1.841   7.271  0.3984  0.3119 -0.2956
   32PCz    H52 2594   7.785   1.517   6.992  2.0326 -1.3845 -0.1497
   32PCz    H53 2595   7.748   1.743   6.930  0.6867 -0.2998  0.5601
   32PCz    H54 2596   8.058   1.727   6.626  0.8065 -0.1079  0.9676
   32PCz    H55 2597   8.208   1.547   6.520  0.3819  0.1256  0.0034
   32PCz    H56 2598   8.341   1.340   6.459  0.9745  0.2962  0.4094
   32PCz    H57 2599   8.306   1.126   6.594 -2.1736 -0.5004 -2.0109
   32PCz    H58 2600   8.143   1.122   6.779 -0.5614 -1.5439 -2.7894
   32PCz    H59 2601   7.842   1.766   6.464  2.3731  0.9626 -1.0695
   32PCz    H60 2602   7.758   1.905   6.268  1.9000 -0.2242 -0.0642
   32PCz    H61 2603   7.719   2.154   6.311  0.5661  0.1905  1.1942
   32PCz    H62 2604   7.756   2.255   6.535  0.1818  0.6477  0.8642
   32PCz    H63 2605   7.830   2.309   6.782 -1.6322  0.4382  0.6833
   32PCz    H64 2606   7.925   2.312   7.000 -1.6201  0.6609 -0.3323
   32PCz    H65 2607   8.012   2.116   7.107  0.4112  2.1180 -0.4301
   32PCz    H66 2608   7.974   1.884   6.994 -1.1513  0.0406  0.5204
   32PCz    H67 2609   8.096   1.223   7.256 -0.3953  0.2127  0.7669
   32PCz    H68 2610   7.911   1.067   7.270 -0.4142 -1.4211 -0.6528
   32PCz    H69 2611   7.766   1.023   7.065 -0.5286  0.2310 -2.1596
   32PCz    H70 2612   7.814   1.154   6.857 -0.6500 -0.1896 -0.0014
   32PCz    H71 2613   8.159   1.716   7.283  0.9376  1.0697 -0.6015
   32PCz    H72 2614   8.037   1.499   7.268  2.6694 -0.5580  2.3437
   32PCz    H73 2615   8.268   1.373   6.927 -1.6186  0.1007 -0.2728
   32PCz    H74 2616   8.440   1.503   6.755 -0.3278  0.8450 -1.6589
   32PCz    H75 2617   8.629   1.662   6.658  1.5372 -1.4806  1.0521
   32PCz    H76 2618   8.668   1.886   6.761 -0.1983 -0.0071  0.0073
   32PCz    H77 2619   8.550   1.949   6.969  0.6575 -0.4001 -0.0858
   32PCz    H78 2620   8.218   1.997   7.135  0.2219  0.0972 -0.9928
   32PCz    H79 2621   8.270   2.150   7.318 -1.1285 -0.4517 -0.6835
   32PCz    H80 2622   8.455   2.112   7.478 -0.5271 -0.8841  0.5432
   32PCz    H81 2623   8.598   1.917   7.443 -0.1318  0.8693  0.1188
   32PCz    H82 2624   8.561   1.761   7.249 -0.5680 -0.1324 -1.8872
   33PCz     N1 2625   1.204   0.933   6.825 -0.0397 -0.7514 -0.8161
   33PCz     C2 2626   1.161   1.024   6.727  0.8947  0.1904  0.3834
   33PCz     C3 2627   1.232   1.087   6.623 -0.0991 -0.0369 -0.0551
   33PCz     C4 2628   1.161   1.159   6.528  0.2976 -0.1959  0.1699
   33PCz     C5 2629   1.019   1.155   6.530 -0.1231 -0.4401  0.1828
   33PCz     C6 2630   0.945   1.078   6.624  0.0303 -0.0727 -0.5510
   33PCz     C7 2631   1.019   1.016   6.728 -0.2000  0.2255 -0.0569
   33PCz     C8 2632   0.982   0.925   6.836 -0.3709 -0.5625 -0.0568
   33PCz     C9 2633   0.861   0.894   6.892 -0.4062  0.1489  0.2392
   33PCz    C10 2634   0.853   0.811   7.004  0.3730 -0.3611 -0.0873
   33PCz    C11 2635   0.970   0.765   7.067 -0.9395  0.4213 -0.1288
   33PCz    C12 2636   1.096   0.804   7.011  0.0609 -0.7546 -0.8351
   33PCz    C13 2637   1.098   0.872   6.897 -0.0385  0.1288  0.4585
   33PCz    N14 2638   0.946   1.213   6.422  0.4446  0.3321  0.6030
   33PCz    C15 2639   0.851   1.311   6.452  0.3832 -0.4234  0.2016
   33PCz    C16 2640   0.858   1.414   6.543 -0.0587  0.5930  0.6886
   33PCz    C17 2641   0.754   1.506   6.543 -0.4156 -0.3226 -0.1266
   33PCz    C18 2642   0.647   1.489   6.452  0.2926 -0.4976 -0.1991
   33PCz    C19 2643   0.638   1.380   6.356  0.1155  0.2298  0.0241
   33PCz    C20 2644   0.745   1.293   6.365 -0.1261  0.0013 -0.1203
   33PCz    C21 2645   0.786   1.183   6.271  0.3324  0.1205 -0.3818
   33PCz    C22 2646   0.714   1.128   6.166  0.1786 -0.4170  0.0325
   33PCz    C23 2647   0.776   1.022   6.097  0.2980  0.0233 -0.1159
   33PCz    C24 2648   0.888   0.959   6.143 -1.1010 -1.0935  0.4988
   33PCz    C25 2649   0.966   1.026   6.243 -1.0271 -0.4762  0.2378
   33PCz    C26 2650   0.905   1.133   6.313  0.3495  0.1122 -0.1926
   33PCz    C27 2651   1.339   0.922   6.859 -0.2080  0.1131 -0.4650
   33PCz    C28 2652   1.423   0.827   6.795  1.0907  1.0344  1.6695
   33PCz    C29 2653   1.557   0.817   6.834  0.1491  0.3996 -0.6106
   33PCz    C30 2654   1.599   0.890   6.952 -0.4608  0.4086  0.1298
   33PCz    C31 2655   1.512   0.978   7.017 -0.3795 -0.3686  0.3108
   33PCz    C32 2656   1.379   0.986   6.975 -0.0288 -0.0207 -0.1729
   33PCz    N33 2657   1.254   0.513   6.354  0.0715 -0.2017 -0.5114
   33PCz    C34 2658   1.303   0.602   6.451 -0.4487 -0.1333 -0.3783
   33PCz    C35 2659   1.428   0.668   6.444  0.2357 -0.2613 -0.4135
   33PCz    C36 2660   1.461   0.733   6.568 -0.0605 -0.6815 -0.7336
   33PCz    C37 2661   1.376   0.742   6.679 -0.4276  0.9391 -0.4043
   33PCz    C38 2662   1.251   0.668   6.675  0.0637  0.3958  0.4801
   33PCz    C39 2663   1.218   0.600   6.557 -0.5915 -0.4867 -0.3898
   33PCz    C40 2664   1.107   0.515   6.518 -0.2203  0.1290  0.2661
   33PCz    C41 2665   0.983   0.495   6.580 -0.6099 -0.3334  0.1597
   33PCz    C42 2666   0.900   0.403   6.516 -0.1598  0.4822 -0.6376
   33PCz    C43 2667   0.923   0.353   6.386 -0.2452 -0.3088  0.4729
   33PCz    C44 2668   1.045   0.382   6.314  1.1807  0.3406  0.0237
   33PCz    C45 2669   1.130   0.463   6.388  0.1693  0.1062 -0.2753
   33PCz    C46 2670   1.330   0.481   6.244  0.6841  0.2655  0.3920
   33PCz    C47 2671   1.330   0.561   6.129 -0.4996 -1.4039  0.3432
   33PCz    C48 2672   1.403   0.520   6.013 -0.4132 -0.0598 -0.3527
   33PCz    C49 2673   1.475   0.403   6.020 -0.5649  0.1476 -0.1844
   33PCz    C50 2674   1.470   0.325   6.133 -0.6247 -0.5891  0.3239
   33PCz    C51 2675   1.404   0.368   6.250  0.1372  0.1063  0.7616
   33PCz    H52 2676   1.340   1.085   6.622 -0.1064 -0.7381 -0.2541
   33PCz    H53 2677   1.213   1.212   6.448  0.0112  0.4162  0.3869
   33PCz    H54 2678   0.836   1.076   6.619  0.0865 -0.1103 -4.0112
   33PCz    H55 2679   0.772   0.936   6.848 -0.0777 -0.9583 -1.5646
   33PCz    H56 2680   0.758   0.788   7.050  0.1981  0.9007  0.2252
   33PCz    H57 2681   0.963   0.694   7.149 -1.2429  1.0962  0.4329
   33PCz    H58 2682   1.192   0.783   7.058  2.9932  2.1190 -4.8344
   33PCz    H59 2683   0.945   1.427   6.607  1.5704  1.8009 -1.5969
   33PCz    H60 2684   0.759   1.590   6.612 -0.0017 -1.4658  1.2946
   33PCz    H61 2685   0.569   1.563   6.460  0.8657 -0.0038  1.0293
   33PCz    H62 2686   0.554   1.381   6.287 -0.1715  1.4505  0.3682
   33PCz    H63 2687   0.626   1.170   6.118  1.3591 -0.7178 -2.6063
   33PCz    H64 2688   0.732   0.991   6.002 -0.5297 -1.8155  0.8003
   33PCz    H65 2689   0.930   0.882   6.079 -0.2848  0.3061 -0.7382
   33PCz    H66 2690   1.063   0.992   6.277  0.1330  1.6056 -0.8072
   33PCz    H67 2691   1.617   0.745   6.779  1.6849  0.1205  1.3186
   33PCz    H68 2692   1.699   0.865   6.986 -0.1266 -2.3618 -2.4746
   33PCz    H69 2693   1.545   1.031   7.106  0.7657  0.2930 -0.4737
   33PCz    H70 2694   1.305   1.043   7.029 -2.3081  0.6361 -3.7099
   33PCz    H71 2695   1.503   0.646   6.369  1.7251  2.2175  0.2355
   33PCz    H72 2696   1.552   0.793   6.570  1.1849 -2.3109  4.3971
   33PCz    H73 2697   1.188   0.667   6.764  0.4739  0.3676  0.7692
   33PCz    H74 2698   0.970   0.532   6.681 -1.3218 -0.4630  0.1210
   33PCz    H75 2699   0.807   0.378   6.565 -0.1671  0.7789 -0.4990
   33PCz    H76 2700   0.847   0.287   6.346 -0.9792  0.3686  0.7181
   33PCz    H77 2701   1.072   0.342   6.217  0.8797 -3.1996  1.2646
   33PCz    H78 2702   1.267   0.650   6.131 -1.0990 -1.8399  1.7387
   33PCz    H79 2703   1.394   0.580   5.924 -1.4069 -0.0353 -0.2399
   33PCz    H80 2704   1.531   0.371   5.933  0.2104 -2.1206  1.0769
   33PCz    H81 2705   1.520   0.229   6.123 -1.0059 -0.7384 -0.1993
   33PCz    H82 2706   1.399   0.306   6.338 -1.6276  0.5717  1.0297
   34PCz     N1 2707   2.328   5.034   0.945  0.5056  0.0888 -0.6091
   34PCz     C2 2708   2.392   4.947   0.860  0.5247  0.7649 -0.1435
   34PCz     C3 2709   2.468   4.975   0.752  0.0818 -0.9325  0.5087
   34PCz     C4 2710   2.524   4.861   0.687 -0.0995  0.7872 -0.4365
   34PCz     C5 2711   2.518   4.737   0.755 -0.1934 -0.0532  0.6557
   34PCz     C6 2712   2.441   4.711   0.862  0.5870  0.0685  0.4795
   34PCz     C7 2713   2.363   4.817   0.908 -0.1379  0.1236 -0.0040
   34PCz     C8 2714   2.278   4.831   1.028 -0.4531  0.2846  0.3709
   34PCz     C9 2715   2.228   4.737   1.121  0.4812  0.1210  0.0889
   34PCz    C10 2716   2.152   4.787   1.232  0.0432 -0.6873  0.5014
   34PCz    C11 2717   2.130   4.928   1.243 -0.0347 -0.3166 -0.5331
   34PCz    C12 2718   2.184   5.021   1.156  0.8446 -0.1712 -0.0921
   34PCz    C13 2719   2.263   4.969   1.053 -0.5196 -0.8327  0.1388
   34PCz    N14 2720   2.591   4.632   0.703 -0.1411 -0.0442  0.2783
   34PCz    C15 2721   2.526   4.543   0.624  0.1002 -0.0176  0.5226
   34PCz    C16 2722   2.388   4.515   0.619  0.0377  0.1739  0.0232
   34PCz    C17 2723   2.345   4.431   0.513  0.1505  0.1944 -0.1451
   34PCz    C18 2724   2.440   4.381   0.417  0.3188 -0.2638 -0.1961
   34PCz    C19 2725   2.580   4.398   0.432  0.3379  0.3775 -0.0718
   34PCz    C20 2726   2.620   4.486   0.533  1.0409 -0.1549 -0.2393
   34PCz    C21 2727   2.749   4.541   0.564 -0.2848 -0.3136  0.1407
   34PCz    C22 2728   2.882   4.520   0.508  0.5078  0.0944 -0.0350
   34PCz    C23 2729   2.989   4.594   0.555  0.0063 -0.4445 -0.1384
   34PCz    C24 2730   2.957   4.703   0.646  0.5535  1.0024  0.0049
   34PCz    C25 2731   2.827   4.732   0.692  0.6855  0.2718  0.6334
   34PCz    C26 2732   2.726   4.639   0.663 -0.1609 -0.4099  0.6396
   34PCz    C27 2733   2.266   5.148   0.895 -0.3914  0.5964 -0.4397
   34PCz    C28 2734   2.342   5.267   0.901  0.4859 -0.5098  0.0981
   34PCz    C29 2735   2.270   5.385   0.866  0.0056 -0.3541  0.3769
   34PCz    C30 2736   2.140   5.383   0.825 -0.0818  0.3893 -0.3915
   34PCz    C31 2737   2.065   5.268   0.831 -0.0381 -0.0705  0.5286
   34PCz    C32 2738   2.129   5.146   0.865 -0.7150  0.8218  0.0220
   34PCz    N33 2739   2.886   5.309   1.010 -0.2557  0.2628  0.1043
   34PCz    C34 2740   2.756   5.295   0.957 -0.5368  0.1795 -0.2264
   34PCz    C35 2741   2.711   5.327   0.831  0.3635  0.3958  0.6985
   34PCz    C36 2742   2.569   5.316   0.814 -0.5395 -0.5196 -0.5183
   34PCz    C37 2743   2.487   5.287   0.930  0.4566 -0.8635 -0.1298
   34PCz    C38 2744   2.541   5.266   1.059 -0.0418  0.1468 -0.5537
   34PCz    C39 2745   2.679   5.272   1.069  0.0489  0.8986  0.2985
   34PCz    C40 2746   2.762   5.267   1.184  0.5939 -0.3637 -0.2713
   34PCz    C41 2747   2.740   5.236   1.320 -0.0297  0.2592  0.0062
   34PCz    C42 2748   2.851   5.221   1.409 -0.4822  0.1877 -0.3536
   34PCz    C43 2749   2.984   5.257   1.367  0.1153  0.2504 -0.2207
   34PCz    C44 2750   3.006   5.291   1.231 -0.0438  1.4889 -0.1323
   34PCz    C45 2751   2.891   5.286   1.147  0.1306 -0.1864 -0.3740
   34PCz    C46 2752   2.999   5.322   0.923 -0.4560  0.1570  0.0778
   34PCz    C47 2753   3.092   5.209   0.916  0.9796 -0.5392  0.4516
   34PCz    C48 2754   3.209   5.227   0.844 -0.0888  0.2252  0.4365
   34PCz    C49 2755   3.234   5.350   0.781  0.3015  0.0718  0.6398
   34PCz    C50 2756   3.147   5.455   0.789  0.0871  0.3366 -0.0683
   34PCz    C51 2757   3.027   5.441   0.855 -0.5970  0.1728  0.3403
   34PCz    H52 2758   2.474   5.074   0.708  1.8284 -0.4503  1.7180
   34PCz    H53 2759   2.584   4.869   0.597 -0.1661 -1.1069 -0.6860
   34PCz    H54 2760   2.444   4.616   0.914 -3.4439 -1.5407 -1.8117
   34PCz    H55 2761   2.257   4.633   1.108  2.2570  0.5138  0.5722
   34PCz    H56 2762   2.119   4.718   1.309 -1.4830 -2.3848 -1.5615
   34PCz    H57 2763   2.095   4.964   1.339  1.1414  1.2847 -0.6575
   34PCz    H58 2764   2.174   5.127   1.179 -1.4512 -0.5541  0.9212
   34PCz    H59 2765   2.321   4.562   0.690 -0.0021 -0.5228  0.4482
   34PCz    H60 2766   2.241   4.401   0.517  0.6627 -1.7435  0.1250
   34PCz    H61 2767   2.400   4.320   0.337 -1.5076  1.6345 -0.8574
   34PCz    H62 2768   2.650   4.353   0.363  0.8086 -0.8437  1.1676
   34PCz    H63 2769   2.899   4.437   0.440 -0.4914  0.5733 -0.9068
   34PCz    H64 2770   3.092   4.569   0.531  0.6788 -0.0017  2.0404
   34PCz    H65 2771   3.036   4.775   0.662  1.5948 -0.1252  0.0288
   34PCz    H66 2772   2.803   4.817   0.755  0.6856 -0.3879  1.5404
   34PCz    H67 2773   2.329   5.476   0.868 -1.0048  0.3123  0.8883
   34PCz    H68 2774   2.087   5.473   0.795  1.5150  1.0006 -1.4806
   34PCz    H69 2775   1.963   5.276   0.794 -0.3611 -0.6203  1.2841
   34PCz    H70 2776   2.070   5.055   0.859  1.6838 -0.8744  0.5038
   34PCz    H71 2777   2.775   5.355   0.748 -1.1561 -2.4190 -1.5901
   34PCz    H72 2778   2.528   5.320   0.713 -0.7767  0.5545 -0.3884
   34PCz    H73 2779   2.480   5.235   1.144  1.4950  0.5360  0.7351
   34PCz    H74 2780   2.639   5.228   1.359 -0.5904 -0.4605 -1.5358
   34PCz    H75 2781   2.829   5.177   1.506  0.6233  2.1352  0.8561
   34PCz    H76 2782   3.068   5.249   1.435 -0.5661 -0.4743  0.5609
   34PCz    H77 2783   3.106   5.321   1.201  0.9601  1.1205  2.5498
   34PCz    H78 2784   3.057   5.120   0.967 -1.6727  0.5040  0.6033
   34PCz    H79 2785   3.277   5.144   0.831 -0.8156 -0.2638 -0.3879
   34PCz    H80 2786   3.326   5.354   0.723 -1.6164 -1.9976 -2.9548
   34PCz    H81 2787   3.179   5.551   0.748  1.2428 -0.5192 -1.2435
   34PCz    H82 2788   2.963   5.528   0.863  1.7715  1.8660  2.4653
   35PCz     N1 2789   1.186   3.369   6.050 -0.2683  0.2154  0.4890
   35PCz     C2 2790   1.065   3.367   5.977  0.1918  0.1387  0.4128
   35PCz     C3 2791   0.933   3.388   6.019  0.0842 -0.7737 -1.2043
   35PCz     C4 2792   0.830   3.381   5.921  0.3055 -0.4193  0.6787
   35PCz     C5 2793   0.866   3.368   5.785  0.0368 -0.4085 -0.1799
   35PCz     C6 2794   1.000   3.358   5.746 -0.4171 -0.5094 -0.0720
   35PCz     C7 2795   1.102   3.347   5.843 -0.2595 -0.4379  0.4233
   35PCz     C8 2796   1.251   3.329   5.841 -0.8214  0.5332 -0.0687
   35PCz     C9 2797   1.345   3.315   5.733 -0.0941  0.3280  0.7260
   35PCz    C10 2798   1.483   3.328   5.757 -0.0391 -0.4810 -1.4802
   35PCz    C11 2799   1.526   3.331   5.894  0.9845  1.0407 -0.0997
   35PCz    C12 2800   1.435   3.336   6.005 -0.2647 -0.5096 -0.1455
   35PCz    C13 2801   1.302   3.335   5.969 -0.3119 -0.9532  0.3203
   35PCz    N14 2802   0.764   3.374   5.693 -0.5949 -0.2058  0.2221
   35PCz    C15 2803   0.659   3.280   5.680  0.2047 -0.5650 -0.4531
   35PCz    C16 2804   0.626   3.170   5.764 -0.1612  0.5053  0.3527
   35PCz    C17 2805   0.498   3.103   5.744  0.3660  0.1606  0.2115
   35PCz    C18 2806   0.402   3.160   5.655 -0.2735 -0.0627  0.1717
   35PCz    C19 2807   0.432   3.281   5.588  0.0736  0.4537  0.1567
   35PCz    C20 2808   0.561   3.340   5.600 -0.2566  1.0264  0.3295
   35PCz    C21 2809   0.612   3.468   5.552 -0.0630  0.2828 -0.0163
   35PCz    C22 2810   0.556   3.561   5.463  0.1350  0.7929  0.1238
   35PCz    C23 2811   0.636   3.672   5.426  0.7966  0.3980 -0.1056
   35PCz    C24 2812   0.758   3.697   5.493  0.0733 -0.2478  0.1385
   35PCz    C25 2813   0.813   3.603   5.582  0.1264 -1.0796  0.2314
   35PCz    C26 2814   0.741   3.486   5.610 -0.0778  0.3992 -0.2254
   35PCz    C27 2815   1.190   3.413   6.181 -0.2108 -0.3248  0.8960
   35PCz    C28 2816   1.177   3.555   6.209 -0.1841 -0.3083 -0.4408
   35PCz    C29 2817   1.204   3.593   6.343  0.2657  0.2541 -0.3026
   35PCz    C30 2818   1.211   3.498   6.447  0.0380  0.5547  0.3483
   35PCz    C31 2819   1.196   3.359   6.416  0.3883 -0.9745 -1.0272
   35PCz    C32 2820   1.198   3.316   6.285  0.1825  0.1939  0.3233
   35PCz    N33 2821   1.102   3.943   5.801  0.1871 -0.2688 -0.3670
   35PCz    C34 2822   1.096   3.855   5.913  0.3842  0.6441 -0.5613
   35PCz    C35 2823   1.037   3.868   6.037 -0.2458 -1.1623  0.4814
   35PCz    C36 2824   1.059   3.769   6.130  0.3217  0.6180  0.2406
   35PCz    C37 2825   1.151   3.660   6.106 -0.1354  0.3242 -0.6077
   35PCz    C38 2826   1.220   3.654   5.984  0.3325  0.0167 -0.3153
   35PCz    C39 2827   1.183   3.749   5.886  0.1259  0.0284  0.0947
   35PCz    C40 2828   1.239   3.765   5.756 -0.2480 -0.3537  1.3052
   35PCz    C41 2829   1.316   3.686   5.670  0.0152  0.9490  0.3483
   35PCz    C42 2830   1.359   3.736   5.544  0.3527 -0.1506 -0.1712
   35PCz    C43 2831   1.315   3.864   5.505  0.4000 -0.4964  0.4498
   35PCz    C44 2832   1.227   3.938   5.585  0.6736 -0.2153  0.6525
   35PCz    C45 2833   1.190   3.889   5.709  0.3066  0.3462  0.0434
   35PCz    C46 2834   0.990   4.021   5.765  0.8780 -0.2552 -0.3847
   35PCz    C47 2835   0.907   3.982   5.666 -0.4255 -0.4454  0.0329
   35PCz    C48 2836   0.782   4.051   5.637 -0.4758  0.6659  0.2287
   35PCz    C49 2837   0.753   4.166   5.709 -0.2416 -0.0408  0.1287
   35PCz    C50 2838   0.835   4.202   5.816 -0.1572 -0.4108  0.3409
   35PCz    C51 2839   0.960   4.138   5.837  0.0542  0.6747 -0.5566
   35PCz    H52 2840   0.908   3.403   6.124 -0.2351  1.8020 -1.6022
   35PCz    H53 2841   0.724   3.389   5.943  0.3522  0.9169  0.5149
   35PCz    H54 2842   1.026   3.359   5.640  1.9447  0.9307  0.4407
   35PCz    H55 2843   1.310   3.308   5.631  1.0980  1.2533  0.2226
   35PCz    H56 2844   1.555   3.320   5.676 -0.8982 -1.3976 -2.1817
   35PCz    H57 2845   1.631   3.333   5.921  0.5383  1.6095  1.7896
   35PCz    H58 2846   1.469   3.337   6.108 -1.4923 -3.2129  0.3650
   35PCz    H59 2847   0.698   3.131   5.836 -0.7884 -1.8481 -0.2337
   35PCz    H60 2848   0.478   3.016   5.805  0.3506  0.2378  0.3164
   35PCz    H61 2849   0.310   3.109   5.631 -0.1248  0.2365 -1.1036
   35PCz    H62 2850   0.363   3.327   5.518 -1.0524 -2.1283 -0.5291
   35PCz    H63 2851   0.453   3.546   5.431 -0.5413 -1.1454  2.8009
   35PCz    H64 2852   0.593   3.749   5.363  1.6759 -0.3655 -1.6886
   35PCz    H65 2853   0.813   3.786   5.466 -0.2381  0.0102  0.3548
   35PCz    H66 2854   0.914   3.619   5.617  0.1515 -2.5153  0.9247
   35PCz    H67 2855   1.224   3.697   6.370  0.0959  0.3690 -0.6123
   35PCz    H68 2856   1.223   3.523   6.552  0.2151 -2.3096  1.1056
   35PCz    H69 2857   1.179   3.285   6.493 -0.7403 -0.5243 -0.8314
   35PCz    H70 2858   1.183   3.211   6.264 -2.1075  0.2359  1.4855
   35PCz    H71 2859   0.974   3.957   6.040 -1.9322 -1.8489 -4.6860
   35PCz    H72 2860   1.008   3.788   6.224 -1.4895  0.3237 -0.6358
   35PCz    H73 2861   1.298   3.583   5.959 -0.0003  0.2108 -2.0500
   35PCz    H74 2862   1.354   3.588   5.695  0.8050  1.2968  0.5490
   35PCz    H75 2863   1.422   3.673   5.482  0.3973 -0.9875  0.7103
   35PCz    H76 2864   1.355   3.910   5.414 -1.9127  0.4768 -0.1399
   35PCz    H77 2865   1.183   4.031   5.551 -0.7047 -0.9376  0.3962
   35PCz    H78 2866   0.923   3.887   5.616  1.4189 -0.7057  1.0457
   35PCz    H79 2867   0.723   4.014   5.554  0.3355 -1.3287  0.4867
   35PCz    H80 2868   0.666   4.228   5.689 -0.7647 -0.2715  1.5776
   35PCz    H81 2869   0.803   4.289   5.874 -2.1714 -1.6718  1.2517
   35PCz    H82 2870   1.029   4.163   5.917  0.7082 -2.2629 -0.0673
   36PCz     N1 2871   6.083   2.321   4.939 -0.2258 -0.4097 -0.1343
   36PCz     C2 2872   6.072   2.211   4.857  0.3502  0.4431 -0.0222
   36PCz     C3 2873   6.016   2.198   4.734  0.0423  0.0367  0.2746
   36PCz     C4 2874   6.035   2.071   4.673 -0.9392 -0.1558 -0.1024
   36PCz     C5 2875   6.108   1.965   4.736  0.3278  0.3016 -0.2238
   36PCz     C6 2876   6.161   1.984   4.863  0.0583 -0.5925 -0.0170
   36PCz     C7 2877   6.144   2.110   4.925  0.0644  0.6839 -0.2731
   36PCz     C8 2878   6.190   2.160   5.051 -0.1785  0.2253 -0.0399
   36PCz     C9 2879   6.269   2.096   5.144 -0.2071 -0.7035 -0.1561
   36PCz    C10 2880   6.304   2.172   5.262  0.1052 -0.4990  0.4277
   36PCz    C11 2881   6.267   2.304   5.259 -0.5241 -0.4414 -0.6258
   36PCz    C12 2882   6.196   2.369   5.159  0.8561 -0.3618 -0.4296
   36PCz    C13 2883   6.152   2.290   5.060  0.7024 -0.1284  0.2275
   36PCz    N14 2884   6.115   1.835   4.675 -0.5216 -0.5530  0.2504
   36PCz    C15 2885   6.028   1.725   4.714  0.6013  0.0332 -0.0326
   36PCz    C16 2886   5.935   1.718   4.818 -0.1826 -0.5227  0.3215
   36PCz    C17 2887   5.848   1.609   4.820  0.6898  0.2424  0.0488
   36PCz    C18 2888   5.852   1.517   4.714  0.6515 -0.7431 -0.1600
   36PCz    C19 2889   5.944   1.522   4.609 -0.0726 -0.1470 -0.2986
   36PCz    C20 2890   6.034   1.633   4.610  1.2460 -0.0069 -0.0826
   36PCz    C21 2891   6.136   1.674   4.518  0.0547 -0.1514  0.0348
   36PCz    C22 2892   6.186   1.615   4.401  0.6099 -0.1457 -0.2779
   36PCz    C23 2893   6.279   1.687   4.323 -0.9454  1.0460  0.1904
   36PCz    C24 2894   6.327   1.813   4.369 -0.2680 -0.4910  0.3411
   36PCz    C25 2895   6.270   1.877   4.477 -0.1884 -0.1640 -0.1379
   36PCz    C26 2896   6.175   1.803   4.554  0.4021  0.4929  0.5399
   36PCz    C27 2897   6.011   2.439   4.920  0.2633  0.3554  0.4243
   36PCz    C28 2898   6.087   2.563   4.915  0.3542 -0.3820  0.4243
   36PCz    C29 2899   6.010   2.679   4.889 -0.0976  0.7426 -0.0763
   36PCz    C30 2900   5.870   2.672   4.865 -0.7418  0.6477 -0.5557
   36PCz    C31 2901   5.803   2.547   4.874  0.4496 -0.9466  0.5887
   36PCz    C32 2902   5.872   2.429   4.901  0.3616 -0.0567 -0.4003
   36PCz    N33 2903   6.644   2.664   4.906 -0.8834  0.2474 -0.0646
   36PCz    C34 2904   6.510   2.625   4.885 -0.4554  0.2375 -0.0279
   36PCz    C35 2905   6.463   2.506   4.825 -0.0983 -0.6578 -0.9007
   36PCz    C36 2906   6.323   2.493   4.832  0.0816  0.1089  0.1690
   36PCz    C37 2907   6.236   2.581   4.908  0.3214  0.0283 -0.3829
   36PCz    C38 2908   6.289   2.701   4.965 -0.3553 -0.6987  0.3544
   36PCz    C39 2909   6.433   2.718   4.954  1.3049 -0.5476  0.1892
   36PCz    C40 2910   6.524   2.817   5.009  0.0735  0.2948  0.2528
   36PCz    C41 2911   6.499   2.944   5.071  0.0540 -0.1445 -0.2309
   36PCz    C42 2912   6.618   3.016   5.111  0.0183  0.2958 -0.3994
   36PCz    C43 2913   6.750   2.979   5.079 -0.1126 -0.1627  0.0821
   36PCz    C44 2914   6.764   2.850   5.013  0.4475 -0.3098  0.0865
   36PCz    C45 2915   6.650   2.774   4.989  0.3037  0.6129  0.5006
   36PCz    C46 2916   6.749   2.574   4.897 -0.4655 -0.6014 -0.3312
   36PCz    C47 2917   6.736   2.454   4.968 -0.3264  0.7604  0.0193
   36PCz    C48 2918   6.819   2.344   4.946 -0.4055  0.7072  0.3591
   36PCz    C49 2919   6.924   2.360   4.857  0.0391  0.7673  0.0995
   36PCz    C50 2920   6.951   2.481   4.791 -0.3087 -0.1653  0.1739
   36PCz    C51 2921   6.859   2.589   4.802  0.3818  0.9495  0.2714
   36PCz    H52 2922   5.977   2.281   4.675 -0.7794 -1.8325 -1.9247
   36PCz    H53 2923   5.995   2.062   4.572  1.3552 -1.9366 -0.9461
   36PCz    H54 2924   6.214   1.899   4.906  0.2629 -1.8155 -2.4986
   36PCz    H55 2925   6.304   1.996   5.120  3.8059  0.8513 -1.5836
   36PCz    H56 2926   6.373   2.134   5.336  1.3435  0.1074 -0.3854
   36PCz    H57 2927   6.310   2.378   5.327  1.4366 -0.7524 -1.4550
   36PCz    H58 2928   6.167   2.473   5.157  0.2431 -0.5390 -2.4978
   36PCz    H59 2929   5.925   1.790   4.899  1.9548 -1.8437  1.8840
   36PCz    H60 2930   5.769   1.601   4.894  1.0560 -1.6959  0.2777
   36PCz    H61 2931   5.777   1.439   4.722 -0.1817  0.0352 -0.2443
   36PCz    H62 2932   5.942   1.447   4.530  0.1543  0.5183 -0.9493
   36PCz    H63 2933   6.155   1.515   4.371  1.6193 -0.9172  1.1622
   36PCz    H64 2934   6.332   1.642   4.240 -1.1063 -1.3257  1.2980
   36PCz    H65 2935   6.405   1.867   4.316  1.2483 -3.6121 -0.7974
   36PCz    H66 2936   6.310   1.972   4.513 -2.7034  1.9305 -2.4463
   36PCz    H67 2937   6.069   2.767   4.862  1.1036  0.2042  0.7123
   36PCz    H68 2938   5.817   2.756   4.822 -1.9099 -0.5755 -1.5969
   36PCz    H69 2939   5.697   2.544   4.851  0.7251  0.4293 -1.1301
   36PCz    H70 2940   5.817   2.337   4.920 -0.9027  0.9017  0.7855
   36PCz    H71 2941   6.531   2.439   4.772  1.4525 -0.1912  0.4230
   36PCz    H72 2942   6.294   2.399   4.785  0.9044  0.5537 -1.2904
   36PCz    H73 2943   6.221   2.760   5.027  1.1707 -0.6390  2.0483
   36PCz    H74 2944   6.397   2.976   5.084 -0.2998 -1.0296 -0.7429
   36PCz    H75 2945   6.596   3.114   5.154  0.9108  1.0724 -1.6348
   36PCz    H76 2946   6.835   3.042   5.101  0.4281 -0.5489 -0.8249
   36PCz    H77 2947   6.859   2.820   4.972 -0.6907 -3.2155 -0.6389
   36PCz    H78 2948   6.656   2.444   5.041 -0.1841  4.6564  0.9287
   36PCz    H79 2949   6.803   2.249   4.996  0.0476  0.8513  0.7767
   36PCz    H80 2950   6.997   2.281   4.840 -0.3306  0.3471  0.4256
   36PCz    H81 2951   7.038   2.489   4.727  0.7574 -1.9350  1.3118
   36PCz    H82 2952   6.874   2.684   4.751  1.7336  1.1913  1.0679
   37PCz     N1 2953   1.444   3.051   3.462  0.5407 -0.0979 -0.5437
   37PCz     C2 2954   1.403   2.913   3.473 -0.0863  0.3804  0.0250
   37PCz     C3 2955   1.442   2.819   3.566 -0.1783  0.5306  0.2910
   37PCz     C4 2956   1.376   2.694   3.558 -0.5141 -0.1456  0.7861
   37PCz     C5 2957   1.286   2.664   3.452 -0.4356 -0.6164 -0.3488
   37PCz     C6 2958   1.242   2.765   3.367 -0.6392 -0.7644  0.4517
   37PCz     C7 2959   1.306   2.888   3.376  0.7789 -0.0504  0.6153
   37PCz     C8 2960   1.284   3.020   3.306  0.0838 -0.1115 -0.9167
   37PCz     C9 2961   1.203   3.061   3.201 -0.3392  0.3263  0.6227
   37PCz    C10 2962   1.217   3.195   3.144 -0.2595  0.6694 -0.0517
   37PCz    C11 2963   1.320   3.278   3.192  0.5193  0.3568  0.2383
   37PCz    C12 2964   1.400   3.238   3.295 -0.3053 -0.5051 -0.0941
   37PCz    C13 2965   1.374   3.116   3.359  0.5384  0.4900  0.1151
   37PCz    N14 2966   1.233   2.532   3.445 -0.3224 -0.8592  0.1158
   37PCz    C15 2967   1.316   2.423   3.427  0.2890  0.0727  0.2026
   37PCz    C16 2968   1.448   2.417   3.374  0.0171  0.8927 -0.1008
   37PCz    C17 2969   1.505   2.285   3.359  0.6877 -0.1252  1.1166
   37PCz    C18 2970   1.423   2.173   3.387 -0.0685  1.0188 -0.4010
   37PCz    C19 2971   1.294   2.183   3.435  0.1068 -0.2335 -0.4890
   37PCz    C20 2972   1.236   2.310   3.459 -0.5141  0.3114 -0.6217
   37PCz    C21 2973   1.109   2.358   3.500  0.5827 -0.0178 -0.1051
   37PCz    C22 2974   0.994   2.297   3.558  0.0608  0.1201  0.1234
   37PCz    C23 2975   0.879   2.373   3.592 -0.1626  0.4667 -0.3690
   37PCz    C24 2976   0.894   2.514   3.600 -0.4515 -0.3819 -0.7198
   37PCz    C25 2977   1.004   2.578   3.547 -0.5111 -0.2115 -0.1403
   37PCz    C26 2978   1.112   2.502   3.501  0.5707  0.8184  0.4575
   37PCz    C27 2979   1.511   3.121   3.573  0.5428  1.0255  0.6279
   37PCz    C28 2980   1.424   3.169   3.672 -0.0570  0.0979  0.1603
   37PCz    C29 2981   1.487   3.225   3.786 -0.5891  0.0629  0.2788
   37PCz    C30 2982   1.628   3.209   3.797  0.3039 -0.2529 -0.0897
   37PCz    C31 2983   1.705   3.164   3.695 -0.5972 -0.5124  0.2874
   37PCz    C32 2984   1.645   3.113   3.583 -0.3943 -0.1549  0.2180
   37PCz    N33 2985   0.868   3.250   3.621  0.3570 -0.1602  0.2342
   37PCz    C34 2986   1.000   3.198   3.634 -0.4310  0.3695 -0.0367
   37PCz    C35 2987   1.050   3.096   3.714 -0.0808  0.2715 -0.8107
   37PCz    C36 2988   1.189   3.088   3.725  0.6472  0.3967  1.1113
   37PCz    C37 2989   1.279   3.182   3.660  0.4912 -0.5061  0.0657
   37PCz    C38 2990   1.220   3.284   3.582  0.0640 -0.5820  0.1288
   37PCz    C39 2991   1.079   3.291   3.573  0.3301  0.1939  0.2908
   37PCz    C40 2992   0.997   3.382   3.503 -0.2477  0.0648  0.9925
   37PCz    C41 2993   1.032   3.481   3.413 -0.3614  0.8976  0.7578
   37PCz    C42 2994   0.930   3.564   3.363  0.0453  0.8366 -0.1303
   37PCz    C43 2995   0.789   3.539   3.389  0.7005 -0.6100 -0.0558
   37PCz    C44 2996   0.758   3.429   3.474  0.3762  0.6212 -0.3946
   37PCz    C45 2997   0.862   3.352   3.527 -0.3628  0.4355 -1.1632
   37PCz    C46 2998   0.761   3.224   3.705 -0.0355  0.3685 -0.2011
   37PCz    C47 2999   0.647   3.167   3.642 -1.0733  0.0280 -0.2542
   37PCz    C48 3000   0.536   3.134   3.714  0.4610 -0.1211 -0.3272
   37PCz    C49 3001   0.534   3.167   3.853  0.1336  0.1521 -0.6298
   37PCz    C50 3002   0.648   3.222   3.918  0.8791  0.6066  0.0118
   37PCz    C51 3003   0.763   3.253   3.841 -0.4816 -0.3457 -0.2889
   37PCz    H52 3004   1.504   2.846   3.651 -1.8103 -1.2772  2.1670
   37PCz    H53 3005   1.403   2.608   3.618  1.5871 -0.6634 -0.7896
   37PCz    H54 3006   1.172   2.751   3.285 -2.5314 -0.1403  1.9013
   37PCz    H55 3007   1.122   2.995   3.172 -0.1084 -0.4910  1.7963
   37PCz    H56 3008   1.150   3.227   3.064 -0.6764 -0.9445 -0.3711
   37PCz    H57 3009   1.322   3.381   3.158 -1.8104  0.3593 -0.0754
   37PCz    H58 3010   1.490   3.287   3.330  1.8226 -2.7276 -2.0272
   37PCz    H59 3011   1.513   2.502   3.358 -1.2792  1.9919  0.3049
   37PCz    H60 3012   1.604   2.263   3.322  0.6969 -0.0787  1.1130
   37PCz    H61 3013   1.462   2.072   3.382  1.8985  1.7563 -0.9529
   37PCz    H62 3014   1.233   2.095   3.446 -0.1667 -0.1000 -0.9238
   37PCz    H63 3015   0.993   2.188   3.561  0.2824 -0.0168 -2.6598
   37PCz    H64 3016   0.788   2.337   3.639 -1.4115  2.6476 -0.9883
   37PCz    H65 3017   0.817   2.583   3.634 -0.2599 -0.4065 -0.2319
   37PCz    H66 3018   1.013   2.684   3.568 -0.0830 -0.6040  1.8975
   37PCz    H67 3019   1.441   3.269   3.873 -0.7408  2.1851 -0.8107
   37PCz    H68 3020   1.676   3.269   3.873  1.9370  0.1876 -1.4174
   37PCz    H69 3021   1.813   3.158   3.706 -0.6636 -0.1632  1.1824
   37PCz    H70 3022   1.698   3.076   3.496 -1.9016  0.7822 -1.1660
   37PCz    H71 3023   0.986   3.037   3.779 -1.2552  2.2393 -0.0919
   37PCz    H72 3024   1.227   3.013   3.793 -1.5560  1.0390  3.2121
   37PCz    H73 3025   1.278   3.362   3.533 -1.8829  1.6983  1.1951
   37PCz    H74 3026   1.138   3.498   3.397 -0.5694  0.8948 -0.8654
   37PCz    H75 3027   0.955   3.647   3.297 -0.2468  2.6192  1.8656
   37PCz    H76 3028   0.717   3.610   3.350  0.1151 -1.4494 -0.5412
   37PCz    H77 3029   0.656   3.404   3.503  0.5820  1.9385  1.7477
   37PCz    H78 3030   0.647   3.159   3.533  0.3544 -1.2796 -0.1922
   37PCz    H79 3031   0.447   3.087   3.671 -0.1148  0.7400 -0.0885
   37PCz    H80 3032   0.445   3.155   3.915  0.8536 -0.6737  0.2558
   37PCz    H81 3033   0.642   3.243   4.024  0.7708 -2.3781  0.6660
   37PCz    H82 3034   0.846   3.300   3.893 -0.5442 -0.2947 -0.2356
   38PCz     N1 3035   6.005   2.738   4.128 -0.2480  1.0425 -1.0249
   38PCz     C2 3036   5.941   2.856   4.153  0.2614  0.5414  0.2492
   38PCz     C3 3037   5.914   2.955   4.060  0.7346  0.6629 -0.2646
   38PCz     C4 3038   5.842   3.065   4.111 -0.3565 -0.2986  0.3586
   38PCz     C5 3039   5.809   3.069   4.250  0.3420 -0.4753  0.2661
   38PCz     C6 3040   5.841   2.964   4.339 -0.6047 -0.3920 -0.3356
   38PCz     C7 3041   5.917   2.857   4.290  0.2500  0.2505 -0.0662
   38PCz     C8 3042   5.964   2.731   4.348  0.1936  0.1280  0.0519
   38PCz     C9 3043   5.971   2.679   4.482 -0.2225 -0.4066 -0.0107
   38PCz    C10 3044   6.027   2.550   4.495 -0.8301 -0.2028 -0.0236
   38PCz    C11 3045   6.062   2.473   4.386  0.2325 -0.0674  0.6235
   38PCz    C12 3046   6.061   2.530   4.260  0.3326 -0.4490  0.1474
   38PCz    C13 3047   6.023   2.661   4.243  0.9106 -0.5137 -0.1127
   38PCz    N14 3048   5.745   3.187   4.296 -0.1111 -0.0732 -0.0968
   38PCz    C15 3049   5.810   3.285   4.368  0.3194  0.2313 -0.0122
   38PCz    C16 3050   5.946   3.288   4.401  0.3137  0.2413 -1.2267
   38PCz    C17 3051   5.986   3.401   4.470  0.5973 -0.4121 -0.5628
   38PCz    C18 3052   5.897   3.500   4.512 -0.1334  0.0774  0.5994
   38PCz    C19 3053   5.758   3.491   4.484 -0.1032 -0.3049  0.2056
   38PCz    C20 3054   5.717   3.380   4.406 -0.6593 -0.1655 -0.1677
   38PCz    C21 3055   5.583   3.342   4.346 -0.3815 -0.0295 -0.9002
   38PCz    C22 3056   5.457   3.404   4.341  0.5968 -0.1526  0.4989
   38PCz    C23 3057   5.351   3.341   4.272 -0.8536  0.2515 -0.1291
   38PCz    C24 3058   5.377   3.223   4.198  0.3560 -0.1821  0.2377
   38PCz    C25 3059   5.505   3.161   4.207  0.0703 -0.5102  0.1071
   38PCz    C26 3060   5.606   3.223   4.282 -0.6332 -0.3829  0.2359
   38PCz    C27 3061   6.037   2.690   4.005 -0.5650  0.1123  0.4907
   38PCz    C28 3062   5.938   2.607   3.938  0.4651 -0.3591  0.2936
   38PCz    C29 3063   5.969   2.567   3.807  0.2128 -0.7474 -0.1925
   38PCz    C30 3064   6.094   2.601   3.746  0.1671  0.2903 -0.0815
   38PCz    C31 3065   6.180   2.688   3.810  0.4806  0.0059 -0.2834
   38PCz    C32 3066   6.150   2.737   3.937  0.5015 -0.1021 -0.0602
   38PCz    N33 3067   5.418   2.489   4.135 -0.5138 -0.2193  0.4165
   38PCz    C34 3068   5.538   2.541   4.083  0.2655  0.5772 -0.4858
   38PCz    C35 3069   5.568   2.669   4.047 -0.1843 -0.7315 -0.1691
   38PCz    C36 3070   5.700   2.686   3.994 -0.4853 -0.0490  0.7228
   38PCz    C37 3071   5.800   2.585   3.996  0.0059 -0.2774 -0.3238
   38PCz    C38 3072   5.767   2.456   4.047 -0.7750  0.0564  0.0780
   38PCz    C39 3073   5.631   2.436   4.084 -0.0074 -0.2385  0.0297
   38PCz    C40 3074   5.572   2.320   4.148 -0.2578  0.7957  0.0415
   38PCz    C41 3075   5.618   2.188   4.174  0.1985  0.0121  0.4577
   38PCz    C42 3076   5.534   2.103   4.252 -0.0079 -0.4234  0.5277
   38PCz    C43 3077   5.401   2.149   4.283 -0.7717  0.1913  0.4833
   38PCz    C44 3078   5.350   2.274   4.242 -0.1846  1.1501 -0.0389
   38PCz    C45 3079   5.441   2.357   4.180  0.4510 -0.1760 -0.4641
   38PCz    C46 3080   5.301   2.551   4.100 -0.0501 -0.2458  0.2905
   38PCz    C47 3081   5.253   2.661   4.166  0.6568 -0.1869  0.0971
   38PCz    C48 3082   5.138   2.723   4.117 -0.5592 -0.6268  0.4180
   38PCz    C49 3083   5.066   2.674   4.012  0.4914  0.0255  1.0514
   38PCz    C50 3084   5.103   2.553   3.951 -0.6382 -0.2198 -0.0438
   38PCz    C51 3085   5.225   2.491   3.996 -0.0137  0.1204  0.4077
   38PCz    H52 3086   5.943   2.944   3.956 -0.1169 -0.2438 -0.4161
   38PCz    H53 3087   5.821   3.143   4.039  0.7955  0.4467  0.8100
   38PCz    H54 3088   5.796   2.970   4.438  1.4200  0.9859  0.5625
   38PCz    H55 3089   5.933   2.729   4.570  2.1508  1.3623  0.1119
   38PCz    H56 3090   6.023   2.509   4.595  1.2251  3.5015  1.7785
   38PCz    H57 3091   6.089   2.370   4.405 -0.9458 -0.6605 -0.7538
   38PCz    H58 3092   6.092   2.472   4.173 -0.6803  0.1556 -0.6404
   38PCz    H59 3093   6.021   3.221   4.362  0.0705 -0.3385 -0.7275
   38PCz    H60 3094   6.088   3.421   4.502 -0.0595  1.7740  0.4065
   38PCz    H61 3095   5.933   3.587   4.566  0.7593 -0.8984  1.6391
   38PCz    H62 3096   5.691   3.572   4.510 -0.1413 -0.7195  1.4297
   38PCz    H63 3097   5.446   3.497   4.397 -0.9098 -0.2244  0.3670
   38PCz    H64 3098   5.254   3.390   4.263 -0.9589 -0.2632 -2.2064
   38PCz    H65 3099   5.304   3.162   4.146 -0.0718 -0.7004  1.4146
   38PCz    H66 3100   5.527   3.079   4.140  0.0704 -0.6130  0.2332
   38PCz    H67 3101   5.895   2.524   3.740 -1.0854  0.0138  0.7150
   38PCz    H68 3102   6.116   2.572   3.644  0.2490 -0.5703  0.1740
   38PCz    H69 3103   6.273   2.718   3.764  2.1336  0.0802  2.8333
   38PCz    H70 3104   6.215   2.810   3.984 -1.5184  2.4078 -0.9311
   38PCz    H71 3105   5.493   2.748   4.043  0.6115 -0.0244 -1.6063
   38PCz    H72 3106   5.732   2.785   3.965  1.4728 -0.8587 -0.0818
   38PCz    H73 3107   5.838   2.374   4.046  0.3495  1.0115 -0.6246
   38PCz    H74 3108   5.720   2.158   4.148  1.1475  1.7555  1.9845
   38PCz    H75 3109   5.571   2.004   4.277  0.7405 -0.0407  0.9422
   38PCz    H76 3110   5.342   2.079   4.343 -0.4118 -0.7121 -0.1978
   38PCz    H77 3111   5.253   2.308   4.276 -0.6180 -1.0498  1.1334
   38PCz    H78 3112   5.304   2.700   4.254  0.6570 -0.6645  0.3107
   38PCz    H79 3113   5.102   2.818   4.156 -1.7721 -0.5925 -0.6896
   38PCz    H80 3114   4.984   2.734   3.974  1.4675  0.6744 -0.0787
   38PCz    H81 3115   5.056   2.505   3.866 -0.0880  0.3126 -0.6667
   38PCz    H82 3116   5.263   2.401   3.947 -0.6813  0.6357 -1.1409
   39PCz     N1 3117   2.673   2.072   6.248 -0.6462 -0.2645  0.2017
   39PCz     C2 3118   2.707   2.172   6.344 -0.5128  0.2772  0.2149
   39PCz     C3 3119   2.784   2.164   6.459  0.6173  0.1556 -0.3016
   39PCz     C4 3120   2.798   2.281   6.537  0.3308 -0.7692 -0.0154
   39PCz     C5 3121   2.736   2.406   6.500  0.3807  0.6308 -0.4988
   39PCz     C6 3122   2.663   2.411   6.380  0.1522  0.0186 -0.1513
   39PCz     C7 3123   2.647   2.292   6.304 -1.2286  0.5752  0.0472
   39PCz     C8 3124   2.577   2.264   6.179 -0.6786 -0.1946  0.4155
   39PCz     C9 3125   2.512   2.351   6.088  0.6665 -0.1293 -0.2819
   39PCz    C10 3126   2.444   2.296   5.981  0.6830  0.6077  0.7213
   39PCz    C11 3127   2.461   2.160   5.950  0.1039 -0.1492  0.1469
   39PCz    C12 3128   2.544   2.078   6.029  0.3767 -0.1176  0.5655
   39PCz    C13 3129   2.589   2.129   6.150 -0.0593  0.0955  0.1320
   39PCz    N14 3130   2.740   2.519   6.580  0.4178 -0.2449 -0.8648
   39PCz    C15 3131   2.640   2.548   6.672  0.1776 -0.4894 -0.3044
   39PCz    C16 3132   2.524   2.469   6.701  0.6303 -0.2973 -0.4713
   39PCz    C17 3133   2.442   2.519   6.807  0.7839  0.0656  0.4601
   39PCz    C18 3134   2.486   2.630   6.888  0.1156  0.2036 -0.3689
   39PCz    C19 3135   2.600   2.711   6.852  0.2534 -0.8701  0.6725
   39PCz    C20 3136   2.671   2.667   6.738 -0.3228  0.2098 -0.1321
   39PCz    C21 3137   2.802   2.709   6.678  0.7790  0.4352  0.3965
   39PCz    C22 3138   2.886   2.817   6.704 -0.0571 -0.1446 -0.0514
   39PCz    C23 3139   3.011   2.821   6.632  0.2778 -0.7197 -0.2720
   39PCz    C24 3140   3.038   2.728   6.528 -0.2870 -0.8523 -0.5957
   39PCz    C25 3141   2.948   2.627   6.492 -0.0268 -0.4740  0.4831
   39PCz    C26 3142   2.837   2.620   6.575 -0.3404  0.4485  0.2491
   39PCz    C27 3143   2.742   1.954   6.229  1.3285 -0.2502 -0.4589
   39PCz    C28 3144   2.876   1.967   6.185  0.2332  0.5027 -0.2255
   39PCz    C29 3145   2.949   1.843   6.164  0.3628  0.0828 -0.2638
   39PCz    C30 3146   2.882   1.717   6.185  0.1572 -0.1415 -0.4078
   39PCz    C31 3147   2.747   1.708   6.233  0.0859  0.1473  0.3620
   39PCz    C32 3148   2.676   1.830   6.252 -0.2467 -0.4978  0.2947
   39PCz    N33 3149   3.052   2.481   6.055  0.4480  0.1785  0.2497
   39PCz    C34 3150   3.029   2.351   6.105  0.5807 -0.0537 -0.2803
   39PCz    C35 3151   3.094   2.282   6.205 -0.4668  0.4174  0.1180
   39PCz    C36 3152   3.041   2.150   6.228  0.1113  0.1573 -0.4053
   39PCz    C37 3153   2.940   2.092   6.149 -0.3363 -0.8379 -0.5398
   39PCz    C38 3154   2.886   2.165   6.036 -0.1676  0.0481 -0.2433
   39PCz    C39 3155   2.929   2.295   6.026 -0.5248 -0.0245  0.0591
   39PCz    C40 3156   2.871   2.408   5.946  0.1016  0.4004 -0.1889
   39PCz    C41 3157   2.751   2.417   5.871 -0.0340 -0.5042 -0.2365
   39PCz    C42 3158   2.716   2.551   5.834  0.0372  0.7745  0.2325
   39PCz    C43 3159   2.797   2.661   5.856  0.0025  0.0643 -1.0458
   39PCz    C44 3160   2.923   2.652   5.925 -0.0431 -0.1899  0.2465
   39PCz    C45 3161   2.948   2.526   5.973  0.2035 -0.1451  0.0801
   39PCz    C46 3162   3.181   2.533   6.047  0.1547  0.4532  0.8386
   39PCz    C47 3163   3.203   2.646   6.124  0.3636  0.0714  0.3671
   39PCz    C48 3164   3.318   2.717   6.103  0.0199  0.4484 -0.2667
   39PCz    C49 3165   3.418   2.668   6.017 -0.8476 -0.1598 -0.3532
   39PCz    C50 3166   3.392   2.557   5.934 -0.4298 -0.3470  0.1842
   39PCz    C51 3167   3.268   2.494   5.941  0.4291  0.9072  0.0536
   39PCz    H52 3168   2.825   2.069   6.492 -0.3580 -1.1239 -2.5399
   39PCz    H53 3169   2.858   2.286   6.628  1.8695 -0.2169 -1.0235
   39PCz    H54 3170   2.621   2.502   6.339 -0.2331  0.3393  0.9207
   39PCz    H55 3171   2.508   2.453   6.125  3.0074 -0.6912  1.7520
   39PCz    H56 3172   2.381   2.355   5.915 -0.6826 -1.4767  0.0292
   39PCz    H57 3173   2.420   2.118   5.858  0.6249 -2.6413  0.9659
   39PCz    H58 3174   2.567   1.977   5.994 -1.5462  0.1234 -1.6425
   39PCz    H59 3175   2.490   2.379   6.651 -0.2498  1.0123 -2.3744
   39PCz    H60 3176   2.354   2.462   6.837 -0.0787  0.0999 -1.7963
   39PCz    H61 3177   2.419   2.656   6.970  0.6373 -0.4986  0.2988
   39PCz    H62 3178   2.627   2.799   6.911  0.1170  0.0839 -0.6370
   39PCz    H63 3179   2.868   2.893   6.779  0.0854  0.9841 -1.1258
   39PCz    H64 3180   3.075   2.909   6.642  1.0528 -1.4073  1.2346
   39PCz    H65 3181   3.123   2.751   6.465 -1.2020 -1.6388 -2.1913
   39PCz    H66 3182   2.971   2.555   6.414  2.3477 -2.7086  3.0481
   39PCz    H67 3183   3.052   1.851   6.133  0.5820  1.5385  0.7265
   39PCz    H68 3184   2.928   1.619   6.175  0.9462  0.1529  0.2380
   39PCz    H69 3185   2.694   1.616   6.254  0.0699 -0.0159 -0.3549
   39PCz    H70 3186   2.575   1.830   6.293 -1.0002  1.9179 -1.3297
   39PCz    H71 3187   3.170   2.322   6.271 -0.3269 -2.9951  2.3194
   39PCz    H72 3188   3.069   2.088   6.312 -1.0680  0.6901  0.4104
   39PCz    H73 3189   2.809   2.134   5.965 -0.2053  2.3843 -1.3393
   39PCz    H74 3190   2.681   2.336   5.854  0.1341 -0.3602 -1.8037
   39PCz    H75 3191   2.619   2.552   5.785 -0.8591 -3.3302  1.5335
   39PCz    H76 3192   2.765   2.760   5.825 -1.0525 -0.0188 -0.2736
   39PCz    H77 3193   2.986   2.739   5.944  1.6412 -1.6988  2.0805
   39PCz    H78 3194   3.138   2.670   6.207  0.7178 -1.5143  1.1427
   39PCz    H79 3195   3.345   2.798   6.170  2.6355 -0.6543  0.1405
   39PCz    H80 3196   3.510   2.725   6.015 -0.7683 -0.2591  0.2840
   39PCz    H81 3197   3.468   2.531   5.861 -0.6411  0.4703 -0.3330
   39PCz    H82 3198   3.245   2.411   5.875 -0.0116 -1.0218  2.4754
   40PCz     N1 3199   4.530   2.712   2.800 -0.6344 -0.4041  0.2201
   40PCz     C2 3200   4.645   2.629   2.780  0.1832 -0.0503 -0.5277
   40PCz     C3 3201   4.780   2.653   2.809  0.4220  0.1933 -0.1258
   40PCz     C4 3202   4.861   2.545   2.776 -0.2215 -0.3362  0.2212
   40PCz     C5 3203   4.821   2.421   2.722  0.9152 -0.4398  0.4054
   40PCz     C6 3204   4.685   2.408   2.688  0.9109  0.6509 -0.3714
   40PCz     C7 3205   4.593   2.514   2.722 -0.4836  0.0418  0.1741
   40PCz     C8 3206   4.455   2.531   2.701 -1.4793  0.3382 -0.0319
   40PCz     C9 3207   4.370   2.451   2.624  0.3973  0.3208 -0.2818
   40PCz    C10 3208   4.237   2.494   2.594 -0.1960 -0.3446 -0.5983
   40PCz    C11 3209   4.194   2.620   2.647 -0.8020 -0.0406 -0.5169
   40PCz    C12 3210   4.289   2.704   2.715  0.1812  0.4420 -0.1063
   40PCz    C13 3211   4.417   2.658   2.742  0.0690 -0.2547 -0.1744
   40PCz    N14 3212   4.909   2.324   2.671 -0.1921  0.0356 -0.0692
   40PCz    C15 3213   5.019   2.361   2.599 -0.3433  0.0519 -0.0071
   40PCz    C16 3214   5.045   2.475   2.521  0.1710  0.4876  0.1810
   40PCz    C17 3215   5.170   2.493   2.464  0.0458  0.5178  0.4616
   40PCz    C18 3216   5.269   2.385   2.473 -0.3292 -0.2375 -0.7723
   40PCz    C19 3217   5.243   2.267   2.547  0.0876  0.0585  0.5756
   40PCz    C20 3218   5.116   2.266   2.619 -0.0722 -0.7713 -0.0084
   40PCz    C21 3219   5.063   2.166   2.712 -0.5107 -1.1038 -0.3334
   40PCz    C22 3220   5.117   2.057   2.777  0.3012  0.2698  0.0457
   40PCz    C23 3221   5.031   1.978   2.855 -0.4979 -0.3562  0.2262
   40PCz    C24 3222   4.900   2.024   2.889 -0.7078  0.6301  0.9111
   40PCz    C25 3223   4.855   2.142   2.837 -0.0837 -0.5464  0.4199
   40PCz    C26 3224   4.935   2.206   2.744  0.4338  0.3188  0.2174
   40PCz    C27 3225   4.534   2.826   2.877  0.3760 -0.5325 -0.2996
   40PCz    C28 3226   4.577   2.813   3.008  0.3926 -0.1784 -0.9522
   40PCz    C29 3227   4.587   2.929   3.083 -0.1657  0.3143  0.0338
   40PCz    C30 3228   4.552   3.059   3.027 -0.4960  0.0066 -0.1874
   40PCz    C31 3229   4.523   3.076   2.891  0.4558  0.3374 -0.1108
   40PCz    C32 3230   4.508   2.953   2.822 -0.0497  0.6043  0.0623
   40PCz    N33 3231   4.758   2.305   3.180  0.5481  0.1809 -0.0268
   40PCz    C34 3232   4.722   2.435   3.158 -0.4891 -0.2347 -0.4591
   40PCz    C35 3233   4.801   2.546   3.170 -0.0863 -0.5529  0.9515
   40PCz    C36 3234   4.753   2.667   3.128 -0.2251 -0.1887 -0.3583
   40PCz    C37 3235   4.622   2.679   3.074 -0.1043 -0.3098  0.0683
   40PCz    C38 3236   4.538   2.563   3.062  0.1455  0.2651  0.5044
   40PCz    C39 3237   4.591   2.437   3.116  0.4243 -0.5333  0.8772
   40PCz    C40 3238   4.541   2.300   3.110 -0.0208  1.2205  0.0969
   40PCz    C41 3239   4.421   2.247   3.066 -0.0173 -0.0475  0.7204
   40PCz    C42 3240   4.408   2.107   3.076  0.2452  0.5936  0.2752
   40PCz    C43 3241   4.512   2.027   3.124 -0.1086 -0.4094  0.0309
   40PCz    C44 3242   4.640   2.080   3.156  0.1500  0.0014  0.8703
   40PCz    C45 3243   4.648   2.220   3.152  0.2252  0.1283 -0.0393
   40PCz    C46 3244   4.887   2.260   3.197 -0.4560  0.0527 -0.3434
   40PCz    C47 3245   4.987   2.268   3.103 -0.5573 -0.1730  0.2536
   40PCz    C48 3246   5.109   2.209   3.121 -0.3175  0.7385  0.5674
   40PCz    C49 3247   5.135   2.121   3.230  0.0302  0.4402 -0.4222
   40PCz    C50 3248   5.034   2.110   3.323 -0.4813 -0.0987 -0.2720
   40PCz    C51 3249   4.907   2.173   3.306  0.5229 -0.0414 -0.1699
   40PCz    H52 3250   4.819   2.748   2.844  0.6880  0.1115 -0.1994
   40PCz    H53 3251   4.966   2.551   2.802  0.0437 -3.2604  0.2323
   40PCz    H54 3252   4.637   2.322   2.642 -1.7940  1.3824  0.9027
   40PCz    H55 3253   4.408   2.364   2.570  0.2822  0.3620 -0.4306
   40PCz    H56 3254   4.171   2.435   2.531  0.4907 -0.4079 -1.2759
   40PCz    H57 3255   4.088   2.647   2.640 -1.5504 -2.7576 -0.6044
   40PCz    H58 3256   4.258   2.801   2.754 -0.2676  0.0187  0.6129
   40PCz    H59 3257   4.971   2.551   2.497  0.4196  0.2497 -1.4685
   40PCz    H60 3258   5.192   2.575   2.397 -0.2561 -2.0401 -3.0662
   40PCz    H61 3259   5.359   2.398   2.413  1.1339 -0.4990  1.2782
   40PCz    H62 3260   5.320   2.193   2.563 -0.5965 -0.4773  1.5062
   40PCz    H63 3261   5.216   2.027   2.745  0.0497 -1.9812  1.1929
   40PCz    H64 3262   5.058   1.891   2.913 -2.0389 -0.6154  0.5846
   40PCz    H65 3263   4.846   1.963   2.961  0.0257 -0.0691  0.8755
   40PCz    H66 3264   4.758   2.184   2.861  0.2305 -0.4650  1.5956
   40PCz    H67 3265   4.613   2.919   3.188  1.0710 -3.4633 -0.4879
   40PCz    H68 3266   4.572   3.151   3.080  0.0633  0.0899 -0.5258
   40PCz    H69 3267   4.528   3.168   2.833 -1.2639  0.4483 -0.1363
   40PCz    H70 3268   4.495   2.953   2.715  0.6356  0.2880 -0.0279
   40PCz    H71 3269   4.904   2.538   3.202 -0.3653  0.5502  2.2174
   40PCz    H72 3270   4.814   2.757   3.132 -0.9113  0.2501  0.3288
   40PCz    H73 3271   4.438   2.573   3.022 -0.0446  0.3835  0.9942
   40PCz    H74 3272   4.341   2.303   3.019  0.7620  0.4484 -0.0271
   40PCz    H75 3273   4.316   2.062   3.041 -2.4422  4.3993  1.8654
   40PCz    H76 3274   4.492   1.921   3.119 -1.7633 -0.1272 -0.1620
   40PCz    H77 3275   4.725   2.023   3.193  1.3104 -0.1750 -1.8188
   40PCz    H78 3276   4.970   2.328   3.014 -0.9769 -0.4909  0.1158
   40PCz    H79 3277   5.174   2.211   3.035 -1.0941  0.8408 -0.0234
   40PCz    H80 3278   5.232   2.072   3.236 -0.2665 -0.2508 -1.1045
   40PCz    H81 3279   5.047   2.046   3.410  0.5562 -1.0478 -1.0901
   40PCz    H82 3280   4.828   2.160   3.379  1.3413 -3.4145  0.2880
   41PCz     N1 3281   8.125   1.572   5.487 -0.4961 -0.1072 -0.0591
   41PCz     C2 3282   8.054   1.698   5.497 -0.0565  0.0263 -0.0157
   41PCz     C3 3283   8.074   1.815   5.424 -0.0277 -0.0166 -0.4351
   41PCz     C4 3284   8.006   1.930   5.462  0.3461  0.1777  0.0527
   41PCz     C5 3285   7.908   1.921   5.566 -0.7516  0.2855 -0.2705
   41PCz     C6 3286   7.887   1.796   5.635  0.0709  0.3722 -0.1063
   41PCz     C7 3287   7.963   1.683   5.599 -0.1561  0.4354  0.1813
   41PCz     C8 3288   7.983   1.553   5.661 -0.3931 -0.2117  0.2197
   41PCz     C9 3289   7.932   1.502   5.774 -0.2516 -0.7538 -1.1391
   41PCz    C10 3290   7.986   1.374   5.819 -0.3970  0.4614 -0.2151
   41PCz    C11 3291   8.079   1.306   5.745  0.2098  0.6503  0.0773
   41PCz    C12 3292   8.136   1.367   5.633  0.4553 -0.0539  0.1425
   41PCz    C13 3293   8.081   1.487   5.591 -0.3057 -0.0811  0.5700
   41PCz    N14 3294   7.847   2.040   5.608 -0.1170 -0.3127  0.5894
   41PCz    C15 3295   7.860   2.081   5.738  0.0760 -0.6261 -0.0555
   41PCz    C16 3296   7.958   2.039   5.827 -0.1525  0.4407  0.1439
   41PCz    C17 3297   7.937   2.064   5.957  0.7462 -0.6346 -0.4907
   41PCz    C18 3298   7.818   2.128   6.002  0.4055  0.4085  0.3391
   41PCz    C19 3299   7.716   2.166   5.912 -0.1067  0.1165  0.0638
   41PCz    C20 3300   7.737   2.139   5.774 -0.3091 -0.1469 -0.2316
   41PCz    C21 3301   7.655   2.141   5.656  0.0393 -0.0770 -0.1443
   41PCz    C22 3302   7.530   2.199   5.630 -0.1893 -0.2081  0.0014
   41PCz    C23 3303   7.478   2.203   5.497  0.1521 -0.6564 -0.0673
   41PCz    C24 3304   7.551   2.142   5.397 -0.3909 -0.2909  0.9481
   41PCz    C25 3305   7.677   2.083   5.425  0.6425 -0.3128  0.2459
   41PCz    C26 3306   7.727   2.080   5.559  0.1680  0.5220  0.5870
   41PCz    C27 3307   8.239   1.551   5.414 -0.1090  0.4346 -0.7064
   41PCz    C28 3308   8.228   1.471   5.297  0.5722  0.0222 -0.2876
   41PCz    C29 3309   8.348   1.463   5.223  0.0322 -0.2457 -0.0884
   41PCz    C30 3310   8.472   1.513   5.266  0.2064 -0.4500  0.0972
   41PCz    C31 3311   8.474   1.600   5.378  0.2654 -0.1099 -0.1204
   41PCz    C32 3312   8.359   1.616   5.459  0.5989  0.0700 -0.2763
   41PCz    N33 3313   7.748   1.203   5.160  0.2897  0.4272 -0.0676
   41PCz    C34 3314   7.850   1.295   5.187 -0.6965  0.2447  0.1531
   41PCz    C35 3315   7.858   1.436   5.200 -0.1836 -0.0024  0.2387
   41PCz    C36 3316   7.985   1.489   5.229 -0.5131 -0.1490  0.6651
   41PCz    C37 3317   8.100   1.407   5.248 -0.5230  0.0971 -0.4422
   41PCz    C38 3318   8.097   1.266   5.225 -0.0331  0.2679  0.4209
   41PCz    C39 3319   7.969   1.213   5.193 -0.4647  0.6137 -0.4916
   41PCz    C40 3320   7.927   1.069   5.190 -0.5245 -0.3538  0.3217
   41PCz    C41 3321   7.989   0.945   5.204 -0.1194  0.1017  0.7454
   41PCz    C42 3322   7.913   0.823   5.186  0.5446  0.0494 -0.6483
   41PCz    C43 3323   7.776   0.826   5.156  0.8232  0.1256  0.7695
   41PCz    C44 3324   7.713   0.955   5.137 -0.6510  0.2545 -0.6774
   41PCz    C45 3325   7.793   1.069   5.152  0.1350 -0.1344 -0.1105
   41PCz    C46 3326   7.633   1.243   5.100 -0.0771  0.8957  0.0485
   41PCz    C47 3327   7.511   1.214   5.161  0.2468 -0.1857 -1.0358
   41PCz    C48 3328   7.388   1.253   5.106 -0.1943  1.1692 -0.1881
   41PCz    C49 3329   7.386   1.324   4.986  0.1825  0.2990  0.2155
   41PCz    C50 3330   7.508   1.346   4.917  0.3564  0.3305  0.9638
   41PCz    C51 3331   7.631   1.310   4.977 -0.5425 -0.8120 -0.5010
   41PCz    H52 3332   8.148   1.812   5.345 -0.7410 -0.5271 -1.0934
   41PCz    H53 3333   8.024   2.023   5.409 -1.5932  0.1366 -0.7649
   41PCz    H54 3334   7.816   1.791   5.717 -0.7905  0.0924 -0.8526
   41PCz    H55 3335   7.852   1.552   5.828 -0.7138 -0.3233 -2.1761
   41PCz    H56 3336   7.966   1.337   5.918  0.5143 -0.6585 -0.4287
   41PCz    H57 3337   8.134   1.220   5.781 -1.0077 -0.2508 -0.1496
   41PCz    H58 3338   8.218   1.320   5.580 -1.9429 -1.4154 -2.6282
   41PCz    H59 3339   8.037   1.972   5.794 -0.7090  0.6138 -1.6846
   41PCz    H60 3340   8.003   2.010   6.024 -0.8946 -1.4968  0.5127
   41PCz    H61 3341   7.794   2.137   6.107 -2.1377  0.4819 -0.1918
   41PCz    H62 3342   7.624   2.209   5.948 -0.6662 -1.3988  0.5289
   41PCz    H63 3343   7.472   2.246   5.709 -2.1638 -1.6341 -0.5084
   41PCz    H64 3344   7.390   2.260   5.470  0.6056 -0.3117 -0.8840
   41PCz    H65 3345   7.505   2.142   5.298 -0.3038  0.0692  0.9065
   41PCz    H66 3346   7.738   2.039   5.347  0.1657 -0.5184 -0.0139
   41PCz    H67 3347   8.344   1.414   5.126 -1.4637  0.3061 -0.3398
   41PCz    H68 3348   8.560   1.501   5.203  0.5078 -0.3363  0.4936
   41PCz    H69 3349   8.567   1.648   5.408  0.4158 -0.2789 -0.3112
   41PCz    H70 3350   8.361   1.689   5.540  1.2503  1.1855 -1.2634
   41PCz    H71 3351   7.768   1.494   5.185 -0.2917 -0.7465 -2.5067
   41PCz    H72 3352   7.993   1.597   5.225 -1.4562 -0.1047 -1.6106
   41PCz    H73 3353   8.179   1.196   5.238 -0.1914 -0.3520 -1.5103
   41PCz    H74 3354   8.091   0.941   5.241  0.5772 -0.0709 -1.1198
   41PCz    H75 3355   7.962   0.726   5.187 -2.3403 -1.5414 -1.5092
   41PCz    H76 3356   7.720   0.735   5.136  1.0452  0.1515  0.0058
   41PCz    H77 3357   7.607   0.948   5.114 -0.4535 -3.3240 -1.0959
   41PCz    H78 3358   7.514   1.165   5.258  1.0254 -0.1713 -1.0418
   41PCz    H79 3359   7.299   1.216   5.157 -0.3625 -0.0928 -1.3552
   41PCz    H80 3360   7.295   1.357   4.937 -0.5678 -0.9792  0.7145
   41PCz    H81 3361   7.498   1.382   4.815 -2.3418 -3.8057 -0.4991
   41PCz    H82 3362   7.717   1.335   4.916 -0.3504 -1.7023 -0.6048
   42PCz     N1 3363   5.121   4.394   2.824 -0.5902  0.0773  0.4501
   42PCz     C2 3364   5.205   4.418   2.935 -0.5312  0.6920 -0.3739
   42PCz     C3 3365   5.341   4.424   2.946  0.3358 -0.2584  0.5047
   42PCz     C4 3366   5.395   4.477   3.060  0.0872 -0.2413 -0.1588
   42PCz     C5 3367   5.308   4.523   3.164 -0.2704 -0.5628 -0.3079
   42PCz     C6 3368   5.166   4.500   3.153 -0.8702  0.0884 -0.1215
   42PCz     C7 3369   5.116   4.446   3.038 -0.0452 -0.1036 -0.1016
   42PCz     C8 3370   4.981   4.438   2.985  0.1437  0.2421 -0.2800
   42PCz     C9 3371   4.853   4.458   3.039 -0.0936 -0.1550 -0.0035
   42PCz    C10 3372   4.740   4.462   2.950  0.1488 -1.0158 -0.1103
   42PCz    C11 3373   4.762   4.453   2.808  0.2384 -0.0355 -0.3807
   42PCz    C12 3374   4.889   4.420   2.761 -0.5089 -0.2685  0.0322
   42PCz    C13 3375   4.992   4.415   2.849  0.2784 -1.0522 -0.1918
   42PCz    N14 3376   5.350   4.601   3.265 -0.4373  0.4654  0.3577
   42PCz    C15 3377   5.327   4.580   3.400 -0.0929  0.4357  0.0305
   42PCz    C16 3378   5.294   4.457   3.461 -0.5904 -1.0222 -0.9226
   42PCz    C17 3379   5.277   4.454   3.600  0.1281  0.5350  0.0613
   42PCz    C18 3380   5.307   4.569   3.683  0.1646  0.4193 -0.5431
   42PCz    C19 3381   5.344   4.691   3.617 -0.4321  0.7262 -0.4830
   42PCz    C20 3382   5.361   4.688   3.475 -0.6237 -0.4282 -0.2489
   42PCz    C21 3383   5.410   4.784   3.373 -0.8142 -0.2772  0.0507
   42PCz    C22 3384   5.445   4.917   3.386 -0.2610 -0.4187  0.1313
   42PCz    C23 3385   5.484   4.990   3.271 -0.0447 -0.8246  0.3193
   42PCz    C24 3386   5.484   4.933   3.140  0.2364 -0.0231  0.5022
   42PCz    C25 3387   5.446   4.797   3.132  0.5091  0.5594  0.1145
   42PCz    C26 3388   5.402   4.725   3.248 -0.5168  0.0687  0.7296
   42PCz    C27 3389   5.163   4.339   2.698 -0.2942 -0.2659 -0.2510
   42PCz    C28 3390   5.241   4.423   2.619  0.4710  0.1439  0.0496
   42PCz    C29 3391   5.286   4.369   2.503 -0.1635  0.8493 -0.0088
   42PCz    C30 3392   5.250   4.237   2.465  0.2013  0.1324  0.3799
   42PCz    C31 3393   5.176   4.146   2.549  0.6002 -0.4510 -0.1064
   42PCz    C32 3394   5.129   4.207   2.665  0.5000  0.4522 -0.1033
   42PCz    N33 3395   5.370   4.967   2.720  0.0446 -0.6680  0.3443
   42PCz    C34 3396   5.364   4.831   2.700  0.1985  0.5593  0.3347
   42PCz    C35 3397   5.453   4.747   2.633 -0.2131 -0.1237  0.0675
   42PCz    C36 3398   5.413   4.610   2.613  0.3486 -0.0024  0.1517
   42PCz    C37 3399   5.280   4.568   2.654 -0.3917  0.1209  0.2515
   42PCz    C38 3400   5.188   4.660   2.720  0.0754  0.3013 -0.4018
   42PCz    C39 3401   5.233   4.790   2.736 -0.1482 -0.5175 -0.2277
   42PCz    C40 3402   5.165   4.908   2.796  0.1448  1.0076 -0.2022
   42PCz    C41 3403   5.040   4.923   2.868 -0.2611  0.4504  0.2019
   42PCz    C42 3404   5.016   5.051   2.921  0.0772  0.3639 -0.1618
   42PCz    C43 3405   5.111   5.152   2.922 -0.5124  0.2418  0.3290
   42PCz    C44 3406   5.241   5.131   2.860  0.3685  0.2241  0.2904
   42PCz    C45 3407   5.252   5.015   2.784 -0.5178 -0.2194  0.4753
   42PCz    C46 3408   5.418   5.046   2.614 -0.5673  0.0616  0.2486
   42PCz    C47 3409   5.546   5.099   2.632  0.0442 -0.4261 -0.2235
   42PCz    C48 3410   5.608   5.164   2.524  0.1597 -0.3398  0.4100
   42PCz    C49 3411   5.540   5.180   2.399  0.6364  0.0882 -0.0422
   42PCz    C50 3412   5.414   5.122   2.379  0.6760 -0.1412 -0.4953
   42PCz    C51 3413   5.351   5.055   2.487 -0.9217 -0.2238  0.2866
   42PCz    H52 3414   5.405   4.407   2.860  2.1377 -1.3359  1.9859
   42PCz    H53 3415   5.503   4.486   3.069  0.3490 -0.4518 -2.3627
   42PCz    H54 3416   5.097   4.546   3.224 -1.8782 -0.2838 -0.8318
   42PCz    H55 3417   4.838   4.475   3.145 -1.7001 -1.2779 -0.0173
   42PCz    H56 3418   4.642   4.486   2.988  0.2486  0.7406 -0.8982
   42PCz    H57 3419   4.684   4.469   2.734 -0.9065  2.9385  1.2878
   42PCz    H58 3420   4.901   4.394   2.657  2.3931 -0.8911  0.4515
   42PCz    H59 3421   5.273   4.375   3.392 -0.1890 -0.6739 -1.4683
   42PCz    H60 3422   5.251   4.359   3.646 -1.3461  0.8334 -0.1106
   42PCz    H61 3423   5.309   4.559   3.792 -2.4258 -2.8966 -0.6324
   42PCz    H62 3424   5.364   4.786   3.664 -0.7136  0.5581 -0.0179
   42PCz    H63 3425   5.468   4.964   3.481  0.8741 -0.5169 -0.0859
   42PCz    H64 3426   5.526   5.090   3.282 -3.5484  0.9578 -0.6089
   42PCz    H65 3427   5.519   4.990   3.054  0.7922  0.0592  0.7748
   42PCz    H66 3428   5.433   4.753   3.033 -4.9118 -0.2593  0.8721
   42PCz    H67 3429   5.347   4.425   2.433  1.6226 -2.0872 -1.0038
   42PCz    H68 3430   5.287   4.197   2.371 -0.2350  0.2195  0.1703
   42PCz    H69 3431   5.153   4.043   2.523  1.7372 -0.7696  0.0927
   42PCz    H70 3432   5.058   4.150   2.725 -1.3085  1.2583 -1.3770
   42PCz    H71 3433   5.547   4.782   2.591  0.1827 -1.1579  0.0674
   42PCz    H72 3434   5.472   4.540   2.554 -1.9602 -1.1406 -0.9442
   42PCz    H73 3435   5.087   4.629   2.747  0.8527 -1.9970  0.0286
   42PCz    H74 3436   4.976   4.836   2.879  0.3580  0.0767  0.9015
   42PCz    H75 3437   4.924   5.084   2.968 -0.7336 -0.6439 -0.9924
   42PCz    H76 3438   5.083   5.246   2.967  0.9040  0.2122  1.3217
   42PCz    H77 3439   5.315   5.210   2.866 -1.2594  2.0200 -1.8120
   42PCz    H78 3440   5.597   5.096   2.727  0.1986  1.3310 -0.2105
   42PCz    H79 3441   5.697   5.226   2.534  0.4053 -0.0845 -2.5751
   42PCz    H80 3442   5.591   5.238   2.323  1.5033 -0.2569  0.2603
   42PCz    H81 3443   5.359   5.132   2.286  0.3153  2.1200 -0.0890
   42PCz    H82 3444   5.255   5.005   2.483  0.2700 -2.9651  2.3456
   43PCz     N1 3445   1.741   6.747   4.481  0.1806 -0.5588 -0.1646
   43PCz     C2 3446   1.824   6.699   4.580  0.7305 -0.0872 -0.4593
   43PCz     C3 3447   1.960   6.721   4.611  0.0324 -0.6201  0.2697
   43PCz     C4 3448   2.006   6.653   4.722 -0.1107  0.0765  0.1080
   43PCz     C5 3449   1.932   6.558   4.794 -0.3187  0.2499 -0.3870
   43PCz     C6 3450   1.793   6.540   4.759 -0.3153 -0.2895 -0.4280
   43PCz     C7 3451   1.740   6.612   4.650 -0.0282  0.6850 -0.1374
   43PCz     C8 3452   1.608   6.603   4.585  0.0622 -0.0765 -0.0029
   43PCz     C9 3453   1.487   6.549   4.628 -0.8380  0.0164 -0.8541
   43PCz    C10 3454   1.372   6.577   4.550  0.2668  0.4493 -0.5736
   43PCz    C11 3455   1.385   6.676   4.452 -0.0150 -0.6188 -0.0807
   43PCz    C12 3456   1.507   6.726   4.407 -0.3093 -0.0255 -0.2364
   43PCz    C13 3457   1.616   6.694   4.481  0.0460  0.1072  0.2335
   43PCz    N14 3458   1.983   6.491   4.902 -0.0199  0.1666  0.8580
   43PCz    C15 3459   2.043   6.365   4.884 -0.9131 -0.5699  0.0075
   43PCz    C16 3460   2.109   6.311   4.777  0.4266  0.0546 -0.0389
   43PCz    C17 3461   2.164   6.177   4.785 -0.0474  0.2506 -0.5008
   43PCz    C18 3462   2.156   6.101   4.908  0.0011 -0.3831 -0.3418
   43PCz    C19 3463   2.098   6.168   5.021 -0.0707 -0.4740  0.0795
   43PCz    C20 3464   2.038   6.298   5.009 -0.4440  0.6004 -0.1001
   43PCz    C21 3465   1.971   6.389   5.101  1.1907  0.0367 -0.7279
   43PCz    C22 3466   1.949   6.389   5.240  0.2453 -0.1029 -0.1916
   43PCz    C23 3467   1.881   6.496   5.304  0.2893 -0.0794 -0.1664
   43PCz    C24 3468   1.831   6.606   5.225  0.1526  1.0522  0.5684
   43PCz    C25 3469   1.864   6.609   5.086  0.3141 -0.3802  0.2325
   43PCz    C26 3470   1.926   6.501   5.028 -0.2358  0.3327 -0.6157
   43PCz    C27 3471   1.773   6.858   4.418 -0.6472 -0.7096 -0.3647
   43PCz    C28 3472   1.799   6.979   4.502 -0.8040 -0.0534  0.4356
   43PCz    C29 3473   1.849   7.096   4.433  0.6699  0.1263 -0.3609
   43PCz    C30 3474   1.875   7.091   4.298  0.6495  0.0954 -0.7522
   43PCz    C31 3475   1.853   6.975   4.223 -0.5295 -0.9295 -0.0819
   43PCz    C32 3476   1.807   6.856   4.283  0.1521 -0.8341 -0.0227
   43PCz    N33 3477   1.717   6.950   5.061  0.0486  0.1813 -0.1539
   43PCz    C34 3478   1.746   6.979   4.928 -0.4477 -0.1322  0.8088
   43PCz    C35 3479   1.867   7.018   4.869  0.0234  0.3002 -0.3551
   43PCz    C36 3480   1.875   7.023   4.730  0.3036 -0.0056  0.0147
   43PCz    C37 3481   1.770   6.980   4.648  0.1390 -0.7256 -0.5170
   43PCz    C38 3482   1.643   6.946   4.707 -0.8682  0.1852 -0.2239
   43PCz    C39 3483   1.641   6.936   4.849  0.3630 -0.0407 -0.4711
   43PCz    C40 3484   1.538   6.885   4.943 -0.9724 -0.0943 -0.3744
   43PCz    C41 3485   1.424   6.807   4.929 -0.1119 -0.0839  0.2867
   43PCz    C42 3486   1.348   6.767   5.041  0.2667  0.4502  0.1251
   43PCz    C43 3487   1.396   6.803   5.173 -0.0308 -0.1108  0.2258
   43PCz    C44 3488   1.518   6.871   5.188  0.0869  0.3896 -0.4494
   43PCz    C45 3489   1.581   6.904   5.070  0.8053  0.1034 -0.9170
   43PCz    C46 3490   1.788   7.016   5.164 -0.2610  0.4051 -0.3196
   43PCz    C47 3491   1.922   6.988   5.184 -0.0188  0.4487  0.9469
   43PCz    C48 3492   1.993   7.059   5.284 -0.2416 -0.2137 -0.5912
   43PCz    C49 3493   1.931   7.154   5.363  0.0031  0.5936 -0.7998
   43PCz    C50 3494   1.796   7.184   5.347  0.4529  0.2698 -0.0763
   43PCz    C51 3495   1.723   7.109   5.250  0.0366 -0.3029  0.5365
   43PCz    H52 3496   2.016   6.794   4.554  0.5941  0.4310  2.0908
   43PCz    H53 3497   2.110   6.666   4.750 -0.3091 -1.3308  1.6643
   43PCz    H54 3498   1.733   6.472   4.819  0.1456 -0.2288  0.1080
   43PCz    H55 3499   1.492   6.490   4.719  1.9854  0.7900 -0.3953
   43PCz    H56 3500   1.274   6.533   4.567 -0.5015  2.2935  0.0825
   43PCz    H57 3501   1.291   6.711   4.410  0.8718  2.1455  0.0387
   43PCz    H58 3502   1.507   6.809   4.336 -1.1254 -0.0339 -0.2547
   43PCz    H59 3503   2.121   6.375   4.690 -1.0397  1.6396  0.8783
   43PCz    H60 3504   2.222   6.132   4.705  1.5552  1.0617  0.1627
   43PCz    H61 3505   2.203   6.004   4.919 -0.6659 -0.5300  1.5112
   43PCz    H62 3506   2.103   6.129   5.122 -1.2812  0.6623  0.6095
   43PCz    H63 3507   1.976   6.301   5.297 -0.7071 -0.4592 -0.2852
   43PCz    H64 3508   1.873   6.511   5.411 -2.2581 -0.5979 -0.2316
   43PCz    H65 3509   1.790   6.686   5.286  0.9031 -0.0198  2.5632
   43PCz    H66 3510   1.850   6.702   5.031  1.2210  0.4369  1.3470
   43PCz    H67 3511   1.849   7.184   4.496 -1.7680  0.1653 -0.3245
   43PCz    H68 3512   1.907   7.181   4.246 -0.4368  0.2409 -1.1872
   43PCz    H69 3513   1.860   6.983   4.115 -2.3406 -1.5903 -0.2788
   43PCz    H70 3514   1.782   6.768   4.226  0.7101 -1.1333  0.1894
   43PCz    H71 3515   1.955   7.050   4.923 -0.0073 -1.7338  0.9938
   43PCz    H72 3516   1.967   7.055   4.683  0.1867  0.1816 -0.0867
   43PCz    H73 3517   1.562   6.906   4.647 -2.7214  1.0376  1.5879
   43PCz    H74 3518   1.385   6.792   4.829  2.6387  0.0628 -0.8679
   43PCz    H75 3519   1.252   6.718   5.025  0.6153  0.1505 -1.2240
   43PCz    H76 3520   1.336   6.775   5.258 -0.1910  2.2296  0.9584
   43PCz    H77 3521   1.562   6.887   5.286 -0.4445  0.7290 -0.2666
   43PCz    H78 3522   1.970   6.905   5.134 -0.4398  1.5821 -1.4946
   43PCz    H79 3523   2.091   7.027   5.316  0.3677  1.5903 -0.5235
   43PCz    H80 3524   1.998   7.202   5.435  1.4756 -0.3294 -1.5064
   43PCz    H81 3525   1.739   7.253   5.408  0.7220 -0.0568  0.5600
   43PCz    H82 3526   1.617   7.129   5.234 -0.0303 -0.6829  0.5084
   44PCz     N1 3527   2.550   6.364   8.077  0.3962  0.0867 -0.2601
   44PCz     C2 3528   2.558   6.437   8.198  0.8772 -0.1787 -0.2128
   44PCz     C3 3529   2.499   6.409   8.326 -0.9851 -0.0966 -0.4239
   44PCz     C4 3530   2.528   6.505   8.430 -0.2375  0.5274  0.1892
   44PCz     C5 3531   2.610   6.615   8.411  0.2305  0.2231 -0.5445
   44PCz     C6 3532   2.666   6.636   8.282  0.2874  0.6579 -0.2391
   44PCz     C7 3533   2.638   6.553   8.175  0.4338  0.1793  0.1304
   44PCz     C8 3534   2.671   6.550   8.031  0.5355 -0.1346 -0.0232
   44PCz     C9 3535   2.753   6.627   7.948 -0.5715  0.2851 -0.6617
   44PCz    C10 3536   2.758   6.597   7.808  0.1619 -0.2366  0.4750
   44PCz    C11 3537   2.696   6.487   7.752  0.3374  0.3545  0.2989
   44PCz    C12 3538   2.616   6.404   7.836  1.6196  0.6081  0.2599
   44PCz    C13 3539   2.607   6.437   7.971 -0.3480 -0.3556 -0.4191
   44PCz    N14 3540   2.637   6.701   8.519  0.5294  0.0477  0.2375
   44PCz    C15 3541   2.572   6.825   8.530  0.4992  0.5884 -0.1974
   44PCz    C16 3542   2.457   6.874   8.467 -0.2531  0.5182  0.2470
   44PCz    C17 3543   2.426   7.010   8.507  0.2098 -0.2002  0.6228
   44PCz    C18 3544   2.492   7.080   8.610 -1.2318 -0.8765  0.5151
   44PCz    C19 3545   2.597   7.018   8.680 -0.3072  0.1980 -0.2678
   44PCz    C20 3546   2.640   6.892   8.630  0.4694  0.0302  0.9649
   44PCz    C21 3547   2.749   6.806   8.676  0.0865 -0.0093  0.0723
   44PCz    C22 3548   2.837   6.820   8.781 -0.3908 -0.6643  1.2463
   44PCz    C23 3549   2.922   6.711   8.810 -0.0543  0.0300  0.7246
   44PCz    C24 3550   2.927   6.595   8.726 -0.0297  0.3635 -0.4740
   44PCz    C25 3551   2.832   6.584   8.627 -0.5649 -0.5922 -0.0973
   44PCz    C26 3552   2.747   6.687   8.601 -0.7179 -0.0449  0.1982
   44PCz    C27 3553   2.557   6.226   8.089 -0.7543  0.1588 -0.5504
   44PCz    C28 3554   2.688   6.178   8.125  0.0244 -0.7806  0.3073
   44PCz    C29 3555   2.682   6.040   8.172  0.4215 -0.6211  0.0861
   44PCz    C30 3556   2.563   5.962   8.169  0.2511  0.5623 -1.0632
   44PCz    C31 3557   2.443   6.018   8.137 -0.1779 -0.5074  0.6097
   44PCz    C32 3558   2.438   6.153   8.102 -0.4283  0.1618  1.1462
   44PCz    N33 3559   3.111   6.543   8.203  0.5185 -0.4972  0.5861
   44PCz    C34 3560   3.023   6.429   8.205  0.2086 -0.3193  0.1337
   44PCz    C35 3561   2.958   6.372   8.314  0.1147  0.4773  0.1079
   44PCz    C36 3562   2.849   6.286   8.286  0.0248 -0.5365  0.1193
   44PCz    C37 3563   2.814   6.260   8.153  0.4338  0.5494  0.4778
   44PCz    C38 3564   2.885   6.313   8.042 -0.0791 -0.2247 -0.3806
   44PCz    C39 3565   2.988   6.406   8.072 -0.2248  0.2892 -0.4177
   44PCz    C40 3566   3.066   6.497   7.985 -0.8554 -0.0906 -0.2415
   44PCz    C41 3567   3.088   6.501   7.846 -0.7207 -0.0969 -0.1963
   44PCz    C42 3568   3.185   6.588   7.790  0.5870 -0.0944 -0.3588
   44PCz    C43 3569   3.265   6.675   7.878  0.2243 -0.1259 -0.1692
   44PCz    C44 3570   3.245   6.665   8.019  0.4979 -0.1039  0.4530
   44PCz    C45 3571   3.142   6.579   8.066 -0.5243 -0.6618 -0.2092
   44PCz    C46 3572   3.136   6.626   8.311  0.1071 -0.1375 -0.2752
   44PCz    C47 3573   3.030   6.703   8.357 -0.5037  0.4356 -0.0843
   44PCz    C48 3574   3.052   6.767   8.481 -0.2608 -0.4060  0.1884
   44PCz    C49 3575   3.174   6.748   8.553 -0.1876  0.0279  0.3481
   44PCz    C50 3576   3.268   6.663   8.507  0.1774 -0.1051  0.2324
   44PCz    C51 3577   3.251   6.600   8.385  0.0119  0.2625  0.4351
   44PCz    H52 3578   2.426   6.330   8.339 -0.3129 -0.5480  0.7580
   44PCz    H53 3579   2.488   6.493   8.531 -1.5893  2.6275 -0.0258
   44PCz    H54 3580   2.728   6.720   8.254  1.4266 -0.2835 -0.5941
   44PCz    H55 3581   2.809   6.712   7.986  0.1713 -0.8956  1.0123
   44PCz    H56 3582   2.809   6.667   7.742 -0.0288 -0.1033  0.4668
   44PCz    H57 3583   2.709   6.467   7.646 -0.0447  0.5634  0.2098
   44PCz    H58 3584   2.567   6.315   7.797  1.2932  0.3613  1.2161
   44PCz    H59 3585   2.398   6.816   8.397  1.0271 -1.1572  0.4795
   44PCz    H60 3586   2.339   7.053   8.460  0.0425  0.3765  1.4313
   44PCz    H61 3587   2.462   7.183   8.626 -0.1874 -0.3567 -0.7639
   44PCz    H62 3588   2.660   7.071   8.750  0.6390  0.8993 -1.6031
   44PCz    H63 3589   2.833   6.904   8.850 -1.0964  0.0330  0.3759
   44PCz    H64 3590   2.980   6.720   8.901  2.3077  1.8673 -0.8214
   44PCz    H65 3591   2.986   6.509   8.754 -0.0417  0.6703  0.5430
   44PCz    H66 3592   2.824   6.493   8.569 -0.9832 -2.3859  2.5942
   44PCz    H67 3593   2.776   6.000   8.209  1.2854  1.8574  0.7869
   44PCz    H68 3594   2.569   5.860   8.204  0.6836  0.9449  0.0444
   44PCz    H69 3595   2.344   5.974   8.140 -0.3260 -0.1925  0.3828
   44PCz    H70 3596   2.340   6.197   8.087 -0.4066 -0.4602 -1.0901
   44PCz    H71 3597   2.982   6.400   8.416 -1.3548  1.5378  0.1882
   44PCz    H72 3598   2.795   6.239   8.368 -0.0299 -3.3867 -1.4487
   44PCz    H73 3599   2.853   6.286   7.942  1.8614 -0.2750 -1.0332
   44PCz    H74 3600   3.021   6.442   7.784 -1.4635  0.9830 -0.4451
   44PCz    H75 3601   3.198   6.603   7.684  0.1147  0.1539 -0.3848
   44PCz    H76 3602   3.337   6.746   7.838  0.0980  0.1028  0.0025
   44PCz    H77 3603   3.297   6.729   8.091 -0.2717  0.1202  0.8174
   44PCz    H78 3604   2.940   6.711   8.297  0.0460 -0.7489 -1.1261
   44PCz    H79 3605   2.978   6.836   8.521  0.3352  0.2942  0.1149
   44PCz    H80 3606   3.186   6.798   8.648 -1.5361 -0.1133  0.6099
   44PCz    H81 3607   3.354   6.646   8.571  0.5336 -1.0414 -0.4732
   44PCz    H82 3608   3.324   6.530   8.345  0.1885  0.4764  0.3787
   45PCz     N1 3609   3.072   6.673   1.863 -0.0011 -0.2445  0.4081
   45PCz     C2 3610   2.987   6.773   1.911  0.2822  0.5746  0.0592
   45PCz     C3 3611   2.985   6.906   1.884 -0.5012 -0.2016 -0.5672
   45PCz     C4 3612   2.899   6.996   1.956 -0.1673  0.1105  0.1855
   45PCz     C5 3613   2.832   6.948   2.071 -0.0535 -0.2572 -0.0659
   45PCz     C6 3614   2.837   6.807   2.104  0.0435  0.8609 -0.4125
   45PCz     C7 3615   2.924   6.719   2.031  0.1534 -0.1080 -0.5568
   45PCz     C8 3616   2.975   6.585   2.050 -0.2706  0.2879  0.0352
   45PCz     C9 3617   2.930   6.475   2.135  0.6462 -0.7486 -0.0810
   45PCz    C10 3618   3.001   6.356   2.130 -0.8535 -0.3576  0.3239
   45PCz    C11 3619   3.099   6.329   2.031 -0.0083  0.2774  0.6913
   45PCz    C12 3620   3.129   6.433   1.940  0.2273  0.2995  0.7155
   45PCz    C13 3621   3.064   6.559   1.947  0.2137 -0.4908 -0.4364
   45PCz    N14 3622   2.735   7.035   2.126  0.2351  0.0270  0.3498
   45PCz    C15 3623   2.772   7.159   2.187 -0.0053  1.1027  0.2614
   45PCz    C16 3624   2.879   7.192   2.268 -0.3386 -0.3753 -0.5743
   45PCz    C17 3625   2.901   7.331   2.289 -0.4924  0.2877  0.0787
   45PCz    C18 3626   2.804   7.424   2.240  0.0162  0.3823  0.1737
   45PCz    C19 3627   2.695   7.386   2.155 -0.6114 -0.5816  0.3892
   45PCz    C20 3628   2.683   7.250   2.130 -0.6478  0.4274 -0.3390
   45PCz    C21 3629   2.584   7.179   2.052  0.3002 -0.0130 -0.5045
   45PCz    C22 3630   2.481   7.226   1.971  0.6629  0.3521  0.6678
   45PCz    C23 3631   2.411   7.131   1.893  0.1480  0.1564 -0.5417
   45PCz    C24 3632   2.427   6.993   1.912 -0.4859  0.2445 -0.1196
   45PCz    C25 3633   2.533   6.948   1.994 -0.4458  0.1503 -0.2830
   45PCz    C26 3634   2.612   7.044   2.057 -0.0567  0.0554 -0.0823
   45PCz    C27 3635   3.171   6.696   1.770 -0.3077 -0.1376  0.0421
   45PCz    C28 3636   3.146   6.680   1.632 -0.3563 -0.1167 -0.5533
   45PCz    C29 3637   3.250   6.710   1.542  0.0669 -0.4655  0.2311
   45PCz    C30 3638   3.369   6.757   1.588 -0.3419  0.4581  0.5057
   45PCz    C31 3639   3.397   6.761   1.724 -0.9920  0.1449 -0.0053
   45PCz    C32 3640   3.297   6.740   1.815 -0.3020 -0.0296 -0.0263
   45PCz    N33 3641   2.642   6.479   1.495 -0.7110 -0.4197  0.4652
   45PCz    C34 3642   2.765   6.545   1.519  0.5286  0.1939 -0.1696
   45PCz    C35 3643   2.797   6.677   1.496  0.7208 -0.3969 -0.7189
   45PCz    C36 3644   2.926   6.721   1.527 -0.3151  0.6327 -0.1868
   45PCz    C37 3645   3.014   6.633   1.586 -0.3884  0.7387  0.0410
   45PCz    C38 3646   2.979   6.495   1.609 -0.1498  0.4009 -0.3420
   45PCz    C39 3647   2.848   6.457   1.568 -0.4167 -0.3007  0.2293
   45PCz    C40 3648   2.793   6.324   1.560  0.5860 -0.3092 -0.3934
   45PCz    C41 3649   2.841   6.201   1.584 -0.0522  0.0371 -0.2537
   45PCz    C42 3650   2.757   6.091   1.554 -0.3453 -0.0675  0.4936
   45PCz    C43 3651   2.626   6.106   1.503  0.2706  0.4040 -0.6061
   45PCz    C44 3652   2.579   6.235   1.484  0.1530 -0.6843 -0.5141
   45PCz    C45 3653   2.663   6.343   1.508 -0.2885 -0.6043 -0.0685
   45PCz    C46 3654   2.521   6.531   1.534 -0.4170  0.0172  0.7132
   45PCz    C47 3655   2.514   6.613   1.651  0.1366 -0.1975  0.1989
   45PCz    C48 3656   2.386   6.661   1.687  0.2442  0.7548  0.2547
   45PCz    C49 3657   2.274   6.627   1.608 -0.1848 -0.4806 -0.2323
   45PCz    C50 3658   2.290   6.564   1.487 -0.0902  0.7505 -0.0747
   45PCz    C51 3659   2.413   6.511   1.443  0.6354  0.5053  0.3216
   45PCz    H52 3660   3.035   6.928   1.791  0.6078 -0.1045  0.0399
   45PCz    H53 3661   2.882   7.100   1.933 -2.7626  0.6168  3.6356
   45PCz    H54 3662   2.777   6.776   2.189  0.4508  2.1699  0.3740
   45PCz    H55 3663   2.852   6.495   2.208 -0.8730 -0.0469 -1.8145
   45PCz    H56 3664   2.971   6.272   2.193 -1.3034 -0.6865 -0.3120
   45PCz    H57 3665   3.138   6.228   2.023 -1.0865 -0.1143  0.1432
   45PCz    H58 3666   3.201   6.409   1.862 -1.3695  0.0591 -0.7400
   45PCz    H59 3667   2.953   7.121   2.305  0.7054  1.3537  0.7614
   45PCz    H60 3668   2.985   7.359   2.352 -0.2560 -3.6904  1.8449
   45PCz    H61 3669   2.827   7.529   2.258  2.6276  0.2203 -1.8192
   45PCz    H62 3670   2.625   7.465   2.127  0.5324  0.2416 -0.2249
   45PCz    H63 3671   2.469   7.334   1.967 -1.6989  0.1731  1.2774
   45PCz    H64 3672   2.335   7.176   1.830 -0.6212  1.2604  1.0771
   45PCz    H65 3673   2.374   6.912   1.864 -0.2094  0.1352 -0.2461
   45PCz    H66 3674   2.560   6.843   1.985  1.1163  0.5919 -1.1840
   45PCz    H67 3675   3.229   6.703   1.436  0.6254 -2.0421  0.1880
   45PCz    H68 3676   3.448   6.776   1.516 -2.1240  3.0292 -0.9235
   45PCz    H69 3677   3.495   6.795   1.758 -1.0190  0.7006 -0.4770
   45PCz    H70 3678   3.322   6.764   1.918 -0.6658  1.5146 -0.2669
   45PCz    H71 3679   2.720   6.741   1.454 -1.8949 -1.2382  2.3555
   45PCz    H72 3680   2.947   6.824   1.501 -2.5231  1.4448  0.9503
   45PCz    H73 3681   3.042   6.428   1.667 -1.3784 -1.5071 -1.0779
   45PCz    H74 3682   2.943   6.187   1.620 -0.6557  1.3021  2.1857
   45PCz    H75 3683   2.791   5.988   1.568 -2.3242 -1.0922 -1.5441
   45PCz    H76 3684   2.561   6.023   1.476  0.9901 -0.0710 -0.9303
   45PCz    H77 3685   2.477   6.245   1.447  0.3095  0.3464 -0.6903
   45PCz    H78 3686   2.594   6.631   1.722  0.3582 -2.8899  0.7293
   45PCz    H79 3687   2.373   6.701   1.787  1.2893 -1.4010  1.3425
   45PCz    H80 3688   2.171   6.657   1.627 -0.8111 -0.6657 -2.8170
   45PCz    H81 3689   2.197   6.545   1.435 -0.3548  0.3876  0.5165
   45PCz    H82 3690   2.424   6.457   1.350 -1.0571 -0.1604  0.4613
   46PCz     N1 3691   5.120   6.938   0.198  0.0789 -0.3008 -0.3052
   46PCz     C2 3692   5.031   7.029   0.266 -0.3461  0.1478  0.2731
   46PCz     C3 3693   5.055   7.110   0.377  0.1829  0.3233  0.5178
   46PCz     C4 3694   4.947   7.177   0.435  0.1602  0.0073  0.1548
   46PCz     C5 3695   4.811   7.148   0.388  0.1460  0.4103 -0.1766
   46PCz     C6 3696   4.790   7.051   0.284 -0.1244  0.3524  0.5696
   46PCz     C7 3697   4.905   6.987   0.228 -0.5273  0.0922  0.0955
   46PCz     C8 3698   4.915   6.877   0.130 -0.4341 -0.4114 -0.0929
   46PCz     C9 3699   4.821   6.806   0.056 -0.1114  0.0588 -0.1659
   46PCz    C10 3700   4.867   6.685  -0.004  0.6329  0.4548  0.0096
   46PCz    C11 3701   5.002   6.645  -0.011 -0.3054 -0.6902 -0.5478
   46PCz    C12 3702   5.093   6.729   0.054 -0.0932 -0.0783 -0.2738
   46PCz    C13 3703   5.049   6.841   0.120 -0.5593 -0.1196 -0.2757
   46PCz    N14 3704   4.705   7.207   0.454  0.5577  0.0650  0.0103
   46PCz    C15 3705   4.615   7.130   0.535  0.6092  0.6228  0.0470
   46PCz    C16 3706   4.629   7.017   0.610  0.5608 -0.2690 -0.3191
   46PCz    C17 3707   4.524   6.981   0.699 -0.5535 -0.1512 -0.6215
   46PCz    C18 3708   4.397   7.045   0.700  0.1445 -0.1749 -0.0141
   46PCz    C19 3709   4.381   7.160   0.615  0.8966  0.0678 -0.2354
   46PCz    C20 3710   4.499   7.204   0.545  0.2526 -0.9168  0.3950
   46PCz    C21 3711   4.514   7.323   0.457  0.5091  0.2297 -0.2308
   46PCz    C22 3712   4.423   7.422   0.423 -0.5538 -0.1676 -0.2997
   46PCz    C23 3713   4.476   7.529   0.346  0.1224 -0.4549  0.1577
   46PCz    C24 3714   4.615   7.531   0.299  0.0150  0.1621 -0.0931
   46PCz    C25 3715   4.698   7.423   0.331 -0.4442  0.4194  0.5943
   46PCz    C26 3716   4.644   7.322   0.402  0.2471  0.3967  0.4746
   46PCz    C27 3717   5.255   6.925   0.238 -0.5438 -0.1761 -0.0314
   46PCz    C28 3718   5.354   6.997   0.159 -0.3010 -0.1069  0.4200
   46PCz    C29 3719   5.488   6.968   0.180 -0.7310  0.8826  0.1343
   46PCz    C30 3720   5.530   6.889   0.287  0.3048  0.2307  0.3886
   46PCz    C31 3721   5.432   6.829   0.369  0.4568  0.0546  0.2017
   46PCz    C32 3722   5.296   6.834   0.336  0.3952  0.2073  0.0545
   46PCz    N33 3723   5.343   7.279  -0.326 -0.4340  0.2683  0.0322
   46PCz    C34 3724   5.341   7.245  -0.188 -0.3713  1.2688 -0.0177
   46PCz    C35 3725   5.409   7.286  -0.075 -0.6675 -0.4399 -0.0596
   46PCz    C36 3726   5.395   7.204   0.036 -0.4067 -0.2636  0.0875
   46PCz    C37 3727   5.315   7.091   0.049 -0.1415 -0.1540  0.7243
   46PCz    C38 3728   5.233   7.056  -0.061  0.5522 -0.1684 -0.3660
   46PCz    C39 3729   5.254   7.130  -0.179  1.1492 -0.0035  0.0427
   46PCz    C40 3730   5.220   7.091  -0.314  0.1762 -0.8731 -0.2390
   46PCz    C41 3731   5.149   6.982  -0.364  0.3697  0.8501  0.2996
   46PCz    C42 3732   5.143   6.962  -0.506 -0.0210  0.3761 -0.0016
   46PCz    C43 3733   5.219   7.048  -0.591 -0.3082 -0.6466  0.1131
   46PCz    C44 3734   5.295   7.151  -0.533 -0.8983  0.5986  0.0810
   46PCz    C45 3735   5.292   7.173  -0.398 -0.0932 -0.2044 -0.0876
   46PCz    C46 3736   5.335   7.415  -0.368  0.2270 -0.2845 -0.0499
   46PCz    C47 3737   5.215   7.461  -0.426 -0.0464  0.4022  0.0468
   46PCz    C48 3738   5.210   7.590  -0.475 -0.2182  0.8786 -0.0439
   46PCz    C49 3739   5.315   7.677  -0.474 -0.4550  0.3401 -0.2059
   46PCz    C50 3740   5.436   7.632  -0.410 -0.4080 -0.5865  0.2376
   46PCz    C51 3741   5.448   7.500  -0.355  0.5830 -1.0439 -0.0101
   46PCz    H52 3742   5.158   7.120   0.409  0.5471 -0.0342 -0.4732
   46PCz    H53 3743   4.973   7.229   0.526  2.4561 -2.4512  1.0512
   46PCz    H54 3744   4.694   7.021   0.243 -0.1370 -2.5423  2.4726
   46PCz    H55 3745   4.718   6.840   0.059 -0.0797  0.2577 -1.0899
   46PCz    H56 3746   4.796   6.623  -0.059 -1.3203  1.0141  1.7553
   46PCz    H57 3747   5.038   6.564  -0.073  3.5809  3.1348 -3.9115
   46PCz    H58 3748   5.200   6.707   0.053 -0.2560 -1.0604  1.1378
   46PCz    H59 3749   4.728   6.971   0.602  0.6694  0.2234 -2.6159
   46PCz    H60 3750   4.537   6.887   0.751 -0.5781 -0.5679 -1.3588
   46PCz    H61 3751   4.315   6.998   0.753 -0.7805  0.9590 -0.3861
   46PCz    H62 3752   4.284   7.206   0.624  0.8141 -0.4438  2.3004
   46PCz    H63 3753   4.327   7.425   0.473  0.6530  2.6627  2.0928
   46PCz    H64 3754   4.417   7.620   0.344  2.3408  1.0700 -1.8597
   46PCz    H65 3755   4.651   7.613   0.239  0.5233  0.5676  0.7501
   46PCz    H66 3756   4.800   7.414   0.295 -1.3957 -0.2370 -2.1417
   46PCz    H67 3757   5.564   6.995   0.108 -0.2623  0.4740  0.4699
   46PCz    H68 3758   5.633   6.866   0.310 -0.0645 -1.0003  0.9189
   46PCz    H69 3759   5.473   6.768   0.449 -0.2184  2.2558  2.3592
   46PCz    H70 3760   5.225   6.778   0.396  1.1928 -0.1712  0.6673
   46PCz    H71 3761   5.474   7.373  -0.071 -3.0676  1.4188  1.1152
   46PCz    H72 3762   5.472   7.219   0.112 -0.7290 -0.6365  0.4938
   46PCz    H73 3763   5.178   6.963  -0.054 -0.1902  0.3303  0.8416
   46PCz    H74 3764   5.088   6.931  -0.289  2.3134  1.0565  2.1075
   46PCz    H75 3765   5.097   6.871  -0.545  0.1945 -0.2561  1.1779
   46PCz    H76 3766   5.222   7.023  -0.697  1.9121  0.0566 -0.0420
   46PCz    H77 3767   5.347   7.221  -0.599  1.8383 -0.9237  0.4767
   46PCz    H78 3768   5.128   7.396  -0.419  0.7767 -0.6054  1.6414
   46PCz    H79 3769   5.117   7.627  -0.518 -1.1771 -0.7535  0.5191
   46PCz    H80 3770   5.307   7.778  -0.512 -0.4886  0.7940  0.9747
   46PCz    H81 3771   5.522   7.697  -0.396  0.7046 -2.0597  0.4272
   46PCz    H82 3772   5.532   7.467  -0.295  2.2325  1.8534 -0.5645
   47PCz     N1 3773   0.194   3.547   4.952 -0.3744  0.1953 -0.5710
   47PCz     C2 3774   0.166   3.503   4.816 -0.0057  0.0198 -0.7468
   47PCz     C3 3775   0.077   3.555   4.725  0.8213 -0.5290 -0.2872
   47PCz     C4 3776   0.073   3.497   4.593 -0.4885  0.5977 -0.0207
   47PCz     C5 3777   0.177   3.404   4.562 -0.0350  0.9047  0.2918
   47PCz     C6 3778   0.280   3.371   4.656  0.5018 -0.3879  0.1248
   47PCz     C7 3779   0.273   3.422   4.785 -0.5226  0.1862 -0.4732
   47PCz     C8 3780   0.364   3.413   4.898  0.4193 -0.5013  0.3929
   47PCz     C9 3781   0.495   3.360   4.913  0.1651  0.0446  0.2497
   47PCz    C10 3782   0.567   3.377   5.030 -0.4525  0.1153 -0.4765
   47PCz    C11 3783   0.515   3.464   5.132  0.1302 -0.0257  0.0742
   47PCz    C12 3784   0.393   3.536   5.109  0.2340  0.3502  0.1532
   47PCz    C13 3785   0.319   3.498   4.997 -0.4532 -0.3832  0.6376
   47PCz    N14 3786   0.167   3.333   4.443  0.4322 -0.8749 -0.0529
   47PCz    C15 3787   0.053   3.261   4.412  0.4189  0.0752 -0.8108
   47PCz    C16 3788  -0.047   3.212   4.494 -0.5164 -0.4762  0.2990
   47PCz    C17 3789  -0.139   3.127   4.437 -0.5811  0.5274  0.2408
   47PCz    C18 3790  -0.137   3.094   4.303 -0.3135 -0.4232 -0.0572
   47PCz    C19 3791  -0.044   3.156   4.220 -0.4510  0.3987 -0.6814
   47PCz    C20 3792   0.058   3.235   4.276 -0.2168 -0.3617  0.2123
   47PCz    C21 3793   0.184   3.291   4.221  0.8770 -0.7766 -0.7989
   47PCz    C22 3794   0.238   3.305   4.096  0.4737  0.1725  0.0191
   47PCz    C23 3795   0.356   3.384   4.081  0.4350 -0.7402  1.0827
   47PCz    C24 3796   0.427   3.433   4.196  0.3293 -0.7117  0.7648
   47PCz    C25 3797   0.371   3.420   4.321 -0.8822 -0.7977 -0.4789
   47PCz    C26 3798   0.254   3.351   4.334  0.4997 -0.2894  0.2381
   47PCz    C27 3799   0.091   3.586   5.035  0.1247  0.0534  0.1886
   47PCz    C28 3800   0.093   3.721   5.075  0.5081 -0.2341  0.4328
   47PCz    C29 3801  -0.010   3.763   5.153 -0.3005  0.4690 -0.3629
   47PCz    C30 3802  -0.113   3.679   5.188  0.0235 -0.1924  0.0380
   47PCz    C31 3803  -0.109   3.543   5.156 -0.4998  0.0343 -0.1098
   47PCz    C32 3804  -0.005   3.488   5.080 -0.0090  0.0858  0.0341
   47PCz    N33 3805   0.501   4.100   4.985 -0.2286  0.0252 -0.1905
   47PCz    C34 3806   0.406   3.996   4.984  0.0695  0.4633  0.0794
   47PCz    C35 3807   0.325   3.955   4.876 -0.4285  0.3740 -0.5493
   47PCz    C36 3808   0.227   3.861   4.912 -0.7119  0.1058  0.3739
   47PCz    C37 3809   0.196   3.822   5.043  0.4242  0.6122  0.0573
   47PCz    C38 3810   0.264   3.884   5.155  0.2123  0.1515  0.6424
   47PCz    C39 3811   0.373   3.967   5.119 -0.4269 -0.1364  0.0120
   47PCz    C40 3812   0.453   4.051   5.202 -0.4484  0.1446 -0.1898
   47PCz    C41 3813   0.456   4.062   5.343 -0.3650  0.2117 -0.5244
   47PCz    C42 3814   0.540   4.156   5.404 -0.2211 -0.6695  0.2587
   47PCz    C43 3815   0.615   4.248   5.322 -0.2847 -0.5350 -0.3717
   47PCz    C44 3816   0.621   4.232   5.176  0.5430 -0.9386 -0.0368
   47PCz    C45 3817   0.531   4.136   5.120  0.2798  0.0856  0.3415
   47PCz    C46 3818   0.605   4.100   4.894  0.6871  0.1130 -0.4132
   47PCz    C47 3819   0.689   3.991   4.887 -0.8368 -0.1912  0.1452
   47PCz    C48 3820   0.783   3.989   4.782  0.0563 -0.1038  0.4368
   47PCz    C49 3821   0.801   4.102   4.696 -0.0017  0.2933 -0.7570
   47PCz    C50 3822   0.708   4.211   4.709  0.1498 -0.4194  0.5531
   47PCz    C51 3823   0.608   4.209   4.805 -0.3621 -0.3428 -0.6479
   47PCz    H52 3824  -0.000   3.626   4.752  1.2391 -0.6486  1.3263
   47PCz    H53 3825  -0.006   3.512   4.520 -1.1568 -1.2021  0.2704
   47PCz    H54 3826   0.358   3.302   4.626  0.8799  0.6064 -1.2913
   47PCz    H55 3827   0.542   3.308   4.829  0.1988 -2.6486  1.8396
   47PCz    H56 3828   0.664   3.330   5.039 -1.6808 -2.2783  1.6818
   47PCz    H57 3829   0.576   3.475   5.221  1.0687 -0.5449 -0.4998
   47PCz    H58 3830   0.356   3.602   5.187 -1.1120 -0.9318  0.6482
   47PCz    H59 3831  -0.037   3.223   4.601  1.3176 -2.4253  0.3962
   47PCz    H60 3832  -0.210   3.082   4.506  1.6282 -3.2612  0.3422
   47PCz    H61 3833  -0.188   3.011   4.255  0.9061  0.2158 -2.6018
   47PCz    H62 3834  -0.046   3.122   4.117 -2.0662 -2.0514  0.0555
   47PCz    H63 3835   0.193   3.257   4.009  0.0653  1.1142 -0.2993
   47PCz    H64 3836   0.404   3.390   3.984 -1.2883  2.8707  0.2496
   47PCz    H65 3837   0.528   3.467   4.178 -0.3048 -0.2297 -2.5168
   47PCz    H66 3838   0.420   3.461   4.409  1.6900  1.8223 -2.8975
   47PCz    H67 3839  -0.023   3.864   5.190 -0.6443 -0.4446  2.1659
   47PCz    H68 3840  -0.203   3.720   5.233  0.5871  0.9840  0.1305
   47PCz    H69 3841  -0.203   3.489   5.166 -0.3281 -0.0056  1.6125
   47PCz    H70 3842  -0.001   3.386   5.043 -0.9555  0.2086 -0.4480
   47PCz    H71 3843   0.344   3.990   4.775  1.8641 -1.4612 -0.8381
   47PCz    H72 3844   0.170   3.819   4.830  0.5491  0.2028 -0.5830
   47PCz    H73 3845   0.247   3.870   5.261  0.4049 -0.8751  0.5467
   47PCz    H74 3846   0.387   4.007   5.405 -1.1478  0.1909 -1.3845
   47PCz    H75 3847   0.532   4.165   5.512  1.4272 -2.5893  0.5975
   47PCz    H76 3848   0.665   4.330   5.374  1.7086 -0.2121 -2.6257
   47PCz    H77 3849   0.678   4.297   5.111 -0.0072 -1.7964 -1.4371
   47PCz    H78 3850   0.671   3.907   4.954 -0.2249  0.2609  0.8977
   47PCz    H79 3851   0.853   3.907   4.764  0.8580  1.0193 -2.0592
   47PCz    H80 3852   0.880   4.101   4.622 -1.4744  0.7126 -2.4181
   47PCz    H81 3853   0.711   4.293   4.637 -1.6493  0.2390  1.1612
   47PCz    H82 3854   0.537   4.291   4.812 -1.4027 -1.2656 -0.1414
   48PCz     N1 3855   1.984   6.496   6.217  0.0029 -0.8276  0.4726
   48PCz     C2 3856   1.846   6.519   6.223 -0.3494  0.4566  0.1867
   48PCz     C3 3857   1.779   6.627   6.273 -0.5410  0.1401 -0.0300
   48PCz     C4 3858   1.640   6.618   6.274  0.3969 -0.2841 -0.2225
   48PCz     C5 3859   1.572   6.506   6.211  0.2912 -0.1263  0.2823
   48PCz     C6 3860   1.644   6.404   6.149  0.2094  0.3889  0.5689
   48PCz     C7 3861   1.783   6.415   6.156 -0.4902  0.6279 -0.1219
   48PCz     C8 3862   1.889   6.323   6.110 -0.6926 -0.3892 -0.0057
   48PCz     C9 3863   1.885   6.204   6.039  0.3528 -0.3853 -0.1137
   48PCz    C10 3864   2.005   6.138   6.010  0.0674  0.4763 -1.0546
   48PCz    C11 3865   2.126   6.187   6.057  0.2808 -0.2226  0.0271
   48PCz    C12 3866   2.132   6.315   6.117  0.3133 -0.4294  0.4981
   48PCz    C13 3867   2.008   6.378   6.153  0.0518 -0.0286  0.5544
   48PCz    N14 3868   1.431   6.511   6.202 -0.3714  0.3698 -0.4203
   48PCz    C15 3869   1.344   6.414   6.259 -0.9691 -0.1906 -0.1637
   48PCz    C16 3870   1.378   6.312   6.347 -0.3522  0.3875  0.3242
   48PCz    C17 3871   1.274   6.226   6.381 -0.1275  0.7403  0.1174
   48PCz    C18 3872   1.139   6.263   6.363  0.2637  0.0959 -0.4264
   48PCz    C19 3873   1.106   6.374   6.281  0.4053 -0.6055 -0.2919
   48PCz    C20 3874   1.212   6.460   6.231 -0.0069  0.7002 -1.6282
   48PCz    C21 3875   1.224   6.569   6.137 -0.3253 -0.0800 -1.4024
   48PCz    C22 3876   1.125   6.630   6.057 -0.7347 -0.1781 -0.1102
   48PCz    C23 3877   1.164   6.732   5.971 -0.0095 -0.5633 -0.0621
   48PCz    C24 3878   1.297   6.781   5.982 -0.6154 -0.2400  0.2187
   48PCz    C25 3879   1.399   6.712   6.050 -0.0686 -0.2382  0.4969
   48PCz    C26 3880   1.360   6.605   6.129 -0.2719 -0.3043 -0.1335
   48PCz    C27 3881   2.076   6.602   6.210  0.2233 -0.1119  0.5242
   48PCz    C28 3882   2.063   6.691   6.099 -0.6294 -0.6576 -0.2045
   48PCz    C29 3883   2.157   6.798   6.091 -0.4155  0.7569  0.3142
   48PCz    C30 3884   2.249   6.816   6.194 -0.3244 -0.2503 -0.1464
   48PCz    C31 3885   2.261   6.729   6.304 -0.1001 -0.0190  0.4621
   48PCz    C32 3886   2.171   6.622   6.314 -0.3774  0.1847  0.0759
   48PCz    N33 3887   1.681   6.641   5.692  0.4039  0.0202 -0.2254
   48PCz    C34 3888   1.778   6.680   5.783 -0.3833  0.1017  0.5506
   48PCz    C35 3889   1.791   6.795   5.861 -0.1346 -0.6558 -0.0932
   48PCz    C36 3890   1.887   6.793   5.965 -0.6094  0.2546 -0.1123
   48PCz    C37 3891   1.962   6.678   5.995  0.5921 -0.3544 -0.3145
   48PCz    C38 3892   1.949   6.566   5.912 -0.1822  0.2135  0.5987
   48PCz    C39 3893   1.863   6.571   5.803  0.5690  0.0905 -0.4651
   48PCz    C40 3894   1.820   6.468   5.714 -0.3451 -0.2062 -0.0992
   48PCz    C41 3895   1.856   6.336   5.696  0.3792 -0.1433  0.4362
   48PCz    C42 3896   1.794   6.258   5.595  0.7323  0.3074  0.2808
   48PCz    C43 3897   1.680   6.310   5.520 -0.2908  0.4722 -0.0562
   48PCz    C44 3898   1.637   6.438   5.546  0.1340 -0.2944 -0.0855
   48PCz    C45 3899   1.705   6.515   5.643  0.2826 -1.1683 -0.4658
   48PCz    C46 3900   1.559   6.710   5.674 -0.1394  0.5091  0.5888
   48PCz    C47 3901   1.438   6.646   5.694  0.3519  0.7092  0.4378
   48PCz    C48 3902   1.318   6.713   5.666 -0.0519  0.4223  0.2417
   48PCz    C49 3903   1.324   6.833   5.596  0.6737 -0.7319 -0.0648
   48PCz    C50 3904   1.444   6.902   5.586 -0.4975 -0.4173 -0.2963
   48PCz    C51 3905   1.565   6.839   5.616 -0.5033  0.1789 -0.6786
   48PCz    H52 3906   1.829   6.717   6.308  1.6267 -0.3185 -1.6659
   48PCz    H53 3907   1.585   6.707   6.302 -1.5047 -1.2054 -0.8845
   48PCz    H54 3908   1.589   6.335   6.086  0.1421  0.7401  0.2372
   48PCz    H55 3909   1.795   6.152   6.011  0.7437 -2.0011  1.4806
   48PCz    H56 3910   1.997   6.042   5.961 -0.5673 -0.2646  0.4406
   48PCz    H57 3911   2.222   6.142   6.035 -0.2264  0.2427 -4.0038
   48PCz    H58 3912   2.222   6.365   6.150 -0.2839  0.3536  0.9645
   48PCz    H59 3913   1.484   6.308   6.373  0.2512  0.5436 -1.9596
   48PCz    H60 3914   1.300   6.142   6.445 -1.1817 -1.0477 -1.6673
   48PCz    H61 3915   1.051   6.212   6.401 -1.4074  3.3054  0.3860
   48PCz    H62 3916   1.007   6.408   6.250  1.0667  0.5639 -1.2371
   48PCz    H63 3917   1.019   6.606   6.060 -0.5291 -1.0584  0.1194
   48PCz    H64 3918   1.098   6.790   5.908  2.1284  1.7902 -0.3183
   48PCz    H65 3919   1.330   6.863   5.919  0.2216  0.2729  1.2793
   48PCz    H66 3920   1.502   6.744   6.033  0.2382 -2.4649 -2.9868
   48PCz    H67 3921   2.156   6.870   6.010 -2.5112  1.0553  0.5396
   48PCz    H68 3922   2.328   6.890   6.187 -0.6436  0.1367  0.3200
   48PCz    H69 3923   2.339   6.752   6.377 -1.1409  3.1194  0.7217
   48PCz    H70 3924   2.170   6.551   6.396 -0.6026  2.3453  2.0480
   48PCz    H71 3925   1.721   6.879   5.859  0.5393  0.0334  2.0661
   48PCz    H72 3926   1.904   6.883   6.023 -1.8768  1.3651 -1.3989
   48PCz    H73 3927   2.022   6.486   5.925  0.2545  0.9078  3.0229
   48PCz    H74 3928   1.943   6.294   5.745 -0.7008 -0.8499  1.7957
   48PCz    H75 3929   1.837   6.162   5.569 -0.8639  0.1748 -2.1417
   48PCz    H76 3930   1.626   6.244   5.453  0.1827  0.4607 -0.4369
   48PCz    H77 3931   1.552   6.485   5.498  0.8316 -0.3275 -1.4111
   48PCz    H78 3932   1.431   6.543   5.729 -2.2535  0.6413 -0.0657
   48PCz    H79 3933   1.219   6.667   5.666 -0.2732  0.8464  1.9112
   48PCz    H80 3934   1.227   6.878   5.573  0.1866 -1.7225 -0.0082
   48PCz    H81 3935   1.445   7.004   5.550  0.6960 -0.3465 -0.0989
   48PCz    H82 3936   1.664   6.881   5.601 -0.0923  1.2370  3.6659
   49PCz     N1 3937   4.961   4.428   4.060 -0.5482  0.0416 -0.2561
   49PCz     C2 3938   5.061   4.339   4.023  0.1431  0.0684  0.8361
   49PCz     C3 3939   5.046   4.211   3.971  0.1572 -0.2946  0.0731
   49PCz     C4 3940   5.165   4.137   3.947  0.0787  0.0147 -0.0635
   49PCz     C5 3941   5.290   4.194   3.986  0.5231 -0.4524 -0.4927
   49PCz     C6 3942   5.297   4.326   4.038  0.0176 -0.0148  0.1356
   49PCz     C7 3943   5.179   4.405   4.046  0.6805  1.0751 -0.7112
   49PCz     C8 3944   5.151   4.539   4.094 -0.0417  0.4268  0.2595
   49PCz     C9 3945   5.238   4.639   4.125 -0.6481  0.2747  0.5844
   49PCz    C10 3946   5.177   4.761   4.169 -0.0813  0.5718  0.8029
   49PCz    C11 3947   5.038   4.776   4.170 -0.5148  0.0922 -0.9705
   49PCz    C12 3948   4.951   4.668   4.146 -0.0968  1.0998 -0.7094
   49PCz    C13 3949   5.014   4.547   4.102 -0.2364 -0.2626  0.8933
   49PCz    N14 3950   5.412   4.128   3.972 -0.4598 -0.1152 -0.3218
   49PCz    C15 3951   5.433   3.996   4.013 -0.7548  0.4903  0.0055
   49PCz    C16 3952   5.379   3.925   4.119 -0.4748  0.7868 -0.0454
   49PCz    C17 3953   5.442   3.802   4.154 -0.1762  0.2014  0.2920
   49PCz    C18 3954   5.555   3.756   4.087 -0.0523 -0.1339 -0.4702
   49PCz    C19 3955   5.607   3.839   3.984 -0.1645  0.4451 -0.9481
   49PCz    C20 3956   5.553   3.961   3.952  0.8844 -0.7738  0.1607
   49PCz    C21 3957   5.589   4.063   3.854  0.1277 -0.4283 -0.3646
   49PCz    C22 3958   5.691   4.063   3.759  0.6403  0.4539  0.6754
   49PCz    C23 3959   5.701   4.175   3.676  0.3277 -1.4666 -0.0896
   49PCz    C24 3960   5.612   4.286   3.692 -0.5482 -0.5515  0.0913
   49PCz    C25 3961   5.509   4.287   3.794 -0.2219  0.1747 -0.6651
   49PCz    C26 3962   5.491   4.166   3.864 -0.8109 -0.2485 -0.6327
   49PCz    C27 3963   4.825   4.402   4.049 -0.5655 -0.6232 -0.2267
   49PCz    C28 3964   4.744   4.474   3.955 -0.3375  0.1845 -0.2398
   49PCz    C29 3965   4.603   4.465   3.963 -0.4137  0.5152  0.5683
   49PCz    C30 3966   4.545   4.375   4.056 -0.7157  0.0348 -0.1036
   49PCz    C31 3967   4.625   4.307   4.151 -0.5323 -0.5380  0.1414
   49PCz    C32 3968   4.764   4.315   4.139  0.0746  0.2828 -0.5817
   49PCz    N33 3969   4.972   4.852   3.609  0.1559  0.2461  0.2043
   49PCz    C34 3970   4.926   4.741   3.686 -0.1360  0.7455 -0.1791
   49PCz    C35 3971   4.963   4.611   3.674 -0.1670 -0.3169  0.1980
   49PCz    C36 3972   4.901   4.523   3.760  0.2243  0.2332  0.1289
   49PCz    C37 3973   4.804   4.568   3.856 -0.2600 -0.1125 -0.5579
   49PCz    C38 3974   4.768   4.705   3.864  0.1747  0.1078  0.1247
   49PCz    C39 3975   4.830   4.787   3.774 -0.6155 -0.8043  0.2215
   49PCz    C40 3976   4.832   4.932   3.762  0.5320 -0.0008 -0.5916
   49PCz    C41 3977   4.765   5.040   3.827  0.3161 -0.2246 -0.0173
   49PCz    C42 3978   4.796   5.175   3.791  0.0893  0.4460 -0.0319
   49PCz    C43 3979   4.895   5.207   3.693  0.1277 -0.0322 -0.7371
   49PCz    C44 3980   4.957   5.102   3.629  0.5538  0.3422 -1.2404
   49PCz    C45 3981   4.922   4.969   3.660  1.0322  0.6408  0.2946
   49PCz    C46 3982   4.974   4.839   3.475 -0.6834 -0.1908  1.0964
   49PCz    C47 3983   5.082   4.888   3.407  0.3475 -0.0717  0.4281
   49PCz    C48 3984   5.084   4.884   3.269 -0.2170  0.4933  0.5674
   49PCz    C49 3985   4.976   4.827   3.200  0.3269 -0.0709  0.3986
   49PCz    C50 3986   4.867   4.776   3.271 -0.6350  0.1739 -0.5007
   49PCz    C51 3987   4.863   4.783   3.410  0.1639 -0.6169  0.1653
   49PCz    H52 3988   4.951   4.172   3.937  0.3115  0.3907 -1.1980
   49PCz    H53 3989   5.167   4.036   3.907 -1.3952 -0.4005  0.8085
   49PCz    H54 3990   5.392   4.370   4.066 -0.4522  1.3989 -0.3912
   49PCz    H55 3991   5.344   4.627   4.107 -0.8433  1.0126 -1.2313
   49PCz    H56 3992   5.252   4.840   4.169  2.8514 -1.9547 -1.3400
   49PCz    H57 3993   4.997   4.874   4.193  2.0049  1.0980 -0.5092
   49PCz    H58 3994   4.843   4.674   4.149 -0.3871 -2.3290  1.4794
   49PCz    H59 3995   5.294   3.960   4.177  0.5110  1.9711  0.7340
   49PCz    H60 3996   5.397   3.741   4.232 -1.4135  1.6404  0.7441
   49PCz    H61 3997   5.599   3.658   4.104 -0.1908 -0.6353 -2.6950
   49PCz    H62 3998   5.701   3.809   3.938 -0.6312  0.4567 -1.9299
   49PCz    H63 3999   5.767   3.986   3.751 -0.3264 -0.5693  1.0654
   49PCz    H64 4000   5.762   4.184   3.588 -1.1075 -0.9476 -1.0642
   49PCz    H65 4001   5.641   4.378   3.642 -0.7662  0.6471  2.0400
   49PCz    H66 4002   5.449   4.373   3.822 -0.1199  0.2438 -0.6570
   49PCz    H67 4003   4.542   4.508   3.884  1.5045  1.3033 -0.5693
   49PCz    H68 4004   4.439   4.349   4.060 -0.6102 -0.6424 -1.3016
   49PCz    H69 4005   4.584   4.236   4.222 -0.6710  0.4920  1.1247
   49PCz    H70 4006   4.825   4.254   4.205 -1.2787 -1.5771 -0.9703
   49PCz    H71 4007   5.024   4.573   3.592  0.2736  1.5341 -0.3895
   49PCz    H72 4008   4.934   4.420   3.757 -0.2113  0.1106 -0.8569
   49PCz    H73 4009   4.689   4.746   3.927 -0.1803 -0.4743  0.0666
   49PCz    H74 4010   4.692   5.011   3.902  1.5556  0.0270  1.3278
   49PCz    H75 4011   4.747   5.259   3.839  1.0596  2.5533 -2.5248
   49PCz    H76 4012   4.925   5.310   3.677  4.0382 -0.9317 -0.2397
   49PCz    H77 4013   5.041   5.118   3.562  1.8444  2.2564  0.7144
   49PCz    H78 4014   5.168   4.924   3.461  1.3292  1.1175 -1.7988
   49PCz    H79 4015   5.167   4.915   3.206 -0.9631  0.3900 -0.4894
   49PCz    H80 4016   4.983   4.825   3.092  1.5300  0.7182  0.4370
   49PCz    H81 4017   4.799   4.712   3.217 -0.2912 -0.9722  0.3914
   49PCz    H82 4018   4.780   4.745   3.469  0.3407 -1.0434  0.1438
   50PCz     N1 4019   6.756   6.888   0.147  0.1494 -0.3175 -0.2797
   50PCz     C2 4020   6.733   6.937   0.020 -0.6416  0.2416  0.0532
   50PCz     C3 4021   6.825   6.974  -0.077  0.9524 -0.4508  0.2310
   50PCz     C4 4022   6.775   7.029  -0.196  0.8194  0.3731  0.0437
   50PCz     C5 4023   6.636   7.033  -0.220 -0.2422  0.3177 -0.1927
   50PCz     C6 4024   6.547   7.004  -0.115 -0.1891  0.6364 -0.0946
   50PCz     C7 4025   6.596   6.959   0.008  0.4073  0.1769  0.0286
   50PCz     C8 4026   6.532   6.921   0.130  0.1465  0.8379  0.2294
   50PCz     C9 4027   6.394   6.918   0.170  0.0034 -0.0166  0.2816
   50PCz    C10 4028   6.369   6.869   0.301  0.1329  0.5707  0.3841
   50PCz    C11 4029   6.468   6.827   0.390 -0.2564  0.8979  0.8541
   50PCz    C12 4030   6.602   6.827   0.347 -0.3180 -0.8721 -0.2316
   50PCz    C13 4031   6.632   6.876   0.216 -0.4934 -0.2977  0.3847
   50PCz    N14 4032   6.587   7.066  -0.350 -0.2695 -0.4390  0.3584
   50PCz    C15 4033   6.484   7.158  -0.380 -0.0328 -0.7395 -0.7102
   50PCz    C16 4034   6.398   7.237  -0.300 -1.2033  0.4102  0.3705
   50PCz    C17 4035   6.315   7.332  -0.370  0.0524 -0.0925  0.4008
   50PCz    C18 4036   6.296   7.323  -0.511  0.1382 -0.1739  0.2328
   50PCz    C19 4037   6.382   7.244  -0.587  0.1323 -0.6478  0.2721
   50PCz    C20 4038   6.474   7.160  -0.521 -0.0078  0.5066 -0.0807
   50PCz    C21 4039   6.568   7.054  -0.569 -0.2178  0.5436 -0.0629
   50PCz    C22 4040   6.582   7.003  -0.700  0.5128 -0.0596 -0.8534
   50PCz    C23 4041   6.685   6.904  -0.716 -0.0471  0.5543  0.3731
   50PCz    C24 4042   6.754   6.847  -0.607  0.3083  0.1779  0.1339
   50PCz    C25 4043   6.725   6.896  -0.476  0.2908  0.3280  0.0908
   50PCz    C26 4044   6.638   6.999  -0.459  0.2346 -0.2529  0.2345
   50PCz    C27 4045   6.856   6.798   0.180 -0.7754  0.5119  0.3446
   50PCz    C28 4046   6.865   6.674   0.101  0.8339  0.3709 -0.3658
   50PCz    C29 4047   6.965   6.580   0.133 -0.7483 -0.2885 -0.3914
   50PCz    C30 4048   7.056   6.597   0.242  0.7399 -0.1748  0.0905
   50PCz    C31 4049   7.039   6.716   0.322 -0.1641 -0.4995  0.0623
   50PCz    C32 4050   6.936   6.810   0.292  0.1231 -0.1851 -0.3850
   50PCz    N33 4051   6.588   6.466  -0.343 -0.1488  0.3328  0.4405
   50PCz    C34 4052   6.664   6.536  -0.250 -0.1562  0.6976 -0.1611
   50PCz    C35 4053   6.767   6.623  -0.262 -1.4433 -0.4674  0.0562
   50PCz    C36 4054   6.822   6.681  -0.145  0.6731 -0.1483 -0.0011
   50PCz    C37 4055   6.781   6.636  -0.018 -0.1295 -0.1477 -0.1429
   50PCz    C38 4056   6.678   6.544  -0.005  0.4186  0.0138  0.3415
   50PCz    C39 4057   6.612   6.496  -0.123 -0.6130 -0.1607  0.3408
   50PCz    C40 4058   6.500   6.406  -0.152  0.0019 -0.2059 -1.0297
   50PCz    C41 4059   6.420   6.330  -0.069 -0.7414 -0.9604  0.2465
   50PCz    C42 4060   6.322   6.242  -0.127 -0.3802 -0.0845 -0.0320
   50PCz    C43 4061   6.304   6.241  -0.266 -0.2382 -0.2905  0.7132
   50PCz    C44 4062   6.393   6.306  -0.352 -0.6815  0.1366 -0.4697
   50PCz    C45 4063   6.488   6.388  -0.290 -0.1745 -0.1713 -0.3613
   50PCz    C46 4064   6.601   6.501  -0.474 -0.1088 -0.4367 -0.8378
   50PCz    C47 4065   6.497   6.581  -0.525  0.1861  0.1005 -0.5443
   50PCz    C48 4066   6.499   6.624  -0.657 -0.5464 -0.1982  1.2017
   50PCz    C49 4067   6.616   6.598  -0.738  0.0906  0.3754 -0.6778
   50PCz    C50 4068   6.727   6.531  -0.684  0.0092 -0.0118 -0.0921
   50PCz    C51 4069   6.715   6.476  -0.556  0.1625  0.0984  0.4271
   50PCz    H52 4070   6.931   6.953  -0.074  1.2601  1.0884  0.5649
   50PCz    H53 4071   6.851   7.047  -0.272  0.5325  1.1481 -0.0743
   50PCz    H54 4072   6.440   6.995  -0.132 -0.4037  0.3747  1.2653
   50PCz    H55 4073   6.318   6.950   0.098 -1.3697 -3.7626 -0.1314
   50PCz    H56 4074   6.267   6.873   0.339  0.4335  3.6608  1.1382
   50PCz    H57 4075   6.439   6.797   0.490  0.7424  0.0744  0.9136
   50PCz    H58 4076   6.679   6.788   0.412 -0.5504 -2.3483 -0.8110
   50PCz    H59 4077   6.410   7.232  -0.192 -1.1550 -1.9239  0.3031
   50PCz    H60 4078   6.254   7.398  -0.311 -0.9470  0.3400 -1.0637
   50PCz    H61 4079   6.220   7.378  -0.565  1.9320  1.7836 -0.4225
   50PCz    H62 4080   6.366   7.244  -0.695  0.6116  0.3909  0.1897
   50PCz    H63 4081   6.525   7.047  -0.782 -1.3567 -0.3479  0.2263
   50PCz    H64 4082   6.692   6.863  -0.817  2.7120  1.3677  0.1522
   50PCz    H65 4083   6.828   6.771  -0.632  0.2506  0.9540 -2.7211
   50PCz    H66 4084   6.774   6.850  -0.390  0.4821 -0.2525 -0.3171
   50PCz    H67 4085   6.976   6.486   0.079 -0.4096 -0.3188 -0.2745
   50PCz    H68 4086   7.126   6.520   0.273 -1.4555 -1.9428  0.9415
   50PCz    H69 4087   7.098   6.741   0.410 -0.4844  0.2776  0.0689
   50PCz    H70 4088   6.916   6.893   0.359 -0.3193  0.0311 -0.7741
   50PCz    H71 4089   6.806   6.648  -0.360  2.1018 -2.4262  0.8168
   50PCz    H72 4090   6.911   6.741  -0.156  0.5526 -0.0465 -0.4452
   50PCz    H73 4091   6.638   6.504   0.089 -2.8527 -2.4030 -1.8461
   50PCz    H74 4092   6.446   6.324   0.037 -1.3673 -1.7411  0.3669
   50PCz    H75 4093   6.268   6.184  -0.053 -2.2574  0.9915 -0.4796
   50PCz    H76 4094   6.233   6.172  -0.311  0.3095 -1.2985  1.3598
   50PCz    H77 4095   6.381   6.307  -0.460  0.1775  0.7321 -0.5719
   50PCz    H78 4096   6.406   6.597  -0.468  2.0622  0.6477  2.5546
   50PCz    H79 4097   6.413   6.679  -0.693 -0.5674 -0.7121  0.4512
   50PCz    H80 4098   6.613   6.639  -0.839 -0.3295  1.8094 -0.1101
   50PCz    H81 4099   6.812   6.506  -0.748  0.0309 -0.2333  0.0204
   50PCz    H82 4100   6.797   6.417  -0.518  0.2022  0.9521  1.7434
   51PCz     N1 4101   0.729   1.961   7.806  0.3197 -0.3844  0.4052
   51PCz     C2 4102   0.780   2.014   7.924 -0.3181  0.1780  0.6669
   51PCz     C3 4103   0.716   2.030   8.050  0.3203  0.2215  0.3713
   51PCz     C4 4104   0.785   2.109   8.144 -0.1633 -0.2738 -0.3475
   51PCz     C5 4105   0.913   2.165   8.118  0.0154 -0.1485  0.1073
   51PCz     C6 4106   0.975   2.146   7.991  0.2161 -0.0850  0.4591
   51PCz     C7 4107   0.906   2.061   7.896  0.4061 -0.2001 -0.7312
   51PCz     C8 4108   0.939   2.029   7.747 -0.0730  0.0630  0.3264
   51PCz     C9 4109   1.048   2.059   7.663 -0.4833 -0.2191 -0.3650
   51PCz    C10 4110   1.037   2.033   7.525 -0.3007 -0.4637 -0.8718
   51PCz    C11 4111   0.916   1.982   7.473  0.9871 -0.2283 -0.1569
   51PCz    C12 4112   0.804   1.954   7.554 -0.7262  0.2491 -0.5347
   51PCz    C13 4113   0.822   1.969   7.695  0.8883 -0.1162  0.2214
   51PCz    N14 4114   0.966   2.255   8.217 -0.1633 -0.4054  0.6521
   51PCz    C15 4115   0.952   2.388   8.210 -0.2088 -1.1999  0.1834
   51PCz    C16 4116   0.919   2.473   8.100  0.3288  0.1895 -0.1328
   51PCz    C17 4117   0.910   2.611   8.123 -0.0942  0.0439 -0.4576
   51PCz    C18 4118   0.950   2.657   8.248  0.4629 -0.1623 -0.5499
   51PCz    C19 4119   0.983   2.571   8.350 -0.1371 -0.3601  0.5400
   51PCz    C20 4120   0.985   2.437   8.331  0.4662  0.0495 -0.8043
   51PCz    C21 4121   1.010   2.326   8.424 -0.1741 -0.1965  0.5651
   51PCz    C22 4122   1.047   2.311   8.564  0.0761 -0.0189 -0.3720
   51PCz    C23 4123   1.061   2.180   8.615 -0.5108  0.6925  0.7237
   51PCz    C24 4124   1.042   2.067   8.532 -0.2563  0.4271  0.2412
   51PCz    C25 4125   0.995   2.080   8.402 -1.0737  0.2859  0.3068
   51PCz    C26 4126   0.991   2.208   8.348  0.4000 -0.0657 -0.3031
   51PCz    C27 4127   0.596   1.937   7.788  0.2396  0.6856  0.5744
   51PCz    C28 4128   0.545   1.809   7.822 -0.4634  0.3387 -0.3050
   51PCz    C29 4129   0.402   1.799   7.812 -0.0943 -0.3634 -0.2886
   51PCz    C30 4130   0.328   1.898   7.749 -0.1854 -0.7965 -0.8406
   51PCz    C31 4131   0.377   2.027   7.721 -0.0958  0.4519  0.1900
   51PCz    C32 4132   0.517   2.042   7.744  0.6161 -0.2877  0.0806
   51PCz    N33 4133   0.872   1.398   8.039 -0.8879 -0.2458  0.1926
   51PCz    C34 4134   0.778   1.498   8.000 -0.2368 -0.5436 -0.3462
   51PCz    C35 4135   0.664   1.545   8.070  0.1942 -0.0091 -0.4656
   51PCz    C36 4136   0.593   1.649   8.007  0.5619  0.0211  0.0902
   51PCz    C37 4137   0.625   1.696   7.880 -0.1240 -0.9288  0.5575
   51PCz    C38 4138   0.735   1.649   7.809  0.1833 -0.0221  0.2400
   51PCz    C39 4139   0.825   1.560   7.880  0.1356 -0.4622  0.0436
   51PCz    C40 4140   0.945   1.487   7.841 -0.0966 -0.1618  0.4647
   51PCz    C41 4141   1.038   1.506   7.735  0.7562 -0.3564 -1.2487
   51PCz    C42 4142   1.156   1.438   7.744 -0.2611 -0.2410  0.4912
   51PCz    C43 4143   1.194   1.370   7.859  0.1895  0.0991  0.0378
   51PCz    C44 4144   1.106   1.351   7.964  0.2311  0.4742  0.1380
   51PCz    C45 4145   0.980   1.399   7.947 -0.6691 -0.2873 -0.1750
   51PCz    C46 4146   0.857   1.306   8.140  0.0562 -0.0659 -0.3370
   51PCz    C47 4147   0.856   1.354   8.269  0.8334  0.5549 -0.2807
   51PCz    C48 4148   0.849   1.257   8.373 -0.3347  0.7491 -0.1361
   51PCz    C49 4149   0.837   1.119   8.345 -0.6733  0.8621  0.2867
   51PCz    C50 4150   0.851   1.070   8.213 -0.0071  0.0672  0.0619
   51PCz    C51 4151   0.859   1.171   8.110 -0.2820  0.1927  0.2419
   51PCz    H52 4152   0.616   1.992   8.069 -0.2806  1.6843  0.2673
   51PCz    H53 4153   0.734   2.125   8.239 -1.6128  0.5384 -1.2252
   51PCz    H54 4154   1.076   2.176   7.964  0.3050 -0.6685  0.1161
   51PCz    H55 4155   1.136   2.099   7.711 -2.4519  0.6682  2.8786
   51PCz    H56 4156   1.117   2.070   7.462 -0.0795 -0.5578 -0.6489
   51PCz    H57 4157   0.909   1.978   7.365 -1.9940  0.8544 -0.0956
   51PCz    H58 4158   0.714   1.914   7.509 -0.1512  0.0717 -1.5449
   51PCz    H59 4159   0.895   2.438   8.000  1.6658  0.9958 -0.7578
   51PCz    H60 4160   0.881   2.675   8.040  0.9122 -1.5436 -2.1122
   51PCz    H61 4161   0.949   2.764   8.263 -0.6572 -0.0043 -1.6159
   51PCz    H62 4162   1.011   2.616   8.444 -1.1619  0.6916  0.3635
   51PCz    H63 4163   1.074   2.399   8.622 -0.2767 -1.5342  2.2267
   51PCz    H64 4164   1.091   2.152   8.716 -0.5589 -2.1676  0.0547
   51PCz    H65 4165   1.059   1.969   8.577  1.3260  0.1639 -0.8594
   51PCz    H66 4166   0.987   1.988   8.344  0.0423 -0.6102  1.5137
   51PCz    H67 4167   0.360   1.703   7.840  1.5979 -0.7620  1.0949
   51PCz    H68 4168   0.222   1.883   7.736  0.2080 -1.5120 -3.8067
   51PCz    H69 4169   0.308   2.110   7.709  0.1040  0.7192  0.8752
   51PCz    H70 4170   0.552   2.143   7.724  0.0913 -0.0303  0.4026
   51PCz    H71 4171   0.638   1.516   8.171 -0.0017  1.0913 -0.1806
   51PCz    H72 4172   0.505   1.689   8.057 -0.0634  0.0265 -0.9781
   51PCz    H73 4173   0.754   1.689   7.710  0.1038  3.4584  1.4967
   51PCz    H74 4174   1.001   1.555   7.645 -0.4366 -1.1704 -1.2308
   51PCz    H75 4175   1.227   1.452   7.663 -0.2656 -0.0058  0.5260
   51PCz    H76 4176   1.292   1.324   7.864  1.4527  2.7305  2.1640
   51PCz    H77 4177   1.134   1.292   8.051  1.1102  1.0206  0.2332
   51PCz    H78 4178   0.864   1.459   8.293  0.6447  0.2925  1.0427
   51PCz    H79 4179   0.848   1.289   8.476 -0.5673  1.3579 -0.3201
   51PCz    H80 4180   0.819   1.048   8.425 -0.5953  1.2366  0.6333
   51PCz    H81 4181   0.848   0.964   8.191 -2.3231  0.2041 -0.5825
   51PCz    H82 4182   0.861   1.137   8.007 -2.0724 -2.1166  0.8648
   52PCz     N1 4183   3.878   6.502   2.896  0.0107 -0.0537 -0.0817
   52PCz     C2 4184   3.845   6.525   2.763  0.5829  0.6567 -0.4370
   52PCz     C3 4185   3.890   6.448   2.653 -0.1150 -0.5854  0.1843
   52PCz     C4 4186   3.819   6.458   2.528 -0.6369  0.3260  0.6327
   52PCz     C5 4187   3.703   6.538   2.521 -0.0012 -0.1785 -0.4145
   52PCz     C6 4188   3.662   6.614   2.637 -0.0754 -0.0991 -0.4314
   52PCz     C7 4189   3.729   6.602   2.755 -1.4161  0.7070 -0.0794
   52PCz     C8 4190   3.712   6.655   2.895 -0.4925  0.1583 -0.4256
   52PCz     C9 4191   3.616   6.747   2.952  0.3319  0.0558 -0.3637
   52PCz    C10 4192   3.631   6.780   3.088 -0.6659 -0.1807 -0.1398
   52PCz    C11 4193   3.738   6.724   3.167 -0.6570 -0.5930  0.1590
   52PCz    C12 4194   3.832   6.630   3.108  0.1976  0.2266  0.1476
   52PCz    C13 4195   3.807   6.590   2.975 -0.2153 -0.9966 -0.6876
   52PCz    N14 4196   3.628   6.549   2.405  0.1105  0.1556 -0.5503
   52PCz    C15 4197   3.609   6.659   2.326 -0.6141 -0.8712 -0.3717
   52PCz    C16 4198   3.643   6.792   2.355  0.6538  0.0422 -0.7202
   52PCz    C17 4199   3.620   6.881   2.253  0.1029 -0.4029  0.3260
   52PCz    C18 4200   3.562   6.843   2.129 -0.1539  0.4076 -0.4148
   52PCz    C19 4201   3.534   6.710   2.101  0.6526  0.2980 -0.6617
   52PCz    C20 4202   3.544   6.623   2.208  0.0792 -0.1207 -0.1853
   52PCz    C21 4203   3.523   6.480   2.218  0.7390  0.1018  0.0454
   52PCz    C22 4204   3.441   6.403   2.131  0.2454 -0.4067  0.5419
   52PCz    C23 4205   3.415   6.273   2.170  0.0221 -0.0026 -1.1324
   52PCz    C24 4206   3.463   6.227   2.295 -1.0310  0.2640 -0.9389
   52PCz    C25 4207   3.539   6.311   2.389 -0.2143 -0.2941 -0.1717
   52PCz    C26 4208   3.569   6.438   2.339 -0.5664 -0.9744 -0.2746
   52PCz    C27 4209   3.973   6.414   2.940 -0.1754 -0.1380 -0.2592
   52PCz    C28 4210   3.926   6.291   2.992  0.1665 -0.3958  0.2711
   52PCz    C29 4211   4.028   6.199   3.029  0.0314  0.1178 -0.4460
   52PCz    C30 4212   4.165   6.245   3.024  0.1241  0.2569 -0.3404
   52PCz    C31 4213   4.204   6.370   2.974  0.4868 -0.0862  0.4833
   52PCz    C32 4214   4.109   6.462   2.932  0.7702 -0.3184 -0.4270
   52PCz    N33 4215   3.394   6.119   3.038  0.6019  0.4924  0.7706
   52PCz    C34 4216   3.521   6.164   3.003  1.1222 -0.0579  0.2808
   52PCz    C35 4217   3.567   6.201   2.882  0.2068  0.1792  0.8750
   52PCz    C36 4218   3.705   6.235   2.869 -0.6262  1.1056 -0.4554
   52PCz    C37 4219   3.785   6.243   2.995  0.0787  0.5225  0.5281
   52PCz    C38 4220   3.727   6.209   3.121 -0.0848 -0.1686  0.8946
   52PCz    C39 4221   3.595   6.163   3.121  0.1907  0.6023 -0.0705
   52PCz    C40 4222   3.499   6.132   3.228 -0.2030 -0.2181  1.2951
   52PCz    C41 4223   3.508   6.155   3.367 -0.5589 -0.5368  0.0243
   52PCz    C42 4224   3.390   6.132   3.449 -0.2397  0.5692  0.7356
   52PCz    C43 4225   3.271   6.105   3.376  0.4282 -0.3577  0.4017
   52PCz    C44 4226   3.261   6.082   3.238 -0.1307  0.1778  0.1033
   52PCz    C45 4227   3.383   6.089   3.173 -0.3108  0.0016  0.6892
   52PCz    C46 4228   3.284   6.099   2.948 -0.9555  1.0429 -0.2847
   52PCz    C47 4229   3.202   6.202   2.910 -0.3979 -0.5212  0.0043
   52PCz    C48 4230   3.097   6.183   2.815 -0.2646 -0.0561  0.2520
   52PCz    C49 4231   3.092   6.062   2.747 -0.0789  0.1571  0.4730
   52PCz    C50 4232   3.164   5.946   2.788 -0.1771 -0.3114  0.2771
   52PCz    C51 4233   3.268   5.970   2.887  0.5697 -0.2126 -0.0616
   52PCz    H52 4234   3.964   6.369   2.667 -0.6412 -2.0827 -4.1989
   52PCz    H53 4235   3.850   6.394   2.447 -1.6548  0.1550  0.3658
   52PCz    H54 4236   3.572   6.674   2.629  0.2663  0.8025  1.6268
   52PCz    H55 4237   3.535   6.794   2.897 -0.3840 -0.4603  0.2371
   52PCz    H56 4238   3.562   6.845   3.142 -0.8771 -0.8316  0.3904
   52PCz    H57 4239   3.751   6.747   3.273 -0.6546 -1.1790  0.2895
   52PCz    H58 4240   3.913   6.582   3.163  1.1114 -0.2618 -1.5471
   52PCz    H59 4241   3.701   6.818   2.444 -0.0178  2.1365 -0.8363
   52PCz    H60 4242   3.662   6.981   2.262 -0.5274  0.1330 -1.9385
   52PCz    H61 4243   3.563   6.923   2.056 -0.2182  0.3223 -0.5101
   52PCz    H62 4244   3.480   6.682   2.011 -0.1056  1.7519 -0.6926
   52PCz    H63 4245   3.394   6.451   2.046  1.4390  1.8865  1.1130
   52PCz    H64 4246   3.368   6.199   2.106  0.4728  0.1493 -1.6369
   52PCz    H65 4247   3.452   6.121   2.314  0.3268  0.2860  0.0821
   52PCz    H66 4248   3.574   6.274   2.486  0.3646 -1.4593 -0.8040
   52PCz    H67 4249   4.007   6.101   3.073  1.7276  0.2674  0.7713
   52PCz    H68 4250   4.244   6.173   3.041  1.9823  1.8688 -1.6721
   52PCz    H69 4251   4.310   6.386   2.958 -0.1586  1.5771 -2.9640
   52PCz    H70 4252   4.135   6.557   2.886  2.0768 -0.5732 -0.2558
   52PCz    H71 4253   3.499   6.194   2.798  0.0992 -1.7249  1.0711
   52PCz    H72 4254   3.746   6.275   2.777  2.3548  1.1680  0.7831
   52PCz    H73 4255   3.784   6.222   3.212 -0.9890  1.3376  1.2948
   52PCz    H74 4256   3.599   6.199   3.407  0.3307  1.1234 -3.4663
   52PCz    H75 4257   3.395   6.142   3.557 -0.2047 -0.2259  0.8103
   52PCz    H76 4258   3.177   6.105   3.431  1.3696  0.9624  2.1140
   52PCz    H77 4259   3.173   6.057   3.180  1.6672 -2.8264 -1.5627
   52PCz    H78 4260   3.208   6.295   2.965 -1.5473  0.2327 -1.0839
   52PCz    H79 4261   3.033   6.269   2.795 -1.1884 -1.1607 -1.9072
   52PCz    H80 4262   3.029   6.051   2.659  2.4561 -0.6555 -1.3603
   52PCz    H81 4263   3.148   5.849   2.741  1.3034 -0.3810 -0.1425
   52PCz    H82 4264   3.329   5.886   2.919 -0.6909 -0.2687  2.4273
   53PCz     N1 4265   3.632   2.035   3.533  0.2531  0.1371  0.2315
   53PCz     C2 4266   3.547   1.929   3.550  0.6128  0.3988 -0.9261
   53PCz     C3 4267   3.573   1.792   3.573 -0.2411 -0.6348  0.0426
   53PCz     C4 4268   3.459   1.712   3.599  0.4182 -0.5699 -0.2093
   53PCz     C5 4269   3.330   1.767   3.614 -1.0084 -0.5725  0.0802
   53PCz     C6 4270   3.311   1.903   3.620  0.1773 -0.0364  0.5605
   53PCz     C7 4271   3.425   1.983   3.579  0.4693 -0.3299  0.2949
   53PCz     C8 4272   3.437   2.124   3.559 -0.3968 -0.2783  0.0270
   53PCz     C9 4273   3.341   2.220   3.578  0.2564 -0.2604 -1.0872
   53PCz    C10 4274   3.384   2.362   3.567 -0.5670  0.0053  0.3867
   53PCz    C11 4275   3.525   2.393   3.554 -0.1345 -0.3043  0.9668
   53PCz    C12 4276   3.619   2.280   3.547 -0.5858 -1.7876 -0.6247
   53PCz    C13 4277   3.569   2.158   3.539  0.6922  0.5828  0.9281
   53PCz    N14 4278   3.223   1.692   3.647 -0.1567 -0.0636  0.1125
   53PCz    C15 4279   3.148   1.605   3.569 -0.7423 -0.0662 -0.2250
   53PCz    C16 4280   3.167   1.568   3.429 -0.3515  0.6050 -0.2098
   53PCz    C17 4281   3.068   1.479   3.374 -0.4371 -0.4045  0.1304
   53PCz    C18 4282   2.958   1.434   3.458 -0.5220 -0.5087 -1.6459
   53PCz    C19 4283   2.942   1.478   3.594  0.4049  0.2437 -0.4566
   53PCz    C20 4284   3.041   1.564   3.651  0.5681  0.4498  0.2387
   53PCz    C21 4285   3.058   1.620   3.781 -0.4595  0.3664 -0.1795
   53PCz    C22 4286   2.985   1.604   3.908 -0.5980 -1.1857  0.2786
   53PCz    C23 4287   3.018   1.687   4.013  0.2691  0.1181  0.3150
   53PCz    C24 4288   3.125   1.772   4.005 -0.5978 -0.8155  0.4741
   53PCz    C25 4289   3.199   1.788   3.886  0.1969 -0.1861  0.0759
   53PCz    C26 4290   3.169   1.707   3.776  0.0725 -0.1444  0.1903
   53PCz    C27 4291   3.733   2.010   3.436 -0.2543 -0.6306 -0.4004
   53PCz    C28 4292   3.860   1.980   3.490 -0.0954  0.1335  0.5311
   53PCz    C29 4293   3.966   1.951   3.401  0.2600 -0.5057 -0.6237
   53PCz    C30 4294   3.945   1.949   3.263 -0.0071  0.2065  0.1065
   53PCz    C31 4295   3.815   1.965   3.215 -0.6299 -0.5702 -0.3524
   53PCz    C32 4296   3.708   1.990   3.300  0.6063  0.7078  0.1053
   53PCz    N33 4297   3.992   1.963   4.042 -0.1706  0.3970  0.3839
   53PCz    C34 4298   3.966   1.943   3.903 -0.5712 -1.0255 -0.4100
   53PCz    C35 4299   3.978   1.833   3.822  0.4015  0.6266  0.4515
   53PCz    C36 4300   3.943   1.849   3.685  0.5342  0.1095 -0.1381
   53PCz    C37 4301   3.894   1.976   3.641  0.3498  0.3472  0.1388
   53PCz    C38 4302   3.870   2.082   3.726  0.8148 -0.1862  0.0653
   53PCz    C39 4303   3.922   2.070   3.857 -0.6661 -0.2920  0.4449
   53PCz    C40 4304   3.931   2.162   3.968  0.2870  0.5296  0.1110
   53PCz    C41 4305   3.891   2.297   3.975 -0.6917 -0.0962 -0.5988
   53PCz    C42 4306   3.927   2.372   4.092 -0.1554 -0.4873  0.6180
   53PCz    C43 4307   3.983   2.309   4.205  0.7878 -0.0603  0.6534
   53PCz    C44 4308   4.017   2.172   4.196  0.0462  0.3806  0.3563
   53PCz    C45 4309   3.988   2.098   4.078  0.8416 -0.3303  0.2378
   53PCz    C46 4310   3.973   1.861   4.135 -0.2517  0.0479  0.3547
   53PCz    C47 4311   3.855   1.791   4.150  0.4180  0.2033  0.0790
   53PCz    C48 4312   3.839   1.687   4.248  0.2761  0.1379 -0.0626
   53PCz    C49 4313   3.953   1.653   4.332 -0.0257 -1.2446  0.3102
   53PCz    C50 4314   4.073   1.727   4.324  0.5425  0.3711  0.0653
   53PCz    C51 4315   4.082   1.824   4.224  0.2199  0.3585  0.1789
   53PCz    H52 4316   3.673   1.750   3.569 -1.2211 -3.0228 -1.3207
   53PCz    H53 4317   3.475   1.605   3.598  3.3613 -0.2181  0.1577
   53PCz    H54 4318   3.214   1.948   3.642 -0.3764 -0.6858 -0.4538
   53PCz    H55 4319   3.237   2.197   3.594 -0.0091  2.5030  2.2672
   53PCz    H56 4320   3.310   2.441   3.560 -1.6378 -0.7690  2.1584
   53PCz    H57 4321   3.558   2.496   3.541  3.0033 -1.4240 -1.1016
   53PCz    H58 4322   3.723   2.304   3.525 -1.0752  1.3355  0.0467
   53PCz    H59 4323   3.251   1.607   3.372  1.6390 -1.3895  1.1896
   53PCz    H60 4324   3.092   1.452   3.271 -0.3545  2.0594 -0.5482
   53PCz    H61 4325   2.887   1.365   3.414 -0.6950 -2.4533  1.3760
   53PCz    H62 4326   2.864   1.438   3.658  0.5536 -1.2907 -1.1938
   53PCz    H63 4327   2.907   1.528   3.910 -1.3272 -0.5109 -0.9373
   53PCz    H64 4328   2.960   1.683   4.105  1.1193 -0.2031  0.8536
   53PCz    H65 4329   3.157   1.832   4.090  1.0449 -0.9577 -0.0148
   53PCz    H66 4330   3.284   1.856   3.881 -1.4367  1.9152 -0.7319
   53PCz    H67 4331   4.065   1.933   3.441  1.0475  1.7870 -1.3930
   53PCz    H68 4332   4.019   1.912   3.192  1.5054  1.7151  0.8235
   53PCz    H69 4333   3.808   1.961   3.106  1.1681  0.0295 -0.5373
   53PCz    H70 4334   3.609   2.018   3.263  0.1990 -0.0603  0.5936
   53PCz    H71 4335   4.005   1.741   3.874 -1.6702  0.4152  1.2646
   53PCz    H72 4336   3.944   1.765   3.616 -1.3734 -0.4126  0.4144
   53PCz    H73 4337   3.827   2.177   3.695  2.1159 -0.1346 -1.7815
   53PCz    H74 4338   3.852   2.357   3.894  0.4778  1.2666 -0.1782
   53PCz    H75 4339   3.891   2.474   4.098 -1.6822 -0.9847  0.3516
   53PCz    H76 4340   4.000   2.359   4.300  1.6514 -1.3691  1.2168
   53PCz    H77 4341   4.066   2.121   4.278 -0.9183 -1.1872  0.0134
   53PCz    H78 4342   3.774   1.832   4.090  1.0268  0.2528 -0.7284
   53PCz    H79 4343   3.747   1.632   4.265 -0.9625  2.4304  1.1317
   53PCz    H80 4344   3.948   1.572   4.404 -0.3627 -2.0783 -0.6342
   53PCz    H81 4345   4.159   1.702   4.385 -0.4732 -1.0216  0.9699
   53PCz    H82 4346   4.174   1.880   4.211  1.6218 -1.8232  0.2068
   54PCz     N1 4347   7.999   7.705   3.871 -0.9034 -0.2810  0.1242
   54PCz     C2 4348   8.039   7.701   3.734 -0.0385 -0.2105  0.0467
   54PCz     C3 4349   7.982   7.637   3.624 -0.5503  0.8718 -0.2677
   54PCz     C4 4350   8.034   7.655   3.499  0.6750 -0.3618  0.3586
   54PCz     C5 4351   8.125   7.763   3.478  0.2376  0.7360  0.6528
   54PCz     C6 4352   8.180   7.841   3.588 -0.3978  0.3680 -0.7521
   54PCz     C7 4353   8.134   7.801   3.718 -0.1449 -0.0420 -0.3253
   54PCz     C8 4354   8.156   7.861   3.847  0.0784  0.4548  0.1919
   54PCz     C9 4355   8.234   7.976   3.875  0.4398  0.2849 -0.5033
   54PCz    C10 4356   8.221   8.019   4.009  0.3832  0.4202 -0.1373
   54PCz    C11 4357   8.152   7.945   4.112  0.1492 -0.3291 -0.4562
   54PCz    C12 4358   8.068   7.840   4.075 -0.0856  0.4302 -0.3231
   54PCz    C13 4359   8.078   7.798   3.942 -0.0878 -0.2756  0.0600
   54PCz    N14 4360   8.173   7.775   3.346  0.5913  0.2103 -0.1820
   54PCz    C15 4361   8.306   7.767   3.316 -0.8439 -0.0957  0.9870
   54PCz    C16 4362   8.410   7.704   3.387 -0.0390 -0.5959 -0.4220
   54PCz    C17 4363   8.539   7.711   3.336  0.8260  0.1598  0.0119
   54PCz    C18 4364   8.560   7.784   3.209  0.2443  0.1428 -0.2701
   54PCz    C19 4365   8.450   7.846   3.141  0.0492 -0.3220  0.2619
   54PCz    C20 4366   8.325   7.839   3.198  0.0832 -0.2727  0.1392
   54PCz    C21 4367   8.194   7.896   3.157 -0.0851  0.7172 -0.1527
   54PCz    C22 4368   8.159   7.980   3.050  0.2040 -0.2982  0.1068
   54PCz    C23 4369   8.026   8.016   3.036 -0.1458 -0.4166  0.0117
   54PCz    C24 4370   7.931   7.966   3.124  0.3940  0.8330 -0.4032
   54PCz    C25 4371   7.966   7.888   3.239 -0.3111 -0.4783 -0.3440
   54PCz    C26 4372   8.098   7.847   3.249 -0.4648 -0.4435 -0.4873
   54PCz    C27 4373   7.873   7.652   3.914 -0.9620  0.0762  0.0273
   54PCz    C28 4374   7.758   7.722   3.878  0.4707  0.1068  0.1759
   54PCz    C29 4375   7.636   7.652   3.901  0.3490 -0.1445 -0.4541
   54PCz    C30 4376   7.623   7.518   3.945 -0.3241 -0.6015  0.3322
   54PCz    C31 4377   7.742   7.452   3.973  0.0735 -0.2027  0.0581
   54PCz    C32 4378   7.867   7.515   3.954 -0.0467 -0.0280 -0.4493
   54PCz    N33 4379   7.794   8.228   3.624 -0.4566 -0.3059  0.2364
   54PCz    C34 4380   7.778   8.097   3.670 -1.0384  0.3574  0.7202
   54PCz    C35 4381   7.712   7.984   3.613 -0.6140 -0.5743  0.6992
   54PCz    C36 4382   7.708   7.862   3.687  0.3632  0.2398 -0.4983
   54PCz    C37 4383   7.765   7.855   3.821  0.0016 -0.2589 -0.0533
   54PCz    C38 4384   7.823   7.966   3.877  0.1187 -0.1976 -0.0881
   54PCz    C39 4385   7.829   8.082   3.801  0.2322 -0.3823 -0.0330
   54PCz    C40 4386   7.876   8.217   3.834  0.0647 -0.5103  0.2331
   54PCz    C41 4387   7.940   8.263   3.950  0.6830  0.5249 -0.3254
   54PCz    C42 4388   7.967   8.401   3.969 -0.8633 -0.0335 -0.5508
   54PCz    C43 4389   7.935   8.488   3.858 -0.0751 -0.5248 -0.7106
   54PCz    C44 4390   7.873   8.438   3.740  0.5675 -0.4765 -0.6693
   54PCz    C45 4391   7.846   8.306   3.731  0.2950  0.2286 -0.4477
   54PCz    C46 4392   7.706   8.293   3.535  0.0069  0.6851 -0.2947
   54PCz    C47 4393   7.699   8.255   3.395 -0.7809 -0.1027 -0.6637
   54PCz    C48 4394   7.611   8.323   3.311  0.6384 -0.1056 -0.0799
   54PCz    C49 4395   7.520   8.419   3.362 -0.0050  0.2540 -0.2940
   54PCz    C50 4396   7.524   8.456   3.500 -0.2140  0.8602  0.7611
   54PCz    C51 4397   7.616   8.392   3.581 -0.7087  0.6054  0.6076
   54PCz    H52 4398   7.908   7.564   3.653  0.3646  0.5033  1.2788
   54PCz    H53 4399   7.982   7.617   3.412  1.5772  1.0513 -0.8312
   54PCz    H54 4400   8.259   7.914   3.575 -1.0541  1.4589  0.9906
   54PCz    H55 4401   8.283   8.040   3.803  0.7937 -0.7199 -1.1682
   54PCz    H56 4402   8.284   8.104   4.033 -0.8413  0.9957  1.2211
   54PCz    H57 4403   8.161   7.982   4.214 -2.0683 -1.4812  0.2339
   54PCz    H58 4404   8.005   7.789   4.147  0.6817  0.7576  0.5978
   54PCz    H59 4405   8.387   7.660   3.483  1.5352  0.7184  0.6112
   54PCz    H60 4406   8.625   7.669   3.387  1.0965 -0.4921 -0.9617
   54PCz    H61 4407   8.660   7.807   3.173  0.0439  3.2538  0.8578
   54PCz    H62 4408   8.459   7.894   3.044 -1.8649 -0.1352  0.1411
   54PCz    H63 4409   8.245   8.016   2.995  0.2925  0.3813  0.6717
   54PCz    H64 4410   7.994   8.081   2.955  0.2995 -1.1552 -0.7703
   54PCz    H65 4411   7.824   7.982   3.116 -0.5305 -3.6919  0.1680
   54PCz    H66 4412   7.898   7.857   3.318  0.7656  0.9312  1.1959
   54PCz    H67 4413   7.547   7.713   3.889  2.0107  2.2402 -1.2888
   54PCz    H68 4414   7.531   7.461   3.943 -0.3721 -0.5223 -1.2205
   54PCz    H69 4415   7.736   7.355   4.020 -1.0279  0.1593  0.7119
   54PCz    H70 4416   7.956   7.455   3.972  0.3770  0.3679 -1.1599
   54PCz    H71 4417   7.662   7.998   3.518 -0.3683  0.1524  0.6732
   54PCz    H72 4418   7.666   7.779   3.631  0.4785  0.4965 -0.9772
   54PCz    H73 4419   7.855   7.954   3.980 -0.0657 -1.4862 -0.1586
   54PCz    H74 4420   7.972   8.199   4.031 -1.4275 -0.8985 -0.5508
   54PCz    H75 4421   7.998   8.442   4.064  0.3165 -1.4839 -0.2677
   54PCz    H76 4422   7.947   8.595   3.862 -0.6751 -0.3668 -2.3098
   54PCz    H77 4423   7.865   8.506   3.656  2.7125 -1.0961 -1.4292
   54PCz    H78 4424   7.767   8.181   3.354 -1.2861  0.0221 -1.7712
   54PCz    H79 4425   7.608   8.306   3.204  1.3604  0.0411 -0.1288
   54PCz    H80 4426   7.448   8.468   3.297 -0.7971  0.0815  0.4241
   54PCz    H81 4427   7.465   8.540   3.535 -2.6546 -1.0474  1.5397
   54PCz    H82 4428   7.614   8.410   3.688 -0.6723 -3.7118  1.5099
   55PCz     N1 4429   7.581   2.378   0.814  0.3059 -0.2286  0.0268
   55PCz     C2 4430   7.550   2.512   0.815 -0.0901 -0.6152  0.0084
   55PCz     C3 4431   7.459   2.578   0.897 -0.3813 -0.8238 -0.1524
   55PCz     C4 4432   7.440   2.715   0.866 -0.2642 -0.7381 -0.3902
   55PCz     C5 4433   7.524   2.782   0.780 -0.2489  0.0285  0.2887
   55PCz     C6 4434   7.620   2.713   0.702  0.4600 -0.0127 -0.1113
   55PCz     C7 4435   7.627   2.574   0.718  0.1232  0.3588  0.3022
   55PCz     C8 4436   7.710   2.475   0.654 -0.2180  0.0625  0.1964
   55PCz     C9 4437   7.825   2.488   0.572  0.5355  0.0130  0.7818
   55PCz    C10 4438   7.896   2.368   0.547 -0.1889  0.4635 -0.1313
   55PCz    C11 4439   7.861   2.246   0.594  1.0894 -0.3297 -0.3039
   55PCz    C12 4440   7.753   2.238   0.689  0.3906  0.6258 -0.3891
   55PCz    C13 4441   7.676   2.354   0.715  0.5406  0.3566 -0.7273
   55PCz    N14 4442   7.525   2.921   0.776  0.0316  0.1207 -0.6180
   55PCz    C15 4443   7.469   2.996   0.676  0.2619  0.6274  0.5214
   55PCz    C16 4444   7.393   2.963   0.568 -0.7243 -0.3393  0.3077
   55PCz    C17 4445   7.340   3.063   0.486 -0.2283 -0.6339 -0.3716
   55PCz    C18 4446   7.360   3.197   0.515 -0.0665  0.5044 -0.9682
   55PCz    C19 4447   7.439   3.230   0.631  0.4337  0.4087  0.4493
   55PCz    C20 4448   7.495   3.127   0.706  0.1017 -0.1885 -0.1477
   55PCz    C21 4449   7.572   3.129   0.829  0.1488  0.4357  0.2377
   55PCz    C22 4450   7.627   3.232   0.901  0.1141 -0.4985  1.1199
   55PCz    C23 4451   7.706   3.204   1.014  0.0307  0.1554  0.7593
   55PCz    C24 4452   7.734   3.069   1.056  0.1626  0.3519  0.4403
   55PCz    C25 4453   7.669   2.968   0.987 -0.0777 -0.0265  0.3806
   55PCz    C26 4454   7.591   3.000   0.875  0.0690 -0.1756  0.1010
   55PCz    C27 4455   7.523   2.286   0.899 -0.6656 -0.3428 -0.9471
   55PCz    C28 4456   7.584   2.280   1.032 -0.3151  0.3804 -0.7255
   55PCz    C29 4457   7.522   2.191   1.124 -0.4362 -0.1068 -0.0647
   55PCz    C30 4458   7.415   2.105   1.090 -1.1047  0.5032  0.4782
   55PCz    C31 4459   7.362   2.119   0.959 -0.2870  0.1646  0.4609
   55PCz    C32 4460   7.412   2.206   0.865 -0.9487 -0.6625 -0.1913
   55PCz    N33 4461   8.032   2.570   1.195  0.5800 -0.6097  0.2535
   55PCz    C34 4462   7.911   2.515   1.169  0.5118  0.6211  0.7195
   55PCz    C35 4463   7.785   2.572   1.168  0.3614  0.1729  0.2434
   55PCz    C36 4464   7.680   2.490   1.119  0.4494 -0.1615 -0.1661
   55PCz    C37 4465   7.699   2.356   1.076 -0.1966  0.4357  0.5590
   55PCz    C38 4466   7.828   2.296   1.086  0.1217 -0.3254 -0.0813
   55PCz    C39 4467   7.931   2.383   1.131 -0.8791  0.5620 -0.4032
   55PCz    C40 4468   8.077   2.360   1.152  0.0496 -0.2009  0.3881
   55PCz    C41 4469   8.150   2.245   1.131  0.6230 -0.0558 -0.0331
   55PCz    C42 4470   8.291   2.249   1.155 -0.1372  0.4205  0.8633
   55PCz    C43 4471   8.353   2.369   1.188 -0.3957 -0.7137  0.1231
   55PCz    C44 4472   8.278   2.493   1.193 -0.4858 -0.2684  0.4216
   55PCz    C45 4473   8.138   2.479   1.180 -0.7433  0.0174 -0.0309
   55PCz    C46 4474   8.052   2.708   1.204  0.0444  0.1354  0.3402
   55PCz    C47 4475   8.090   2.775   1.087  1.3465 -0.7366  0.5224
   55PCz    C48 4476   8.120   2.910   1.103 -0.3205  0.3239 -0.4052
   55PCz    C49 4477   8.100   2.975   1.221  0.9712 -0.4889 -0.8230
   55PCz    C50 4478   8.065   2.907   1.337 -0.6661 -0.3419  0.3805
   55PCz    C51 4479   8.041   2.772   1.329 -0.5520 -0.4572 -0.3251
   55PCz    H52 4480   7.386   2.529   0.961 -0.1921 -1.6374 -0.5494
   55PCz    H53 4481   7.373   2.777   0.926 -1.3146 -1.1065 -1.1458
   55PCz    H54 4482   7.682   2.761   0.627  1.8279 -3.6646 -1.5512
   55PCz    H55 4483   7.845   2.585   0.529  2.1973 -2.2912 -4.4350
   55PCz    H56 4484   7.991   2.373   0.495  0.3059 -2.3110  0.3723
   55PCz    H57 4485   7.926   2.159   0.591 -0.1494 -1.3514  1.1015
   55PCz    H58 4486   7.734   2.142   0.735  3.3182 -0.2086 -0.7378
   55PCz    H59 4487   7.373   2.858   0.552  0.6716 -0.2937 -2.2764
   55PCz    H60 4488   7.274   3.034   0.405 -2.1233  0.1497  0.8243
   55PCz    H61 4489   7.307   3.268   0.451 -0.6878 -1.1328 -2.3531
   55PCz    H62 4490   7.458   3.335   0.655 -4.6018  1.5293  0.6280
   55PCz    H63 4491   7.615   3.331   0.857  0.5451 -1.1778 -0.6130
   55PCz    H64 4492   7.752   3.285   1.071 -4.3596  3.3544  0.3115
   55PCz    H65 4493   7.797   3.053   1.143  1.1436 -0.6703 -0.4170
   55PCz    H66 4494   7.692   2.862   1.003  0.5374 -0.3506 -2.2192
   55PCz    H67 4495   7.555   2.192   1.227  0.6090 -2.5751 -0.3026
   55PCz    H68 4496   7.378   2.030   1.160 -2.8881  1.2780  0.4275
   55PCz    H69 4497   7.289   2.048   0.922 -1.2336  0.5983  1.4643
   55PCz    H70 4498   7.373   2.210   0.764  0.5507 -0.4688 -0.7786
   55PCz    H71 4499   7.777   2.677   1.194  0.1179  0.1571  0.2379
   55PCz    H72 4500   7.579   2.529   1.118 -0.3811 -2.1868 -0.1013
   55PCz    H73 4501   7.848   2.197   1.048 -0.5062  0.2420 -2.0354
   55PCz    H74 4502   8.100   2.153   1.104 -0.5408  0.4749  0.2673
   55PCz    H75 4503   8.361   2.169   1.134  3.3541  3.5210 -0.6041
   55PCz    H76 4504   8.461   2.364   1.199 -0.3236 -0.7645 -0.5797
   55PCz    H77 4505   8.319   2.590   1.218  0.1538 -0.1586 -0.9469
   55PCz    H78 4506   8.096   2.724   0.991 -2.0471 -0.4863  0.0564
   55PCz    H79 4507   8.144   2.968   1.014  1.7221  0.9175  0.4753
   55PCz    H80 4508   8.102   3.084   1.222  0.4182 -0.4437 -2.1954
   55PCz    H81 4509   8.057   2.957   1.433 -2.6503  0.8456 -0.3281
   55PCz    H82 4510   8.010   2.712   1.414 -1.0488  0.4217  0.1231
   56PCz     N1 4511   3.700   5.980   4.809  0.1158 -0.1627  0.7434
   56PCz     C2 4512   3.804   6.056   4.752 -0.2041  0.0448 -0.4404
   56PCz     C3 4513   3.851   6.178   4.791 -0.1549 -0.5668  0.7966
   56PCz     C4 4514   3.981   6.219   4.750  0.4874 -0.7262 -0.2697
   56PCz     C5 4515   4.059   6.132   4.666 -0.6392  0.3859  0.2511
   56PCz     C6 4516   4.008   6.000   4.647  0.0497  0.4366  0.1920
   56PCz     C7 4517   3.884   5.961   4.698 -0.0248  0.5859 -0.2473
   56PCz     C8 4518   3.812   5.831   4.687  0.3542  0.1201 -0.7847
   56PCz     C9 4519   3.843   5.708   4.625  0.6592 -0.1463 -0.4694
   56PCz    C10 4520   3.747   5.606   4.648  0.1653  0.0885  0.9902
   56PCz    C11 4521   3.619   5.627   4.705 -0.8773  0.1528  0.8090
   56PCz    C12 4522   3.582   5.753   4.756  0.4245  0.1966 -0.2666
   56PCz    C13 4523   3.687   5.849   4.753  0.1012 -1.0398  0.5131
   56PCz    N14 4524   4.188   6.165   4.620 -0.1711 -0.5361 -0.3265
   56PCz    C15 4525   4.214   6.291   4.557 -0.7887 -0.3067  0.1449
   56PCz    C16 4526   4.139   6.406   4.539 -0.0689 -0.4331  0.1715
   56PCz    C17 4527   4.206   6.516   4.484  0.4640 -0.4982 -0.1738
   56PCz    C18 4528   4.347   6.506   4.459 -0.2557 -0.1073 -0.4613
   56PCz    C19 4529   4.421   6.395   4.483  0.5477  0.5935  0.2539
   56PCz    C20 4530   4.355   6.287   4.538 -0.6290  0.3259 -0.2561
   56PCz    C21 4531   4.403   6.157   4.583  0.3438  0.9206  0.1557
   56PCz    C22 4532   4.535   6.111   4.599  0.7498 -0.1326 -0.1045
   56PCz    C23 4533   4.557   5.988   4.656 -0.4830 -0.2077  0.2318
   56PCz    C24 4534   4.454   5.905   4.700 -0.2743  0.5667  0.4942
   56PCz    C25 4535   4.323   5.961   4.697 -0.2278  0.5031 -0.5387
   56PCz    C26 4536   4.298   6.080   4.631  0.2208  0.0908 -0.2503
   56PCz    C27 4537   3.635   6.016   4.929  0.1851 -0.2591 -0.8225
   56PCz    C28 4538   3.715   6.023   5.047  0.3978 -0.5475 -0.6943
   56PCz    C29 4539   3.646   6.069   5.165 -0.0991  0.1594  0.2244
   56PCz    C30 4540   3.507   6.081   5.171  0.0985  0.4604 -0.3856
   56PCz    C31 4541   3.431   6.044   5.058 -0.0767  0.3102 -0.3544
   56PCz    C32 4542   3.496   6.034   4.933 -0.2882  0.2010  0.2058
   56PCz    N33 4543   4.269   5.914   5.069  0.5926  0.5741  0.3556
   56PCz    C34 4544   4.138   5.957   5.077  0.3889  0.2613  0.2221
   56PCz    C35 4545   4.089   6.075   5.130  0.2562 -0.2060 -0.3013
   56PCz    C36 4546   3.947   6.094   5.114  0.7153 -0.3348 -0.1058
   56PCz    C37 4547   3.864   5.991   5.054 -0.3837  0.2576 -1.1004
   56PCz    C38 4548   3.920   5.866   5.012  0.6205  0.9200  0.0893
   56PCz    C39 4549   4.060   5.857   5.027  0.7818  0.4405 -0.0278
   56PCz    C40 4550   4.148   5.753   4.987 -0.5498  0.5009 -0.4113
   56PCz    C41 4551   4.119   5.635   4.924 -0.2894 -0.1500  0.3726
   56PCz    C42 4552   4.217   5.535   4.905  0.3438 -0.6931 -0.5587
   56PCz    C43 4553   4.352   5.565   4.937  0.4967  0.2045 -0.1607
   56PCz    C44 4554   4.387   5.692   4.996 -0.3390  0.0982 -0.1802
   56PCz    C45 4555   4.279   5.782   5.019  0.5279  0.1416 -0.2244
   56PCz    C46 4556   4.380   6.000   5.066  0.4130  0.0230  0.8438
   56PCz    C47 4557   4.389   6.120   4.989 -0.2928  0.0612  0.2167
   56PCz    C48 4558   4.510   6.188   4.966 -0.3894  0.1196 -0.1571
   56PCz    C49 4559   4.621   6.131   5.031 -0.3848  0.2101  0.1574
   56PCz    C50 4560   4.615   6.022   5.116  0.2176  0.2894  0.4751
   56PCz    C51 4561   4.493   5.963   5.138 -0.4612  1.4558  0.1954
   56PCz    H52 4562   3.785   6.250   4.839 -0.9466  0.5468 -1.7912
   56PCz    H53 4563   4.015   6.317   4.784 -1.5788 -0.8356  2.5491
   56PCz    H54 4564   4.071   5.925   4.599 -0.6019 -1.1165  1.6548
   56PCz    H55 4565   3.934   5.690   4.569  0.0294 -0.9547 -1.2751
   56PCz    H56 4566   3.767   5.508   4.607 -0.1277  0.5394 -0.2719
   56PCz    H57 4567   3.548   5.546   4.690  1.4632 -1.4819 -3.2070
   56PCz    H58 4568   3.489   5.778   4.808  1.0467 -0.7945  1.3910
   56PCz    H59 4569   4.037   6.410   4.578  0.1158  0.9418  0.5596
   56PCz    H60 4570   4.152   6.603   4.449  0.7012  0.7764  2.4268
   56PCz    H61 4571   4.397   6.595   4.422 -0.7934 -0.1757 -1.3630
   56PCz    H62 4572   4.529   6.391   4.470  0.4368  0.4409 -0.7160
   56PCz    H63 4573   4.618   6.174   4.568  0.2377 -0.5493 -2.5423
   56PCz    H64 4574   4.657   5.945   4.664 -1.4910 -2.5963  0.6232
   56PCz    H65 4575   4.481   5.817   4.759 -0.7931  1.1088  1.5653
   56PCz    H66 4576   4.242   5.908   4.745 -0.1318 -0.7503 -1.7193
   56PCz    H67 4577   3.698   6.066   5.261  0.9245  0.7900 -0.2924
   56PCz    H68 4578   3.454   6.092   5.266  0.7594 -1.2566  0.2146
   56PCz    H69 4579   3.323   6.038   5.065 -0.1533  2.4323  1.6260
   56PCz    H70 4580   3.445   6.027   4.837 -0.1824 -1.6578  0.2535
   56PCz    H71 4581   4.151   6.161   5.153 -0.5708  0.0986  0.8986
   56PCz    H72 4582   3.901   6.186   5.150 -1.7345 -1.5320  0.0248
   56PCz    H73 4583   3.864   5.781   4.974  1.6136 -1.9046  4.2633
   56PCz    H74 4584   4.016   5.602   4.913 -0.3408  0.0386  0.2926
   56PCz    H75 4585   4.184   5.436   4.875 -0.5695 -1.0475  1.4336
   56PCz    H76 4586   4.427   5.486   4.925 -0.0358 -0.3797  0.2740
   56PCz    H77 4587   4.488   5.720   5.023 -1.0932  0.5660  2.4139
   56PCz    H78 4588   4.302   6.158   4.937 -0.5629  0.5655  1.0122
   56PCz    H79 4589   4.519   6.279   4.907  1.1295  0.4513  0.5171
   56PCz    H80 4590   4.716   6.172   5.001 -1.7674  1.9579 -2.1483
   56PCz    H81 4591   4.701   5.984   5.169  0.2011 -1.3819 -0.6228
   56PCz    H82 4592   4.487   5.876   5.203 -1.1923  0.9474 -0.5327
   57PCz     N1 4593   4.145   0.328   4.689  0.3674  0.2552  0.1829
   57PCz     C2 4594   4.023   0.387   4.667  0.1813  0.2514  0.2608
   57PCz     C3 4595   3.959   0.416   4.547  0.9464  0.4931 -0.3912
   57PCz     C4 4596   3.815   0.435   4.555  0.6859  0.0537  0.2634
   57PCz     C5 4597   3.743   0.413   4.677 -0.4835 -0.0726 -0.1656
   57PCz     C6 4598   3.814   0.376   4.790 -0.3192  0.5094 -0.3821
   57PCz     C7 4599   3.952   0.358   4.787  0.1371  0.2191 -0.5151
   57PCz     C8 4600   4.041   0.289   4.879  0.2489  0.4100 -0.0710
   57PCz     C9 4601   4.036   0.261   5.013  0.6480  0.4180  0.6601
   57PCz    C10 4602   4.148   0.215   5.080 -0.1449  0.3205 -0.3036
   57PCz    C11 4603   4.269   0.180   5.013  0.3139  0.3790 -0.3590
   57PCz    C12 4604   4.269   0.204   4.876 -0.2351  0.4824 -0.2150
   57PCz    C13 4605   4.158   0.263   4.810 -0.1766 -0.8071 -0.2522
   57PCz    N14 4606   3.609   0.437   4.689 -0.0775  0.7987 -0.6733
   57PCz    C15 4607   3.550   0.561   4.658  0.5282 -0.0970 -0.0370
   57PCz    C16 4608   3.609   0.685   4.625 -0.0361 -0.7819  0.2593
   57PCz    C17 4609   3.523   0.783   4.591 -0.1707 -0.2983 -0.5043
   57PCz    C18 4610   3.386   0.762   4.588 -0.5298 -0.8023 -0.5448
   57PCz    C19 4611   3.333   0.639   4.625  0.1575  0.3279  0.2954
   57PCz    C20 4612   3.413   0.534   4.668 -0.0400  0.1389 -0.1269
   57PCz    C21 4613   3.389   0.400   4.716 -0.6487  0.2105 -0.0381
   57PCz    C22 4614   3.274   0.330   4.742 -0.6563  0.4074 -0.1166
   57PCz    C23 4615   3.287   0.196   4.788 -0.8015 -0.2106  0.1396
   57PCz    C24 4616   3.415   0.137   4.804 -0.0331  0.0653 -0.0749
   57PCz    C25 4617   3.524   0.218   4.795  0.4829 -0.1496 -0.0479
   57PCz    C26 4618   3.513   0.341   4.733 -0.0749  0.0344  0.1833
   57PCz    C27 4619   4.246   0.326   4.590 -0.3132 -0.4001  0.0198
   57PCz    C28 4620   4.265   0.204   4.519 -0.3583 -0.4483  0.0149
   57PCz    C29 4621   4.374   0.189   4.436 -0.6238  0.0595 -0.1809
   57PCz    C30 4622   4.460   0.300   4.413 -0.0846 -0.0125 -0.2082
   57PCz    C31 4623   4.446   0.421   4.489  0.6152 -0.3689  0.3080
   57PCz    C32 4624   4.346   0.427   4.588 -0.2012 -0.1347  0.1423
   57PCz    N33 4625   3.905  -0.228   4.575  0.4637 -0.0417 -0.3764
   57PCz    C34 4626   3.979  -0.110   4.551  0.5790  0.0137 -0.6669
   57PCz    C35 4627   3.944   0.006   4.473 -0.1140  0.3520 -0.8777
   57PCz    C36 4628   4.040   0.106   4.459 -0.0981 -0.2981  0.0682
   57PCz    C37 4629   4.167   0.092   4.516  0.1920  0.1931 -0.3951
   57PCz    C38 4630   4.203  -0.027   4.592 -0.0429  0.1257  0.2364
   57PCz    C39 4631   4.108  -0.133   4.602  0.1098 -0.6822  0.0858
   57PCz    C40 4632   4.111  -0.270   4.652  0.3296 -0.5866  0.6944
   57PCz    C41 4633   4.219  -0.343   4.711  0.3948  0.4017  0.5635
   57PCz    C42 4634   4.194  -0.479   4.749 -0.2269 -0.5077  0.3427
   57PCz    C43 4635   4.064  -0.529   4.745  0.3011  0.4981  0.2894
   57PCz    C44 4636   3.961  -0.455   4.677 -0.1008 -0.2538 -0.5343
   57PCz    C45 4637   3.984  -0.323   4.631  0.0079 -0.2348 -0.2510
   57PCz    C46 4638   3.773  -0.252   4.520  0.5207  0.4010 -0.7625
   57PCz    C47 4639   3.664  -0.178   4.559  0.4511 -0.1344 -0.5492
   57PCz    C48 4640   3.538  -0.200   4.497 -1.1404 -0.3832  0.0591
   57PCz    C49 4641   3.515  -0.307   4.404  0.8647 -0.3558 -0.6636
   57PCz    C50 4642   3.623  -0.392   4.373 -0.4221 -0.5816 -0.8652
   57PCz    C51 4643   3.748  -0.362   4.435 -0.1432  0.0382 -0.2697
   57PCz    H52 4644   4.003   0.423   4.448  0.4806 -4.2078 -1.1525
   57PCz    H53 4645   3.760   0.477   4.471  0.2443  0.4681  0.7487
   57PCz    H54 4646   3.758   0.358   4.881 -0.8214 -1.3978 -1.0003
   57PCz    H55 4647   3.941   0.268   5.066 -0.6373 -0.5598 -1.3881
   57PCz    H56 4648   4.138   0.191   5.186  0.7516  0.6865 -0.1214
   57PCz    H57 4649   4.344   0.129   5.074 -0.8163 -2.0487 -0.9004
   57PCz    H58 4650   4.358   0.180   4.818  0.7399  2.0631  0.5603
   57PCz    H59 4651   3.716   0.703   4.626  0.0124 -1.0782  1.6703
   57PCz    H60 4652   3.560   0.881   4.560  1.6426 -1.2391 -1.4817
   57PCz    H61 4653   3.320   0.846   4.571  1.8991  1.0003 -1.5984
   57PCz    H62 4654   3.227   0.617   4.616  0.1208  0.7930 -0.4707
   57PCz    H63 4655   3.176   0.376   4.730 -0.5393  0.7774  0.3073
   57PCz    H64 4656   3.201   0.133   4.806 -1.5773  0.4443 -1.1445
   57PCz    H65 4657   3.424   0.036   4.842 -0.5154  0.2205  0.4631
   57PCz    H66 4658   3.624   0.178   4.804  0.4716  0.1705  1.7790
   57PCz    H67 4659   4.385   0.095   4.382 -0.0918  0.6882 -1.1976
   57PCz    H68 4660   4.535   0.294   4.334 -1.3123 -2.6734 -1.2751
   57PCz    H69 4661   4.513   0.504   4.471 -0.1567  0.2161  0.0554
   57PCz    H70 4662   4.333   0.521   4.642  1.5963  1.3020 -1.7696
   57PCz    H71 4663   3.843   0.003   4.432 -0.9463 -1.7518  1.1428
   57PCz    H72 4664   4.017   0.197   4.402  2.5996 -0.0138 -0.7222
   57PCz    H73 4665   4.301  -0.049   4.633  0.6743  0.2480 -1.3371
   57PCz    H74 4666   4.317  -0.302   4.735  0.1195  1.3728  0.0378
   57PCz    H75 4667   4.271  -0.532   4.806 -1.2248 -0.6088  1.6529
   57PCz    H76 4668   4.038  -0.621   4.795  1.3109 -1.1503 -2.0543
   57PCz    H77 4669   3.866  -0.503   4.655 -1.7136  2.4044  0.1990
   57PCz    H78 4670   3.677  -0.092   4.624  0.9729 -0.2169 -0.5402
   57PCz    H79 4671   3.464  -0.122   4.514 -0.0225  0.7821 -0.2701
   57PCz    H80 4672   3.421  -0.313   4.350  1.7144 -0.2079 -2.2287
   57PCz    H81 4673   3.608  -0.475   4.305 -1.6241 -0.4708 -0.7641
   57PCz    H82 4674   3.835  -0.423   4.415  0.6616  1.1527 -0.2449
   58PCz     N1 4675   6.788   6.353   3.718 -0.3413 -0.0463 -0.0163
   58PCz     C2 4676   6.821   6.472   3.646  0.5149  0.8619 -0.3620
   58PCz     C3 4677   6.806   6.607   3.683  0.0264  0.1709 -0.7541
   58PCz     C4 4678   6.838   6.703   3.589 -0.0583 -0.3967  0.8432
   58PCz     C5 4679   6.873   6.669   3.454  0.3153 -0.6151 -0.5678
   58PCz     C6 4680   6.880   6.534   3.420  0.5123 -1.0604 -0.5437
   58PCz     C7 4681   6.864   6.435   3.519 -0.0332  0.0363  0.0702
   58PCz     C8 4682   6.852   6.289   3.512  0.4653 -0.0869  0.1811
   58PCz     C9 4683   6.899   6.202   3.413  0.6177 -0.5484 -1.0291
   58PCz    C10 4684   6.902   6.059   3.441  0.3281 -0.5281  0.3549
   58PCz    C11 4685   6.845   6.015   3.564 -0.4591 -0.3287 -0.5825
   58PCz    C12 4686   6.807   6.107   3.669  0.5173  0.7743  0.2080
   58PCz    C13 4687   6.807   6.242   3.634  0.1113  0.2149  0.4722
   58PCz    N14 4688   6.864   6.761   3.356 -0.3099  0.2324  0.0564
   58PCz    C15 4689   6.752   6.783   3.281  0.4472  0.2491 -0.0831
   58PCz    C16 4690   6.645   6.698   3.253  0.2855  0.2281  0.9148
   58PCz    C17 4691   6.540   6.754   3.174  0.7044  0.0321  0.2044
   58PCz    C18 4692   6.541   6.885   3.118 -0.2987 -0.1266 -0.5051
   58PCz    C19 4693   6.658   6.963   3.151 -0.4372  0.0088  0.0015
   58PCz    C20 4694   6.760   6.909   3.233  0.4097  0.5015  0.5119
   58PCz    C21 4695   6.895   6.959   3.269  0.7256  0.3414 -0.1651
   58PCz    C22 4696   6.949   7.089   3.268  0.2875  0.2755  0.4890
   58PCz    C23 4697   7.063   7.120   3.344  0.5363  0.1800  0.7468
   58PCz    C24 4698   7.121   7.021   3.428  0.2766 -0.8051 -0.7268
   58PCz    C25 4699   7.073   6.890   3.433  0.0621  0.2653  0.1232
   58PCz    C26 4700   6.961   6.864   3.350  0.4904 -0.0577  0.2946
   58PCz    C27 4701   6.783   6.348   3.858 -0.0009 -0.3894  0.2766
   58PCz    C28 4702   6.905   6.343   3.926 -0.0581  0.2210 -0.2373
   58PCz    C29 4703   6.909   6.369   4.069 -0.2188  0.2584  0.7859
   58PCz    C30 4704   6.788   6.388   4.138  0.4851  0.4109 -0.1593
   58PCz    C31 4705   6.666   6.387   4.067 -0.1388 -0.7981  0.4941
   58PCz    C32 4706   6.661   6.362   3.927  0.0566 -0.1133 -0.1948
   58PCz    N33 4707   7.385   6.365   3.623 -0.0607  0.8331 -0.3517
   58PCz    C34 4708   7.274   6.376   3.706 -0.0675  0.0427  0.1080
   58PCz    C35 4709   7.244   6.473   3.799  0.3943 -0.1252 -0.5416
   58PCz    C36 4710   7.119   6.465   3.865 -0.2219 -0.6875 -0.1537
   58PCz    C37 4711   7.038   6.343   3.857 -0.2728 -0.0267 -0.4149
   58PCz    C38 4712   7.082   6.237   3.774 -0.0300  0.0057  0.3226
   58PCz    C39 4713   7.198   6.260   3.695  0.1382  0.3301 -0.6572
   58PCz    C40 4714   7.264   6.179   3.597 -0.3547 -0.7034  0.1459
   58PCz    C41 4715   7.226   6.062   3.533 -0.1413  0.4987 -1.0215
   58PCz    C42 4716   7.303   6.008   3.427  0.2675 -0.4157  0.1786
   58PCz    C43 4717   7.424   6.071   3.389  0.5005 -0.4291  0.5142
   58PCz    C44 4718   7.461   6.196   3.441 -0.4894  0.0049  0.3111
   58PCz    C45 4719   7.377   6.245   3.549  0.6383 -0.2014 -0.0976
   58PCz    C46 4720   7.513   6.403   3.655 -0.1015 -0.0348  0.6062
   58PCz    C47 4721   7.542   6.542   3.660  0.4609  0.1536  0.7088
   58PCz    C48 4722   7.673   6.579   3.684 -0.0793  0.4861 -0.0838
   58PCz    C49 4723   7.766   6.485   3.713 -0.3411  0.0461 -0.3414
   58PCz    C50 4724   7.738   6.342   3.727  0.0035 -0.3155  0.6005
   58PCz    C51 4725   7.605   6.301   3.696  0.0906  0.2317  0.4066
   58PCz    H52 4726   6.766   6.632   3.781  0.2775  1.1037 -0.8794
   58PCz    H53 4727   6.845   6.807   3.620 -2.2967  0.5544 -1.4797
   58PCz    H54 4728   6.891   6.508   3.315  0.4690 -1.9199 -0.3439
   58PCz    H55 4729   6.943   6.243   3.323 -1.2965  0.5687 -1.5054
   58PCz    H56 4730   6.944   5.987   3.372  1.9531 -0.7110  1.4970
   58PCz    H57 4731   6.842   5.909   3.590 -0.2530  0.4470  3.2063
   58PCz    H58 4732   6.770   6.077   3.766  0.2491  0.8829  0.1397
   58PCz    H59 4733   6.654   6.593   3.280  0.1827 -0.2914 -0.9165
   58PCz    H60 4734   6.456   6.686   3.160 -1.0800  1.6268  2.3793
   58PCz    H61 4735   6.460   6.916   3.053 -1.4811  2.4643  1.9828
   58PCz    H62 4736   6.669   7.064   3.114 -1.7326 -0.7405 -2.6888
   58PCz    H63 4737   6.898   7.164   3.207  0.0361  0.3205  0.7540
   58PCz    H64 4738   7.101   7.221   3.338 -0.7665  0.6349 -0.3238
   58PCz    H65 4739   7.209   7.042   3.490 -0.5037 -1.2227  0.5530
   58PCz    H66 4740   7.102   6.823   3.513 -2.6662 -1.2311  0.0016
   58PCz    H67 4741   7.001   6.363   4.127 -0.0235 -1.8765  0.3450
   58PCz    H68 4742   6.788   6.399   4.246  1.6770 -0.2672 -0.0686
   58PCz    H69 4743   6.578   6.417   4.122 -1.1319 -1.3671 -0.7345
   58PCz    H70 4744   6.573   6.371   3.864  1.0490 -1.0669 -1.8019
   58PCz    H71 4745   7.315   6.556   3.806  1.5135 -0.9081 -2.1171
   58PCz    H72 4746   7.086   6.546   3.929 -0.1198 -1.5887  1.0777
   58PCz    H73 4747   7.030   6.142   3.766 -1.8717  0.8831  1.3099
   58PCz    H74 4748   7.139   6.005   3.565  1.2011 -2.0949 -1.7475
   58PCz    H75 4749   7.272   5.915   3.381  0.0777 -0.7381  0.9571
   58PCz    H76 4750   7.484   6.032   3.308 -1.9450 -1.6891 -0.7869
   58PCz    H77 4751   7.541   6.256   3.399 -0.7416  0.9934  1.2055
   58PCz    H78 4752   7.472   6.615   3.622 -0.8239 -0.8439  1.1179
   58PCz    H79 4753   7.708   6.681   3.677  2.5054 -0.4205 -2.0725
   58PCz    H80 4754   7.868   6.519   3.731  0.2231 -2.1466  1.0689
   58PCz    H81 4755   7.817   6.269   3.744  0.1781 -0.8926 -2.2517
   58PCz    H82 4756   7.566   6.200   3.695  0.7369 -0.0337  1.2168
   59PCz     N1 4757   1.916   2.505   2.107 -1.0172 -0.5562  0.7783
   59PCz     C2 4758   1.899   2.510   2.244 -0.2693  0.7603 -0.3998
   59PCz     C3 4759   1.830   2.426   2.326 -0.2199 -0.2093 -0.6611
   59PCz     C4 4760   1.843   2.449   2.468 -0.2194 -0.0570 -0.1178
   59PCz     C5 4761   1.930   2.554   2.515 -0.6928  0.1551 -0.4219
   59PCz     C6 4762   2.000   2.640   2.424  0.6049 -0.6893 -0.6326
   59PCz     C7 4763   1.974   2.615   2.291  0.4222  0.9308 -0.4064
   59PCz     C8 4764   2.016   2.693   2.171 -0.1868  0.4171  0.6392
   59PCz     C9 4765   2.063   2.821   2.159 -0.3610  0.2240  0.6227
   59PCz    C10 4766   2.083   2.870   2.024  0.0135  0.3153  0.2715
   59PCz    C11 4767   2.044   2.792   1.911  0.1424 -0.3380  0.3906
   59PCz    C12 4768   1.999   2.665   1.926  0.3611 -0.3520  0.1768
   59PCz    C13 4769   1.978   2.617   2.058 -0.9968 -0.2381  0.0808
   59PCz    N14 4770   1.960   2.556   2.652 -0.1016  0.0906  0.1616
   59PCz    C15 4771   1.914   2.656   2.733 -0.1339  0.1619 -0.1655
   59PCz    C16 4772   1.808   2.742   2.721  0.2930  0.6505 -0.4516
   59PCz    C17 4773   1.790   2.842   2.816 -0.9471  0.0581 -0.0870
   59PCz    C18 4774   1.892   2.868   2.913  0.1934  0.7789 -0.0475
   59PCz    C19 4775   2.009   2.785   2.924  0.2624  0.0605  0.0262
   59PCz    C20 4776   2.020   2.680   2.826  0.3925 -0.0950  0.1148
   59PCz    C21 4777   2.121   2.579   2.809 -0.1875  0.0268 -0.8564
   59PCz    C22 4778   2.243   2.551   2.878  0.4305  0.2921  0.0627
   59PCz    C23 4779   2.323   2.437   2.842 -0.4823  0.0557  0.7558
   59PCz    C24 4780   2.277   2.360   2.729 -0.0600  0.0613  0.4971
   59PCz    C25 4781   2.163   2.394   2.654  0.4309 -0.5877 -0.2279
   59PCz    C26 4782   2.078   2.495   2.704 -0.0773 -0.6400 -0.0502
   59PCz    C27 4783   1.889   2.391   2.033 -0.9814  0.1701  0.7549
   59PCz    C28 4784   1.998   2.302   2.019  0.7807  0.7425  0.4805
   59PCz    C29 4785   1.990   2.218   1.912 -0.3145  0.3181  0.0572
   59PCz    C30 4786   1.876   2.205   1.830  0.0745  0.1559 -0.1356
   59PCz    C31 4787   1.767   2.291   1.851  0.1491  0.8801 -0.0882
   59PCz    C32 4788   1.780   2.391   1.949 -0.0281 -0.2745 -1.2946
   59PCz    N33 4789   2.486   2.308   2.281 -0.6408 -0.0649 -0.0541
   59PCz    C34 4790   2.354   2.320   2.242  0.5438  0.2989 -1.1127
   59PCz    C35 4791   2.238   2.273   2.313  0.2593 -0.3371  0.1790
   59PCz    C36 4792   2.124   2.274   2.237  0.3625  0.6000  0.0352
   59PCz    C37 4793   2.121   2.311   2.100 -0.0885  0.0877  0.4081
   59PCz    C38 4794   2.241   2.363   2.036  0.3675  0.3948  0.5677
   59PCz    C39 4795   2.358   2.362   2.113  0.0004 -0.0723  0.3219
   59PCz    C40 4796   2.496   2.371   2.077 -0.3137  0.4248 -0.2313
   59PCz    C41 4797   2.552   2.410   1.952  0.1758 -0.7079  0.1187
   59PCz    C42 4798   2.695   2.408   1.945  0.1991 -0.5569  0.7274
   59PCz    C43 4799   2.776   2.365   2.053  0.4127  0.2341 -0.1238
   59PCz    C44 4800   2.719   2.320   2.176  0.5490 -0.0010 -0.1652
   59PCz    C45 4801   2.578   2.339   2.184 -0.2056  0.5309  0.4127
   59PCz    C46 4802   2.528   2.248   2.396  0.4096 -0.0303 -0.0467
   59PCz    C47 4803   2.581   2.322   2.500  0.2985 -0.0165 -0.4474
   59PCz    C48 4804   2.625   2.253   2.614  0.6935  0.3094 -0.3741
   59PCz    C49 4805   2.595   2.113   2.620  0.6114 -0.0863 -0.6527
   59PCz    C50 4806   2.538   2.040   2.518 -0.3075  0.1629 -0.6434
   59PCz    C51 4807   2.508   2.111   2.401 -0.9792 -0.3227 -0.1207
   59PCz    H52 4808   1.773   2.345   2.282  1.2564 -0.9030 -1.3716
   59PCz    H53 4809   1.798   2.379   2.538  0.3894 -0.9948 -0.6419
   59PCz    H54 4810   2.053   2.725   2.467 -2.0088 -0.0713  1.6188
   59PCz    H55 4811   2.075   2.877   2.251  3.8383 -1.8785  1.5671
   59PCz    H56 4812   2.106   2.975   2.008  0.8277 -0.1972 -2.5770
   59PCz    H57 4813   2.044   2.831   1.810 -0.4495 -0.3027  0.4051
   59PCz    H58 4814   1.967   2.611   1.837  0.0442  0.1231 -0.0032
   59PCz    H59 4815   1.746   2.738   2.632  0.0128 -2.2337 -0.2437
   59PCz    H60 4816   1.708   2.913   2.819 -0.2691  0.8532  0.1533
   59PCz    H61 4817   1.875   2.945   2.987  2.1235  2.4278 -1.2095
   59PCz    H62 4818   2.088   2.808   2.996  2.3102 -1.4640 -1.6259
   59PCz    H63 4819   2.269   2.605   2.969 -0.5536 -1.3365  1.3833
   59PCz    H64 4820   2.417   2.412   2.890  1.3073  1.7700 -1.6469
   59PCz    H65 4821   2.329   2.270   2.695  0.1282  0.0985  0.6857
   59PCz    H66 4822   2.126   2.337   2.569 -2.7287 -0.8341  1.1884
   59PCz    H67 4823   2.069   2.144   1.904  0.5755  0.9324  2.4340
   59PCz    H68 4824   1.877   2.129   1.752  0.1637 -0.4407  0.4330
   59PCz    H69 4825   1.686   2.288   1.779 -1.5777 -4.0688  1.6530
   59PCz    H70 4826   1.707   2.471   1.959 -0.4639 -0.8028 -0.0560
   59PCz    H71 4827   2.236   2.242   2.417  0.8358  1.1433  0.6640
   59PCz    H72 4828   2.031   2.235   2.276  0.7550  1.4513  1.9342
   59PCz    H73 4829   2.240   2.390   1.931 -1.1507  0.8251  0.6708
   59PCz    H74 4830   2.494   2.438   1.865 -0.4954  0.5186  0.9269
   59PCz    H75 4831   2.740   2.418   1.847  0.0823 -3.5566  0.2746
   59PCz    H76 4832   2.884   2.367   2.041  0.3786 -1.1183 -0.9967
   59PCz    H77 4833   2.779   2.298   2.263  0.6297  0.3919 -0.1239
   59PCz    H78 4834   2.603   2.428   2.488  1.3600 -0.4152 -2.5715
   59PCz    H79 4835   2.662   2.310   2.698 -0.1306  0.3619 -0.0384
   59PCz    H80 4836   2.618   2.072   2.718 -0.0527  3.4664  1.1517
   59PCz    H81 4837   2.515   1.935   2.531 -0.7567  0.5985  3.1335
   59PCz    H82 4838   2.464   2.060   2.316 -0.7924 -0.8226  0.0769
   60PCz     N1 4839   5.419   2.200   5.246  0.0137 -0.2567  0.0297
   60PCz     C2 4840   5.546   2.257   5.263  0.0798 -0.1434  0.1722
   60PCz     C3 4841   5.658   2.259   5.181  0.6026  0.8865 -0.6346
   60PCz     C4 4842   5.775   2.321   5.232 -0.2972 -0.2761  0.5039
   60PCz     C5 4843   5.770   2.389   5.353  0.1519 -0.6480  0.3204
   60PCz     C6 4844   5.659   2.385   5.437  0.1974  0.2857  0.0928
   60PCz     C7 4845   5.543   2.321   5.392  0.6566  0.2441 -1.0111
   60PCz     C8 4846   5.413   2.287   5.447 -0.0286 -0.1461 -0.1654
   60PCz     C9 4847   5.351   2.331   5.570  0.0504  0.9263  0.0781
   60PCz    C10 4848   5.228   2.268   5.596 -0.0364 -0.0285 -0.0872
   60PCz    C11 4849   5.157   2.185   5.506 -0.0163  0.2682  0.8712
   60PCz    C12 4850   5.212   2.155   5.381  0.2560  0.4061 -0.0812
   60PCz    C13 4851   5.338   2.215   5.358  0.0019 -0.5430  0.2756
   60PCz    N14 4852   5.891   2.448   5.397  0.1895  0.2139 -0.0145
   60PCz    C15 4853   5.979   2.374   5.481  0.4756 -0.7705 -0.4777
   60PCz    C16 4854   5.956   2.262   5.562  0.0771 -0.4324 -0.3648
   60PCz    C17 4855   6.063   2.234   5.651 -0.1040 -0.2242 -0.6428
   60PCz    C18 4856   6.179   2.321   5.667 -0.1661 -0.5078 -0.2954
   60PCz    C19 4857   6.199   2.434   5.585  0.0676  0.8141 -0.8632
   60PCz    C20 4858   6.087   2.460   5.492 -0.2244  0.1434 -0.2468
   60PCz    C21 4859   6.065   2.573   5.406  0.1232 -0.1120  0.2941
   60PCz    C22 4860   6.149   2.683   5.387  0.2608  0.1788 -0.4060
   60PCz    C23 4861   6.112   2.774   5.293 -0.1182 -0.4193  0.0224
   60PCz    C24 4862   5.996   2.768   5.221  0.2113  0.4806 -0.0121
   60PCz    C25 4863   5.909   2.656   5.239  0.3112  0.1389  0.2547
   60PCz    C26 4864   5.942   2.563   5.345 -0.0429  0.0550  0.5086
   60PCz    C27 4865   5.412   2.083   5.165 -0.1298 -0.3417  0.0987
   60PCz    C28 4866   5.423   2.082   5.024 -0.9577 -0.8444 -0.0238
   60PCz    C29 4867   5.426   1.956   4.955  0.2884 -0.3851  0.3906
   60PCz    C30 4868   5.407   1.841   5.025  0.9229  0.4737 -0.5320
   60PCz    C31 4869   5.390   1.838   5.165  0.2878 -0.2191 -0.2718
   60PCz    C32 4870   5.393   1.961   5.233 -0.2525  0.3885  0.4788
   60PCz    N33 4871   5.453   2.545   4.706 -0.0681  0.0597  0.0757
   60PCz    C34 4872   5.439   2.439   4.794 -0.2111 -0.3286  0.2944
   60PCz    C35 4873   5.353   2.437   4.901 -0.2541 -0.0728  0.6218
   60PCz    C36 4874   5.344   2.317   4.972 -0.6207  0.4296 -0.2172
   60PCz    C37 4875   5.426   2.207   4.941  0.0084  0.8072  0.1029
   60PCz    C38 4876   5.520   2.215   4.831  0.0637  0.5939 -0.1259
   60PCz    C39 4877   5.520   2.334   4.758 -0.0817  0.4920  0.2291
   60PCz    C40 4878   5.588   2.382   4.636  0.7401  0.1431  0.3738
   60PCz    C41 4879   5.683   2.319   4.553  0.0840 -0.1336  0.0370
   60PCz    C42 4880   5.729   2.385   4.442 -0.3574  1.2235 -0.1545
   60PCz    C43 4881   5.688   2.514   4.415 -0.0160 -0.4447 -0.0591
   60PCz    C44 4882   5.602   2.584   4.508  0.0829  0.0129  1.1469
   60PCz    C45 4883   5.546   2.515   4.610 -0.3024  0.8226  0.0973
   60PCz    C46 4884   5.380   2.662   4.712 -0.9829 -0.0142 -0.0041
   60PCz    C47 4885   5.273   2.679   4.620 -0.0178  0.4208  0.4210
   60PCz    C48 4886   5.203   2.797   4.621  0.4357 -0.1892 -0.9260
   60PCz    C49 4887   5.236   2.898   4.721  0.0953 -0.3001  0.1824
   60PCz    C50 4888   5.342   2.879   4.803 -0.0413  0.3736 -0.2708
   60PCz    C51 4889   5.415   2.763   4.805 -0.2221  0.5390  0.7381
   60PCz    H52 4890   5.663   2.202   5.089 -2.2597  0.2184 -0.4789
   60PCz    H53 4891   5.866   2.335   5.174 -0.3431 -3.3038 -0.4424
   60PCz    H54 4892   5.648   2.436   5.532  0.5936 -0.9245  0.7973
   60PCz    H55 4893   5.400   2.397   5.641 -1.4020  1.1783  0.8906
   60PCz    H56 4894   5.185   2.292   5.693 -0.8526 -0.8383 -0.2381
   60PCz    H57 4895   5.059   2.147   5.533 -2.8499  4.7783 -1.7995
   60PCz    H58 4896   5.156   2.093   5.311 -1.6647  2.4808 -0.4659
   60PCz    H59 4897   5.866   2.203   5.550 -0.6344  0.3906  0.7082
   60PCz    H60 4898   6.043   2.149   5.717 -2.6999  1.9225  1.6112
   60PCz    H61 4899   6.261   2.302   5.735 -0.1816 -1.1799 -0.4640
   60PCz    H62 4900   6.285   2.499   5.599  1.3995 -0.7746 -1.3748
   60PCz    H63 4901   6.245   2.692   5.437 -0.6144  3.2183  0.9602
   60PCz    H64 4902   6.169   2.867   5.282 -0.9349  0.1365  0.4160
   60PCz    H65 4903   5.964   2.857   5.167 -1.4785 -0.4085 -0.5450
   60PCz    H66 4904   5.817   2.649   5.181  1.2111 -1.3046 -1.0784
   60PCz    H67 4905   5.434   1.960   4.847 -1.9080 -0.8996  0.1688
   60PCz    H68 4906   5.397   1.746   4.973  1.3174  1.1170 -1.8275
   60PCz    H69 4907   5.370   1.745   5.217 -0.8204  1.3157  2.2823
   60PCz    H70 4908   5.389   1.957   5.342  0.0747  0.6944  0.5021
   60PCz    H71 4909   5.283   2.516   4.927 -1.9943 -1.7560  1.3579
   60PCz    H72 4910   5.280   2.310   5.060  2.2357  1.9031  2.1766
   60PCz    H73 4911   5.579   2.128   4.805 -3.1000 -1.0633 -2.3451
   60PCz    H74 4912   5.732   2.225   4.577  0.1945  0.0602  0.5689
   60PCz    H75 4913   5.789   2.333   4.368  1.4428  0.2639  1.8526
   60PCz    H76 4914   5.727   2.558   4.324  2.6829 -2.8246 -0.1950
   60PCz    H77 4915   5.573   2.688   4.493  2.3958  0.4749 -0.7095
   60PCz    H78 4916   5.263   2.610   4.536  1.3248  2.5304 -1.5928
   60PCz    H79 4917   5.122   2.820   4.553  0.9941  3.1469 -0.6164
   60PCz    H80 4918   5.181   2.992   4.724 -0.5264 -0.5840 -1.2177
   60PCz    H81 4919   5.366   2.960   4.871  1.1244 -0.3985  0.2722
   60PCz    H82 4920   5.501   2.751   4.870  0.1147 -1.0508  0.0465
   61PCz     N1 4921   3.908   3.897   6.050  0.1598 -0.2119  0.9198
   61PCz     C2 4922   3.775   3.921   6.015 -0.6202 -0.6662 -0.5206
   61PCz     C3 4923   3.712   4.043   6.005  0.2736 -0.6315  0.1772
   61PCz     C4 4924   3.577   4.042   5.958 -0.4638 -0.0810  1.5816
   61PCz     C5 4925   3.521   3.921   5.910 -0.9422  0.3215 -0.0620
   61PCz     C6 4926   3.592   3.796   5.924 -0.2175  0.1962  0.1641
   61PCz     C7 4927   3.724   3.801   5.966 -0.8855  0.2805 -0.2323
   61PCz     C8 4928   3.830   3.695   5.980 -0.3078  0.3390 -0.2448
   61PCz     C9 4929   3.837   3.556   5.954  1.0208 -0.6003 -0.9236
   61PCz    C10 4930   3.951   3.483   5.989 -0.4677 -0.6406 -0.1056
   61PCz    C11 4931   4.063   3.552   6.046  0.4897  0.4562  0.5176
   61PCz    C12 4932   4.062   3.693   6.067  0.0023 -0.3225  0.4177
   61PCz    C13 4933   3.942   3.757   6.036  0.2827  0.3165  0.1787
   61PCz    N14 4934   3.399   3.926   5.848  0.1322  0.4467 -0.4146
   61PCz    C15 4935   3.275   3.928   5.920  0.1896 -0.4547 -0.3255
   61PCz    C16 4936   3.247   3.903   6.056 -0.8722  0.4028  0.0255
   61PCz    C17 4937   3.114   3.884   6.094  0.3324 -0.0169 -0.3743
   61PCz    C18 4938   3.009   3.899   6.001 -0.6187  0.7398  0.8297
   61PCz    C19 4939   3.042   3.919   5.866 -0.1490  0.5707 -0.8051
   61PCz    C20 4940   3.175   3.927   5.822  0.1270 -0.3033 -0.1853
   61PCz    C21 4941   3.241   3.937   5.690  0.4301 -0.4433 -0.7337
   61PCz    C22 4942   3.192   3.934   5.558  0.5729 -0.0307 -0.0649
   61PCz    C23 4943   3.282   3.941   5.452  0.4668  0.0297  0.8388
   61PCz    C24 4944   3.423   3.945   5.476  0.2363  1.4516  0.0432
   61PCz    C25 4945   3.470   3.941   5.608 -0.3837 -1.0303 -0.0763
   61PCz    C26 4946   3.376   3.941   5.716 -0.2151 -0.4152  0.0660
   61PCz    C27 4947   4.009   3.996   6.059  0.2102  0.1208  0.2375
   61PCz    C28 4948   4.071   4.023   5.931 -0.5860  0.0262  0.0317
   61PCz    C29 4949   4.169   4.125   5.932 -0.3801  0.5674  0.2965
   61PCz    C30 4950   4.211   4.188   6.050  0.2541 -0.6354 -0.5686
   61PCz    C31 4951   4.143   4.164   6.176  0.0707  0.3613  0.4532
   61PCz    C32 4952   4.040   4.065   6.176  0.0999 -0.5851  0.3134
   61PCz    N33 4953   3.973   3.792   5.432  0.3421  0.9013 -0.3403
   61PCz    C34 4954   3.970   3.860   5.553 -0.7589 -0.4938  0.2644
   61PCz    C35 4955   3.895   3.970   5.594 -0.1323 -0.2476 -0.5489
   61PCz    C36 4956   3.931   4.021   5.725 -0.1707  0.5547  0.3751
   61PCz    C37 4957   4.029   3.962   5.805  0.0535 -0.1549 -0.2161
   61PCz    C38 4958   4.094   3.841   5.760 -0.0875 -0.7075  0.2185
   61PCz    C39 4959   4.056   3.788   5.636  0.5010  0.0188 -0.6072
   61PCz    C40 4960   4.093   3.664   5.562  0.9857 -0.0889  0.5297
   61PCz    C41 4961   4.149   3.541   5.600  0.3222  0.8400 -0.7522
   61PCz    C42 4962   4.157   3.433   5.511  0.5961 -0.2719 -0.3873
   61PCz    C43 4963   4.118   3.450   5.374 -0.2271 -0.0296  0.0187
   61PCz    C44 4964   4.049   3.568   5.337 -0.0768  0.4015  0.3311
   61PCz    C45 4965   4.044   3.673   5.430 -0.0231  0.2319 -0.8614
   61PCz    C46 4966   3.892   3.831   5.324 -0.0758  0.6246  0.5144
   61PCz    C47 4967   3.764   3.777   5.295  0.0992 -0.2448 -0.2886
   61PCz    C48 4968   3.696   3.825   5.184 -0.1977 -0.1096  0.7659
   61PCz    C49 4969   3.760   3.915   5.093  0.2216  0.6081  0.1514
   61PCz    C50 4970   3.888   3.965   5.121 -0.3865 -0.0579 -0.4821
   61PCz    C51 4971   3.950   3.927   5.236  0.3975 -0.3478  0.0898
   61PCz    H52 4972   3.759   4.139   6.026 -4.0256  1.5205  1.1124
   61PCz    H53 4973   3.523   4.133   5.935  0.6708  0.8674  2.5809
   61PCz    H54 4974   3.552   3.702   5.888  1.3977 -1.4157  2.3723
   61PCz    H55 4975   3.748   3.511   5.910 -1.1477  1.0118  1.4620
   61PCz    H56 4976   3.968   3.382   5.952  1.6074 -0.0831 -0.7956
   61PCz    H57 4977   4.154   3.495   6.063 -0.7991 -1.8875  0.0134
   61PCz    H58 4978   4.151   3.751   6.093 -0.8738  0.5923  1.5074
   61PCz    H59 4979   3.333   3.897   6.123 -2.8018  0.1095  2.6220
   61PCz    H60 4980   3.091   3.851   6.195  1.3095  1.7414  0.4709
   61PCz    H61 4981   2.910   3.877   6.038 -0.3357 -2.0339  0.1263
   61PCz    H62 4982   2.963   3.914   5.792 -0.2787  0.0460 -0.6347
   61PCz    H63 4983   3.085   3.926   5.541  0.6879 -0.7342 -0.4951
   61PCz    H64 4984   3.251   3.944   5.348 -2.5467 -4.2971  1.3626
   61PCz    H65 4985   3.494   3.945   5.394 -1.2951 -0.7615 -1.4061
   61PCz    H66 4986   3.578   3.945   5.623 -0.5268  0.6142  0.8410
   61PCz    H67 4987   4.193   4.166   5.834  0.7725 -1.7596 -0.4753
   61PCz    H68 4988   4.288   4.264   6.048  0.3205 -0.6336  0.8985
   61PCz    H69 4989   4.171   4.212   6.270 -1.1192  1.4028  0.3151
   61PCz    H70 4990   3.987   4.030   6.264 -0.0240 -0.2564  0.3687
   61PCz    H71 4991   3.832   4.024   5.524  1.1893  0.6804 -1.0532
   61PCz    H72 4992   3.900   4.120   5.758 -3.4505 -0.0753 -0.5445
   61PCz    H73 4993   4.160   3.793   5.831 -0.5198 -0.7866  0.5759
   61PCz    H74 4994   4.173   3.523   5.704 -0.3500  1.9289 -0.3815
   61PCz    H75 4995   4.185   3.334   5.545 -0.1585 -0.4334 -0.2113
   61PCz    H76 4996   4.110   3.356   5.321 -0.2563  0.9639 -1.8226
   61PCz    H77 4997   3.997   3.578   5.242  0.3839 -2.8262 -0.4049
   61PCz    H78 4998   3.720   3.708   5.366  0.1683  0.2050  0.1986
   61PCz    H79 4999   3.592   3.798   5.166 -0.2097 -0.3121  1.1341
   61PCz    H80 5000   3.713   3.948   5.001 -1.5996 -0.6511  0.5860
   61PCz    H81 5001   3.931   4.042   5.057 -0.4120 -0.3192 -0.8217
   61PCz    H82 5002   4.047   3.967   5.265 -0.0186 -0.0923  1.1501
   62PCz     N1 5003   2.328   3.726   2.145  0.4461  0.6583 -0.1668
   62PCz     C2 5004   2.260   3.615   2.189 -0.0470  0.9284  0.0086
   62PCz     C3 5005   2.121   3.609   2.217 -1.2020  0.0207  0.2937
   62PCz     C4 5006   2.077   3.496   2.290  0.2145 -0.3301  0.4001
   62PCz     C5 5007   2.170   3.394   2.326  0.6033  0.1491  0.6975
   62PCz     C6 5008   2.311   3.402   2.301  0.3656 -0.1421  0.6208
   62PCz     C7 5009   2.354   3.520   2.240  0.1275  0.6853 -0.1133
   62PCz     C8 5010   2.487   3.569   2.204  0.1205  0.1679 -0.2681
   62PCz     C9 5011   2.612   3.506   2.200  0.3260 -0.1621  0.0550
   62PCz    C10 5012   2.719   3.573   2.147 -0.6069 -0.3975 -0.2168
   62PCz    C11 5013   2.702   3.698   2.089  0.0300 -0.8882  0.0587
   62PCz    C12 5014   2.572   3.759   2.081  0.0732 -0.0659  0.0722
   62PCz    C13 5015   2.463   3.692   2.142 -0.1409 -0.0424 -0.1517
   62PCz    N14 5016   2.125   3.295   2.406  0.0135  0.0504 -0.3985
   62PCz    C15 5017   2.144   3.284   2.541  0.5226 -0.6825  1.0077
   62PCz    C16 5018   2.220   3.378   2.622  0.4686  0.3130  0.5782
   62PCz    C17 5019   2.206   3.358   2.759 -0.0578  0.0414 -0.2767
   62PCz    C18 5020   2.130   3.253   2.811  0.2922 -0.4681  0.0279
   62PCz    C19 5021   2.053   3.163   2.730  0.2723 -0.1182  0.3428
   62PCz    C20 5022   2.057   3.187   2.594 -0.0552  0.0265  0.8980
   62PCz    C21 5023   1.992   3.129   2.476  0.9848 -0.4854 -0.2042
   62PCz    C22 5024   1.888   3.038   2.466  0.3578 -0.6804 -0.2754
   62PCz    C23 5025   1.826   3.017   2.340  0.3658 -0.0056 -0.1718
   62PCz    C24 5026   1.863   3.088   2.223  0.7268 -0.3424 -0.5360
   62PCz    C25 5027   1.974   3.180   2.231  0.4559  0.4402  0.6025
   62PCz    C26 5028   2.030   3.196   2.361 -0.5128 -0.4688 -0.3335
   62PCz    C27 5029   2.280   3.850   2.163  0.7941 -0.3669 -0.9144
   62PCz    C28 5030   2.167   3.894   2.087  0.5061  0.3454  0.0352
   62PCz    C29 5031   2.087   3.991   2.145  0.3727 -0.0985  0.9018
   62PCz    C30 5032   2.126   4.065   2.259 -0.6494 -0.0573  0.0187
   62PCz    C31 5033   2.246   4.028   2.320  0.6460  0.1973  0.1035
   62PCz    C32 5034   2.319   3.917   2.278  0.0709 -0.8306 -0.2231
   62PCz    N33 5035   2.036   3.660   1.588 -0.1650 -0.1238 -0.2748
   62PCz    C34 5036   2.048   3.719   1.715  0.1056  0.1262  0.1143
   62PCz    C35 5037   1.949   3.754   1.811 -0.1396  0.6345 -0.4336
   62PCz    C36 5038   1.991   3.806   1.934  0.1728  1.2204  0.6298
   62PCz    C37 5039   2.128   3.827   1.953  0.4901 -0.2529 -0.6121
   62PCz    C38 5040   2.229   3.794   1.853 -0.5747 -0.7530 -0.4884
   62PCz    C39 5041   2.181   3.744   1.732  0.2154  1.0723 -0.0039
   62PCz    C40 5042   2.250   3.701   1.613  0.5890  0.0027  0.4631
   62PCz    C41 5043   2.381   3.719   1.575 -0.2126  0.1789  0.1912
   62PCz    C42 5044   2.422   3.676   1.448 -0.3420  0.2530  0.2832
   62PCz    C43 5045   2.326   3.606   1.360 -0.4693 -0.4303 -0.1013
   62PCz    C44 5046   2.190   3.596   1.396 -0.0522 -0.2724 -0.7250
   62PCz    C45 5047   2.160   3.642   1.525 -0.4166  0.1649 -1.1099
   62PCz    C46 5048   1.920   3.587   1.558 -0.0230  0.2767  0.1275
   62PCz    C47 5049   1.922   3.441   1.558  0.1871  0.2748 -0.4950
   62PCz    C48 5050   1.806   3.368   1.529  0.2319  0.0368  0.2002
   62PCz    C49 5051   1.683   3.436   1.515 -0.0104  0.6685  0.5743
   62PCz    C50 5052   1.680   3.574   1.520 -0.0291 -0.2410  0.0525
   62PCz    C51 5053   1.798   3.650   1.540  0.5420  0.2213  0.3049
   62PCz    H52 5054   2.049   3.682   2.183  0.3679  1.4266 -0.1245
   62PCz    H53 5055   1.972   3.497   2.316 -0.0589 -1.2910 -0.5601
   62PCz    H54 5056   2.372   3.320   2.337 -0.7502 -0.2279  2.5071
   62PCz    H55 5057   2.628   3.407   2.242 -0.2604 -0.9379 -1.4414
   62PCz    H56 5058   2.816   3.525   2.145 -1.3501 -1.9940  0.3091
   62PCz    H57 5059   2.785   3.747   2.039 -0.1508 -1.1248 -0.4907
   62PCz    H58 5060   2.564   3.856   2.033 -0.4006  0.2068  0.6832
   62PCz    H59 5061   2.270   3.470   2.592 -0.6408  1.2895  1.6257
   62PCz    H60 5062   2.250   3.422   2.835  0.2822 -2.6063  1.9192
   62PCz    H61 5063   2.119   3.238   2.918  2.7562  0.4894  0.4687
   62PCz    H62 5064   1.988   3.092   2.780  0.8450  1.5905  3.8918
   62PCz    H63 5065   1.842   2.988   2.550  1.0094 -0.1966  0.3890
   62PCz    H64 5066   1.743   2.948   2.331 -0.4692  1.0488 -0.6428
   62PCz    H65 5067   1.807   3.071   2.132  0.9261 -1.2116 -0.4979
   62PCz    H66 5068   1.998   3.244   2.146 -3.3479 -0.2525 -1.2589
   62PCz    H67 5069   1.985   4.016   2.118  0.9463 -0.2340 -1.5660
   62PCz    H68 5070   2.073   4.151   2.300  0.8058  2.4187 -2.8335
   62PCz    H69 5071   2.287   4.075   2.409  1.2905  1.4215 -0.8152
   62PCz    H70 5072   2.396   3.881   2.347 -2.6799  0.0407  3.6243
   62PCz    H71 5073   1.843   3.740   1.793  0.2830 -1.5008 -1.6756
   62PCz    H72 5074   1.920   3.830   2.012  0.4189  3.7675  0.1659
   62PCz    H73 5075   2.334   3.814   1.869 -1.0623  1.9235 -0.1899
   62PCz    H74 5076   2.457   3.762   1.639  0.3484 -1.0340  0.3629
   62PCz    H75 5077   2.525   3.681   1.416 -0.7235 -2.8759 -1.9787
   62PCz    H76 5078   2.356   3.565   1.264  0.1480 -1.7013  0.6029
   62PCz    H77 5079   2.112   3.560   1.329  0.1052 -0.7793 -0.6383
   62PCz    H78 5080   2.012   3.382   1.569  0.1074  0.2746  0.1983
   62PCz    H79 5081   1.812   3.261   1.514 -0.5862 -0.1349  0.9921
   62PCz    H80 5082   1.597   3.379   1.480  0.4754  0.6020 -0.5524
   62PCz    H81 5083   1.584   3.620   1.497  0.7545  1.0795 -0.7727
   62PCz    H82 5084   1.794   3.758   1.546  1.4857  0.4347 -1.7474
   63PCz     N1 5085   0.670   3.578   6.221  0.3641  1.3138  0.0315
   63PCz     C2 5086   0.747   3.490   6.308 -0.2977 -0.2389 -0.6349
   63PCz     C3 5087   0.840   3.528   6.402 -0.5777 -0.3648  0.6442
   63PCz     C4 5088   0.889   3.429   6.486 -1.0387  0.0455  0.5903
   63PCz     C5 5089   0.835   3.293   6.482  0.7255  0.1086 -0.8507
   63PCz     C6 5090   0.733   3.260   6.392  0.5788 -0.0008  0.0240
   63PCz     C7 5091   0.688   3.361   6.307 -0.2143 -0.0051 -0.1029
   63PCz     C8 5092   0.582   3.368   6.207  0.2618 -0.8837  0.9306
   63PCz     C9 5093   0.522   3.267   6.137  0.0681 -0.6653 -0.6028
   63PCz    C10 5094   0.448   3.301   6.019 -0.6391 -0.6690 -0.0494
   63PCz    C11 5095   0.438   3.433   5.967 -0.5652 -0.1952  1.0634
   63PCz    C12 5096   0.520   3.528   6.030  0.4572  0.0590  0.2752
   63PCz    C13 5097   0.586   3.499   6.148 -0.0278  0.0017 -0.0721
   63PCz    N14 5098   0.892   3.189   6.562 -0.2542  0.1909 -0.3240
   63PCz    C15 5099   0.958   3.076   6.515 -0.6416 -0.1142 -0.3312
   63PCz    C16 5100   1.011   3.033   6.390 -0.1284  0.4695 -0.1726
   63PCz    C17 5101   1.060   2.905   6.390  0.0945  0.2769  0.5711
   63PCz    C18 5102   1.075   2.821   6.500  0.4234  0.2100  0.2702
   63PCz    C19 5103   1.030   2.869   6.623 -0.7982 -0.0035  0.3018
   63PCz    C20 5104   0.967   2.997   6.631  0.3065 -0.0786  0.2460
   63PCz    C21 5105   0.916   3.063   6.750  0.8980 -0.4839  0.2340
   63PCz    C22 5106   0.921   3.035   6.885 -0.2548  0.3414  0.8214
   63PCz    C23 5107   0.863   3.135   6.972  0.1679  0.8027  0.2095
   63PCz    C24 5108   0.807   3.260   6.926  0.4368 -0.0810  0.0071
   63PCz    C25 5109   0.815   3.287   6.791  0.5346  0.2231 -0.0719
   63PCz    C26 5110   0.876   3.190   6.703 -0.1306  0.3240 -0.9290
   63PCz    C27 5111   0.660   3.715   6.237  0.0144 -0.1050  0.3609
   63PCz    C28 5112   0.618   3.769   6.367 -0.9237  0.3598  0.4647
   63PCz    C29 5113   0.622   3.910   6.384 -0.3774  0.5717  1.0221
   63PCz    C30 5114   0.664   3.990   6.275 -0.1140  0.0064  0.1648
   63PCz    C31 5115   0.686   3.940   6.143  0.8260  0.0948  0.7218
   63PCz    C32 5116   0.682   3.797   6.120 -0.2204 -0.1444 -0.1558
   63PCz    N33 5117   0.423   3.423   6.764  0.0039  0.9582 -0.3885
   63PCz    C34 5118   0.483   3.516   6.679  0.2652  0.0435 -0.1716
   63PCz    C35 5119   0.585   3.599   6.705 -0.6269 -0.2403  0.4272
   63PCz    C36 5120   0.625   3.687   6.600  1.0802  0.7163 -0.3285
   63PCz    C37 5121   0.559   3.682   6.471  0.5862 -0.7242  0.0742
   63PCz    C38 5122   0.463   3.581   6.443  0.6506  0.1983  0.1278
   63PCz    C39 5123   0.422   3.509   6.556 -0.0435  0.2061  0.1939
   63PCz    C40 5124   0.329   3.399   6.564  0.1876 -0.2099  0.3796
   63PCz    C41 5125   0.247   3.340   6.471 -0.1891  0.2636  0.2315
   63PCz    C42 5126   0.157   3.242   6.510  0.0631 -0.8367  0.1762
   63PCz    C43 5127   0.142   3.205   6.646  1.4898 -0.2385 -0.5359
   63PCz    C44 5128   0.236   3.253   6.742  0.4240  0.5589 -0.0362
   63PCz    C45 5129   0.322   3.355   6.695 -0.5326  0.5408  0.0871
   63PCz    C46 5130   0.421   3.415   6.903 -0.1228 -0.1357  0.4246
   63PCz    C47 5131   0.474   3.298   6.961 -0.0163 -0.4727 -0.0881
   63PCz    C48 5132   0.458   3.284   7.099 -1.0992  0.2065  0.5001
   63PCz    C49 5133   0.390   3.376   7.178  0.0922 -0.6143 -0.6530
   63PCz    C50 5134   0.322   3.481   7.111 -0.7892 -0.1602 -0.3458
   63PCz    C51 5135   0.340   3.504   6.974 -0.2688  0.0027 -0.7112
   63PCz    H52 5136   0.875   3.631   6.401 -2.6209  0.3595  0.7844
   63PCz    H53 5137   0.965   3.450   6.561 -0.8534  0.8039  0.1979
   63PCz    H54 5138   0.699   3.156   6.391  2.1092 -0.5141 -0.1939
   63PCz    H55 5139   0.519   3.165   6.174  3.6278 -0.7665 -0.2355
   63PCz    H56 5140   0.390   3.225   5.967 -1.4337 -0.0619 -0.0588
   63PCz    H57 5141   0.403   3.458   5.868  1.9193  0.5227  0.3114
   63PCz    H58 5142   0.523   3.628   5.986 -0.4115  0.4818  1.1494
   63PCz    H59 5143   0.991   3.091   6.300 -0.1852  2.0261  0.8068
   63PCz    H60 5144   1.095   2.858   6.299 -1.1582  1.1627 -0.4062
   63PCz    H61 5145   1.110   2.719   6.485  1.8384  0.8464 -1.0744
   63PCz    H62 5146   1.039   2.808   6.712 -0.8169 -1.0846 -0.4149
   63PCz    H63 5147   0.954   2.941   6.928 -3.1966 -2.3062 -2.1480
   63PCz    H64 5148   0.864   3.115   7.079 -0.6418  0.7683  0.2202
   63PCz    H65 5149   0.768   3.335   6.995  2.1395  0.3475  0.5645
   63PCz    H66 5150   0.778   3.383   6.756 -0.5277 -0.7581 -1.7952
   63PCz    H67 5151   0.590   3.960   6.475 -3.0342 -0.6265  0.8344
   63PCz    H68 5152   0.651   4.096   6.296  2.0834  0.1921  0.8374
   63PCz    H69 5153   0.702   4.008   6.060  1.2331 -0.0458  0.6810
   63PCz    H70 5154   0.702   3.753   6.023  1.9519  0.9789 -0.2683
   63PCz    H71 5155   0.634   3.602   6.802 -0.5772 -0.9165  0.4240
   63PCz    H72 5156   0.701   3.764   6.611  0.0017  1.9129 -0.9002
   63PCz    H73 5157   0.424   3.568   6.342 -1.1292 -1.0518  0.9217
   63PCz    H74 5158   0.240   3.379   6.370  1.7576 -0.1708 -0.1016
   63PCz    H75 5159   0.084   3.205   6.439  0.0150 -1.6056  0.6176
   63PCz    H76 5160   0.077   3.123   6.675  1.7955  0.5231  2.6635
   63PCz    H77 5161   0.246   3.209   6.841 -1.9882 -0.7157 -0.2816
   63PCz    H78 5162   0.522   3.232   6.890  1.2651  1.4786 -1.1244
   63PCz    H79 5163   0.498   3.197   7.149  0.6897  1.6484  1.7424
   63PCz    H80 5164   0.375   3.361   7.284  0.9482  2.0910 -0.0895
   63PCz    H81 5165   0.255   3.542   7.170  0.9694 -1.3458  3.1267
   63PCz    H82 5166   0.288   3.586   6.926 -3.2923 -1.1780  0.3188
   64PCz     N1 5167   8.137   1.837   0.763 -0.2229  0.0772  0.4467
   64PCz     C2 5168   8.250   1.923   0.748 -0.0101 -0.4779 -0.4244
   64PCz     C3 5169   8.271   2.056   0.788 -0.1015  0.4407 -0.3741
   64PCz     C4 5170   8.397   2.111   0.766 -0.3237  0.3160 -0.4575
   64PCz     C5 5171   8.498   2.032   0.712 -0.3519 -0.5081 -0.3376
   64PCz     C6 5172   8.476   1.898   0.670 -0.4214 -0.2053  1.0218
   64PCz     C7 5173   8.344   1.850   0.681  0.1055 -0.1147 -0.0139
   64PCz     C8 5174   8.281   1.721   0.641  0.3301  0.0290 -0.0833
   64PCz     C9 5175   8.326   1.620   0.550  0.2579  0.0746 -0.1710
   64PCz    C10 5176   8.236   1.514   0.528  0.5454  0.4717 -0.2976
   64PCz    C11 5177   8.104   1.507   0.587 -0.1170  0.4069 -0.5482
   64PCz    C12 5178   8.060   1.614   0.664  0.0027 -0.2751  0.0341
   64PCz    C13 5179   8.150   1.720   0.684  0.3459 -1.0735 -0.6276
   64PCz    N14 5180   8.628   2.087   0.693  0.7668  1.0224  0.0806
   64PCz    C15 5181   8.651   2.189   0.602  0.1193 -0.2341 -0.4822
   64PCz    C16 5182   8.560   2.267   0.527  0.1725 -0.0902 -0.4417
   64PCz    C17 5183   8.616   2.371   0.441  0.3018  0.1693 -0.3995
   64PCz    C18 5184   8.756   2.370   0.424  0.3619 -0.1707 -0.4769
   64PCz    C19 5185   8.846   2.283   0.497  0.6792  0.4807  0.1710
   64PCz    C20 5186   8.787   2.197   0.590 -0.2463 -0.2580  0.3937
   64PCz    C21 5187   8.849   2.090   0.662 -0.1544 -0.4148 -0.6833
   64PCz    C22 5188   8.983   2.043   0.685  0.4704 -0.0315  0.3723
   64PCz    C23 5189   9.013   1.924   0.751 -0.0021  0.8070 -0.2739
   64PCz    C24 5190   8.900   1.848   0.799 -0.9559 -0.2371  0.4400
   64PCz    C25 5191   8.772   1.897   0.788  0.0240  0.5211 -0.0138
   64PCz    C26 5192   8.747   2.018   0.725  0.2483  0.5482  0.3173
   64PCz    C27 5193   8.049   1.857   0.864 -0.6798  0.0249 -0.5311
   64PCz    C28 5194   8.098   1.835   0.997  0.5133  0.1134 -0.2664
   64PCz    C29 5195   8.004   1.862   1.101 -0.0076  0.1430  0.6431
   64PCz    C30 5196   7.870   1.900   1.077  0.2347  0.2280 -0.0400
   64PCz    C31 5197   7.828   1.924   0.948 -0.5972  0.4442  0.0107
   64PCz    C32 5198   7.909   1.884   0.843 -0.0973  0.2981  0.5215
   64PCz    N33 5199   8.641   1.708   1.119  0.0628 -0.1502 -0.0449
   64PCz    C34 5200   8.504   1.744   1.116 -0.0390  0.2515 -0.7563
   64PCz    C35 5201   8.433   1.839   1.183  0.2800 -0.3873  0.0255
   64PCz    C36 5202   8.298   1.860   1.143 -0.2786  0.4204 -0.8527
   64PCz    C37 5203   8.240   1.794   1.031 -0.4036  0.1775  0.4975
   64PCz    C38 5204   8.314   1.690   0.969 -0.1471  0.7805  0.3100
   64PCz    C39 5205   8.448   1.671   1.012 -0.3345  0.0530  0.0801
   64PCz    C40 5206   8.553   1.585   0.959  0.3912 -0.3553 -0.0837
   64PCz    C41 5207   8.545   1.478   0.866 -0.2109 -0.6517  0.7704
   64PCz    C42 5208   8.661   1.406   0.841 -0.4620  0.0752  0.1333
   64PCz    C43 5209   8.790   1.448   0.892 -0.0379  0.2473  0.5449
   64PCz    C44 5210   8.795   1.551   0.987 -0.3058 -0.1211 -0.3154
   64PCz    C45 5211   8.675   1.610   1.023  0.3400  0.3098 -0.3443
   64PCz    C46 5212   8.734   1.792   1.179  0.4002 -0.0734  0.3654
   64PCz    C47 5213   8.731   1.929   1.143  0.1355 -0.0614  0.0103
   64PCz    C48 5214   8.829   2.014   1.201  0.1306 -0.0450  0.7039
   64PCz    C49 5215   8.926   1.969   1.292 -0.1804  0.2131  0.7019
   64PCz    C50 5216   8.928   1.833   1.331 -0.0924  0.2139  0.2401
   64PCz    C51 5217   8.829   1.748   1.273 -0.4858  0.2983 -0.1580
   64PCz    H52 5218   8.196   2.103   0.851  0.6501 -0.2299  1.0858
   64PCz    H53 5219   8.423   2.212   0.794  1.1395 -0.0859 -0.2853
   64PCz    H54 5220   8.554   1.841   0.620  1.7487  0.0724  3.8298
   64PCz    H55 5221   8.428   1.621   0.511 -0.4691  2.4309 -2.2460
   64PCz    H56 5222   8.266   1.428   0.469  0.8633  0.5037 -0.1848
   64PCz    H57 5223   8.032   1.426   0.581 -0.8770  0.8200  1.8318
   64PCz    H58 5224   7.967   1.607   0.720 -0.3124 -0.4144 -0.4995
   64PCz    H59 5225   8.453   2.253   0.537  0.3778 -2.3338 -1.0102
   64PCz    H60 5226   8.551   2.430   0.378 -0.6395 -1.4619 -1.0354
   64PCz    H61 5227   8.799   2.423   0.339  3.1917 -0.8983  0.4045
   64PCz    H62 5228   8.947   2.269   0.458  0.7505 -0.2398  0.5969
   64PCz    H63 5229   9.068   2.094   0.642  0.2336 -0.1424 -0.2302
   64PCz    H64 5230   9.113   1.893   0.779 -0.6057 -0.7859  0.2543
   64PCz    H65 5231   8.919   1.752   0.845 -0.9667 -0.7106 -0.5424
   64PCz    H66 5232   8.686   1.854   0.838 -1.7743  2.3525 -1.3714
   64PCz    H67 5233   8.045   1.857   1.202  2.5809 -0.3347 -0.3460
   64PCz    H68 5234   7.807   1.921   1.162  0.6027 -1.2598  0.6319
   64PCz    H69 5235   7.723   1.941   0.927 -0.7430 -2.5269 -2.2339
   64PCz    H70 5236   7.875   1.889   0.740 -0.6393  0.3960  0.7071
   64PCz    H71 5237   8.481   1.897   1.261 -0.4919  0.1470  0.1114
   64PCz    H72 5238   8.253   1.943   1.196  2.6051  1.7480 -0.2912
   64PCz    H73 5239   8.281   1.640   0.878  0.7247 -0.5078  0.6730
   64PCz    H74 5240   8.451   1.460   0.815  0.5661  0.9042 -1.3917
   64PCz    H75 5241   8.658   1.322   0.773  2.4732 -0.3167  0.3545
   64PCz    H76 5242   8.882   1.395   0.871  0.6359  0.9593  1.6218
   64PCz    H77 5243   8.889   1.571   1.039  0.7724 -1.3124 -1.7360
   64PCz    H78 5244   8.661   1.974   1.073  0.9863  0.3133 -0.6117
   64PCz    H79 5245   8.825   2.119   1.174 -1.8889 -0.5898 -1.3947
   64PCz    H80 5246   8.993   2.036   1.345 -3.7111  3.3339  1.7273
   64PCz    H81 5247   9.002   1.799   1.402 -0.5096  0.0275  0.5938
   64PCz    H82 5248   8.847   1.642   1.288  1.8406  0.7915  1.0815
   65PCz     N1 5249   7.091   1.066   6.958  0.1913  0.4660  0.4821
   65PCz     C2 5250   7.186   1.039   7.055 -0.3479  0.3011  0.3368
   65PCz     C3 5251   7.189   0.939   7.150 -0.0724  0.4869 -0.7066
   65PCz     C4 5252   7.302   0.932   7.232  0.4308 -0.1514  0.3191
   65PCz     C5 5253   7.411   1.018   7.208  0.6572  0.8123 -0.9755
   65PCz     C6 5254   7.411   1.115   7.107 -0.6136  0.4177  0.3629
   65PCz     C7 5255   7.293   1.127   7.031 -0.2440 -0.2672  0.2660
   65PCz     C8 5256   7.253   1.223   6.932  0.1382 -0.7870  0.4361
   65PCz     C9 5257   7.306   1.342   6.885 -0.3368  0.0094 -0.3367
   65PCz    C10 5258   7.238   1.417   6.789  0.4253  0.2255  0.6483
   65PCz    C11 5259   7.112   1.374   6.742  0.8338 -0.2440 -0.1347
   65PCz    C12 5260   7.050   1.255   6.789 -0.1699  0.6307  0.3735
   65PCz    C13 5261   7.127   1.184   6.887  0.5327 -0.3826 -0.4014
   65PCz    N14 5262   7.519   1.017   7.293 -0.1239  0.1691  0.2810
   65PCz    C15 5263   7.522   1.098   7.405  0.5754 -0.0144  0.1705
   65PCz    C16 5264   7.459   1.221   7.426 -0.1239 -0.0605 -0.8278
   65PCz    C17 5265   7.479   1.273   7.552  0.0535  0.3146 -0.8829
   65PCz    C18 5266   7.558   1.215   7.650 -0.0518  0.8330 -0.1344
   65PCz    C19 5267   7.620   1.085   7.632  0.7452 -0.7739 -0.0341
   65PCz    C20 5268   7.601   1.032   7.502  0.3147 -0.3193  0.1124
   65PCz    C21 5269   7.641   0.901   7.444 -0.2750  0.0151  0.3729
   65PCz    C22 5270   7.727   0.798   7.500 -0.9027  0.1068  0.3993
   65PCz    C23 5271   7.739   0.677   7.421 -0.0272  0.8834  0.0019
   65PCz    C24 5272   7.683   0.675   7.290 -0.1508  0.8454 -0.8227
   65PCz    C25 5273   7.600   0.781   7.239 -0.8601  0.2529 -0.1341
   65PCz    C26 5274   7.586   0.892   7.316  0.1216 -0.8979 -0.2736
   65PCz    C27 5275   6.977   0.993   6.938  0.3279  0.1589  0.0353
   65PCz    C28 5276   6.993   0.857   6.898 -0.3527 -0.2445 -0.5893
   65PCz    C29 5277   6.875   0.784   6.874  0.7898 -0.4603 -0.9563
   65PCz    C30 5278   6.747   0.845   6.876 -0.2792  0.0673  0.1212
   65PCz    C31 5279   6.740   0.984   6.902 -0.3209  0.3381  0.0338
   65PCz    C32 5280   6.855   1.056   6.943 -1.0803  0.2064  0.0380
   65PCz    N33 5281   7.411   0.540   6.693 -0.7411 -0.3257  0.0435
   65PCz    C34 5282   7.310   0.611   6.763 -0.7197  0.0409 -0.0628
   65PCz    C35 5283   7.248   0.573   6.880 -0.1967 -0.1768 -0.1916
   65PCz    C36 5284   7.151   0.664   6.930  0.3534 -0.1835 -0.0486
   65PCz    C37 5285   7.124   0.786   6.866 -0.7104 -0.9206  0.4462
   65PCz    C38 5286   7.204   0.833   6.752  0.1810 -0.2089 -0.0022
   65PCz    C39 5287   7.296   0.738   6.706  0.0393  0.2062  0.3053
   65PCz    C40 5288   7.387   0.739   6.589  0.0597  0.3562  0.0522
   65PCz    C41 5289   7.420   0.836   6.493 -0.0804 -0.9750 -0.2389
   65PCz    C42 5290   7.515   0.803   6.386  0.1890 -0.3426 -0.2810
   65PCz    C43 5291   7.578   0.675   6.382  0.3775 -0.6905 -0.0987
   65PCz    C44 5292   7.548   0.582   6.482 -0.0501  0.1286 -0.2784
   65PCz    C45 5293   7.452   0.615   6.576  0.1571  0.9576  0.0503
   65PCz    C46 5294   7.499   0.447   6.750  0.0928  0.5538  0.3106
   65PCz    C47 5295   7.575   0.488   6.856 -0.2173  0.4447  0.4208
   65PCz    C48 5296   7.655   0.393   6.930 -0.0504 -0.2319  0.4315
   65PCz    C49 5297   7.654   0.259   6.891 -0.1345  0.3467 -0.8386
   65PCz    C50 5298   7.588   0.221   6.778  0.7266 -0.7252 -0.0883
   65PCz    C51 5299   7.509   0.310   6.707  0.1573 -0.4871  0.0981
   65PCz    H52 5300   7.112   0.863   7.162  0.0030  0.6365  1.0329
   65PCz    H53 5301   7.310   0.852   7.305  0.4047 -2.9594 -2.5525
   65PCz    H54 5302   7.500   1.177   7.098  0.1460 -0.1349  3.2506
   65PCz    H55 5303   7.406   1.368   6.920 -1.2314  0.9512  1.7265
   65PCz    H56 5304   7.286   1.500   6.740  1.0128 -1.1648 -1.2547
   65PCz    H57 5305   7.063   1.424   6.659  0.7121 -0.3197 -0.1104
   65PCz    H58 5306   6.957   1.215   6.750 -0.6421  1.2072  0.8814
   65PCz    H59 5307   7.390   1.264   7.353  0.2613 -1.6475 -2.1914
   65PCz    H60 5308   7.429   1.367   7.571 -0.7816 -0.3164  0.1802
   65PCz    H61 5309   7.559   1.275   7.741  1.6489  0.8915 -0.1726
   65PCz    H62 5310   7.662   1.021   7.708  1.8552 -1.5564 -1.2595
   65PCz    H63 5311   7.767   0.811   7.600 -2.2691  1.0396  0.8539
   65PCz    H64 5312   7.807   0.599   7.456  0.4730  2.3853  2.6274
   65PCz    H65 5313   7.704   0.591   7.225  0.6848  1.0272 -0.7941
   65PCz    H66 5314   7.560   0.773   7.138 -0.0159 -0.1679 -0.4504
   65PCz    H67 5315   6.876   0.683   6.836 -1.5845 -0.1556 -1.9830
   65PCz    H68 5316   6.657   0.784   6.867 -1.5055  2.0811 -2.5578
   65PCz    H69 5317   6.641   1.027   6.910 -1.0134 -1.3889  1.5320
   65PCz    H70 5318   6.845   1.161   6.970 -0.0918  0.3071  0.0504
   65PCz    H71 5319   7.271   0.481   6.932 -1.5979  0.8222  2.3973
   65PCz    H72 5320   7.089   0.633   7.014  2.4702 -0.5457  1.4522
   65PCz    H73 5321   7.195   0.934   6.712  2.9857  0.7078  1.4389
   65PCz    H74 5322   7.373   0.934   6.490 -2.5091 -2.0924 -1.6198
   65PCz    H75 5323   7.545   0.881   6.317  0.1424  0.9020  1.0770
   65PCz    H76 5324   7.642   0.651   6.298  0.7783  0.9306 -0.2876
   65PCz    H77 5325   7.587   0.481   6.476  0.0711  0.0353  1.4275
   65PCz    H78 5326   7.565   0.587   6.899  1.3433 -0.1332  2.2795
   65PCz    H79 5327   7.716   0.424   7.014  1.0992  0.0836 -0.4829
   65PCz    H80 5328   7.711   0.184   6.945  1.6391  1.1590 -1.5061
   65PCz    H81 5329   7.594   0.118   6.746 -0.3451 -0.4835 -1.1323
   65PCz    H82 5330   7.449   0.266   6.628 -1.7764  0.3809  1.0278
   66PCz     N1 5331   1.261   7.952   5.129  0.5875  0.3357 -0.4701
   66PCz     C2 5332   1.388   7.895   5.124 -0.4919  0.2436 -0.6075
   66PCz     C3 5333   1.482   7.864   5.224  0.0792 -0.1834  0.2182
   66PCz     C4 5334   1.612   7.829   5.184  0.5470 -0.3879 -0.4268
   66PCz     C5 5335   1.643   7.811   5.043  0.5674 -0.1719  0.1870
   66PCz     C6 5336   1.551   7.844   4.945  0.2611  0.7530  0.3435
   66PCz     C7 5337   1.419   7.888   4.990 -0.4929  0.4558  0.5273
   66PCz     C8 5338   1.306   7.929   4.908  0.0264  0.1577  0.7788
   66PCz     C9 5339   1.279   7.914   4.771 -0.1470 -0.0839  0.0030
   66PCz    C10 5340   1.151   7.956   4.738  0.6719 -0.1598 -0.4175
   66PCz    C11 5341   1.047   7.992   4.829 -0.1795  0.2555 -0.3050
   66PCz    C12 5342   1.080   8.007   4.967 -0.4368 -0.4773  0.2896
   66PCz    C13 5343   1.207   7.972   5.001 -0.2103  0.7103 -0.0323
   66PCz    N14 5344   1.773   7.795   5.000 -0.2039  0.8466 -0.3937
   66PCz    C15 5345   1.856   7.898   4.957 -0.3562 -0.0895 -0.4142
   66PCz    C16 5346   1.825   8.037   4.952  0.8063  0.3074 -0.4475
   66PCz    C17 5347   1.924   8.129   4.937  0.1955 -0.4257 -0.3903
   66PCz    C18 5348   2.059   8.091   4.952  0.8059  0.1947 -0.0953
   66PCz    C19 5349   2.096   7.952   4.971 -0.3087 -0.0010 -0.4065
   66PCz    C20 5350   1.989   7.859   4.984  0.4804 -0.2170 -0.3944
   66PCz    C21 5351   1.985   7.720   5.038  0.1185 -0.0518 -1.0201
   66PCz    C22 5352   2.084   7.627   5.074  0.4431 -0.4669 -0.2154
   66PCz    C23 5353   2.039   7.500   5.114 -0.5967 -0.2884 -0.2904
   66PCz    C24 5354   1.903   7.468   5.132 -0.5935  0.4249  0.0308
   66PCz    C25 5355   1.807   7.558   5.092  0.1989 -0.2861  0.3695
   66PCz    C26 5356   1.848   7.690   5.053 -0.2310  0.0608 -0.0256
   66PCz    C27 5357   1.187   7.968   5.247  0.1475  0.7732 -0.4508
   66PCz    C28 5358   1.076   7.890   5.281  0.7440  0.5992 -0.2861
   66PCz    C29 5359   1.018   7.907   5.408 -0.7126  0.0323  0.1333
   66PCz    C30 5360   1.066   8.005   5.494 -0.0458  0.1112  0.0055
   66PCz    C31 5361   1.174   8.083   5.460  0.4015  0.3215  0.8697
   66PCz    C32 5362   1.234   8.060   5.340 -0.3226 -0.3400  0.7062
   66PCz    N33 5363   0.834   7.550   4.906  0.1197 -0.7242  0.0971
   66PCz    C34 5364   0.906   7.620   5.007 -0.3146  0.8755  0.4080
   66PCz    C35 5365   1.034   7.586   5.056 -0.1690 -0.7619 -0.2703
   66PCz    C36 5366   1.087   7.682   5.147 -0.3556  0.5167 -0.1090
   66PCz    C37 5367   1.006   7.791   5.188  0.1368  0.2785 -0.7138
   66PCz    C38 5368   0.872   7.804   5.148  0.3138  0.3759 -0.0863
   66PCz    C39 5369   0.822   7.718   5.050  0.6408 -0.1495  0.6368
   66PCz    C40 5370   0.701   7.720   4.969  0.2157 -0.5177  0.0128
   66PCz    C41 5371   0.592   7.803   4.964  0.5170  0.1809  0.4883
   66PCz    C42 5372   0.501   7.781   4.858  0.7858 -0.3384  0.7557
   66PCz    C43 5373   0.514   7.669   4.769  0.6475  0.2843 -0.1492
   66PCz    C44 5374   0.616   7.572   4.785  0.5494  0.2728 -0.7338
   66PCz    C45 5375   0.705   7.608   4.885 -0.2804  0.0050 -0.0185
   66PCz    C46 5376   0.889   7.467   4.808 -0.2819  0.0958  0.0039
   66PCz    C47 5377   0.969   7.529   4.712  0.1558  0.3513  0.0360
   66PCz    C48 5378   1.030   7.446   4.615  0.2594 -0.4522  0.0116
   66PCz    C49 5379   0.999   7.308   4.615  0.3083  0.7074 -0.1206
   66PCz    C50 5380   0.924   7.246   4.716  0.3005  0.2174  0.4030
   66PCz    C51 5381   0.858   7.328   4.804 -0.1452 -0.9419 -0.2532
   66PCz    H52 5382   1.450   7.874   5.327  1.9266 -1.4864  0.9743
   66PCz    H53 5383   1.685   7.801   5.260  0.1367 -2.8034 -0.8393
   66PCz    H54 5384   1.566   7.822   4.840 -1.5177  4.0381 -0.7528
   66PCz    H55 5385   1.353   7.887   4.697  0.3266  1.3941 -0.1064
   66PCz    H56 5386   1.135   7.968   4.631  2.4553 -0.7845 -0.7906
   66PCz    H57 5387   0.952   8.023   4.788 -0.2921 -0.4620 -0.5982
   66PCz    H58 5388   1.005   8.030   5.042 -0.6218 -0.9569  0.2553
   66PCz    H59 5389   1.722   8.070   4.958  1.3772  3.1881 -3.5074
   66PCz    H60 5390   1.901   8.235   4.928  1.3687 -0.2208 -1.2892
   66PCz    H61 5391   2.136   8.165   4.967  0.7906 -0.0994  1.6389
   66PCz    H62 5392   2.199   7.938   5.004  0.2703  4.0296  0.1123
   66PCz    H63 5393   2.190   7.651   5.077  0.5619 -0.8871 -0.8750
   66PCz    H64 5394   2.118   7.432   5.144 -0.7038 -0.7745 -1.0736
   66PCz    H65 5395   1.876   7.367   5.161  0.2884  0.3891  0.7694
   66PCz    H66 5396   1.702   7.530   5.096 -0.4661  1.9067 -0.3698
   66PCz    H67 5397   0.934   7.844   5.434 -0.2839 -0.6846 -0.1907
   66PCz    H68 5398   1.024   8.020   5.593 -0.4786 -0.2980 -0.1132
   66PCz    H69 5399   1.215   8.160   5.525  0.1340  2.3389 -1.2287
   66PCz    H70 5400   1.322   8.117   5.311 -1.1218 -0.1177 -1.4242
   66PCz    H71 5401   1.093   7.500   5.024 -0.3991 -0.6864 -0.9133
   66PCz    H72 5402   1.186   7.674   5.192  0.1810  1.3313 -1.1069
   66PCz    H73 5403   0.813   7.883   5.193  0.4991 -0.8490  2.4915
   66PCz    H74 5404   0.600   7.902   5.008  1.4359 -0.9954  3.2191
   66PCz    H75 5405   0.420   7.852   4.844  2.1880  1.3305  0.7576
   66PCz    H76 5406   0.439   7.655   4.691  1.4946  1.5804 -1.2385
   66PCz    H77 5407   0.640   7.486   4.723 -1.0626  0.3609 -1.5340
   66PCz    H78 5408   0.994   7.634   4.716 -0.9789  0.6409 -0.0617
   66PCz    H79 5409   1.100   7.495   4.548  2.9141 -1.3569  1.9571
   66PCz    H80 5410   1.047   7.253   4.534  1.3006  1.3373  0.0299
   66PCz    H81 5411   0.924   7.138   4.729  1.3898  0.4525  3.1991
   66PCz    H82 5412   0.798   7.290   4.885 -0.1945  1.1735  0.7658
   67PCz     N1 5413   3.212   3.680   1.908  0.4697  0.1434  0.5775
   67PCz     C2 5414   3.214   3.564   1.991 -0.3918 -0.0665 -0.3378
   67PCz     C3 5415   3.306   3.520   2.088  0.5428 -0.5355 -0.0937
   67PCz     C4 5416   3.274   3.400   2.150 -0.5763  0.1787  0.0901
   67PCz     C5 5417   3.155   3.330   2.122 -0.3772 -0.8569 -0.3680
   67PCz     C6 5418   3.062   3.378   2.032 -0.2328 -1.0977 -0.0268
   67PCz     C7 5419   3.097   3.493   1.960 -0.0665 -0.7396 -0.1929
   67PCz     C8 5420   3.021   3.564   1.861  0.7565 -0.0927  0.2230
   67PCz     C9 5421   2.884   3.550   1.808 -0.3915  0.0558 -0.2081
   67PCz    C10 5422   2.826   3.654   1.733  0.3268 -0.0865  0.0678
   67PCz    C11 5423   2.902   3.767   1.711 -0.6936 -0.0725 -0.0899
   67PCz    C12 5424   3.029   3.788   1.768 -0.2363 -0.0916  0.4792
   67PCz    C13 5425   3.088   3.681   1.838  0.5801  0.5024 -1.1630
   67PCz    N14 5426   3.128   3.204   2.182  0.0808 -0.5586  0.6368
   67PCz    C15 5427   3.219   3.098   2.190  0.6863 -0.8052 -0.1550
   67PCz    C16 5428   3.343   3.084   2.127 -0.0126 -0.3830  0.1643
   67PCz    C17 5429   3.410   2.960   2.134 -0.8281  0.4923  0.5154
   67PCz    C18 5430   3.356   2.854   2.200  0.6812 -0.3488  0.4212
   67PCz    C19 5431   3.224   2.863   2.249  0.6061  0.0510  1.4060
   67PCz    C20 5432   3.157   2.988   2.245 -0.0510 -0.1779  0.6929
   67PCz    C21 5433   3.025   3.037   2.287  0.0159  0.1959  0.3505
   67PCz    C22 5434   2.918   2.966   2.355 -0.7219  0.2897 -0.3571
   67PCz    C23 5435   2.803   3.040   2.385 -0.2562 -0.3536 -0.3819
   67PCz    C24 5436   2.799   3.177   2.356  0.2622  0.2397 -0.1683
   67PCz    C25 5437   2.902   3.246   2.287  0.6352 -0.1610  0.0341
   67PCz    C26 5438   3.009   3.169   2.249 -0.3537  0.0273  0.4147
   67PCz    C27 5439   3.298   3.789   1.916 -1.0127  0.1854 -0.0451
   67PCz    C28 5440   3.251   3.895   2.010 -0.2855 -0.3318  0.6417
   67PCz    C29 5441   3.337   4.009   2.011 -0.1398  0.2077 -0.0799
   67PCz    C30 5442   3.460   4.016   1.948 -0.7591 -0.3974  0.1180
   67PCz    C31 5443   3.507   3.912   1.864 -0.1015  0.2545 -0.0333
   67PCz    C32 5444   3.429   3.795   1.855  0.3226  0.4264 -0.2798
   67PCz    N33 5445   2.831   3.889   2.371  0.8873  0.5655 -0.6780
   67PCz    C34 5446   2.948   3.884   2.294  0.7470  1.3106 -0.0409
   67PCz    C35 5447   3.039   3.781   2.296  0.3633 -0.0502 -0.2348
   67PCz    C36 5448   3.136   3.785   2.198  0.0667  0.0291  0.2570
   67PCz    C37 5449   3.133   3.881   2.096  0.4113 -0.0986  0.4490
   67PCz    C38 5450   3.027   3.985   2.085 -0.7003 -0.0882 -0.6708
   67PCz    C39 5451   2.936   3.980   2.192  0.0908  0.4214 -0.4482
   67PCz    C40 5452   2.814   4.055   2.221 -0.5951 -0.4983 -0.2294
   67PCz    C41 5453   2.758   4.176   2.176 -0.0466 -0.6284  0.2147
   67PCz    C42 5454   2.644   4.235   2.236  0.4157  0.2851  0.2050
   67PCz    C43 5455   2.586   4.170   2.354 -0.6533  0.0887 -0.1110
   67PCz    C44 5456   2.644   4.051   2.407 -0.3967 -0.4058 -0.1418
   67PCz    C45 5457   2.760   3.999   2.337 -0.2538  0.1357 -0.0329
   67PCz    C46 5458   2.808   3.821   2.493 -0.2801  0.1882 -0.6731
   67PCz    C47 5459   2.715   3.713   2.515 -0.0760  0.3536  0.0150
   67PCz    C48 5460   2.708   3.641   2.635 -0.9393 -0.4222  0.1665
   67PCz    C49 5461   2.799   3.681   2.736 -0.5948 -0.1094  0.3400
   67PCz    C50 5462   2.890   3.786   2.726  0.1850 -0.5204  0.1276
   67PCz    C51 5463   2.895   3.854   2.605 -0.5958  0.2626 -0.6554
   67PCz    H52 5464   3.395   3.574   2.121 -2.1334  3.5746  1.2470
   67PCz    H53 5465   3.331   3.358   2.233 -1.8975 -1.6574  0.1475
   67PCz    H54 5466   2.974   3.319   2.010 -0.6061 -0.2651 -0.8353
   67PCz    H55 5467   2.825   3.465   1.842 -1.1394  0.9271  0.7209
   67PCz    H56 5468   2.726   3.643   1.691  0.4294 -0.4849 -0.0723
   67PCz    H57 5469   2.867   3.837   1.635  0.3017 -0.1541 -0.6370
   67PCz    H58 5470   3.077   3.884   1.751 -2.1352  0.9660  0.7878
   67PCz    H59 5471   3.381   3.176   2.083 -0.6653 -1.3924 -2.6980
   67PCz    H60 5472   3.513   2.952   2.101 -0.1327 -1.6604  2.9193
   67PCz    H61 5473   3.410   2.760   2.205 -1.1055 -1.3648  2.8231
   67PCz    H62 5474   3.183   2.773   2.293 -0.4950  0.0906  0.4800
   67PCz    H63 5475   2.935   2.863   2.384  1.0016  1.2331  2.4807
   67PCz    H64 5476   2.721   2.992   2.437 -0.4727 -1.7395 -1.9339
   67PCz    H65 5477   2.719   3.241   2.393  0.5384 -0.4928  1.8528
   67PCz    H66 5478   2.886   3.353   2.271 -1.1518 -0.3759  0.1375
   67PCz    H67 5479   3.310   4.089   2.080  1.3070 -0.0000  0.7752
   67PCz    H68 5480   3.521   4.105   1.964 -1.1028  0.3869 -2.4376
   67PCz    H69 5481   3.601   3.917   1.810  0.0682  0.6953  0.2984
   67PCz    H70 5482   3.460   3.708   1.798 -0.8274 -0.6984  0.7499
   67PCz    H71 5483   3.034   3.702   2.370  0.1990  0.1948  0.0212
   67PCz    H72 5484   3.216   3.712   2.209 -1.7501 -1.7933  2.4932
   67PCz    H73 5485   3.023   4.054   2.002  0.5822  1.1673  0.2402
   67PCz    H74 5486   2.797   4.224   2.087  1.2652  0.4770  1.3305
   67PCz    H75 5487   2.592   4.322   2.197  0.1681 -0.9535 -2.4524
   67PCz    H76 5488   2.506   4.214   2.412  1.9537  3.6807  1.1853
   67PCz    H77 5489   2.611   3.994   2.493  1.6589 -2.1057 -0.3738
   67PCz    H78 5490   2.644   3.677   2.440 -0.0889 -1.9740  1.0427
   67PCz    H79 5491   2.652   3.552   2.658 -1.0694  0.0276  1.6947
   67PCz    H80 5492   2.800   3.624   2.828 -2.4761 -1.0256 -0.1617
   67PCz    H81 5493   2.958   3.820   2.803  2.0561 -1.1497 -1.1681
   67PCz    H82 5494   2.961   3.940   2.596 -1.7914  1.0719 -2.5457
   68PCz     N1 5495   1.943   4.642   5.930 -0.2543 -0.2825 -0.3539
   68PCz     C2 5496   1.889   4.614   5.801  0.1046  0.0783 -0.3923
   68PCz     C3 5497   1.937   4.648   5.672  0.3936  0.4135 -0.3407
   68PCz     C4 5498   1.856   4.606   5.565 -0.4468  0.0539  0.2705
   68PCz     C5 5499   1.734   4.534   5.583  0.4975 -0.2429 -0.6666
   68PCz     C6 5500   1.691   4.491   5.716 -0.5071  0.4560  0.1968
   68PCz     C7 5501   1.767   4.542   5.820 -0.5776  0.2470  0.4977
   68PCz     C8 5502   1.758   4.525   5.963 -0.0523 -0.4667  0.3089
   68PCz     C9 5503   1.655   4.461   6.040 -0.6063  0.5395  0.0115
   68PCz    C10 5504   1.661   4.466   6.174 -0.7201  0.0820  0.2989
   68PCz    C11 5505   1.773   4.517   6.245  0.3986  0.7707  0.4896
   68PCz    C12 5506   1.879   4.583   6.172  0.3977  0.5901  0.2620
   68PCz    C13 5507   1.866   4.581   6.031 -0.3893 -0.5331 -0.3376
   68PCz    N14 5508   1.653   4.498   5.475  0.3275  0.5064  0.6800
   68PCz    C15 5509   1.601   4.586   5.374 -0.5016  0.1536  0.3353
   68PCz    C16 5510   1.594   4.718   5.381  0.1030 -0.4687 -1.2297
   68PCz    C17 5511   1.534   4.786   5.275  0.0701  0.0610 -0.5282
   68PCz    C18 5512   1.479   4.707   5.172 -0.2791  0.0759 -0.8022
   68PCz    C19 5513   1.488   4.568   5.173  1.0668 -0.0953  0.3593
   68PCz    C20 5514   1.547   4.499   5.276  0.1534 -0.2759  0.0031
   68PCz    C21 5515   1.567   4.360   5.313  0.0519 -0.3529  0.7860
   68PCz    C22 5516   1.527   4.234   5.256 -0.4108 -0.2747 -0.3084
   68PCz    C23 5517   1.562   4.112   5.317 -0.0184 -0.0510 -0.3797
   68PCz    C24 5518   1.616   4.115   5.444  0.2245  0.1372  0.3278
   68PCz    C25 5519   1.662   4.234   5.499  0.2042 -0.3325 -0.1314
   68PCz    C26 5520   1.630   4.359   5.438 -0.3804 -0.0318 -0.3745
   68PCz    C27 5521   2.024   4.753   5.956 -0.2387 -0.0939  0.3637
   68PCz    C28 5522   2.156   4.727   6.003 -0.3841  0.3192 -0.6378
   68PCz    C29 5523   2.236   4.840   6.039 -0.7162  0.2722 -0.1389
   68PCz    C30 5524   2.193   4.972   6.018 -0.2133  1.1471  0.1984
   68PCz    C31 5525   2.061   4.987   5.969 -0.2697  0.5054 -0.0585
   68PCz    C32 5526   1.972   4.880   5.945 -0.8093 -0.1383  0.4088
   68PCz    N33 5527   2.459   4.248   6.071 -0.7768 -0.1071  0.7428
   68PCz    C34 5528   2.366   4.351   6.039  0.1353 -0.4753  1.0554
   68PCz    C35 5529   2.317   4.390   5.912  0.4741 -0.4802 -0.1765
   68PCz    C36 5530   2.241   4.510   5.899  0.1664  0.8587 -0.1557
   68PCz    C37 5531   2.219   4.588   6.017 -0.5545 -0.1099 -0.4351
   68PCz    C38 5532   2.283   4.551   6.143  0.6104 -0.9457 -0.2888
   68PCz    C39 5533   2.349   4.426   6.150  0.0084 -0.1726  0.0828
   68PCz    C40 5534   2.412   4.359   6.257 -0.1253  0.7300 -0.3024
   68PCz    C41 5535   2.426   4.395   6.397  0.3002 -0.4887 -0.0070
   68PCz    C42 5536   2.519   4.311   6.471 -0.1384 -0.5530  0.1810
   68PCz    C43 5537   2.567   4.193   6.417 -0.0864  1.9194  0.4514
   68PCz    C44 5538   2.560   4.161   6.281 -0.1979 -0.1167 -0.1482
   68PCz    C45 5539   2.483   4.244   6.204 -0.1606 -0.4239 -0.1177
   68PCz    C46 5540   2.538   4.193   5.972  0.5088  0.5560  0.1718
   68PCz    C47 5541   2.482   4.093   5.891 -0.0917  1.2400 -0.3989
   68PCz    C48 5542   2.557   4.026   5.798 -0.0844  0.1506  0.3786
   68PCz    C49 5543   2.689   4.063   5.782 -0.0118 -0.8612  0.2165
   68PCz    C50 5544   2.750   4.163   5.860  0.3730  0.0543 -0.3883
   68PCz    C51 5545   2.673   4.227   5.961  0.1812 -0.4409  0.2912
   68PCz    H52 5546   2.022   4.716   5.664 -1.3513  2.9419  1.0232
   68PCz    H53 5547   1.891   4.629   5.465  0.2578 -1.1019  0.2251
   68PCz    H54 5548   1.601   4.434   5.736  0.0079  0.0973  1.5517
   68PCz    H55 5549   1.571   4.417   5.988 -0.4939  3.0878 -2.6483
   68PCz    H56 5550   1.571   4.430   6.223  1.2871 -1.9749  2.6952
   68PCz    H57 5551   1.777   4.528   6.353 -1.0179  0.9623  0.5410
   68PCz    H58 5552   1.958   4.640   6.219  0.8492  0.4181 -0.2753
   68PCz    H59 5553   1.637   4.768   5.467 -0.7010 -1.0822 -0.4560
   68PCz    H60 5554   1.519   4.892   5.289  1.0772  0.5411 -2.7779
   68PCz    H61 5555   1.423   4.752   5.091 -0.4692 -1.7166 -1.7217
   68PCz    H62 5556   1.440   4.507   5.097  1.4980 -0.0599  0.0579
   68PCz    H63 5557   1.474   4.237   5.162 -1.3341  1.0955  0.2204
   68PCz    H64 5558   1.545   4.014   5.271  0.7582 -0.6410  0.5540
   68PCz    H65 5559   1.644   4.022   5.493 -1.9688 -0.2197  1.0398
   68PCz    H66 5560   1.713   4.236   5.595 -0.4366 -0.3196  0.2189
   68PCz    H67 5561   2.338   4.827   6.075 -0.9290  1.4129  0.9278
   68PCz    H68 5562   2.258   5.051   6.054  0.9773  0.4517 -0.3572
   68PCz    H69 5563   2.028   5.090   5.960 -2.2752  0.0627  1.5201
   68PCz    H70 5564   1.868   4.899   5.919 -0.8990 -2.5544 -1.3516
   68PCz    H71 5565   2.357   4.355   5.817  3.8246  1.4945  0.3237
   68PCz    H72 5566   2.197   4.537   5.803 -1.3193 -1.6796 -0.2604
   68PCz    H73 5567   2.273   4.607   6.235  2.0673 -0.1456 -0.5927
   68PCz    H74 5568   2.366   4.479   6.432 -1.4395 -1.6781 -0.0444
   68PCz    H75 5569   2.544   4.332   6.574 -0.4423 -0.1340  0.1689
   68PCz    H76 5570   2.614   4.120   6.482  0.0060  1.7665  0.2161
   68PCz    H77 5571   2.595   4.064   6.246 -1.4868 -2.2448  3.8254
   68PCz    H78 5572   2.380   4.056   5.901  0.0838  0.8920  0.2201
   68PCz    H79 5573   2.507   3.952   5.736  3.1814 -0.2116 -2.1119
   68PCz    H80 5574   2.756   4.010   5.714  0.7179  1.3118 -0.8352
   68PCz    H81 5575   2.854   4.186   5.838  0.5152  0.4068  0.6123
   68PCz    H82 5576   2.713   4.302   6.029 -1.7488  1.7393 -0.8187
   69PCz     N1 5577   4.615   1.750   6.644  0.5980  0.0606  0.6445
   69PCz     C2 5578   4.691   1.789   6.758  0.2630 -0.2331  0.2061
   69PCz     C3 5579   4.717   1.916   6.812 -0.1864  0.3759  0.7482
   69PCz     C4 5580   4.767   1.926   6.936  0.2440  1.2644  0.2335
   69PCz     C5 5581   4.808   1.809   7.006  0.7762  0.3233 -0.1764
   69PCz     C6 5582   4.783   1.681   6.952  0.1048  0.1017  0.5161
   69PCz     C7 5583   4.721   1.670   6.826  0.7847 -1.2310 -0.6517
   69PCz     C8 5584   4.668   1.560   6.750  0.1372  0.1830  0.2980
   69PCz     C9 5585   4.670   1.422   6.781  0.0973  1.0164 -0.4578
   69PCz    C10 5586   4.617   1.333   6.682 -0.7240  0.4254  0.0006
   69PCz    C11 5587   4.551   1.385   6.572  0.6504 -0.2884  0.2195
   69PCz    C12 5588   4.533   1.527   6.549  0.4009  0.0095 -0.7040
   69PCz    C13 5589   4.600   1.608   6.639  0.1363 -0.4907  0.8425
   69PCz    N14 5590   4.877   1.823   7.127  0.2427 -0.5129  1.3463
   69PCz    C15 5591   5.015   1.809   7.133 -0.0644 -0.0588 -0.2840
   69PCz    C16 5592   5.104   1.721   7.070  0.5583 -0.3716 -0.9785
   69PCz    C17 5593   5.240   1.735   7.099 -0.6221 -0.0132 -0.2159
   69PCz    C18 5594   5.280   1.814   7.210  0.1343 -0.7105  0.0728
   69PCz    C19 5595   5.188   1.904   7.270 -0.2458 -0.3065  0.0158
   69PCz    C20 5596   5.054   1.901   7.233  0.3914 -0.5936 -0.7711
   69PCz    C21 5597   4.928   1.964   7.285 -0.3841  0.3443  0.2848
   69PCz    C22 5598   4.899   2.040   7.402  0.0077 -0.4440 -0.5101
   69PCz    C23 5599   4.761   2.071   7.432 -0.1239  0.4809  0.0904
   69PCz    C24 5600   4.658   2.019   7.351  0.3176  0.7133  0.2706
   69PCz    C25 5601   4.688   1.933   7.245  0.2141  0.4154  0.5028
   69PCz    C26 5602   4.819   1.908   7.216 -0.1202  0.0947 -0.6221
   69PCz    C27 5603   4.562   1.832   6.543 -0.1035  0.4213 -0.2257
   69PCz    C28 5604   4.440   1.911   6.566 -0.1656 -0.2752  0.4656
   69PCz    C29 5605   4.398   1.997   6.458  0.5098  0.6810 -0.6873
   69PCz    C30 5606   4.469   1.993   6.336  0.1742 -0.5163  0.0931
   69PCz    C31 5607   4.585   1.917   6.318 -0.1056 -0.0242 -0.3624
   69PCz    C32 5608   4.630   1.831   6.419 -0.0830 -0.0997  1.0663
   69PCz    N33 5609   4.030   1.879   6.968 -0.5076  0.3666 -0.3997
   69PCz    C34 5610   4.140   1.885   6.888 -0.6877  0.1397 -0.4241
   69PCz    C35 5611   4.276   1.883   6.925  0.3263  0.1692 -0.0117
   69PCz    C36 5612   4.371   1.888   6.817 -0.2523 -0.7647 -0.1791
   69PCz    C37 5613   4.336   1.891   6.678  0.6671 -0.3128  0.3665
   69PCz    C38 5614   4.200   1.910   6.644 -0.0707 -0.4750  0.4622
   69PCz    C39 5615   4.108   1.901   6.754 -0.6760 -0.1899  0.2718
   69PCz    C40 5616   3.962   1.921   6.749  0.4111  0.7211  0.5271
   69PCz    C41 5617   3.867   1.965   6.657 -0.9147  0.5420  0.6873
   69PCz    C42 5618   3.729   1.984   6.692 -0.4108 -0.4291  0.3351
   69PCz    C43 5619   3.689   1.960   6.825  0.0036  0.6563  1.0110
   69PCz    C44 5620   3.783   1.928   6.920  0.0858  0.3415  0.2135
   69PCz    C45 5621   3.917   1.909   6.883  0.3093  0.2606 -0.3228
   69PCz    C46 5622   4.022   1.795   7.080 -0.2465 -0.1886  0.4334
   69PCz    C47 5623   4.036   1.654   7.066 -0.2107 -0.3639 -0.2174
   69PCz    C48 5624   4.036   1.570   7.181 -0.8011 -0.4958 -0.3280
   69PCz    C49 5625   4.018   1.623   7.308 -0.2111 -0.2209  0.3085
   69PCz    C50 5626   3.987   1.759   7.319  0.0522 -0.8443  0.6580
   69PCz    C51 5627   3.990   1.844   7.204  0.0801 -0.6040  0.3284
   69PCz    H52 5628   4.693   2.006   6.756  3.2046  0.3087 -1.0924
   69PCz    H53 5629   4.789   2.021   6.984 -0.2387  1.6538 -0.3111
   69PCz    H54 5630   4.821   1.593   7.003  1.1985  0.0740 -0.3117
   69PCz    H55 5631   4.729   1.388   6.866 -1.4305  0.3132  0.3662
   69PCz    H56 5632   4.627   1.226   6.695  0.7122  0.5286 -0.0224
   69PCz    H57 5633   4.506   1.309   6.508  0.6190 -0.3271  0.2867
   69PCz    H58 5634   4.474   1.568   6.468 -0.9609 -1.8309 -0.7158
   69PCz    H59 5635   5.081   1.665   6.980  0.7421  2.1766 -2.7400
   69PCz    H60 5636   5.319   1.684   7.044  0.4550  0.0398  1.2275
   69PCz    H61 5637   5.385   1.803   7.235  1.6246 -0.9412 -5.0521
   69PCz    H62 5638   5.225   1.977   7.341 -1.0247 -1.3611  1.5523
   69PCz    H63 5639   4.982   2.080   7.460  1.6582 -3.3264 -0.6772
   69PCz    H64 5640   4.732   2.128   7.520  0.6328  2.5145 -0.9023
   69PCz    H65 5641   4.555   2.029   7.382  0.2544 -1.0402  0.7374
   69PCz    H66 5642   4.612   1.872   7.198  0.8462 -0.3133  0.4019
   69PCz    H67 5643   4.323   2.075   6.472 -0.1689 -0.1139  0.1968
   69PCz    H68 5644   4.434   2.065   6.261 -0.3667  0.1347  0.9515
   69PCz    H69 5645   4.631   1.914   6.220 -0.1460 -0.0003 -0.3817
   69PCz    H70 5646   4.724   1.779   6.403 -0.2818  0.1207 -1.2897
   69PCz    H71 5647   4.305   1.887   7.029  0.3781 -0.8927  0.0238
   69PCz    H72 5648   4.474   1.870   6.847 -0.3368 -2.4166 -0.7805
   69PCz    H73 5649   4.165   1.932   6.544 -0.3858 -1.8688  0.2446
   69PCz    H74 5650   3.904   1.985   6.557  1.7796  1.0380  1.7078
   69PCz    H75 5651   3.659   2.014   6.614 -0.7182 -0.4062  0.6184
   69PCz    H76 5652   3.584   1.985   6.840  0.0300  3.3538 -2.0478
   69PCz    H77 5653   3.755   1.905   7.023  2.1069 -2.9896  0.1938
   69PCz    H78 5654   4.062   1.609   6.971 -0.7530  2.1291 -1.6424
   69PCz    H79 5655   4.044   1.462   7.173 -1.5384 -0.4531 -2.1918
   69PCz    H80 5656   4.028   1.555   7.392 -1.6522 -0.4496  0.3201
   69PCz    H81 5657   3.965   1.801   7.417  0.4722  0.9685  0.0115
   69PCz    H82 5658   3.958   1.947   7.214  1.7504  0.0114 -0.2760
   70PCz     N1 5659   0.559   5.610   1.996  0.2126  0.2449  0.3904
   70PCz     C2 5660   0.676   5.562   1.932  0.9698  0.2424 -0.6524
   70PCz     C3 5661   0.753   5.625   1.837  0.3549  0.7544 -0.1330
   70PCz     C4 5662   0.883   5.571   1.822 -0.0923 -0.3433 -0.8261
   70PCz     C5 5663   0.923   5.450   1.884  0.4426 -0.2698 -0.1072
   70PCz     C6 5664   0.835   5.388   1.975 -0.4471 -0.5000  0.2449
   70PCz     C7 5665   0.710   5.447   2.002  0.6711 -0.3325  0.1616
   70PCz     C8 5666   0.597   5.408   2.091 -0.1595 -0.5596  0.8288
   70PCz     C9 5667   0.573   5.300   2.174  0.1271  0.2196 -0.0448
   70PCz    C10 5668   0.450   5.290   2.244 -0.0468  0.4533  0.5658
   70PCz    C11 5669   0.366   5.403   2.248 -0.0898 -0.1725  0.7709
   70PCz    C12 5670   0.390   5.518   2.169  0.4779 -0.8176 -0.5080
   70PCz    C13 5671   0.511   5.521   2.094  0.1692 -0.1995 -0.2461
   70PCz    N14 5672   1.051   5.396   1.857  0.3670  0.5061 -0.4378
   70PCz    C15 5673   1.064   5.286   1.770  0.4787 -0.1102  0.6510
   70PCz    C16 5674   0.971   5.182   1.739 -0.0506 -0.3481 -0.8052
   70PCz    C17 5675   1.018   5.084   1.649  0.2795  0.2692 -0.5688
   70PCz    C18 5676   1.148   5.089   1.597 -0.5429 -0.0527 -0.4204
   70PCz    C19 5677   1.238   5.185   1.640 -0.2486  0.4585  0.7578
   70PCz    C20 5678   1.193   5.282   1.725  0.6569  1.0479  0.3728
   70PCz    C21 5679   1.259   5.394   1.785  0.3721  0.5391 -0.0327
   70PCz    C22 5680   1.399   5.432   1.782 -0.0304  0.0779  0.0414
   70PCz    C23 5681   1.436   5.552   1.847  0.0002  0.4326  0.6189
   70PCz    C24 5682   1.342   5.626   1.919 -0.1911  0.8138 -0.2133
   70PCz    C25 5683   1.211   5.575   1.935  0.5390 -0.2844  0.0666
   70PCz    C26 5684   1.172   5.466   1.862 -0.0239 -0.4942 -0.0413
   70PCz    C27 5685   0.483   5.719   1.959  0.4753 -0.3397 -0.3258
   70PCz    C28 5686   0.526   5.844   2.011 -0.1212 -0.3889 -0.3400
   70PCz    C29 5687   0.457   5.960   1.967  0.0670 -0.0550 -0.4111
   70PCz    C30 5688   0.366   5.957   1.861  0.0261 -0.2703 -0.4096
   70PCz    C31 5689   0.342   5.831   1.804 -0.0037 -0.1560  0.3732
   70PCz    C32 5690   0.392   5.713   1.858  0.3141  0.3449 -0.3429
   70PCz    N33 5691   0.818   5.997   2.455  0.4249 -0.4877 -0.1483
   70PCz    C34 5692   0.776   5.943   2.342 -0.1080 -0.4165  0.2723
   70PCz    C35 5693   0.826   5.958   2.210 -0.4525 -0.3844  0.1523
   70PCz    C36 5694   0.737   5.925   2.104 -0.0422  0.3804 -0.1185
   70PCz    C37 5695   0.611   5.862   2.130 -0.1694 -0.3283 -0.3028
   70PCz    C38 5696   0.572   5.830   2.262  0.5604  0.4845  0.6390
   70PCz    C39 5697   0.654   5.884   2.362  0.4269 -0.1707 -0.4726
   70PCz    C40 5698   0.623   5.894   2.507  0.2639 -0.5122  0.3008
   70PCz    C41 5699   0.514   5.857   2.580  0.8242  0.1718  0.6985
   70PCz    C42 5700   0.509   5.905   2.711  0.0193  0.5147  0.2913
   70PCz    C43 5701   0.611   5.982   2.764  0.1986 -0.1686  1.1330
   70PCz    C44 5702   0.725   6.022   2.691 -0.2352  0.1861  0.3617
   70PCz    C45 5703   0.728   5.971   2.561  0.4058  0.7516 -0.4909
   70PCz    C46 5704   0.953   5.992   2.488  0.0480 -0.3371 -0.0500
   70PCz    C47 5705   1.002   5.874   2.548 -0.1410  0.0887 -1.0729
   70PCz    C48 5706   1.133   5.876   2.601  0.9253  0.0247  0.2880
   70PCz    C49 5707   1.208   5.994   2.588 -0.3621 -0.2547  0.0287
   70PCz    C50 5708   1.159   6.105   2.519 -0.7707  0.0075 -1.0778
   70PCz    C51 5709   1.027   6.105   2.475 -0.1434  0.1151  0.5230
   70PCz    H52 5710   0.732   5.727   1.805 -1.8297  0.3801 -0.0233
   70PCz    H53 5711   0.954   5.618   1.755 -1.0013 -0.0955 -1.6570
   70PCz    H54 5712   0.851   5.290   2.018 -0.3731  0.1899  1.8341
   70PCz    H55 5713   0.643   5.217   2.165 -1.0491 -0.6509 -1.9992
   70PCz    H56 5714   0.421   5.201   2.300  0.7486 -0.3639 -0.2703
   70PCz    H57 5715   0.270   5.397   2.300 -2.1563  1.9347 -2.4548
   70PCz    H58 5716   0.326   5.605   2.165  0.0398 -1.1838 -2.3917
   70PCz    H59 5717   0.869   5.187   1.774  0.6237 -0.6212  1.3816
   70PCz    H60 5718   0.951   5.003   1.622 -0.9084  0.1354  2.4109
   70PCz    H61 5719   1.177   5.015   1.524 -0.9748 -1.1447  0.4782
   70PCz    H62 5720   1.334   5.198   1.593 -0.2413 -1.0823  0.2833
   70PCz    H63 5721   1.469   5.369   1.727  0.4553 -0.0413  0.7900
   70PCz    H64 5722   1.536   5.594   1.842 -0.2689  1.1102  0.8102
   70PCz    H65 5723   1.372   5.710   1.980  1.1877 -1.2377  2.0911
   70PCz    H66 5724   1.140   5.624   2.001 -1.1851 -0.4852 -1.5396
   70PCz    H67 5725   0.478   6.055   2.015  1.1239 -0.4144 -0.1394
   70PCz    H68 5726   0.323   6.048   1.821 -1.3846 -0.8262 -0.2350
   70PCz    H69 5727   0.273   5.829   1.720 -0.5135  2.1635  0.6626
   70PCz    H70 5728   0.355   5.613   1.835 -0.2236  0.3128  0.6171
   70PCz    H71 5729   0.921   6.004   2.185 -0.7717  0.3348  0.2287
   70PCz    H72 5730   0.763   5.949   2.002  1.0527 -2.6254 -0.6470
   70PCz    H73 5731   0.471   5.793   2.274  0.3634  0.0354 -1.9260
   70PCz    H74 5732   0.427   5.807   2.538  0.1360 -0.2166  2.4736
   70PCz    H75 5733   0.417   5.897   2.769 -0.0097  1.0814  0.3249
   70PCz    H76 5734   0.593   6.022   2.864  0.0941  1.4578  0.4979
   70PCz    H77 5735   0.805   6.088   2.723  0.5845 -0.2785 -0.6584
   70PCz    H78 5736   0.940   5.786   2.558 -0.9257  0.7218 -0.3035
   70PCz    H79 5737   1.166   5.780   2.638 -3.0641 -2.0616 -0.9962
   70PCz    H80 5738   1.314   5.988   2.609 -0.3218  0.2296 -0.0229
   70PCz    H81 5739   1.225   6.190   2.505 -0.4394 -0.3446 -1.6828
   70PCz    H82 5740   0.994   6.198   2.428  2.4043 -0.6378 -3.2295
   71PCz     N1 5741   0.670   4.061   2.892 -0.1756 -0.3306 -0.6646
   71PCz     C2 5742   0.737   3.982   2.798  0.2944  0.2060  0.1689
   71PCz     C3 5743   0.711   3.970   2.657 -0.6610  0.2914  0.0999
   71PCz     C4 5744   0.780   3.868   2.590  0.3240  0.4986  0.7014
   71PCz     C5 5745   0.867   3.781   2.665  0.8219 -0.3199 -0.0471
   71PCz     C6 5746   0.896   3.805   2.803  0.5688  1.0523  1.2337
   71PCz     C7 5747   0.825   3.906   2.865  0.2516 -0.0607  0.3313
   71PCz     C8 5748   0.822   3.947   3.008 -0.4566 -0.1128  0.1403
   71PCz     C9 5749   0.896   3.900   3.123  0.3812  0.3836  0.6539
   71PCz    C10 5750   0.859   3.947   3.250 -0.5823 -0.1337 -0.0884
   71PCz    C11 5751   0.765   4.052   3.260 -0.3059 -0.8873  0.0460
   71PCz    C12 5752   0.690   4.102   3.150 -0.3194 -0.0927  0.5940
   71PCz    C13 5753   0.722   4.041   3.026 -0.0493 -0.2851  0.3528
   71PCz    N14 5754   0.898   3.662   2.606 -0.0040 -0.2909 -0.4213
   71PCz    C15 5755   0.838   3.535   2.634 -0.5658 -0.6731  0.1704
   71PCz    C16 5756   0.744   3.500   2.734  0.4241  0.5521 -0.6077
   71PCz    C17 5757   0.696   3.369   2.739 -0.8671 -0.2439 -0.8749
   71PCz    C18 5758   0.745   3.276   2.640  0.0790 -0.7641  0.0488
   71PCz    C19 5759   0.844   3.313   2.541  0.1655 -0.0618  0.6107
   71PCz    C20 5760   0.887   3.445   2.537  0.1787  0.2215  0.0318
   71PCz    C21 5761   0.975   3.521   2.449 -0.2440  0.2888  0.1945
   71PCz    C22 5762   1.036   3.475   2.334 -0.0137 -0.8857 -0.8252
   71PCz    C23 5763   1.106   3.573   2.258  0.0252 -0.6669 -0.4252
   71PCz    C24 5764   1.121   3.704   2.310  0.7776  0.7735  0.6826
   71PCz    C25 5765   1.062   3.746   2.429  0.3474 -0.1187 -0.1690
   71PCz    C26 5766   0.981   3.655   2.496 -0.5452 -0.6514 -0.3582
   71PCz    C27 5767   0.539   4.098   2.869  0.1291  0.0298 -0.3968
   71PCz    C28 5768   0.513   4.221   2.812 -0.6666  0.3026 -0.2293
   71PCz    C29 5769   0.378   4.245   2.772  0.0815  0.1486  0.1975
   71PCz    C30 5770   0.277   4.145   2.781  1.0906 -0.0233 -0.9472
   71PCz    C31 5771   0.306   4.024   2.842  0.0865 -0.0417  0.1575
   71PCz    C32 5772   0.440   3.994   2.883  0.9791  0.0876  0.3710
   71PCz    N33 5773   0.927   4.594   2.710 -0.0520 -0.2754  0.2684
   71PCz    C34 5774   0.806   4.518   2.714  0.2494  0.2289 -0.6117
   71PCz    C35 5775   0.714   4.488   2.623  0.5746 -0.4181  0.2032
   71PCz    C36 5776   0.620   4.387   2.657  0.1971 -0.5383  0.3543
   71PCz    C37 5777   0.614   4.328   2.785 -0.6713 -0.2250  0.0289
   71PCz    C38 5778   0.716   4.362   2.883  0.5220 -0.0473  0.4557
   71PCz    C39 5779   0.810   4.454   2.839 -0.4612  0.0844 -0.2938
   71PCz    C40 5780   0.933   4.493   2.908 -0.3317 -0.1095  0.1653
   71PCz    C41 5781   0.985   4.464   3.044  0.6843 -0.2522  0.6283
   71PCz    C42 5782   1.111   4.518   3.071 -0.0165 -0.0688 -0.3123
   71PCz    C43 5783   1.173   4.610   2.980 -0.5385 -0.7488  0.4133
   71PCz    C44 5784   1.112   4.650   2.859 -0.3105 -0.1126 -0.5101
   71PCz    C45 5785   0.998   4.584   2.825  0.5609  0.0630 -0.9306
   71PCz    C46 5786   0.965   4.660   2.597  0.0381 -0.1088  0.3333
   71PCz    C47 5787   1.027   4.584   2.496  0.6025  0.2073 -1.3607
   71PCz    C48 5788   1.072   4.648   2.379 -0.7027 -0.1308 -0.7790
   71PCz    C49 5789   1.056   4.786   2.368  0.2491  0.1593 -0.7321
   71PCz    C50 5790   0.984   4.858   2.465 -0.2882  0.1171  0.1098
   71PCz    C51 5791   0.939   4.794   2.572 -0.4863 -0.1507 -0.2362
   71PCz    H52 5792   0.632   4.017   2.600 -2.2532 -1.1260  1.0519
   71PCz    H53 5793   0.746   3.847   2.489  0.3030 -0.4298  0.8939
   71PCz    H54 5794   0.963   3.741   2.860 -0.7658  0.3464  2.0695
   71PCz    H55 5795   0.974   3.826   3.112  1.4091  1.7402 -1.8233
   71PCz    H56 5796   0.933   3.929   3.327  2.1232  2.0401 -1.9825
[truncated: 2,873,123 more chars]
