# Supplementary material for: Confining donor conformation distributions for efficient thermally activated delayed fluorescence with fast spin-flipping
Source: Nat Commun. 2023 May 4;14:2564. doi: 10.1038/s41467-023-38197-y (PMC10160101; doi:10.1038/s41467-023-38197-y)
Supplement: Supplementary file 3 — Source Data [file 41467_2023_38197_MOESM3_ESM.zip › Theoretical Simulation Data/MD_trajectories/TBP-DMAc_initial.pdb]

HEADER 
TITLE     Built with Packmol                                             
REMARK   Packmol generated pdb file 
REMARK   Home-Page: http://www.ime.unicamp.br/~martinez/packmol
REMARK
CRYST1   151.58   151.50   151.55  90.00  90.00  90.00 P 1           1
HETATM    1  N       A   1      41.246 129.168  12.256                       N  
HETATM    2  C       A   1      39.913 129.441  12.561                       C  
HETATM    3  C       A   1      38.784 128.638  12.386                       C  
HETATM    4  C       A   1      37.556 129.149  12.796                       C  
HETATM    5  C       A   1      37.458 130.420  13.393                       C  
HETATM    6  C       A   1      38.593 131.210  13.586                       C  
HETATM    7  C       A   1      39.832 130.725  13.163                       C  
HETATM    8  C       A   1      41.183 131.241  13.230                       C  
HETATM    9  C       A   1      41.743 132.427  13.720                       C  
HETATM   10  C       A   1      43.122 132.600  13.646                       C  
HETATM   11  C       A   1      43.942 131.607  13.081                       C  
HETATM   12  C       A   1      43.409 130.422  12.581                       C  
HETATM   13  C       A   1      42.028 130.250  12.668                       C  
HETATM   14  N       A   1      36.187 130.900  13.807                       N  
HETATM   15  C       A   1      35.591 132.092  13.391                       C  
HETATM   16  C       A   1      36.059 133.047  12.486                       C  
HETATM   17  C       A   1      35.247 134.152  12.236                       C  
HETATM   18  C       A   1      34.000 134.303  12.867                       C  
HETATM   19  C       A   1      33.536 133.343  13.761                       C  
HETATM   20  C       A   1      34.330 132.224  14.030                       C  
HETATM   21  C       A   1      34.163 131.055  14.870                       C  
HETATM   22  C       A   1      33.154 130.621  15.735                       C  
HETATM   23  C       A   1      33.320 129.423  16.424                       C  
HETATM   24  C       A   1      34.488 128.658  16.259                       C  
HETATM   25  C       A   1      35.509 129.066  15.402                       C  
HETATM   26  C       A   1      35.330 130.263  14.706                       C  
HETATM   27  C       A   1      41.738 127.909  11.812                       C  
HETATM   28  C       A   1      42.547 127.119  12.655                       C  
HETATM   29  C       A   1      43.041 125.911  12.140                       C  
HETATM   30  C       A   1      42.718 125.482  10.854                       C  
HETATM   31  C       A   1      41.889 126.260  10.046                       C  
HETATM   32  C       A   1      41.411 127.479  10.524                       C  
HETATM   33  N       A   1      44.109 128.914  17.776                       N  
HETATM   34  C       A   1      43.531 128.467  16.588                       C  
HETATM   35  C       A   1      42.191 128.454  16.197                       C  
HETATM   36  C       A   1      41.889 127.990  14.924                       C  
HETATM   37  C       A   1      42.892 127.548  14.032                       C  
HETATM   38  C       A   1      44.228 127.557  14.442                       C  
HETATM   39  C       A   1      44.559 128.021  15.718                       C  
HETATM   40  C       A   1      45.813 128.210  16.416                       C  
HETATM   41  C       A   1      47.148 127.955  16.088                       C  
HETATM   42  C       A   1      48.140 128.248  17.019                       C  
HETATM   43  C       A   1      47.808 128.785  18.275                       C  
HETATM   44  C       A   1      46.486 129.049  18.626                       C  
HETATM   45  C       A   1      45.497 128.766  17.683                       C  
HETATM   46  C       A   1      43.407 129.460  18.880                       C  
HETATM   47  C       A   1      43.760 130.718  19.381                       C  
HETATM   48  C       A   1      43.069 131.248  20.469                       C  
HETATM   49  C       A   1      42.014 130.541  21.047                       C  
HETATM   50  C       A   1      41.657 129.292  20.538                       C  
HETATM   51  C       A   1      42.356 128.744  19.464                       C  
HETATM   52  H       A   1      38.860 127.655  11.935                       H  
HETATM   53  H       A   1      36.650 128.569  12.653                       H  
HETATM   54  H       A   1      38.501 132.175  14.072                       H  
HETATM   55  H       A   1      41.110 133.196  14.153                       H  
HETATM   56  H       A   1      43.572 133.512  14.027                       H  
HETATM   57  H       A   1      45.016 131.763  13.037                       H  
HETATM   58  H       A   1      44.041 129.654  12.151                       H  
HETATM   59  H       A   1      37.018 132.928  11.993                       H  
HETATM   60  H       A   1      35.587 134.910  11.536                       H  
HETATM   61  H       A   1      33.394 135.178  12.651                       H  
HETATM   62  H       A   1      32.568 133.458  14.243                       H  
HETATM   63  H       A   1      32.255 131.216  15.870                       H  
HETATM   64  H       A   1      32.543 129.076  17.098                       H  
HETATM   65  H       A   1      34.600 127.729  16.811                       H  
HETATM   66  H       A   1      36.412 128.477  15.281                       H  
HETATM   67  H       A   1      43.663 125.292  12.779                       H  
HETATM   68  H       A   1      43.102 124.534  10.489                       H  
HETATM   69  H       A   1      41.629 125.932   9.043                       H  
HETATM   70  H       A   1      40.795 128.121   9.901                       H  
HETATM   71  H       A   1      41.407 128.805  16.859                       H  
HETATM   72  H       A   1      40.853 127.972  14.605                       H  
HETATM   73  H       A   1      45.008 127.246  13.753                       H  
HETATM   74  H       A   1      47.405 127.530  15.121                       H  
HETATM   75  H       A   1      49.181 128.057  16.777                       H  
HETATM   76  H       A   1      48.597 128.997  18.990                       H  
HETATM   77  H       A   1      46.234 129.455  19.600                       H  
HETATM   78  H       A   1      44.563 131.272  18.907                       H  
HETATM   79  H       A   1      43.348 132.225  20.855                       H  
HETATM   80  H       A   1      41.471 130.963  21.889                       H  
HETATM   81  H       A   1      40.839 128.734  20.986                       H  
HETATM   82  H       A   1      42.104 127.762  19.079                       H  
HETATM   83  N       A   2     128.540  39.283  63.319                       N  
HETATM   84  C       A   2     129.222  40.285  62.631                       C  
HETATM   85  C       A   2     129.273  41.656  62.889                       C  
HETATM   86  C       A   2     130.053  42.445  62.049                       C  
HETATM   87  C       A   2     130.789  41.877  60.992                       C  
HETATM   88  C       A   2     130.753  40.502  60.752                       C  
HETATM   89  C       A   2     129.960  39.695  61.570                       C  
HETATM   90  C       A   2     129.714  38.269  61.633                       C  
HETATM   91  C       A   2     130.160  37.177  60.881                       C  
HETATM   92  C       A   2     129.735  35.899  61.232                       C  
HETATM   93  C       A   2     128.865  35.706  62.320                       C  
HETATM   94  C       A   2     128.401  36.776  63.079                       C  
HETATM   95  C       A   2     128.839  38.053  62.728                       C  
HETATM   96  N       A   2     131.582  42.715  60.164                       N  
HETATM   97  C       A   2     131.475  42.826  58.776                       C  
HETATM   98  C       A   2     130.587  42.194  57.904                       C  
HETATM   99  C       A   2     130.688  42.499  56.547                       C  
HETATM  100  C       A   2     131.646  43.410  56.070                       C  
HETATM  101  C       A   2     132.522  44.043  56.946                       C  
HETATM  102  C       A   2     132.442  43.757  58.313                       C  
HETATM  103  C       A   2     133.163  44.226  59.479                       C  
HETATM  104  C       A   2     134.217  45.125  59.668                       C  
HETATM  105  C       A   2     134.700  45.341  60.955                       C  
HETATM  106  C       A   2     134.142  44.663  62.054                       C  
HETATM  107  C       A   2     133.091  43.763  61.894                       C  
HETATM  108  C       A   2     132.605  43.559  60.601                       C  
HETATM  109  C       A   2     127.844  39.466  64.547                       C  
HETATM  110  C       A   2     128.346  38.912  65.744                       C  
HETATM  111  C       A   2     127.587  39.087  66.911                       C  
HETATM  112  C       A   2     126.399  39.814  66.905                       C  
HETATM  113  C       A   2     125.935  40.383  65.718                       C  
HETATM  114  C       A   2     126.654  40.197  64.539                       C  
HETATM  115  N       A   2     133.017  35.739  65.796                       N  
HETATM  116  C       A   2     131.987  36.679  65.730                       C  
HETATM  117  C       A   2     131.976  37.948  65.150                       C  
HETATM  118  C       A   2     130.789  38.668  65.186                       C  
HETATM  119  C       A   2     129.616  38.147  65.777                       C  
HETATM  120  C       A   2     129.648  36.879  66.363                       C  
HETATM  121  C       A   2     130.828  36.133  66.339                       C  
HETATM  122  C       A   2     131.177  34.803  66.792                       C  
HETATM  123  C       A   2     130.474  33.795  67.460                       C  
HETATM  124  C       A   2     131.128  32.606  67.768                       C  
HETATM  125  C       A   2     132.477  32.419  67.422                       C  
HETATM  126  C       A   2     133.200  33.408  66.756                       C  
HETATM  127  C       A   2     132.535  34.591  66.437                       C  
HETATM  128  C       A   2     134.322  35.907  65.270                       C  
HETATM  129  C       A   2     134.843  34.964  64.375                       C  
HETATM  130  C       A   2     136.128  35.132  63.864                       C  
HETATM  131  C       A   2     136.889  36.246  64.222                       C  
HETATM  132  C       A   2     136.363  37.190  65.104                       C  
HETATM  133  C       A   2     135.087  37.019  65.638                       C  
HETATM  134  H       A   2     128.714  42.094  63.709                       H  
HETATM  135  H       A   2     130.099  43.519  62.197                       H  
HETATM  136  H       A   2     131.348  40.079  59.950                       H  
HETATM  137  H       A   2     130.830  37.326  60.038                       H  
HETATM  138  H       A   2     130.077  35.041  60.662                       H  
HETATM  139  H       A   2     128.549  34.700  62.578                       H  
HETATM  140  H       A   2     127.736  36.627  63.922                       H  
HETATM  141  H       A   2     129.843  41.495  58.271                       H  
HETATM  142  H       A   2     130.009  42.021  55.846                       H  
HETATM  143  H       A   2     131.699  43.622  55.006                       H  
HETATM  144  H       A   2     133.257  44.753  56.576                       H  
HETATM  145  H       A   2     134.654  45.643  58.819                       H  
HETATM  146  H       A   2     135.518  46.039  61.114                       H  
HETATM  147  H       A   2     134.539  44.843  63.049                       H  
HETATM  148  H       A   2     132.667  43.236  62.742                       H  
HETATM  149  H       A   2     127.963  38.668  67.839                       H  
HETATM  150  H       A   2     125.842  39.945  67.828                       H  
HETATM  151  H       A   2     125.010  40.954  65.705                       H  
HETATM  152  H       A   2     126.295  40.598  63.596                       H  
HETATM  153  H       A   2     132.859  38.360  64.675                       H  
HETATM  154  H       A   2     130.762  39.657  64.742                       H  
HETATM  155  H       A   2     128.743  36.459  66.794                       H  
HETATM  156  H       A   2     129.434  33.942  67.737                       H  
HETATM  157  H       A   2     130.594  31.814  68.285                       H  
HETATM  158  H       A   2     132.971  31.488  67.680                       H  
HETATM  159  H       A   2     134.244  33.262  66.499                       H  
HETATM  160  H       A   2     134.232  34.117  64.082                       H  
HETATM  161  H       A   2     136.529  34.397  63.172                       H  
HETATM  162  H       A   2     137.887  36.378  63.813                       H  
HETATM  163  H       A   2     136.952  38.056  65.391                       H  
HETATM  164  H       A   2     134.680  37.733  66.346                       H  
HETATM  165  N       A   3      19.932  69.842  90.630                       N  
HETATM  166  C       A   3      21.230  70.170  90.238                       C  
HETATM  167  C       A   3      22.114  69.459  89.426                       C  
HETATM  168  C       A   3      23.360  70.024  89.174                       C  
HETATM  169  C       A   3      23.707  71.285  89.696                       C  
HETATM  170  C       A   3      22.810  72.003  90.489                       C  
HETATM  171  C       A   3      21.563  71.444  90.772                       C  
HETATM  172  C       A   3      20.405  71.904  91.510                       C  
HETATM  173  C       A   3      20.119  73.067  92.234                       C  
HETATM  174  C       A   3      18.864  73.203  92.819                       C  
HETATM  175  C       A   3      17.899  72.187  92.696                       C  
HETATM  176  C       A   3      18.162  71.018  91.987                       C  
HETATM  177  C       A   3      19.417  70.892  91.394                       C  
HETATM  178  N       A   3      24.985  71.832  89.405                       N  
HETATM  179  C       A   3      25.934  72.232  90.349                       C  
HETATM  180  C       A   3      25.878  72.168  91.742                       C  
HETATM  181  C       A   3      26.984  72.627  92.455                       C  
HETATM  182  C       A   3      28.119  73.134  91.799                       C  
HETATM  183  C       A   3      28.172  73.186  90.409                       C  
HETATM  184  C       A   3      27.076  72.732  89.669                       C  
HETATM  185  C       A   3      26.798  72.628  88.251                       C  
HETATM  186  C       A   3      27.515  72.959  87.098                       C  
HETATM  187  C       A   3      26.933  72.741  85.852                       C  
HETATM  188  C       A   3      25.640  72.198  85.750                       C  
HETATM  189  C       A   3      24.904  71.857  86.883                       C  
HETATM  190  C       A   3      25.498  72.070  88.129                       C  
HETATM  191  C       A   3      19.190  68.731  90.140                       C  
HETATM  192  C       A   3      18.084  68.928  89.287                       C  
HETATM  193  C       A   3      17.365  67.795  88.880                       C  
HETATM  194  C       A   3      17.746  66.512  89.268                       C  
HETATM  195  C       A   3      18.863  66.333  90.085                       C  
HETATM  196  C       A   3      19.576  67.445  90.529                       C  
HETATM  197  N       A   3      16.328  74.108  87.883                       N  
HETATM  198  C       A   3      16.932  72.873  88.122                       C  
HETATM  199  C       A   3      18.262  72.484  87.953                       C  
HETATM  200  C       A   3      18.611  71.190  88.315                       C  
HETATM  201  C       A   3      17.669  70.282  88.849                       C  
HETATM  202  C       A   3      16.339  70.685  89.002                       C  
HETATM  203  C       A   3      15.962  71.982  88.647                       C  
HETATM  204  C       A   3      14.716  72.715  88.727                       C  
HETATM  205  C       A   3      13.424  72.381  89.146                       C  
HETATM  206  C       A   3      12.422  73.344  89.080                       C  
HETATM  207  C       A   3      12.698  74.633  88.591                       C  
HETATM  208  C       A   3      13.976  74.991  88.167                       C  
HETATM  209  C       A   3      14.980  74.026  88.250                       C  
HETATM  210  C       A   3      16.981  75.263  87.384                       C  
HETATM  211  C       A   3      16.909  76.468  88.091                       C  
HETATM  212  C       A   3      17.549  77.602  87.594                       C  
HETATM  213  C       A   3      18.279  77.535  86.407                       C  
HETATM  214  C       A   3      18.358  76.329  85.709                       C  
HETATM  215  C       A   3      17.703  75.196  86.187                       C  
HETATM  216  H       A   3      21.844  68.492  89.016                       H  
HETATM  217  H       A   3      24.088  69.492  88.570                       H  
HETATM  218  H       A   3      23.086  72.984  90.860                       H  
HETATM  219  H       A   3      20.865  73.850  92.333                       H  
HETATM  220  H       A   3      18.625  74.102  93.379                       H  
HETATM  221  H       A   3      16.925  72.316  93.158                       H  
HETATM  222  H       A   3      17.416  70.237  91.886                       H  
HETATM  223  H       A   3      25.006  71.770  92.250                       H  
HETATM  224  H       A   3      26.967  72.588  93.540                       H  
HETATM  225  H       A   3      28.963  73.487  92.385                       H  
HETATM  226  H       A   3      29.053  73.573  89.904                       H  
HETATM  227  H       A   3      28.511  73.387  87.175                       H  
HETATM  228  H       A   3      27.481  72.993  84.949                       H  
HETATM  229  H       A   3      25.203  72.041  84.768                       H  
HETATM  230  H       A   3      23.904  71.446  86.803                       H  
HETATM  231  H       A   3      16.513  67.932  88.221                       H  
HETATM  232  H       A   3      17.179  65.653  88.923                       H  
HETATM  233  H       A   3      19.169  65.336  90.390                       H  
HETATM  234  H       A   3      20.426  67.336  91.195                       H  
HETATM  235  H       A   3      19.005  73.170  87.562                       H  
HETATM  236  H       A   3      19.639  70.870  88.188                       H  
HETATM  237  H       A   3      15.614  70.003  89.438                       H  
HETATM  238  H       A   3      13.208  71.382  89.515                       H  
HETATM  239  H       A   3      11.415  73.099  89.404                       H  
HETATM  240  H       A   3      11.899  75.366  88.538                       H  
HETATM  241  H       A   3      14.182  75.984  87.782                       H  
HETATM  242  H       A   3      16.363  76.502  89.028                       H  
HETATM  243  H       A   3      17.489  78.536  88.146                       H  
HETATM  244  H       A   3      18.785  78.419  86.027                       H  
HETATM  245  H       A   3      18.920  76.271  84.781                       H  
HETATM  246  H       A   3      17.736  74.261  85.638                       H  
HETATM  247  N       A   4     125.896 106.531 119.567                       N  
HETATM  248  C       A   4     125.933 107.575 118.644                       C  
HETATM  249  C       A   4     126.531 107.618 117.383                       C  
HETATM  250  C       A   4     126.405 108.792 116.647                       C  
HETATM  251  C       A   4     125.676 109.889 117.143                       C  
HETATM  252  C       A   4     125.061 109.832 118.395                       C  
HETATM  253  C       A   4     125.193 108.672 119.160                       C  
HETATM  254  C       A   4     124.678 108.260 120.449                       C  
HETATM  255  C       A   4     123.882 108.883 121.417                       C  
HETATM  256  C       A   4     123.545 108.176 122.567                       C  
HETATM  257  C       A   4     124.003 106.861 122.762                       C  
HETATM  258  C       A   4     124.802 106.222 121.819                       C  
HETATM  259  C       A   4     125.127 106.932 120.663                       C  
HETATM  260  N       A   4     125.562 111.065 116.355                       N  
HETATM  261  C       A   4     125.944 112.350 116.748                       C  
HETATM  262  C       A   4     126.531 112.772 117.942                       C  
HETATM  263  C       A   4     126.828 114.127 118.071                       C  
HETATM  264  C       A   4     126.551 115.041 117.039                       C  
HETATM  265  C       A   4     125.974 114.611 115.848                       C  
HETATM  266  C       A   4     125.666 113.256 115.691                       C  
HETATM  267  C       A   4     125.089 112.478 114.613                       C  
HETATM  268  C       A   4     124.611 112.795 113.338                       C  
HETATM  269  C       A   4     124.090 111.782 112.538                       C  
HETATM  270  C       A   4     124.038 110.456 113.003                       C  
HETATM  271  C       A   4     124.509 110.112 114.269                       C  
HETATM  272  C       A   4     125.040 111.131 115.061                       C  
HETATM  273  C       A   4     126.369 105.211 119.324                       C  
HETATM  274  C       A   4     125.463 104.138 119.195                       C  
HETATM  275  C       A   4     125.996 102.854 119.006                       C  
HETATM  276  C       A   4     127.370 102.643 118.909                       C  
HETATM  277  C       A   4     128.250 103.721 119.005                       C  
HETATM  278  C       A   4     127.747 105.002 119.224                       C  
HETATM  279  N       A   4     119.901 104.877 119.836                       N  
HETATM  280  C       A   4     121.256 104.812 119.509                       C  
HETATM  281  C       A   4     121.999 105.599 118.626                       C  
HETATM  282  C       A   4     123.361 105.347 118.521                       C  
HETATM  283  C       A   4     123.997 104.340 119.280                       C  
HETATM  284  C       A   4     123.236 103.555 120.152                       C  
HETATM  285  C       A   4     121.865 103.787 120.277                       C  
HETATM  286  C       A   4     120.827 103.209 121.106                       C  
HETATM  287  C       A   4     120.808 102.177 122.048                       C  
HETATM  288  C       A   4     119.606 101.854 122.671                       C  
HETATM  289  C       A   4     118.425 102.547 122.355                       C  
HETATM  290  C       A   4     118.418 103.580 121.419                       C  
HETATM  291  C       A   4     119.628 103.909 120.809                       C  
HETATM  292  C       A   4     118.966 105.795 119.296                       C  
HETATM  293  C       A   4     118.205 106.602 120.150                       C  
HETATM  294  C       A   4     117.283 107.500 119.614                       C  
HETATM  295  C       A   4     117.133 107.614 118.232                       C  
HETATM  296  C       A   4     117.901 106.817 117.383                       C  
HETATM  297  C       A   4     118.809 105.900 117.910                       C  
HETATM  298  H       A   4     127.085 106.770 116.996                       H  
HETATM  299  H       A   4     126.878 108.878 115.673                       H  
HETATM  300  H       A   4     124.481 110.678 118.749                       H  
HETATM  301  H       A   4     123.531 109.900 121.268                       H  
HETATM  302  H       A   4     122.923 108.644 123.324                       H  
HETATM  303  H       A   4     123.725 106.327 123.666                       H  
HETATM  304  H       A   4     125.150 105.206 121.965                       H  
HETATM  305  H       A   4     126.752 112.068 118.737                       H  
HETATM  306  H       A   4     127.286 114.483 118.990                       H  
HETATM  307  H       A   4     126.793 116.091 117.174                       H  
HETATM  308  H       A   4     125.767 115.317 115.048                       H  
HETATM  309  H       A   4     124.643 113.821 112.981                       H  
HETATM  310  H       A   4     123.717 112.017 111.546                       H  
HETATM  311  H       A   4     123.622 109.682 112.365                       H  
HETATM  312  H       A   4     124.462 109.090 114.629                       H  
HETATM  313  H       A   4     125.310 102.019 118.902                       H  
HETATM  314  H       A   4     127.752 101.640 118.745                       H  
HETATM  315  H       A   4     129.323 103.567 118.927                       H  
HETATM  316  H       A   4     128.412 105.852 119.340                       H  
HETATM  317  H       A   4     121.535 106.389 118.047                       H  
HETATM  318  H       A   4     123.953 105.948 117.839                       H  
HETATM  319  H       A   4     123.722 102.797 120.760                       H  
HETATM  320  H       A   4     121.718 101.633 122.287                       H  
HETATM  321  H       A   4     119.577 101.055 123.407                       H  
HETATM  322  H       A   4     117.497 102.273 122.845                       H  
HETATM  323  H       A   4     117.502 104.106 121.171                       H  
HETATM  324  H       A   4     118.351 106.526 121.222                       H  
HETATM  325  H       A   4     116.694 108.123 120.281                       H  
HETATM  326  H       A   4     116.420 108.323 117.818                       H  
HETATM  327  H       A   4     117.784 106.896 116.305                       H  
HETATM  328  H       A   4     119.391 105.256 117.259                       H  
HETATM  329  N       A   5      39.949  97.948  69.160                       N  
HETATM  330  C       A   5      40.715  98.875  69.868                       C  
HETATM  331  C       A   5      42.099  99.054  69.876                       C  
HETATM  332  C       A   5      42.615 100.076  70.667                       C  
HETATM  333  C       A   5      41.769 100.920  71.412                       C  
HETATM  334  C       A   5      40.383 100.750  71.381                       C  
HETATM  335  C       A   5      39.846  99.717  70.612                       C  
HETATM  336  C       A   5      38.495  99.281  70.327                       C  
HETATM  337  C       A   5      37.230  99.715  70.740                       C  
HETATM  338  C       A   5      36.102  99.068  70.246                       C  
HETATM  339  C       A   5      36.226  97.989  69.353                       C  
HETATM  340  C       A   5      37.473  97.532  68.933                       C  
HETATM  341  C       A   5      38.599  98.192  69.423                       C  
HETATM  342  N       A   5      42.334 101.958  72.197                       N  
HETATM  343  C       A   5      42.151 102.134  73.571                       C  
HETATM  344  C       A   5      41.426 101.354  74.473                       C  
HETATM  345  C       A   5      41.419 101.750  75.809                       C  
HETATM  346  C       A   5      42.117 102.892  76.239                       C  
HETATM  347  C       A   5      42.846 103.660  75.335                       C  
HETATM  348  C       A   5      42.870 103.285  73.988                       C  
HETATM  349  C       A   5      43.516 103.825  72.809                       C  
HETATM  350  C       A   5      44.338 104.931  72.577                       C  
HETATM  351  C       A   5      44.785 105.184  71.283                       C  
HETATM  352  C       A   5      44.414 104.343  70.219                       C  
HETATM  353  C       A   5      43.596 103.233  70.422                       C  
HETATM  354  C       A   5      43.160 102.980  71.724                       C  
HETATM  355  C       A   5      40.455  97.062  68.169                       C  
HETATM  356  C       A   5      40.132  97.249  66.809                       C  
HETATM  357  C       A   5      40.621  96.311  65.887                       C  
HETATM  358  C       A   5      41.431  95.251  66.289                       C  
HETATM  359  C       A   5      41.768  95.100  67.634                       C  
HETATM  360  C       A   5      41.269  96.000  68.573                       C  
HETATM  361  N       A   5      36.647 101.369  65.144                       N  
HETATM  362  C       A   5      37.637 100.503  65.610                       C  
HETATM  363  C       A   5      38.747 100.768  66.414                       C  
HETATM  364  C       A   5      39.559  99.700  66.773                       C  
HETATM  365  C       A   5      39.284  98.378  66.357                       C  
HETATM  366  C       A   5      38.175  98.132  65.543                       C  
HETATM  367  C       A   5      37.341  99.188  65.168                       C  
HETATM  368  C       A   5      36.115  99.267  64.402                       C  
HETATM  369  C       A   5      35.342  98.324  63.717                       C  
HETATM  370  C       A   5      34.195  98.747  63.051                       C  
HETATM  371  C       A   5      33.820 100.101  63.058                       C  
HETATM  372  C       A   5      34.573 101.060  63.733                       C  
HETATM  373  C       A   5      35.713 100.629  64.410                       C  
HETATM  374  C       A   5      36.582 102.761  65.401                       C  
HETATM  375  C       A   5      35.426 103.315  65.963                       C  
HETATM  376  C       A   5      35.365 104.686  66.210                       C  
HETATM  377  C       A   5      36.458 105.503  65.922                       C  
HETATM  378  C       A   5      37.614 104.946  65.372                       C  
HETATM  379  C       A   5      37.676 103.581  65.101                       C  
HETATM  380  H       A   5      42.752  98.411  69.296                       H  
HETATM  381  H       A   5      43.688 100.232  70.724                       H  
HETATM  382  H       A   5      39.746 101.427  71.940                       H  
HETATM  383  H       A   5      37.134 100.547  71.432                       H  
HETATM  384  H       A   5      35.114  99.398  70.552                       H  
HETATM  385  H       A   5      35.332  97.500  68.978                       H  
HETATM  386  H       A   5      37.569  96.705  68.240                       H  
HETATM  387  H       A   5      40.891 100.468  74.145                       H  
HETATM  388  H       A   5      40.862 101.161  76.532                       H  
HETATM  389  H       A   5      42.088 103.174  77.287                       H  
HETATM  390  H       A   5      43.391 104.538  75.670                       H  
HETATM  391  H       A   5      44.619 105.586  73.397                       H  
HETATM  392  H       A   5      45.426 106.040  71.091                       H  
HETATM  393  H       A   5      44.769 104.563  69.216                       H  
HETATM  394  H       A   5      43.304 102.590  69.599                       H  
HETATM  395  H       A   5      40.382  96.445  64.837                       H  
HETATM  396  H       A   5      41.809  94.550  65.550                       H  
HETATM  397  H       A   5      42.402  94.278  67.956                       H  
HETATM  398  H       A   5      41.486  95.884  69.630                       H  
HETATM  399  H       A   5      38.966 101.771  66.760                       H  
HETATM  400  H       A   5      40.426  99.888  67.396                       H  
HETATM  401  H       A   5      37.940  97.115  65.242                       H  
HETATM  402  H       A   5      35.636  97.279  63.703                       H  
HETATM  403  H       A   5      33.585  98.025  62.517                       H  
HETATM  404  H       A   5      32.927 100.411  62.524                       H  
HETATM  405  H       A   5      34.284 102.106  63.727                       H  
HETATM  406  H       A   5      34.592 102.667  66.210                       H  
HETATM  407  H       A   5      34.465 105.111  66.645                       H  
HETATM  408  H       A   5      36.411 106.570  66.125                       H  
HETATM  409  H       A   5      38.467 105.577  65.140                       H  
HETATM  410  H       A   5      38.559 103.142  64.649                       H  
HETATM  411  N       A   6      80.889  34.783  17.563                       N  
HETATM  412  C       A   6      82.249  34.799  17.872                       C  
HETATM  413  C       A   6      82.905  35.413  18.940                       C  
HETATM  414  C       A   6      84.285  35.258  19.028                       C  
HETATM  415  C       A   6      84.993  34.485  18.088                       C  
HETATM  416  C       A   6      84.329  33.854  17.034                       C  
HETATM  417  C       A   6      82.948  34.015  16.915                       C  
HETATM  418  C       A   6      81.956  33.496  15.995                       C  
HETATM  419  C       A   6      82.020  32.665  14.871                       C  
HETATM  420  C       A   6      80.841  32.336  14.210                       C  
HETATM  421  C       A   6      79.604  32.836  14.656                       C  
HETATM  422  C       A   6      79.514  33.669  15.767                       C  
HETATM  423  C       A   6      80.698  33.986  16.431                       C  
HETATM  424  N       A   6      86.400  34.343  18.220                       N  
HETATM  425  C       A   6      87.347  34.675  17.249                       C  
HETATM  426  C       A   6      87.158  35.231  15.982                       C  
HETATM  427  C       A   6      88.292  35.480  15.211                       C  
HETATM  428  C       A   6      89.582  35.187  15.687                       C  
HETATM  429  C       A   6      89.763  34.642  16.955                       C  
HETATM  430  C       A   6      88.643  34.382  17.750                       C  
HETATM  431  C       A   6      88.464  33.848  19.085                       C  
HETATM  432  C       A   6      89.342  33.377  20.065                       C  
HETATM  433  C       A   6      88.826  32.902  21.267                       C  
HETATM  434  C       A   6      87.438  32.888  21.495                       C  
HETATM  435  C       A   6      86.540  33.353  20.536                       C  
HETATM  436  C       A   6      87.066  33.837  19.338                       C  
HETATM  437  C       A   6      79.859  35.305  18.395                       C  
HETATM  438  C       A   6      78.959  34.437  19.048                       C  
HETATM  439  C       A   6      77.935  35.016  19.813                       C  
HETATM  440  C       A   6      77.829  36.398  19.960                       C  
HETATM  441  C       A   6      78.748  37.239  19.334                       C  
HETATM  442  C       A   6      79.755  36.690  18.543                       C  
HETATM  443  N       A   6      79.174  28.845  18.291                       N  
HETATM  444  C       A   6      79.304  30.206  18.570                       C  
HETATM  445  C       A   6      80.434  30.934  18.946                       C  
HETATM  446  C       A   6      80.296  32.305  19.120                       C  
HETATM  447  C       A   6      79.062  32.964  18.918                       C  
HETATM  448  C       A   6      77.938  32.218  18.551                       C  
HETATM  449  C       A   6      78.051  30.838  18.369                       C  
HETATM  450  C       A   6      77.123  29.809  17.948                       C  
HETATM  451  C       A   6      75.765  29.811  17.617                       C  
HETATM  452  C       A   6      75.155  28.611  17.259                       C  
HETATM  453  C       A   6      75.888  27.413  17.238                       C  
HETATM  454  C       A   6      77.243  27.384  17.565                       C  
HETATM  455  C       A   6      77.851  28.591  17.908                       C  
HETATM  456  C       A   6      80.216  27.887  18.352                       C  
HETATM  457  C       A   6      80.497  27.087  17.238                       C  
HETATM  458  C       A   6      81.521  26.144  17.304                       C  
HETATM  459  C       A   6      82.281  26.009  18.467                       C  
HETATM  460  C       A   6      82.006  26.816  19.572                       C  
HETATM  461  C       A   6      80.970  27.746  19.522                       C  
HETATM  462  H       A   6      82.360  36.001  19.670                       H  
HETATM  463  H       A   6      84.838  35.741  19.827                       H  
HETATM  464  H       A   6      84.888  33.241  16.336                       H  
HETATM  465  H       A   6      82.976  32.282  14.525                       H  
HETATM  466  H       A   6      80.874  31.688  13.340                       H  
HETATM  467  H       A   6      78.696  32.563  14.126                       H  
HETATM  468  H       A   6      78.560  34.049  16.114                       H  
HETATM  469  H       A   6      86.165  35.464  15.615                       H  
HETATM  470  H       A   6      88.174  35.912  14.221                       H  
HETATM  471  H       A   6      90.444  35.391  15.059                       H  
HETATM  472  H       A   6      90.761  34.422  17.325                       H  
HETATM  473  H       A   6      90.414  33.379  19.887                       H  
HETATM  474  H       A   6      89.499  32.535  22.036                       H  
HETATM  475  H       A   6      87.056  32.507  22.438                       H  
HETATM  476  H       A   6      85.470  33.334  20.712                       H  
HETATM  477  H       A   6      77.237  34.359  20.323                       H  
HETATM  478  H       A   6      77.035  36.815  20.573                       H  
HETATM  479  H       A   6      78.674  38.318  19.446                       H  
HETATM  480  H       A   6      80.461  37.324  18.015                       H  
HETATM  481  H       A   6      81.394  30.452  19.089                       H  
HETATM  482  H       A   6      81.163  32.886  19.414                       H  
HETATM  483  H       A   6      76.992  32.720  18.366                       H  
HETATM  484  H       A   6      75.194  30.735  17.642                       H  
HETATM  485  H       A   6      74.101  28.599  16.997                       H  
HETATM  486  H       A   6      75.391  26.487  16.966                       H  
HETATM  487  H       A   6      77.802  26.454  17.557                       H  
HETATM  488  H       A   6      79.920  27.220  16.330                       H  
HETATM  489  H       A   6      81.734  25.524  16.438                       H  
HETATM  490  H       A   6      83.084  25.279  18.511                       H  
HETATM  491  H       A   6      82.590  26.712  20.482                       H  
HETATM  492  H       A   6      80.730  28.359  20.385                       H  
HETATM  493  N       A   7     105.365  19.263  56.522                       N  
HETATM  494  C       A   7     103.977  19.192  56.406                       C  
HETATM  495  C       A   7     103.045  18.632  57.281                       C  
HETATM  496  C       A   7     101.700  18.711  56.932                       C  
HETATM  497  C       A   7     101.290  19.359  55.751                       C  
HETATM  498  C       A   7     102.225  19.938  54.891                       C  
HETATM  499  C       A   7     103.581  19.851  55.211                       C  
HETATM  500  C       A   7     104.790  20.349  54.588                       C  
HETATM  501  C       A   7     105.047  21.078  53.422                       C  
HETATM  502  C       A   7     106.362  21.420  53.119                       C  
HETATM  503  C       A   7     107.417  21.035  53.964                       C  
HETATM  504  C       A   7     107.188  20.303  55.126                       C  
HETATM  505  C       A   7     105.868  19.973  55.429                       C  
HETATM  506  N       A   7      99.907  19.428  55.437                       N  
HETATM  507  C       A   7      99.314  18.960  54.263                       C  
HETATM  508  C       A   7      99.899  18.312  53.173                       C  
HETATM  509  C       A   7      99.064  17.933  52.124                       C  
HETATM  510  C       A   7      97.682  18.187  52.157                       C  
HETATM  511  C       A   7      97.104  18.824  53.251                       C  
HETATM  512  C       A   7      97.918  19.216  54.318                       C  
HETATM  513  C       A   7      97.663  19.870  55.586                       C  
HETATM  514  C       A   7      96.512  20.367  56.204                       C  
HETATM  515  C       A   7      96.621  20.971  57.453                       C  
HETATM  516  C       A   7      97.870  21.086  58.088                       C  
HETATM  517  C       A   7      99.033  20.598  57.495                       C  
HETATM  518  C       A   7      98.915  19.984  56.247                       C  
HETATM  519  C       A   7     106.106  18.875  57.673                       C  
HETATM  520  C       A   7     106.736  19.847  58.480                       C  
HETATM  521  C       A   7     107.493  19.396  59.571                       C  
HETATM  522  C       A   7     107.593  18.040  59.878                       C  
HETATM  523  C       A   7     106.936  17.095  59.088                       C  
HETATM  524  C       A   7     106.203  17.516  57.980                       C  
HETATM  525  N       A   7     106.588  25.333  57.151                       N  
HETATM  526  C       A   7     106.421  23.995  57.509                       C  
HETATM  527  C       A   7     105.253  23.234  57.596                       C  
HETATM  528  C       A   7     105.375  21.894  57.936                       C  
HETATM  529  C       A   7     106.631  21.295  58.182                       C  
HETATM  530  C       A   7     107.790  22.073  58.101                       C  
HETATM  531  C       A   7     107.695  23.424  57.759                       C  
HETATM  532  C       A   7     108.675  24.468  57.540                       C  
HETATM  533  C       A   7     110.069  24.519  57.636                       C  
HETATM  534  C       A   7     110.721  25.719  57.364                       C  
HETATM  535  C       A   7     109.992  26.866  57.006                       C  
HETATM  536  C       A   7     108.602  26.841  56.903                       C  
HETATM  537  C       A   7     107.956  25.632  57.163                       C  
HETATM  538  C       A   7     105.548  26.229  56.800                       C  
HETATM  539  C       A   7     105.597  26.915  55.581                       C  
HETATM  540  C       A   7     104.573  27.798  55.242                       C  
HETATM  541  C       A   7     103.490  27.984  56.102                       C  
HETATM  542  C       A   7     103.438  27.290  57.312                       C  
HETATM  543  C       A   7     104.468  26.422  57.669                       C  
HETATM  544  H       A   7     103.358  18.140  58.195                       H  
HETATM  545  H       A   7     100.944  18.264  57.570                       H  
HETATM  546  H       A   7     101.888  20.457  54.000                       H  
HETATM  547  H       A   7     104.232  21.373  52.767                       H  
HETATM  548  H       A   7     106.577  21.990  52.220                       H  
HETATM  549  H       A   7     108.435  21.316  53.709                       H  
HETATM  550  H       A   7     108.002  20.012  55.781                       H  
HETATM  551  H       A   7     100.964  18.109  53.148                       H  
HETATM  552  H       A   7      99.493  17.427  51.263                       H  
HETATM  553  H       A   7      97.061  17.880  51.321                       H  
HETATM  554  H       A   7      96.034  19.014  53.279                       H  
HETATM  555  H       A   7      95.547  20.287  55.711                       H  
HETATM  556  H       A   7      95.733  21.360  57.944                       H  
HETATM  557  H       A   7      97.933  21.567  59.060                       H  
HETATM  558  H       A   7      99.997  20.694  57.983                       H  
HETATM  559  H       A   7     107.981  20.133  60.202                       H  
HETATM  560  H       A   7     108.173  17.723  60.739                       H  
HETATM  561  H       A   7     107.006  16.036  59.322                       H  
HETATM  562  H       A   7     105.714  16.799  57.328                       H  
HETATM  563  H       A   7     104.281  23.669  57.394                       H  
HETATM  564  H       A   7     104.479  21.289  58.010                       H  
HETATM  565  H       A   7     108.762  21.614  58.260                       H  
HETATM  566  H       A   7     110.633  23.636  57.922                       H  
HETATM  567  H       A   7     111.803  25.772  57.433                       H  
HETATM  568  H       A   7     110.519  27.793  56.808                       H  
HETATM  569  H       A   7     108.043  27.732  56.636                       H  
HETATM  570  H       A   7     106.428  26.741  54.907                       H  
HETATM  571  H       A   7     104.616  28.329  54.296                       H  
HETATM  572  H       A   7     102.689  28.666  55.830                       H  
HETATM  573  H       A   7     102.601  27.434  57.989                       H  
HETATM  574  H       A   7     104.451  25.899  58.619                       H  
HETATM  575  N       A   8     128.373 106.579  71.865                       N  
HETATM  576  C       A   8     127.477 107.224  72.717                       C  
HETATM  577  C       A   8     126.367 106.707  73.386                       C  
HETATM  578  C       A   8     125.640 107.571  74.200                       C  
HETATM  579  C       A   8     126.028 108.914  74.366                       C  
HETATM  580  C       A   8     127.153 109.420  73.712                       C  
HETATM  581  C       A   8     127.883 108.576  72.874                       C  
HETATM  582  C       A   8     129.086 108.746  72.086                       C  
HETATM  583  C       A   8     129.946 109.825  71.852                       C  
HETATM  584  C       A   8     131.056 109.636  71.036                       C  
HETATM  585  C       A   8     131.309 108.385  70.445                       C  
HETATM  586  C       A   8     130.466 107.298  70.656                       C  
HETATM  587  C       A   8     129.361 107.491  71.484                       C  
HETATM  588  N       A   8     125.266 109.761  75.214                       N  
HETATM  589  C       A   8     124.669 110.966  74.840                       C  
HETATM  590  C       A   8     124.648 111.593  73.593                       C  
HETATM  591  C       A   8     123.958 112.800  73.488                       C  
HETATM  592  C       A   8     123.302 113.367  74.594                       C  
HETATM  593  C       A   8     123.319 112.732  75.832                       C  
HETATM  594  C       A   8     124.004 111.520  75.965                       C  
HETATM  595  C       A   8     124.212 110.602  77.067                       C  
HETATM  596  C       A   8     123.822 110.597  78.410                       C  
HETATM  597  C       A   8     124.217 109.542  79.227                       C  
HETATM  598  C       A   8     125.004 108.495  78.715                       C  
HETATM  599  C       A   8     125.406 108.474  77.381                       C  
HETATM  600  C       A   8     124.997 109.531  76.565                       C  
HETATM  601  C       A   8     128.396 105.178  71.617                       C  
HETATM  602  C       A   8     129.449 104.381  72.112                       C  
HETATM  603  C       A   8     129.439 103.015  71.790                       C  
HETATM  604  C       A   8     128.408 102.451  71.040                       C  
HETATM  605  C       A   8     127.358 103.249  70.587                       C  
HETATM  606  C       A   8     127.360 104.614  70.867                       C  
HETATM  607  N       A   8     133.788 106.640  74.932                       N  
HETATM  608  C       A   8     132.601 106.140  74.396                       C  
HETATM  609  C       A   8     131.279 106.388  74.772                       C  
HETATM  610  C       A   8     130.270 105.787  74.032                       C  
HETATM  611  C       A   8     130.548 104.956  72.923                       C  
HETATM  612  C       A   8     131.877 104.710  72.567                       C  
HETATM  613  C       A   8     132.912 105.302  73.295                       C  
HETATM  614  C       A   8     134.354 105.300  73.161                       C  
HETATM  615  C       A   8     135.241 104.668  72.284                       C  
HETATM  616  C       A   8     136.608 104.872  72.444                       C  
HETATM  617  C       A   8     137.095 105.695  73.474                       C  
HETATM  618  C       A   8     136.232 106.336  74.360                       C  
HETATM  619  C       A   8     134.862 106.139  74.187                       C  
HETATM  620  C       A   8     133.887 107.535  76.027                       C  
HETATM  621  C       A   8     134.591 108.737  75.887                       C  
HETATM  622  C       A   8     134.687 109.611  76.969                       C  
HETATM  623  C       A   8     134.068 109.304  78.181                       C  
HETATM  624  C       A   8     133.358 108.111  78.313                       C  
HETATM  625  C       A   8     133.274 107.220  77.245                       C  
HETATM  626  H       A   8     126.072 105.670  73.266                       H  
HETATM  627  H       A   8     124.754 107.217  74.717                       H  
HETATM  628  H       A   8     127.451 110.450  73.874                       H  
HETATM  629  H       A   8     129.749 110.792  72.306                       H  
HETATM  630  H       A   8     131.736 110.462  70.850                       H  
HETATM  631  H       A   8     132.184 108.260  69.813                       H  
HETATM  632  H       A   8     130.664 106.332  70.206                       H  
HETATM  633  H       A   8     125.148 111.154  72.736                       H  
HETATM  634  H       A   8     123.926 113.309  72.529                       H  
HETATM  635  H       A   8     122.776 114.310  74.478                       H  
HETATM  636  H       A   8     122.805 113.168  76.685                       H  
HETATM  637  H       A   8     123.221 111.410  78.808                       H  
HETATM  638  H       A   8     123.918 109.527  80.271                       H  
HETATM  639  H       A   8     125.307 107.685  79.372                       H  
HETATM  640  H       A   8     126.019 107.669  76.990                       H  
HETATM  641  H       A   8     130.242 102.389  72.167                       H  
HETATM  642  H       A   8     128.420 101.388  70.821                       H  
HETATM  643  H       A   8     126.548 102.817  70.005                       H  
HETATM  644  H       A   8     126.574 105.264  70.495                       H  
HETATM  645  H       A   8     131.043 107.036  75.608                       H  
HETATM  646  H       A   8     129.238 105.967  74.310                       H  
HETATM  647  H       A   8     132.100 104.095  71.699                       H  
HETATM  648  H       A   8     134.866 104.023  71.494                       H  
HETATM  649  H       A   8     137.308 104.388  71.769                       H  
HETATM  650  H       A   8     138.166 105.833  73.586                       H  
HETATM  651  H       A   8     136.613 106.963  75.160                       H  
HETATM  652  H       A   8     135.044 108.979  74.933                       H  
HETATM  653  H       A   8     135.236 110.542  76.856                       H  
HETATM  654  H       A   8     134.138 109.993  79.018                       H  
HETATM  655  H       A   8     132.878 107.863  79.256                       H  
HETATM  656  H       A   8     132.747 106.277  77.346                       H  
HETATM  657  N       A   9      36.112  73.695  55.396                       N  
HETATM  658  C       A   9      35.181  74.489  56.064                       C  
HETATM  659  C       A   9      34.819  74.482  57.412                       C  
HETATM  660  C       A   9      33.862  75.402  57.831                       C  
HETATM  661  C       A   9      33.299  76.328  56.932                       C  
HETATM  662  C       A   9      33.682  76.346  55.590                       C  
HETATM  663  C       A   9      34.623  75.418  55.144                       C  
HETATM  664  C       A   9      35.260  75.174  53.866                       C  
HETATM  665  C       A   9      35.147  75.760  52.601                       C  
HETATM  666  C       A   9      35.944  75.284  51.565                       C  
HETATM  667  C       A   9      36.844  74.225  51.779                       C  
HETATM  668  C       A   9      36.970  73.620  53.026                       C  
HETATM  669  C       A   9      36.176  74.109  54.063                       C  
HETATM  670  N       A   9      32.334  77.258  57.402                       N  
HETATM  671  C       A   9      31.041  77.415  56.899                       C  
HETATM  672  C       A   9      30.397  76.712  55.880                       C  
HETATM  673  C       A   9      29.082  77.066  55.583                       C  
HETATM  674  C       A   9      28.422  78.091  56.283                       C  
HETATM  675  C       A   9      29.068  78.781  57.305                       C  
HETATM  676  C       A   9      30.387  78.447  57.624                       C  
HETATM  677  C       A   9      31.334  78.931  58.608                       C  
HETATM  678  C       A   9      31.286  79.924  59.590                       C  
HETATM  679  C       A   9      32.410  80.154  60.378                       C  
HETATM  680  C       A   9      33.583  79.403  60.189                       C  
HETATM  681  C       A   9      33.659  78.406  59.218                       C  
HETATM  682  C       A   9      32.524  78.174  58.439                       C  
HETATM  683  C       A   9      37.001  72.779  56.025                       C  
HETATM  684  C       A   9      38.384  73.049  56.082                       C  
HETATM  685  C       A   9      39.213  72.082  56.671                       C  
HETATM  686  C       A   9      38.691  70.911  57.218                       C  
HETATM  687  C       A   9      37.316  70.676  57.182                       C  
HETATM  688  C       A   9      36.475  71.607  56.575                       C  
HETATM  689  N       A   9      40.598  77.644  53.660                       N  
HETATM  690  C       A   9      39.957  76.640  54.387                       C  
HETATM  691  C       A   9      38.888  76.731  55.280                       C  
HETATM  692  C       A   9      38.407  75.554  55.839                       C  
HETATM  693  C       A   9      38.961  74.294  55.520                       C  
HETATM  694  C       A   9      40.037  74.222  54.632                       C  
HETATM  695  C       A   9      40.539  75.390  54.055                       C  
HETATM  696  C       A   9      41.579  75.655  53.082                       C  
HETATM  697  C       A   9      42.491  74.845  52.399                       C  
HETATM  698  C       A   9      43.392  75.436  51.518                       C  
HETATM  699  C       A   9      43.394  76.827  51.321                       C  
HETATM  700  C       A   9      42.495  77.657  51.990                       C  
HETATM  701  C       A   9      41.585  77.057  52.860                       C  
HETATM  702  C       A   9      40.278  79.024  53.701                       C  
HETATM  703  C       A   9      39.987  79.711  52.517                       C  
HETATM  704  C       A   9      39.677  81.069  52.562                       C  
HETATM  705  C       A   9      39.634  81.741  53.784                       C  
HETATM  706  C       A   9      39.914  81.052  54.964                       C  
HETATM  707  C       A   9      40.247  79.699  54.927                       C  
HETATM  708  H       A   9      35.258  73.775  58.107                       H  
HETATM  709  H       A   9      33.532  75.412  58.865                       H  
HETATM  710  H       A   9      33.257  77.085  54.919                       H  
HETATM  711  H       A   9      34.449  76.576  52.434                       H  
HETATM  712  H       A   9      35.872  75.733  50.579                       H  
HETATM  713  H       A   9      37.458  73.872  50.956                       H  
HETATM  714  H       A   9      37.669  72.808  53.193                       H  
HETATM  715  H       A   9      30.902  75.916  55.343                       H  
HETATM  716  H       A   9      28.557  76.534  54.794                       H  
HETATM  717  H       A   9      27.398  78.343  56.024                       H  
HETATM  718  H       A   9      28.554  79.569  57.850                       H  
HETATM  719  H       A   9      30.383  80.511  59.732                       H  
HETATM  720  H       A   9      32.383  80.922  61.145                       H  
HETATM  721  H       A   9      34.452  79.603  60.811                       H  
HETATM  722  H       A   9      34.567  77.833  59.068                       H  
HETATM  723  H       A   9      40.279  72.278  56.724                       H  
HETATM  724  H       A   9      39.356  70.189  57.683                       H  
HETATM  725  H       A   9      36.900  69.768  57.609                       H  
HETATM  726  H       A   9      35.406  71.431  56.500                       H  
HETATM  727  H       A   9      38.437  77.685  55.525                       H  
HETATM  728  H       A   9      37.578  75.606  56.536                       H  
HETATM  729  H       A   9      40.450  73.255  54.359                       H  
HETATM  730  H       A   9      42.497  73.770  52.558                       H  
HETATM  731  H       A   9      44.105  74.818  50.980                       H  
HETATM  732  H       A   9      44.112  77.269  50.638                       H  
HETATM  733  H       A   9      42.507  78.732  51.841                       H  
HETATM  734  H       A   9      39.994  79.172  51.576                       H  
HETATM  735  H       A   9      39.453  81.597  51.640                       H  
HETATM  736  H       A   9      39.383  82.798  53.816                       H  
HETATM  737  H       A   9      39.889  81.571  55.919                       H  
HETATM  738  H       A   9      40.493  79.161  55.836                       H  
HETATM  739  N       A  10      76.013  75.620 140.585                       N  
HETATM  740  C       A  10      74.752  75.497 141.167                       C  
HETATM  741  C       A  10      74.321  74.624 142.167                       C  
HETATM  742  C       A  10      72.997  74.720 142.585                       C  
HETATM  743  C       A  10      72.129  75.684 142.039                       C  
HETATM  744  C       A  10      72.571  76.570 141.055                       C  
HETATM  745  C       A  10      73.889  76.477 140.606                       C  
HETATM  746  C       A  10      74.675  77.229 139.650                       C  
HETATM  747  C       A  10      74.397  78.309 138.806                       C  
HETATM  748  C       A  10      75.417  78.819 138.008                       C  
HETATM  749  C       A  10      76.704  78.254 138.039                       C  
HETATM  750  C       A  10      77.005  77.175 138.865                       C  
HETATM  751  C       A  10      75.982  76.676 139.671                       C  
HETATM  752  N       A  10      70.788  75.756 142.502                       N  
HETATM  753  C       A  10      69.645  75.651 141.707                       C  
HETATM  754  C       A  10      69.540  75.429 140.333                       C  
HETATM  755  C       A  10      68.260  75.351 139.787                       C  
HETATM  756  C       A  10      67.112  75.487 140.587                       C  
HETATM  757  C       A  10      67.224  75.699 141.958                       C  
HETATM  758  C       A  10      68.497  75.781 142.532                       C  
HETATM  759  C       A  10      68.975  75.974 143.886                       C  
HETATM  760  C       A  10      68.342  76.168 145.117                       C  
HETATM  761  C       A  10      69.118  76.344 146.259                       C  
HETATM  762  C       A  10      70.522  76.334 146.179                       C  
HETATM  763  C       A  10      71.179  76.141 144.965                       C  
HETATM  764  C       A  10      70.393  75.955 143.826                       C  
HETATM  765  C       A  10      77.181  74.934 141.022                       C  
HETATM  766  C       A  10      78.227  75.635 141.658                       C  
HETATM  767  C       A  10      79.373  74.910 142.019                       C  
HETATM  768  C       A  10      79.466  73.538 141.795                       C  
HETATM  769  C       A  10      78.408  72.855 141.195                       C  
HETATM  770  C       A  10      77.272  73.558 140.799                       C  
HETATM  771  N       A  10      78.028  81.235 142.362                       N  
HETATM  772  C       A  10      77.918  79.844 142.320                       C  
HETATM  773  C       A  10      76.873  79.019 142.741                       C  
HETATM  774  C       A  10      77.004  77.652 142.538                       C  
HETATM  775  C       A  10      78.144  77.092 141.920                       C  
HETATM  776  C       A  10      79.186  77.932 141.514                       C  
HETATM  777  C       A  10      79.079  79.311 141.705                       C  
HETATM  778  C       A  10      79.927  80.434 141.360                       C  
HETATM  779  C       A  10      81.181  80.545 140.753                       C  
HETATM  780  C       A  10      81.737  81.810 140.579                       C  
HETATM  781  C       A  10      81.054  82.959 141.012                       C  
HETATM  782  C       A  10      79.802  82.874 141.619                       C  
HETATM  783  C       A  10      79.244  81.606 141.778                       C  
HETATM  784  C       A  10      77.052  82.123 142.880                       C  
HETATM  785  C       A  10      76.564  83.166 142.084                       C  
HETATM  786  C       A  10      75.608  84.040 142.600                       C  
HETATM  787  C       A  10      75.120  83.867 143.895                       C  
HETATM  788  C       A  10      75.601  82.819 144.682                       C  
HETATM  789  C       A  10      76.573  81.954 144.183                       C  
HETATM  790  H       A  10      74.992  73.887 142.595                       H  
HETATM  791  H       A  10      72.615  74.042 143.341                       H  
HETATM  792  H       A  10      71.894  77.323 140.666                       H  
HETATM  793  H       A  10      73.402  78.743 138.778                       H  
HETATM  794  H       A  10      75.218  79.660 137.351                       H  
HETATM  795  H       A  10      77.485  78.670 137.410                       H  
HETATM  796  H       A  10      77.999  76.744 138.895                       H  
HETATM  797  H       A  10      70.425  75.317 139.714                       H  
HETATM  798  H       A  10      68.150  75.179 138.720                       H  
HETATM  799  H       A  10      66.130  75.424 140.128                       H  
HETATM  800  H       A  10      66.336  75.797 142.576                       H  
HETATM  801  H       A  10      67.257  76.185 145.179                       H  
HETATM  802  H       A  10      68.637  76.494 147.221                       H  
HETATM  803  H       A  10      71.109  76.480 147.081                       H  
HETATM  804  H       A  10      72.262  76.141 144.904                       H  
HETATM  805  H       A  10      80.184  75.437 142.512                       H  
HETATM  806  H       A  10      80.359  73.001 142.101                       H  
HETATM  807  H       A  10      78.470  71.784 141.019                       H  
HETATM  808  H       A  10      76.450  73.057 140.296                       H  
HETATM  809  H       A  10      75.981  79.429 143.201                       H  
HETATM  810  H       A  10      76.202  76.996 142.860                       H  
HETATM  811  H       A  10      80.054  77.513 141.012                       H  
HETATM  812  H       A  10      81.715  79.657 140.427                       H  
HETATM  813  H       A  10      82.710  81.911 140.107                       H  
HETATM  814  H       A  10      81.509  83.935 140.875                       H  
HETATM  815  H       A  10      79.283  83.764 141.960                       H  
HETATM  816  H       A  10      76.929  83.275 141.069                       H  
HETATM  817  H       A  10      75.233  84.849 141.979                       H  
HETATM  818  H       A  10      74.368  84.544 144.290                       H  
HETATM  819  H       A  10      75.229  82.681 145.694                       H  
HETATM  820  H       A  10      76.973  81.153 144.796                       H  
HETATM  821  N       A  11     112.085 119.997  86.223                       N  
HETATM  822  C       A  11     111.394 119.406  87.281                       C  
HETATM  823  C       A  11     111.893 118.738  88.400                       C  
HETATM  824  C       A  11     110.977 118.251  89.326                       C  
HETATM  825  C       A  11     109.593 118.449  89.157                       C  
HETATM  826  C       A  11     109.100 119.137  88.046                       C  
HETATM  827  C       A  11     110.001 119.615  87.094                       C  
HETATM  828  C       A  11     109.853 120.378  85.871                       C  
HETATM  829  C       A  11     108.751 120.894  85.180                       C  
HETATM  830  C       A  11     108.969 121.619  84.013                       C  
HETATM  831  C       A  11     110.272 121.825  83.527                       C  
HETATM  832  C       A  11     111.384 121.316  84.192                       C  
HETATM  833  C       A  11     111.160 120.599  85.367                       C  
HETATM  834  N       A  11     108.691 117.946  90.131                       N  
HETATM  835  C       A  11     107.637 117.064  89.887                       C  
HETATM  836  C       A  11     107.245 116.463  88.690                       C  
HETATM  837  C       A  11     106.151 115.599  88.728                       C  
HETATM  838  C       A  11     105.466 115.337  89.927                       C  
HETATM  839  C       A  11     105.869 115.932  91.119                       C  
HETATM  840  C       A  11     106.963 116.802  91.110                       C  
HETATM  841  C       A  11     107.646 117.565  92.135                       C  
HETATM  842  C       A  11     107.454 117.728  93.510                       C  
HETATM  843  C       A  11     108.303 118.573  94.218                       C  
HETATM  844  C       A  11     109.339 119.260  93.563                       C  
HETATM  845  C       A  11     109.555 119.116  92.194                       C  
HETATM  846  C       A  11     108.705 118.259  91.492                       C  
HETATM  847  C       A  11     113.499 120.149  86.160                       C  
HETATM  848  C       A  11     114.086 121.426  86.278                       C  
HETATM  849  C       A  11     115.481 121.515  86.156                       C  
HETATM  850  C       A  11     116.269 120.382  85.964                       C  
HETATM  851  C       A  11     115.673 119.123  85.882                       C  
HETATM  852  C       A  11     114.287 119.012  85.969                       C  
HETATM  853  N       A  11     110.941 126.087  86.799                       N  
HETATM  854  C       A  11     111.645 124.884  86.856                       C  
HETATM  855  C       A  11     111.468 123.787  87.702                       C  
HETATM  856  C       A  11     112.288 122.683  87.513                       C  
HETATM  857  C       A  11     113.270 122.644  86.498                       C  
HETATM  858  C       A  11     113.440 123.755  85.666                       C  
HETATM  859  C       A  11     112.628 124.878  85.834                       C  
HETATM  860  C       A  11     112.509 126.137  85.128                       C  
HETATM  861  C       A  11     113.193 126.708  84.051                       C  
HETATM  862  C       A  11     112.828 127.979  83.616                       C  
HETATM  863  C       A  11     111.792 128.684  84.252                       C  
HETATM  864  C       A  11     111.094 128.136  85.327                       C  
HETATM  865  C       A  11     111.455 126.857  85.749                       C  
HETATM  866  C       A  11     109.862 126.452  87.642                       C  
HETATM  867  C       A  11     108.639 126.843  87.084                       C  
HETATM  868  C       A  11     107.583 127.205  87.918                       C  
HETATM  869  C       A  11     107.731 127.159  89.305                       C  
HETATM  870  C       A  11     108.948 126.758  89.858                       C  
HETATM  871  C       A  11     110.017 126.415  89.032                       C  
HETATM  872  H       A  11     112.959 118.593  88.537                       H  
HETATM  873  H       A  11     111.321 117.702  90.197                       H  
HETATM  874  H       A  11     108.033 119.303  87.947                       H  
HETATM  875  H       A  11     107.744 120.732  85.553                       H  
HETATM  876  H       A  11     108.124 122.030  83.468                       H  
HETATM  877  H       A  11     110.419 122.396  82.615                       H  
HETATM  878  H       A  11     112.390 121.480  83.822                       H  
HETATM  879  H       A  11     107.776 116.659  87.764                       H  
HETATM  880  H       A  11     105.825 115.119  87.810                       H  
HETATM  881  H       A  11     104.616 114.661  89.921                       H  
HETATM  882  H       A  11     105.342 115.723  92.047                       H  
HETATM  883  H       A  11     106.648 117.203  94.016                       H  
HETATM  884  H       A  11     108.164 118.705  95.287                       H  
HETATM  885  H       A  11     109.987 119.920  94.134                       H  
HETATM  886  H       A  11     110.350 119.653  91.689                       H  
HETATM  887  H       A  11     115.947 122.492  86.248                       H  
HETATM  888  H       A  11     117.348 120.481  85.890                       H  
HETATM  889  H       A  11     116.280 118.234  85.736                       H  
HETATM  890  H       A  11     113.796 118.049  85.871                       H  
HETATM  891  H       A  11     110.710 123.788  88.476                       H  
HETATM  892  H       A  11     112.166 121.823  88.163                       H  
HETATM  893  H       A  11     114.173 123.722  84.864                       H  
HETATM  894  H       A  11     114.001 126.169  83.565                       H  
HETATM  895  H       A  11     113.350 128.434  82.779                       H  
HETATM  896  H       A  11     111.529 129.678  83.903                       H  
HETATM  897  H       A  11     110.301 128.689  85.821                       H  
HETATM  898  H       A  11     108.525 126.848  86.006                       H  
HETATM  899  H       A  11     106.636 127.509  87.481                       H  
HETATM  900  H       A  11     106.902 127.433  89.952                       H  
HETATM  901  H       A  11     109.073 126.725  90.937                       H  
HETATM  902  H       A  11     110.975 126.129  89.452                       H  
HETATM  903  N       A  12     117.026  33.540 140.156                       N  
HETATM  904  C       A  12     116.977  34.930 140.254                       C  
HETATM  905  C       A  12     117.226  35.893 139.276                       C  
HETATM  906  C       A  12     117.088  37.231 139.634                       C  
HETATM  907  C       A  12     116.683  37.600 140.931                       C  
HETATM  908  C       A  12     116.412  36.631 141.899                       C  
HETATM  909  C       A  12     116.566  35.284 141.567                       C  
HETATM  910  C       A  12     116.348  34.046 142.286                       C  
HETATM  911  C       A  12     115.931  33.743 143.587                       C  
HETATM  912  C       A  12     115.804  32.408 143.958                       C  
HETATM  913  C       A  12     116.098  31.378 143.048                       C  
HETATM  914  C       A  12     116.521  31.653 141.751                       C  
HETATM  915  C       A  12     116.636  32.992 141.381                       C  
HETATM  916  N       A  12     116.543  38.976 141.253                       N  
HETATM  917  C       A  12     117.199  39.641 142.291                       C  
HETATM  918  C       A  12     118.132  39.150 143.207                       C  
HETATM  919  C       A  12     118.649  40.042 144.144                       C  
HETATM  920  C       A  12     118.251  41.390 144.169                       C  
HETATM  921  C       A  12     117.328  41.875 143.248                       C  
HETATM  922  C       A  12     116.793  41.002 142.296                       C  
HETATM  923  C       A  12     115.849  41.160 141.209                       C  
HETATM  924  C       A  12     115.108  42.240 140.719                       C  
HETATM  925  C       A  12     114.254  42.042 139.639                       C  
HETATM  926  C       A  12     114.130  40.773 139.046                       C  
HETATM  927  C       A  12     114.857  39.679 139.512                       C  
HETATM  928  C       A  12     115.719  39.888 140.590                       C  
HETATM  929  C       A  12     117.220  32.815 138.947                       C  
HETATM  930  C       A  12     116.164  32.072 138.380                       C  
HETATM  931  C       A  12     116.434  31.339 137.215                       C  
HETATM  932  C       A  12     117.689  31.370 136.610                       C  
HETATM  933  C       A  12     118.713  32.137 137.166                       C  
HETATM  934  C       A  12     118.479  32.849 138.341                       C  
HETATM  935  N       A  12     111.131  31.693 140.913                       N  
HETATM  936  C       A  12     112.330  31.987 140.263                       C  
HETATM  937  C       A  12     112.926  33.223 140.007                       C  
HETATM  938  C       A  12     114.161  33.230 139.372                       C  
HETATM  939  C       A  12     114.816  32.036 138.997                       C  
HETATM  940  C       A  12     114.201  30.807 139.252                       C  
HETATM  941  C       A  12     112.959  30.772 139.890                       C  
HETATM  942  C       A  12     112.098  29.697 140.338                       C  
HETATM  943  C       A  12     112.172  28.303 140.256                       C  
HETATM  944  C       A  12     111.139  27.539 140.791                       C  
HETATM  945  C       A  12     110.032  28.156 141.399                       C  
HETATM  946  C       A  12     109.935  29.543 141.494                       C  
HETATM  947  C       A  12     110.980  30.303 140.969                       C  
HETATM  948  C       A  12     110.234  32.646 141.458                       C  
HETATM  949  C       A  12     109.848  32.555 142.800                       C  
HETATM  950  C       A  12     108.962  33.492 143.330                       C  
HETATM  951  C       A  12     108.476  34.531 142.535                       C  
HETATM  952  C       A  12     108.871  34.624 141.200                       C  
HETATM  953  C       A  12     109.739  33.680 140.656                       C  
HETATM  954  H       A  12     117.530  35.611 138.274                       H  
HETATM  955  H       A  12     117.299  38.013 138.912                       H  
HETATM  956  H       A  12     116.075  36.934 142.884                       H  
HETATM  957  H       A  12     115.708  34.539 144.291                       H  
HETATM  958  H       A  12     115.476  32.157 144.962                       H  
HETATM  959  H       A  12     115.988  30.343 143.359                       H  
HETATM  960  H       A  12     116.741  30.858 141.046                       H  
HETATM  961  H       A  12     118.445  38.111 143.184                       H  
HETATM  962  H       A  12     119.376  39.686 144.868                       H  
HETATM  963  H       A  12     118.672  42.058 144.915                       H  
HETATM  964  H       A  12     117.026  42.920 143.264                       H  
HETATM  965  H       A  12     115.197  43.219 141.182                       H  
HETATM  966  H       A  12     113.674  42.874 139.249                       H  
HETATM  967  H       A  12     113.452  40.640 138.207                       H  
HETATM  968  H       A  12     114.754  38.700 139.059                       H  
HETATM  969  H       A  12     115.629  30.765 136.766                       H  
HETATM  970  H       A  12     117.863  30.806 135.699                       H  
HETATM  971  H       A  12     119.694  32.170 136.700                       H  
HETATM  972  H       A  12     119.269  33.424 138.814                       H  
HETATM  973  H       A  12     112.449  34.151 140.302                       H  
HETATM  974  H       A  12     114.637  34.182 139.164                       H  
HETATM  975  H       A  12     114.711  29.883 138.992                       H  
HETATM  976  H       A  12     113.022  27.825 139.777                       H  
HETATM  977  H       A  12     111.184  26.456 140.736                       H  
HETATM  978  H       A  12     109.233  27.542 141.801                       H  
HETATM  979  H       A  12     109.074  30.015 141.956                       H  
HETATM  980  H       A  12     110.254  31.762 143.417                       H  
HETATM  981  H       A  12     108.664  33.417 144.372                       H  
HETATM  982  H       A  12     107.793  35.265 142.954                       H  
HETATM  983  H       A  12     108.492  35.427 140.573                       H  
HETATM  984  H       A  12     110.031  33.728 139.612                       H  
HETATM  985  N       A  13      43.338 106.815  99.014                       N  
HETATM  986  C       A  13      43.339 108.022  98.316                       C  
HETATM  987  C       A  13      42.965 108.279  96.997                       C  
HETATM  988  C       A  13      43.046 109.593  96.545                       C  
HETATM  989  C       A  13      43.464 110.633  97.397                       C  
HETATM  990  C       A  13      43.816 110.373  98.723                       C  
HETATM  991  C       A  13      43.763 109.059  99.190                       C  
HETATM  992  C       A  13      44.017 108.443 100.477                       C  
HETATM  993  C       A  13      44.435 108.934 101.718                       C  
HETATM  994  C       A  13      44.561 108.049 102.784                       C  
HETATM  995  C       A  13      44.283 106.681 102.618                       C  
HETATM  996  C       A  13      43.873 106.166 101.392                       C  
HETATM  997  C       A  13      43.737 107.060 100.330                       C  
HETATM  998  N       A  13      43.523 111.961  96.900                       N  
HETATM  999  C       A  13      44.652 112.783  96.900                       C  
HETATM 1000  C       A  13      45.948 112.505  97.338                       C  
HETATM 1001  C       A  13      46.903 113.511  97.208                       C  
HETATM 1002  C       A  13      46.580 114.762  96.654                       C  
HETATM 1003  C       A  13      45.288 115.029  96.210                       C  
HETATM 1004  C       A  13      44.310 114.037  96.328                       C  
HETATM 1005  C       A  13      42.908 113.963  95.969                       C  
HETATM 1006  C       A  13      42.009 114.863  95.389                       C  
HETATM 1007  C       A  13      40.689 114.471  95.192                       C  
HETATM 1008  C       A  13      40.257 113.189  95.575                       C  
HETATM 1009  C       A  13      41.132 112.272  96.155                       C  
HETATM 1010  C       A  13      42.457 112.669  96.339                       C  
HETATM 1011  C       A  13      42.802 105.591  98.524                       C  
HETATM 1012  C       A  13      41.620 105.054  99.077                       C  
HETATM 1013  C       A  13      41.172 103.820  98.583                       C  
HETATM 1014  C       A  13      41.843 103.160  97.556                       C  
HETATM 1015  C       A  13      42.991 103.722  96.997                       C  
HETATM 1016  C       A  13      43.475 104.932  97.492                       C  
HETATM 1017  N       A  13      38.997 107.543 103.414                       N  
HETATM 1018  C       A  13      39.592 107.095 102.234                       C  
HETATM 1019  C       A  13      39.916 107.803 101.075                       C  
HETATM 1020  C       A  13      40.553 107.116 100.051                       C  
HETATM 1021  C       A  13      40.882 105.746 100.161                       C  
HETATM 1022  C       A  13      40.541 105.050 101.324                       C  
HETATM 1023  C       A  13      39.901 105.718 102.370                       C  
HETATM 1024  C       A  13      39.472 105.318 103.694                       C  
HETATM 1025  C       A  13      39.499 104.108 104.393                       C  
HETATM 1026  C       A  13      38.977 104.060 105.682                       C  
HETATM 1027  C       A  13      38.422 105.208 106.273                       C  
HETATM 1028  C       A  13      38.383 106.427 105.598                       C  
HETATM 1029  C       A  13      38.921 106.471 104.312                       C  
HETATM 1030  C       A  13      38.572 108.870 103.672                       C  
HETATM 1031  C       A  13      39.038 109.546 104.806                       C  
HETATM 1032  C       A  13      38.614 110.850 105.057                       C  
HETATM 1033  C       A  13      37.745 111.491 104.172                       C  
HETATM 1034  C       A  13      37.292 110.818 103.037                       C  
HETATM 1035  C       A  13      37.693 109.507 102.790                       C  
HETATM 1036  H       A  13      42.633 107.481  96.341                       H  
HETATM 1037  H       A  13      42.790 109.833  95.517                       H  
HETATM 1038  H       A  13      44.110 111.190  99.372                       H  
HETATM 1039  H       A  13      44.653 109.991 101.846                       H  
HETATM 1040  H       A  13      44.880 108.416 103.755                       H  
HETATM 1041  H       A  13      44.386 106.008 103.465                       H  
HETATM 1042  H       A  13      43.651 105.112 101.265                       H  
HETATM 1043  H       A  13      46.202 111.538  97.760                       H  
HETATM 1044  H       A  13      47.920 113.322  97.542                       H  
HETATM 1045  H       A  13      47.348 115.525  96.570                       H  
HETATM 1046  H       A  13      45.041 115.994  95.775                       H  
HETATM 1047  H       A  13      42.340 115.858  95.100                       H  
HETATM 1048  H       A  13      39.982 115.162  94.741                       H  
HETATM 1049  H       A  13      39.220 112.906  95.419                       H  
HETATM 1050  H       A  13      40.795 111.286  96.457                       H  
HETATM 1051  H       A  13      40.263 103.397  98.999                       H  
HETATM 1052  H       A  13      41.462 102.214  97.183                       H  
HETATM 1053  H       A  13      43.519 103.216  96.194                       H  
HETATM 1054  H       A  13      44.387 105.372  97.100                       H  
HETATM 1055  H       A  13      39.689 108.858 100.977                       H  
HETATM 1056  H       A  13      40.810 107.650  99.143                       H  
HETATM 1057  H       A  13      40.816 104.004 101.428                       H  
HETATM 1058  H       A  13      39.919 103.217 103.933                       H  
HETATM 1059  H       A  13      38.993 103.127 106.237                       H  
HETATM 1060  H       A  13      38.011 105.147 107.276                       H  
HETATM 1061  H       A  13      37.945 107.308 106.055                       H  
HETATM 1062  H       A  13      39.735 109.049 105.471                       H  
HETATM 1063  H       A  13      38.977 111.370 105.939                       H  
HETATM 1064  H       A  13      37.425 112.511 104.367                       H  
HETATM 1065  H       A  13      36.611 111.310 102.347                       H  
HETATM 1066  H       A  13      37.324 108.966 101.925                       H  
HETATM 1067  N       A  14      53.142 114.397  32.742                       N  
HETATM 1068  C       A  14      51.983 113.688  33.057                       C  
HETATM 1069  C       A  14      50.651 114.101  32.998                       C  
HETATM 1070  C       A  14      49.671 113.180  33.355                       C  
HETATM 1071  C       A  14      50.008 111.867  33.734                       C  
HETATM 1072  C       A  14      51.341 111.452  33.769                       C  
HETATM 1073  C       A  14      52.341 112.367  33.436                       C  
HETATM 1074  C       A  14      53.783 112.278  33.334                       C  
HETATM 1075  C       A  14      54.708 111.252  33.556                       C  
HETATM 1076  C       A  14      56.059 111.505  33.337                       C  
HETATM 1077  C       A  14      56.492 112.771  32.907                       C  
HETATM 1078  C       A  14      55.594 113.811  32.686                       C  
HETATM 1079  C       A  14      54.241 113.548  32.897                       C  
HETATM 1080  N       A  14      48.977 110.954  34.080                       N  
HETATM 1081  C       A  14      48.869 110.266  35.291                       C  
HETATM 1082  C       A  14      49.691 110.326  36.418                       C  
HETATM 1083  C       A  14      49.343 109.536  37.513                       C  
HETATM 1084  C       A  14      48.206 108.710  37.489                       C  
HETATM 1085  C       A  14      47.386 108.663  36.365                       C  
HETATM 1086  C       A  14      47.711 109.446  35.253                       C  
HETATM 1087  C       A  14      47.096 109.651  33.957                       C  
HETATM 1088  C       A  14      45.960 109.129  33.332                       C  
HETATM 1089  C       A  14      45.652 109.534  32.037                       C  
HETATM 1090  C       A  14      46.473 110.453  31.360                       C  
HETATM 1091  C       A  14      47.611 110.990  31.959                       C  
HETATM 1092  C       A  14      47.907 110.586  33.262                       C  
HETATM 1093  C       A  14      53.169 115.691  32.149                       C  
HETATM 1094  C       A  14      53.599 115.858  30.816                       C  
HETATM 1095  C       A  14      53.650 117.164  30.307                       C  
HETATM 1096  C       A  14      53.255 118.260  31.072                       C  
HETATM 1097  C       A  14      52.800 118.072  32.378                       C  
HETATM 1098  C       A  14      52.770 116.787  32.917                       C  
HETATM 1099  N       A  14      55.460 111.499  27.746                       N  
HETATM 1100  C       A  14      54.816 112.482  28.499                       C  
HETATM 1101  C       A  14      53.581 112.441  29.148                       C  
HETATM 1102  C       A  14      53.193 113.558  29.876                       C  
HETATM 1103  C       A  14      54.011 114.706  29.979                       C  
HETATM 1104  C       A  14      55.240 114.734  29.314                       C  
HETATM 1105  C       A  14      55.655 113.624  28.576                       C  
HETATM 1106  C       A  14      56.859 113.312  27.834                       C  
HETATM 1107  C       A  14      58.027 114.025  27.547                       C  
HETATM 1108  C       A  14      59.013 113.421  26.772                       C  
HETATM 1109  C       A  14      58.838 112.118  26.277                       C  
HETATM 1110  C       A  14      57.684 111.386  26.550                       C  
HETATM 1111  C       A  14      56.705 111.991  27.338                       C  
HETATM 1112  C       A  14      54.950 110.206  27.470                       C  
HETATM 1113  C       A  14      55.708 109.073  27.787                       C  
HETATM 1114  C       A  14      55.203 107.803  27.510                       C  
HETATM 1115  C       A  14      53.939 107.657  26.939                       C  
HETATM 1116  C       A  14      53.181 108.788  26.635                       C  
HETATM 1117  C       A  14      53.686 110.062  26.888                       C  
HETATM 1118  H       A  14      50.389 115.109  32.697                       H  
HETATM 1119  H       A  14      48.625 113.468  33.350                       H  
HETATM 1120  H       A  14      51.579 110.429  34.038                       H  
HETATM 1121  H       A  14      54.374 110.274  33.892                       H  
HETATM 1122  H       A  14      56.788 110.717  33.500                       H  
HETATM 1123  H       A  14      57.551 112.944  32.740                       H  
HETATM 1124  H       A  14      55.927 114.785  32.348                       H  
HETATM 1125  H       A  14      50.565 110.967  36.441                       H  
HETATM 1126  H       A  14      49.966 109.563  38.403                       H  
HETATM 1127  H       A  14      47.966 108.105  38.359                       H  
HETATM 1128  H       A  14      46.503 108.030  36.351                       H  
HETATM 1129  H       A  14      45.329 108.412  33.852                       H  
HETATM 1130  H       A  14      44.771 109.137  31.542                       H  
HETATM 1131  H       A  14      46.217 110.751  30.346                       H  
HETATM 1132  H       A  14      48.247 111.693  31.432                       H  
HETATM 1133  H       A  14      53.977 117.307  29.282                       H  
HETATM 1134  H       A  14      53.290 119.258  30.645                       H  
HETATM 1135  H       A  14      52.487 118.920  32.981                       H  
HETATM 1136  H       A  14      52.456 116.618  33.943                       H  
HETATM 1137  H       A  14      52.946 111.565  29.098                       H  
HETATM 1138  H       A  14      52.236 113.545  30.386                       H  
HETATM 1139  H       A  14      55.887 115.601  29.410                       H  
HETATM 1140  H       A  14      58.159 115.037  27.921                       H  
HETATM 1141  H       A  14      59.926 113.963  26.543                       H  
HETATM 1142  H       A  14      59.616 111.669  25.667                       H  
HETATM 1143  H       A  14      57.549 110.384  26.157                       H  
HETATM 1144  H       A  14      56.677 109.197  28.257                       H  
HETATM 1145  H       A  14      55.796 106.927  27.756                       H  
HETATM 1146  H       A  14      53.545 106.665  26.733                       H  
HETATM 1147  H       A  14      52.197 108.681  26.185                       H  
HETATM 1148  H       A  14      53.116 110.948  26.630                       H  
HETATM 1149  N       A  15     103.872 110.960  77.874                       N  
HETATM 1150  C       A  15     102.816 111.870  77.823                       C  
HETATM 1151  C       A  15     102.293 112.554  76.725                       C  
HETATM 1152  C       A  15     101.212 113.403  76.945                       C  
HETATM 1153  C       A  15     100.647 113.545  78.227                       C  
HETATM 1154  C       A  15     101.160 112.841  79.317                       C  
HETATM 1155  C       A  15     102.257 112.001  79.122                       C  
HETATM 1156  C       A  15     103.008 111.118  79.991                       C  
HETATM 1157  C       A  15     102.928 110.802  81.352                       C  
HETATM 1158  C       A  15     103.816 109.869  81.879                       C  
HETATM 1159  C       A  15     104.786 109.259  81.063                       C  
HETATM 1160  C       A  15     104.891 109.562  79.709                       C  
HETATM 1161  C       A  15     103.991 110.489  79.184                       C  
HETATM 1162  N       A  15      99.537 114.412  78.407                       N  
HETATM 1163  C       A  15      99.479 115.487  79.297                       C  
HETATM 1164  C       A  15     100.459 115.971  80.165                       C  
HETATM 1165  C       A  15     100.141 117.083  80.944                       C  
HETATM 1166  C       A  15      98.881 117.700  80.859                       C  
HETATM 1167  C       A  15      97.912 117.218  79.984                       C  
HETATM 1168  C       A  15      98.205 116.105  79.191                       C  
HETATM 1169  C       A  15      97.463 115.364  78.191                       C  
HETATM 1170  C       A  15      96.175 115.477  77.660                       C  
HETATM 1171  C       A  15      95.756 114.565  76.696                       C  
HETATM 1172  C       A  15      96.612 113.537  76.262                       C  
HETATM 1173  C       A  15      97.902 113.402  76.773                       C  
HETATM 1174  C       A  15      98.318 114.327  77.732                       C  
HETATM 1175  C       A  15     104.553 110.439  76.739                       C  
HETATM 1176  C       A  15     104.390 109.089  76.364                       C  
HETATM 1177  C       A  15     105.128 108.624  75.265                       C  
HETATM 1178  C       A  15     105.967 109.470  74.541                       C  
HETATM 1179  C       A  15     106.091 110.810  74.907                       C  
HETATM 1180  C       A  15     105.392 111.289  76.013                       C  
HETATM 1181  N       A  15     101.213 105.544  79.402                       N  
HETATM 1182  C       A  15     101.821 106.518  78.609                       C  
HETATM 1183  C       A  15     101.322 107.743  78.162                       C  
HETATM 1184  C       A  15     102.165 108.553  77.413                       C  
HETATM 1185  C       A  15     103.492 108.175  77.110                       C  
HETATM 1186  C       A  15     103.973 106.940  77.557                       C  
HETATM 1187  C       A  15     103.146 106.107  78.313                       C  
HETATM 1188  C       A  15     103.344 104.826  78.959                       C  
HETATM 1189  C       A  15     104.418 103.934  79.023                       C  
HETATM 1190  C       A  15     104.269 102.748  79.738                       C  
HETATM 1191  C       A  15     103.056 102.446  80.380                       C  
HETATM 1192  C       A  15     101.970 103.318  80.330                       C  
HETATM 1193  C       A  15     102.131 104.511  79.625                       C  
HETATM 1194  C       A  15      99.897 105.609  79.923                       C  
HETATM 1195  C       A  15      99.681 105.465  81.299                       C  
HETATM 1196  C       A  15      98.384 105.525  81.806                       C  
HETATM 1197  C       A  15      97.304 105.751  80.952                       C  
HETATM 1198  C       A  15      97.523 105.906  79.583                       C  
HETATM 1199  C       A  15      98.814 105.825  79.064                       C  
HETATM 1200  H       A  15     102.722 112.439  75.735                       H  
HETATM 1201  H       A  15     100.792 113.975  76.124                       H  
HETATM 1202  H       A  15     100.694 112.943  80.291                       H  
HETATM 1203  H       A  15     102.182 111.276  81.983                       H  
HETATM 1204  H       A  15     103.763 109.609  82.932                       H  
HETATM 1205  H       A  15     105.466 108.532  81.496                       H  
HETATM 1206  H       A  15     105.633 109.087  79.078                       H  
HETATM 1207  H       A  15     101.435 115.500  80.227                       H  
HETATM 1208  H       A  15     100.886 117.479  81.628                       H  
HETATM 1209  H       A  15      98.666 118.563  81.482                       H  
HETATM 1210  H       A  15      96.941 117.701  79.915                       H  
HETATM 1211  H       A  15      95.510 116.266  78.001                       H  
HETATM 1212  H       A  15      94.758 114.644  76.276                       H  
HETATM 1213  H       A  15      96.262 112.832  75.513                       H  
HETATM 1214  H       A  15      98.558 112.604  76.442                       H  
HETATM 1215  H       A  15     105.010 107.588  74.964                       H  
HETATM 1216  H       A  15     106.513 109.084  73.685                       H  
HETATM 1217  H       A  15     106.740 111.477  74.346                       H  
HETATM 1218  H       A  15     105.500 112.318  76.341                       H  
HETATM 1219  H       A  15     100.313 108.061  78.398                       H  
HETATM 1220  H       A  15     101.793 109.507  77.056                       H  
HETATM 1221  H       A  15     105.001 106.654  77.352                       H  
HETATM 1222  H       A  15     105.353 104.162  78.520                       H  
HETATM 1223  H       A  15     105.096 102.047  79.798                       H  
HETATM 1224  H       A  15     102.958 101.511  80.923                       H  
HETATM 1225  H       A  15     101.033 103.075  80.819                       H  
HETATM 1226  H       A  15     100.530 105.318  81.957                       H  
HETATM 1227  H       A  15      98.222 105.411  82.874                       H  
HETATM 1228  H       A  15      96.295 105.807  81.353                       H  
HETATM 1229  H       A  15      96.686 106.077  78.912                       H  
HETATM 1230  H       A  15      98.992 105.917  77.998                       H  
HETATM 1231  N       A  16      87.201  63.523  59.907                       N  
HETATM 1232  C       A  16      87.287  63.670  61.291                       C  
HETATM 1233  C       A  16      86.900  62.786  62.298                       C  
HETATM 1234  C       A  16      87.114  63.173  63.618                       C  
HETATM 1235  C       A  16      87.727  64.403  63.926                       C  
HETATM 1236  C       A  16      88.133  65.274  62.913                       C  
HETATM 1237  C       A  16      87.908  64.914  61.584                       C  
HETATM 1238  C       A  16      88.217  65.537  60.313                       C  
HETATM 1239  C       A  16      88.831  66.740  59.949                       C  
HETATM 1240  C       A  16      88.995  67.030  58.598                       C  
HETATM 1241  C       A  16      88.544  66.136  57.611                       C  
HETATM 1242  C       A  16      87.924  64.936  57.947                       C  
HETATM 1243  C       A  16      87.772  64.646  59.302                       C  
HETATM 1244  N       A  16      87.938  64.756  65.285                       N  
HETATM 1245  C       A  16      87.466  65.913  65.909                       C  
HETATM 1246  C       A  16      86.683  66.944  65.387                       C  
HETATM 1247  C       A  16      86.337  67.988  66.242                       C  
HETATM 1248  C       A  16      86.754  68.007  67.584                       C  
HETATM 1249  C       A  16      87.526  66.970  68.101                       C  
HETATM 1250  C       A  16      87.889  65.910  67.265                       C  
HETATM 1251  C       A  16      88.650  64.693  67.462                       C  
HETATM 1252  C       A  16      89.321  64.137  68.556                       C  
HETATM 1253  C       A  16      89.989  62.927  68.399                       C  
HETATM 1254  C       A  16      89.997  62.269  67.156                       C  
HETATM 1255  C       A  16      89.336  62.799  66.050                       C  
HETATM 1256  C       A  16      88.660  64.009  66.218                       C  
HETATM 1257  C       A  16      86.805  62.331  59.238                       C  
HETATM 1258  C       A  16      87.747  61.572  58.511                       C  
HETATM 1259  C       A  16      87.283  60.435  57.833                       C  
HETATM 1260  C       A  16      85.948  60.041  57.901                       C  
HETATM 1261  C       A  16      85.037  60.785  58.652                       C  
HETATM 1262  C       A  16      85.467  61.936  59.309                       C  
HETATM 1263  N       A  16      93.112  63.250  57.977                       N  
HETATM 1264  C       A  16      91.830  62.812  58.310                       C  
HETATM 1265  C       A  16      91.220  62.707  59.561                       C  
HETATM 1266  C       A  16      89.900  62.279  59.607                       C  
HETATM 1267  C       A  16      89.175  61.964  58.436                       C  
HETATM 1268  C       A  16      89.803  62.065  57.192                       C  
HETATM 1269  C       A  16      91.130  62.494  57.117                       C  
HETATM 1270  C       A  16      92.034  62.754  56.016                       C  
HETATM 1271  C       A  16      91.927  62.626  54.628                       C  
HETATM 1272  C       A  16      93.020  62.957  53.833                       C  
HETATM 1273  C       A  16      94.219  63.406  54.413                       C  
HETATM 1274  C       A  16      94.351  63.542  55.794                       C  
HETATM 1275  C       A  16      93.248  63.222  56.584                       C  
HETATM 1276  C       A  16      94.099  63.684  58.897                       C  
HETATM 1277  C       A  16      94.693  64.943  58.744                       C  
HETATM 1278  C       A  16      95.666  65.363  59.649                       C  
HETATM 1279  C       A  16      96.036  64.545  60.717                       C  
HETATM 1280  C       A  16      95.434  63.295  60.873                       C  
HETATM 1281  C       A  16      94.476  62.857  59.961                       C  
HETATM 1282  H       A  16      86.436  61.834  62.063                       H  
HETATM 1283  H       A  16      86.803  62.527  64.433                       H  
HETATM 1284  H       A  16      88.628  66.204  63.170                       H  
HETATM 1285  H       A  16      89.177  67.433  60.711                       H  
HETATM 1286  H       A  16      89.475  67.957  58.301                       H  
HETATM 1287  H       A  16      88.685  66.382  56.563                       H  
HETATM 1288  H       A  16      87.582  64.243  57.186                       H  
HETATM 1289  H       A  16      86.354  66.928  64.353                       H  
HETATM 1290  H       A  16      85.728  68.804  65.861                       H  
HETATM 1291  H       A  16      86.468  68.837  68.222                       H  
HETATM 1292  H       A  16      87.843  66.982  69.141                       H  
HETATM 1293  H       A  16      89.322  64.649  69.515                       H  
HETATM 1294  H       A  16      90.511  62.485  69.242                       H  
HETATM 1295  H       A  16      90.530  61.328  67.054                       H  
HETATM 1296  H       A  16      89.350  62.294  65.090                       H  
HETATM 1297  H       A  16      87.997  59.840  57.272                       H  
HETATM 1298  H       A  16      85.622  59.146  57.378                       H  
HETATM 1299  H       A  16      83.995  60.483  58.713                       H  
HETATM 1300  H       A  16      84.772  62.553  59.869                       H  
HETATM 1301  H       A  16      91.752  62.961  60.471                       H  
HETATM 1302  H       A  16      89.411  62.190  60.571                       H  
HETATM 1303  H       A  16      89.244  61.852  56.284                       H  
HETATM 1304  H       A  16      91.004  62.269  54.179                       H  
HETATM 1305  H       A  16      92.949  62.864  52.753                       H  
HETATM 1306  H       A  16      95.062  63.649  53.775                       H  
HETATM 1307  H       A  16      95.282  63.880  56.237                       H  
HETATM 1308  H       A  16      94.378  65.583  57.928                       H  
HETATM 1309  H       A  16      96.125  66.340  59.526                       H  
HETATM 1310  H       A  16      96.788  64.880  61.426                       H  
HETATM 1311  H       A  16      95.721  62.650  61.699                       H  
HETATM 1312  H       A  16      94.022  61.877  60.057                       H  
HETATM 1313  N       A  17      44.237  49.748 123.413                       N  
HETATM 1314  C       A  17      43.269  49.771 124.417                       C  
HETATM 1315  C       A  17      43.134  50.649 125.493                       C  
HETATM 1316  C       A  17      42.055  50.460 126.352                       C  
HETATM 1317  C       A  17      41.116  49.436 126.128                       C  
HETATM 1318  C       A  17      41.244  48.574 125.037                       C  
HETATM 1319  C       A  17      42.330  48.733 124.175                       C  
HETATM 1320  C       A  17      42.750  48.063 122.962                       C  
HETATM 1321  C       A  17      42.238  46.994 122.219                       C  
HETATM 1322  C       A  17      42.895  46.606 121.056                       C  
HETATM 1323  C       A  17      44.061  47.269 120.634                       C  
HETATM 1324  C       A  17      44.595  48.331 121.358                       C  
HETATM 1325  C       A  17      43.926  48.722 122.517                       C  
HETATM 1326  N       A  17      40.023  49.284 127.021                       N  
HETATM 1327  C       A  17      39.707  48.124 127.732                       C  
HETATM 1328  C       A  17      40.371  46.896 127.762                       C  
HETATM 1329  C       A  17      39.844  45.897 128.579                       C  
HETATM 1330  C       A  17      38.687  46.113 129.349                       C  
HETATM 1331  C       A  17      38.036  47.343 129.321                       C  
HETATM 1332  C       A  17      38.544  48.363 128.510                       C  
HETATM 1333  C       A  17      38.143  49.732 128.254                       C  
HETATM 1334  C       A  17      37.092  50.534 128.707                       C  
HETATM 1335  C       A  17      36.983  51.839 128.235                       C  
HETATM 1336  C       A  17      37.912  52.347 127.311                       C  
HETATM 1337  C       A  17      38.971  51.570 126.843                       C  
HETATM 1338  C       A  17      39.080  50.266 127.329                       C  
HETATM 1339  C       A  17      45.233  50.746 123.219                       C  
HETATM 1340  C       A  17      45.171  51.613 122.108                       C  
HETATM 1341  C       A  17      46.210  52.541 121.947                       C  
HETATM 1342  C       A  17      47.251  52.636 122.869                       C  
HETATM 1343  C       A  17      47.278  51.793 123.980                       C  
HETATM 1344  C       A  17      46.274  50.841 124.146                       C  
HETATM 1345  N       A  17      41.128  51.114 118.197                       N  
HETATM 1346  C       A  17      41.975  51.291 119.292                       C  
HETATM 1347  C       A  17      41.666  51.390 120.650                       C  
HETATM 1348  C       A  17      42.718  51.518 121.547                       C  
HETATM 1349  C       A  17      44.066  51.540 121.122                       C  
HETATM 1350  C       A  17      44.356  51.450 119.758                       C  
HETATM 1351  C       A  17      43.317  51.319 118.835                       C  
HETATM 1352  C       A  17      43.275  51.150 117.397                       C  
HETATM 1353  C       A  17      44.256  51.104 116.402                       C  
HETATM 1354  C       A  17      43.866  50.941 115.076                       C  
HETATM 1355  C       A  17      42.507  50.832 114.737                       C  
HETATM 1356  C       A  17      41.510  50.875 115.710                       C  
HETATM 1357  C       A  17      41.908  51.024 117.038                       C  
HETATM 1358  C       A  17      39.716  51.009 118.255                       C  
HETATM 1359  C       A  17      39.073  49.903 117.686                       C  
HETATM 1360  C       A  17      37.683  49.807 117.742                       C  
HETATM 1361  C       A  17      36.933  50.794 118.381                       C  
HETATM 1362  C       A  17      37.578  51.889 118.958                       C  
HETATM 1363  C       A  17      38.965  52.006 118.887                       C  
HETATM 1364  H       A  17      43.852  51.444 125.662                       H  
HETATM 1365  H       A  17      41.928  51.104 127.217                       H  
HETATM 1366  H       A  17      40.495  47.808 124.865                       H  
HETATM 1367  H       A  17      41.339  46.479 122.547                       H  
HETATM 1368  H       A  17      42.505  45.781 120.466                       H  
HETATM 1369  H       A  17      44.555  46.951 119.721                       H  
HETATM 1370  H       A  17      45.490  48.847 121.030                       H  
HETATM 1371  H       A  17      41.267  46.729 127.174                       H  
HETATM 1372  H       A  17      40.341  44.932 128.621                       H  
HETATM 1373  H       A  17      38.302  45.312 129.972                       H  
HETATM 1374  H       A  17      37.146  47.511 129.922                       H  
HETATM 1375  H       A  17      36.368  50.140 129.415                       H  
HETATM 1376  H       A  17      36.170  52.472 128.581                       H  
HETATM 1377  H       A  17      37.804  53.366 126.950                       H  
HETATM 1378  H       A  17      39.682  51.962 126.124                       H  
HETATM 1379  H       A  17      46.173  53.216 121.098                       H  
HETATM 1380  H       A  17      48.032  53.376 122.726                       H  
HETATM 1381  H       A  17      48.084  51.862 124.706                       H  
HETATM 1382  H       A  17      46.292  50.148 124.981                       H  
HETATM 1383  H       A  17      40.641  51.358 121.000                       H  
HETATM 1384  H       A  17      42.497  51.599 122.606                       H  
HETATM 1385  H       A  17      45.390  51.437 119.425                       H  
HETATM 1386  H       A  17      45.307  51.199 116.661                       H  
HETATM 1387  H       A  17      44.618  50.901 114.293                       H  
HETATM 1388  H       A  17      42.224  50.715 113.695                       H  
HETATM 1389  H       A  17      40.461  50.799 115.442                       H  
HETATM 1390  H       A  17      39.667  49.127 117.216                       H  
HETATM 1391  H       A  17      37.189  48.948 117.297                       H  
HETATM 1392  H       A  17      35.851  50.710 118.431                       H  
HETATM 1393  H       A  17      37.000  52.665 119.452                       H  
HETATM 1394  H       A  17      39.474  52.867 119.308                       H  
HETATM 1395  N       A  18     101.390 122.669 111.512                       N  
HETATM 1396  C       A  18     100.133 123.174 111.842                       C  
HETATM 1397  C       A  18      99.589 123.437 113.100                       C  
HETATM 1398  C       A  18      98.301 123.961 113.153                       C  
HETATM 1399  C       A  18      97.581 124.244 111.977                       C  
HETATM 1400  C       A  18      98.138 124.000 110.720                       C  
HETATM 1401  C       A  18      99.420 123.454 110.645                       C  
HETATM 1402  C       A  18     100.298 123.110 109.546                       C  
HETATM 1403  C       A  18     100.175 123.174 108.153                       C  
HETATM 1404  C       A  18     101.249 122.772 107.365                       C  
HETATM 1405  C       A  18     102.436 122.302 107.953                       C  
HETATM 1406  C       A  18     102.581 122.222 109.335                       C  
HETATM 1407  C       A  18     101.506 122.636 110.120                       C  
HETATM 1408  N       A  18      96.274 124.790 112.074                       N  
HETATM 1409  C       A  18      95.116 124.236 111.522                       C  
HETATM 1410  C       A  18      94.960 123.052 110.800                       C  
HETATM 1411  C       A  18      93.675 122.721 110.372                       C  
HETATM 1412  C       A  18      92.573 123.546 110.657                       C  
HETATM 1413  C       A  18      92.735 124.720 111.386                       C  
HETATM 1414  C       A  18      94.013 125.076 111.828                       C  
HETATM 1415  C       A  18      94.534 126.186 112.600                       C  
HETATM 1416  C       A  18      93.955 127.322 113.173                       C  
HETATM 1417  C       A  18      94.766 128.226 113.853                       C  
HETATM 1418  C       A  18      96.150 128.007 113.961                       C  
HETATM 1419  C       A  18      96.753 126.882 113.400                       C  
HETATM 1420  C       A  18      95.932 125.975 112.729                       C  
HETATM 1421  C       A  18     102.446 122.445 112.439                       C  
HETATM 1422  C       A  18     103.596 123.263 112.425                       C  
HETATM 1423  C       A  18     104.623 122.959 113.331                       C  
HETATM 1424  C       A  18     104.504 121.911 114.241                       C  
HETATM 1425  C       A  18     103.346 121.133 114.263                       C  
HETATM 1426  C       A  18     102.324 121.395 113.352                       C  
HETATM 1427  N       A  18     104.257 127.361 108.596                       N  
HETATM 1428  C       A  18     103.937 126.462 109.614                       C  
HETATM 1429  C       A  18     102.786 126.377 110.399                       C  
HETATM 1430  C       A  18     102.705 125.344 111.323                       C  
HETATM 1431  C       A  18     103.738 124.393 111.475                       C  
HETATM 1432  C       A  18     104.889 124.499 110.689                       C  
HETATM 1433  C       A  18     104.996 125.527 109.751                       C  
HETATM 1434  C       A  18     105.999 125.880 108.767                       C  
HETATM 1435  C       A  18     107.247 125.350 108.429                       C  
HETATM 1436  C       A  18     107.985 125.954 107.415                       C  
HETATM 1437  C       A  18     107.490 127.085 106.745                       C  
HETATM 1438  C       A  18     106.249 127.634 107.064                       C  
HETATM 1439  C       A  18     105.508 127.015 108.070                       C  
HETATM 1440  C       A  18     103.435 128.424 108.146                       C  
HETATM 1441  C       A  18     103.100 128.524 106.791                       C  
HETATM 1442  C       A  18     102.294 129.575 106.354                       C  
HETATM 1443  C       A  18     101.804 130.513 107.263                       C  
HETATM 1444  C       A  18     102.132 130.404 108.615                       C  
HETATM 1445  C       A  18     102.954 129.370 109.058                       C  
HETATM 1446  H       A  18     100.146 123.228 114.007                       H  
HETATM 1447  H       A  18      97.831 124.155 114.112                       H  
HETATM 1448  H       A  18      97.578 124.250 109.826                       H  
HETATM 1449  H       A  18      99.257 123.534 107.699                       H  
HETATM 1450  H       A  18     101.171 122.821 106.283                       H  
HETATM 1451  H       A  18     103.262 121.996 107.317                       H  
HETATM 1452  H       A  18     103.499 121.866 109.788                       H  
HETATM 1453  H       A  18      95.808 122.411 110.584                       H  
HETATM 1454  H       A  18      93.525 121.805 109.808                       H  
HETATM 1455  H       A  18      91.586 123.260 110.306                       H  
HETATM 1456  H       A  18      91.881 125.353 111.612                       H  
HETATM 1457  H       A  18      92.886 127.497 113.083                       H  
HETATM 1458  H       A  18      94.327 129.112 114.303                       H  
HETATM 1459  H       A  18      96.766 128.729 114.491                       H  
HETATM 1460  H       A  18      97.823 126.719 113.478                       H  
HETATM 1461  H       A  18     105.512 123.582 113.333                       H  
HETATM 1462  H       A  18     105.309 121.710 114.942                       H  
HETATM 1463  H       A  18     103.243 120.315 114.972                       H  
HETATM 1464  H       A  18     101.429 120.781 113.323                       H  
HETATM 1465  H       A  18     101.973 127.085 110.286                       H  
HETATM 1466  H       A  18     101.818 125.264 111.942                       H  
HETATM 1467  H       A  18     105.676 123.755 110.780                       H  
HETATM 1468  H       A  18     107.635 124.481 108.953                       H  
HETATM 1469  H       A  18     108.955 125.550 107.140                       H  
HETATM 1470  H       A  18     108.086 127.547 105.964                       H  
HETATM 1471  H       A  18     105.876 128.513 106.549                       H  
HETATM 1472  H       A  18     103.462 127.774 106.098                       H  
HETATM 1473  H       A  18     102.038 129.649 105.301                       H  
HETATM 1474  H       A  18     101.169 131.325 106.919                       H  
HETATM 1475  H       A  18     101.758 131.134 109.328                       H  
HETATM 1476  H       A  18     103.237 129.292 110.103                       H  
HETATM 1477  N       A  19      35.788 108.210  92.498                       N  
HETATM 1478  C       A  19      34.855 109.233  92.332                       C  
HETATM 1479  C       A  19      34.909 110.351  91.499                       C  
HETATM 1480  C       A  19      33.823 111.221  91.511                       C  
HETATM 1481  C       A  19      32.696 110.968  92.315                       C  
HETATM 1482  C       A  19      32.637 109.836  93.130                       C  
HETATM 1483  C       A  19      33.725 108.962  93.149                       C  
HETATM 1484  C       A  19      33.990 107.710  93.828                       C  
HETATM 1485  C       A  19      33.266 106.930  94.736                       C  
HETATM 1486  C       A  19      33.820 105.737  95.189                       C  
HETATM 1487  C       A  19      35.091 105.323  94.752                       C  
HETATM 1488  C       A  19      35.834 106.085  93.855                       C  
HETATM 1489  C       A  19      35.269 107.274  93.396                       C  
HETATM 1490  N       A  19      31.603 111.875  92.290                       N  
HETATM 1491  C       A  19      31.068 112.538  93.397                       C  
HETATM 1492  C       A  19      31.473 112.498  94.732                       C  
HETATM 1493  C       A  19      30.765 113.278  95.645                       C  
HETATM 1494  C       A  19      29.683 114.079  95.240                       C  
HETATM 1495  C       A  19      29.292 114.121  93.905                       C  
HETATM 1496  C       A  19      29.985 113.349  92.968                       C  
HETATM 1497  C       A  19      29.864 113.164  91.536                       C  
HETATM 1498  C       A  19      28.999 113.674  90.564                       C  
HETATM 1499  C       A  19      29.149 113.265  89.242                       C  
HETATM 1500  C       A  19      30.152 112.347  88.885                       C  
HETATM 1501  C       A  19      31.028 111.824  89.833                       C  
HETATM 1502  C       A  19      30.879 112.246  91.155                       C  
HETATM 1503  C       A  19      36.962 108.043  91.711                       C  
HETATM 1504  C       A  19      37.063 106.974  90.795                       C  
HETATM 1505  C       A  19      38.266 106.836  90.086                       C  
HETATM 1506  C       A  19      39.314 107.740  90.247                       C  
HETATM 1507  C       A  19      39.183 108.811  91.132                       C  
HETATM 1508  C       A  19      38.010 108.952  91.871                       C  
HETATM 1509  N       A  19      32.963 103.125  90.284                       N  
HETATM 1510  C       A  19      33.839 104.210  90.334                       C  
HETATM 1511  C       A  19      33.571 105.577  90.242                       C  
HETATM 1512  C       A  19      34.636 106.458  90.371                       C  
HETATM 1513  C       A  19      35.956 106.008  90.598                       C  
HETATM 1514  C       A  19      36.209 104.635  90.677                       C  
HETATM 1515  C       A  19      35.155 103.728  90.552                       C  
HETATM 1516  C       A  19      35.067 102.285  90.638                       C  
HETATM 1517  C       A  19      36.008 101.270  90.830                       C  
HETATM 1518  C       A  19      35.580  99.945  90.847                       C  
HETATM 1519  C       A  19      34.223  99.629  90.665                       C  
HETATM 1520  C       A  19      33.265 100.622  90.472                       C  
HETATM 1521  C       A  19      33.698 101.948  90.471                       C  
HETATM 1522  C       A  19      31.560 103.205  90.108                       C  
HETATM 1523  C       A  19      30.702 102.599  91.034                       C  
HETATM 1524  C       A  19      29.322 102.678  90.854                       C  
HETATM 1525  C       A  19      28.792 103.377  89.769                       C  
HETATM 1526  C       A  19      29.649 103.990  88.854                       C  
HETATM 1527  C       A  19      31.030 103.898  89.014                       C  
HETATM 1528  H       A  19      35.773 110.542  90.872                       H  
HETATM 1529  H       A  19      33.836 112.117  90.898                       H  
HETATM 1530  H       A  19      31.749 109.644  93.721                       H  
HETATM 1531  H       A  19      32.285 107.251  95.077                       H  
HETATM 1532  H       A  19      33.268 105.118  95.890                       H  
HETATM 1533  H       A  19      35.503 104.387  95.117                       H  
HETATM 1534  H       A  19      36.811 105.763  93.513                       H  
HETATM 1535  H       A  19      32.312 111.885  95.045                       H  
HETATM 1536  H       A  19      31.059 113.266  96.690                       H  
HETATM 1537  H       A  19      29.152 114.673  95.978                       H  
HETATM 1538  H       A  19      28.459 114.747  93.593                       H  
HETATM 1539  H       A  19      28.218 114.377  90.840                       H  
HETATM 1540  H       A  19      28.483 113.656  88.478                       H  
HETATM 1541  H       A  19      30.247 112.037  87.848                       H  
HETATM 1542  H       A  19      31.797 111.110  89.557                       H  
HETATM 1543  H       A  19      38.357 106.019  89.377                       H  
HETATM 1544  H       A  19      40.226 107.617  89.671                       H  
HETATM 1545  H       A  19      39.994 109.523  91.261                       H  
HETATM 1546  H       A  19      37.897 109.754  92.594                       H  
HETATM 1547  H       A  19      32.563 105.945  90.087                       H  
HETATM 1548  H       A  19      34.446 107.523  90.300                       H  
HETATM 1549  H       A  19      37.217 104.282  90.879                       H  
HETATM 1550  H       A  19      37.059 101.513  90.960                       H  
HETATM 1551  H       A  19      36.301  99.147  90.997                       H  
HETATM 1552  H       A  19      33.912  98.589  90.672                       H  
HETATM 1553  H       A  19      32.219 100.371  90.323                       H  
HETATM 1554  H       A  19      31.124 102.082  91.889                       H  
HETATM 1555  H       A  19      28.661 102.204  91.574                       H  
HETATM 1556  H       A  19      27.715 103.444  89.638                       H  
HETATM 1557  H       A  19      29.243 104.531  88.004                       H  
HETATM 1558  H       A  19      31.705 104.348  88.293                       H  
HETATM 1559  N       A  20     119.014  81.917  76.823                       N  
HETATM 1560  C       A  20     119.643  82.275  78.015                       C  
HETATM 1561  C       A  20     119.267  81.997  79.330                       C  
HETATM 1562  C       A  20     120.090  82.461  80.352                       C  
HETATM 1563  C       A  20     121.277  83.163  80.069                       C  
HETATM 1564  C       A  20     121.660  83.419  78.751                       C  
HETATM 1565  C       A  20     120.838  82.981  77.712                       C  
HETATM 1566  C       A  20     120.934  83.039  76.268                       C  
HETATM 1567  C       A  20     121.873  83.578  75.381                       C  
HETATM 1568  C       A  20     121.665  83.436  74.013                       C  
HETATM 1569  C       A  20     120.528  82.769  73.524                       C  
HETATM 1570  C       A  20     119.576  82.230  74.385                       C  
HETATM 1571  C       A  20     119.795  82.366  75.755                       C  
HETATM 1572  N       A  20     122.095  83.611  81.140                       N  
HETATM 1573  C       A  20     122.486  84.931  81.370                       C  
HETATM 1574  C       A  20     122.161  86.087  80.658                       C  
HETATM 1575  C       A  20     122.681  87.296  81.118                       C  
HETATM 1576  C       A  20     123.500  87.356  82.258                       C  
HETATM 1577  C       A  20     123.812  86.200  82.969                       C  
HETATM 1578  C       A  20     123.304  84.974  82.530                       C  
HETATM 1579  C       A  20     123.409  83.613  83.018                       C  
HETATM 1580  C       A  20     124.071  83.020  84.096                       C  
HETATM 1581  C       A  20     123.978  81.643  84.275                       C  
HETATM 1582  C       A  20     123.233  80.853  83.382                       C  
HETATM 1583  C       A  20     122.561  81.418  82.299                       C  
HETATM 1584  C       A  20     122.651  82.801  82.132                       C  
HETATM 1585  C       A  20     117.892  81.048  76.724                       C  
HETATM 1586  C       A  20     118.033  79.759  76.167                       C  
HETATM 1587  C       A  20     116.878  78.970  76.051                       C  
HETATM 1588  C       A  20     115.640  79.421  76.503                       C  
HETATM 1589  C       A  20     115.526  80.686  77.081                       C  
HETATM 1590  C       A  20     116.652  81.501  77.179                       C  
HETATM 1591  N       A  20     122.964  77.965  74.081                       N  
HETATM 1592  C       A  20     121.840  78.407  74.780                       C  
HETATM 1593  C       A  20     121.742  78.928  76.072                       C  
HETATM 1594  C       A  20     120.491  79.340  76.512                       C  
HETATM 1595  C       A  20     119.343  79.252  75.693                       C  
HETATM 1596  C       A  20     119.458  78.718  74.406                       C  
HETATM 1597  C       A  20     120.704  78.298  73.938                       C  
HETATM 1598  C       A  20     121.167  77.766  72.673                       C  
HETATM 1599  C       A  20     120.529  77.435  71.474                       C  
HETATM 1600  C       A  20     121.286  76.917  70.427                       C  
HETATM 1601  C       A  20     122.670  76.721  70.571                       C  
HETATM 1602  C       A  20     123.329  77.044  71.756                       C  
HETATM 1603  C       A  20     122.568  77.576  72.796                       C  
HETATM 1604  C       A  20     124.291  77.948  74.579                       C  
HETATM 1605  C       A  20     125.314  78.587  73.869                       C  
HETATM 1606  C       A  20     126.617  78.563  74.362                       C  
HETATM 1607  C       A  20     126.903  77.924  75.569                       C  
HETATM 1608  C       A  20     125.880  77.297  76.280                       C  
HETATM 1609  C       A  20     124.577  77.297  75.785                       C  
HETATM 1610  H       A  20     118.357  81.448  79.549                       H  
HETATM 1611  H       A  20     119.820  82.291  81.389                       H  
HETATM 1612  H       A  20     122.592  83.938  78.552                       H  
HETATM 1613  H       A  20     122.750  84.097  75.758                       H  
HETATM 1614  H       A  20     122.388  83.844  73.313                       H  
HETATM 1615  H       A  20     120.388  82.667  72.452                       H  
HETATM 1616  H       A  20     118.702  81.710  74.008                       H  
HETATM 1617  H       A  20     121.524  86.045  79.781                       H  
HETATM 1618  H       A  20     122.444  88.211  80.582                       H  
HETATM 1619  H       A  20     123.891  88.314  82.587                       H  
HETATM 1620  H       A  20     124.440  86.248  83.855                       H  
HETATM 1621  H       A  20     124.655  83.628  84.783                       H  
HETATM 1622  H       A  20     124.487  81.172  85.111                       H  
HETATM 1623  H       A  20     123.178  79.779  83.537                       H  
HETATM 1624  H       A  20     121.993  80.806  81.607                       H  
HETATM 1625  H       A  20     116.973  77.975  75.627                       H  
HETATM 1626  H       A  20     114.767  78.781  76.415                       H  
HETATM 1627  H       A  20     114.565  81.045  77.439                       H  
HETATM 1628  H       A  20     116.583  82.503  77.590                       H  
HETATM 1629  H       A  20     122.612  79.021  76.710                       H  
HETATM 1630  H       A  20     120.396  79.745  77.513                       H  
HETATM 1631  H       A  20     118.585  78.674  73.760                       H  
HETATM 1632  H       A  20     119.457  77.576  71.365                       H  
HETATM 1633  H       A  20     120.803  76.657  69.489                       H  
HETATM 1634  H       A  20     123.240  76.307  69.746                       H  
HETATM 1635  H       A  20     124.397  76.882  71.865                       H  
HETATM 1636  H       A  20     125.076  79.106  72.947                       H  
HETATM 1637  H       A  20     127.408  79.060  73.806                       H  
HETATM 1638  H       A  20     127.919  77.916  75.954                       H  
HETATM 1639  H       A  20     126.096  76.793  77.218                       H  
HETATM 1640  H       A  20     123.779  76.789  76.316                       H  
HETATM 1641  N       A  21      73.645  77.481 119.387                       N  
HETATM 1642  C       A  21      74.897  77.726 118.822                       C  
HETATM 1643  C       A  21      76.068  76.973 118.909                       C  
HETATM 1644  C       A  21      77.189  77.438 118.228                       C  
HETATM 1645  C       A  21      77.137  78.612 117.454                       C  
HETATM 1646  C       A  21      75.956  79.350 117.352                       C  
HETATM 1647  C       A  21      74.826  78.913 118.045                       C  
HETATM 1648  C       A  21      73.463  79.395 118.140                       C  
HETATM 1649  C       A  21      72.784  80.491 117.595                       C  
HETATM 1650  C       A  21      71.432  80.653 117.880                       C  
HETATM 1651  C       A  21      70.757  79.739 118.709                       C  
HETATM 1652  C       A  21      71.412  78.645 119.269                       C  
HETATM 1653  C       A  21      72.764  78.482 118.971                       C  
HETATM 1654  N       A  21      78.301  79.046 116.766                       N  
HETATM 1655  C       A  21      78.912  80.294 116.905                       C  
HETATM 1656  C       A  21      78.567  81.361 117.737                       C  
HETATM 1657  C       A  21      79.367  82.501 117.689                       C  
HETATM 1658  C       A  21      80.483  82.579 116.838                       C  
HETATM 1659  C       A  21      80.827  81.508 116.019                       C  
HETATM 1660  C       A  21      80.042  80.351 116.047                       C  
HETATM 1661  C       A  21      80.111  79.077 115.360                       C  
HETATM 1662  C       A  21      80.975  78.539 114.402                       C  
HETATM 1663  C       A  21      80.741  77.253 113.924                       C  
HETATM 1664  C       A  21      79.648  76.503 114.391                       C  
HETATM 1665  C       A  21      78.771  77.013 115.346                       C  
HETATM 1666  C       A  21      79.018  78.300 115.829                       C  
HETATM 1667  C       A  21      73.284  76.291 120.078                       C  
HETATM 1668  C       A  21      72.375  75.377 119.503                       C  
HETATM 1669  C       A  21      72.021  74.248 120.257                       C  
HETATM 1670  C       A  21      72.572  74.011 121.515                       C  
HETATM 1671  C       A  21      73.495  74.908 122.054                       C  
HETATM 1672  C       A  21      73.839  76.053 121.337                       C  
HETATM 1673  N       A  21      69.907  76.404 114.529                       N  
HETATM 1674  C       A  21      70.693  76.138 115.651                       C  
HETATM 1675  C       A  21      72.079  76.200 115.803                       C  
HETATM 1676  C       A  21      72.608  75.926 117.057                       C  
HETATM 1677  C       A  21      71.787  75.601 118.160                       C  
HETATM 1678  C       A  21      70.402  75.533 117.988                       C  
HETATM 1679  C       A  21      69.844  75.806 116.737                       C  
HETATM 1680  C       A  21      68.483  75.876 116.246                       C  
HETATM 1681  C       A  21      67.234  75.651 116.830                       C  
HETATM 1682  C       A  21      66.088  75.795 116.052                       C  
HETATM 1683  C       A  21      66.184  76.153 114.696                       C  
HETATM 1684  C       A  21      67.418  76.382 114.090                       C  
HETATM 1685  C       A  21      68.560  76.251 114.879                       C  
HETATM 1686  C       A  21      70.392  76.797 113.256                       C  
HETATM 1687  C       A  21      69.911  77.966 112.655                       C  
HETATM 1688  C       A  21      70.389  78.346 111.402                       C  
HETATM 1689  C       A  21      71.358  77.579 110.755                       C  
HETATM 1690  C       A  21      71.843  76.420 111.362                       C  
HETATM 1691  C       A  21      71.356  76.020 112.605                       C  
HETATM 1692  H       A  21      76.107  76.063 119.498                       H  
HETATM 1693  H       A  21      78.128  76.896 118.292                       H  
HETATM 1694  H       A  21      75.928  80.237 116.729                       H  
HETATM 1695  H       A  21      73.306  81.199 116.958                       H  
HETATM 1696  H       A  21      70.890  81.495 117.460                       H  
HETATM 1697  H       A  21      69.701  79.884 118.915                       H  
HETATM 1698  H       A  21      70.891  77.937 119.902                       H  
HETATM 1699  H       A  21      77.710  81.300 118.399                       H  
HETATM 1700  H       A  21      79.120  83.346 118.326                       H  
HETATM 1701  H       A  21      81.083  83.485 116.824                       H  
HETATM 1702  H       A  21      81.694  81.567 115.367                       H  
HETATM 1703  H       A  21      81.815  79.121 114.034                       H  
HETATM 1704  H       A  21      81.407  76.825 113.180                       H  
HETATM 1705  H       A  21      79.480  75.503 113.999                       H  
HETATM 1706  H       A  21      77.924  76.436 115.700                       H  
HETATM 1707  H       A  21      71.325  73.536 119.825                       H  
HETATM 1708  H       A  21      72.291  73.119 122.067                       H  
HETATM 1709  H       A  21      73.932  74.729 123.032                       H  
HETATM 1710  H       A  21      74.525  76.786 121.750                       H  
HETATM 1711  H       A  21      72.726  76.465 114.974                       H  
HETATM 1712  H       A  21      73.683  75.968 117.193                       H  
HETATM 1713  H       A  21      69.761  75.312 118.838                       H  
HETATM 1714  H       A  21      67.159  75.365 117.876                       H  
HETATM 1715  H       A  21      65.111  75.625 116.494                       H  
HETATM 1716  H       A  21      65.279  76.250 114.105                       H  
HETATM 1717  H       A  21      67.486  76.649 113.041                       H  
HETATM 1718  H       A  21      69.179  78.570 113.179                       H  
HETATM 1719  H       A  21      70.012  79.253 110.938                       H  
HETATM 1720  H       A  21      71.735  77.883 109.782                       H  
HETATM 1721  H       A  21      72.594  75.815 110.861                       H  
HETATM 1722  H       A  21      71.707  75.106 113.073                       H  
HETATM 1723  N       A  22     129.978 108.471  18.484                       N  
HETATM 1724  C       A  22     131.152 109.152  18.164                       C  
HETATM 1725  C       A  22     131.554 110.438  18.527                       C  
HETATM 1726  C       A  22     132.798 110.877  18.083                       C  
HETATM 1727  C       A  22     133.635 110.043  17.318                       C  
HETATM 1728  C       A  22     133.237 108.749  16.977                       C  
HETATM 1729  C       A  22     131.985 108.296  17.393                       C  
HETATM 1730  C       A  22     131.279 107.039  17.255                       C  
HETATM 1731  C       A  22     131.580 105.824  16.630                       C  
HETATM 1732  C       A  22     130.662 104.781  16.708                       C  
HETATM 1733  C       A  22     129.446 104.945  17.396                       C  
HETATM 1734  C       A  22     129.119 106.146  18.019                       C  
HETATM 1735  C       A  22     130.048 107.183  17.946                       C  
HETATM 1736  N       A  22     134.901 110.525  16.894                       N  
HETATM 1737  C       A  22     135.346 110.595  15.572                       C  
HETATM 1738  C       A  22     134.679 110.253  14.394                       C  
HETATM 1739  C       A  22     135.357 110.438  13.191                       C  
HETATM 1740  C       A  22     136.665 110.951  13.157                       C  
HETATM 1741  C       A  22     137.321 111.299  14.335                       C  
HETATM 1742  C       A  22     136.664 111.125  15.557                       C  
HETATM 1743  C       A  22     137.026 111.385  16.935                       C  
HETATM 1744  C       A  22     138.173 111.888  17.556                       C  
HETATM 1745  C       A  22     138.200 111.996  18.944                       C  
HETATM 1746  C       A  22     137.094 111.600  19.715                       C  
HETATM 1747  C       A  22     135.938 111.096  19.123                       C  
HETATM 1748  C       A  22     135.914 111.000  17.730                       C  
HETATM 1749  C       A  22     128.988 108.938  19.394                       C  
HETATM 1750  C       A  22     128.812 108.309  20.644                       C  
HETATM 1751  C       A  22     127.785 108.786  21.474                       C  
HETATM 1752  C       A  22     126.990 109.867  21.099                       C  
HETATM 1753  C       A  22     127.200 110.498  19.873                       C  
HETATM 1754  C       A  22     128.193 110.023  19.018                       C  
HETATM 1755  N       A  22     131.824 103.765  22.115                       N  
HETATM 1756  C       A  22     131.259 104.990  21.759                       C  
HETATM 1757  C       A  22     131.876 106.160  21.312                       C  
HETATM 1758  C       A  22     131.064 107.235  20.977                       C  
HETATM 1759  C       A  22     129.656 107.167  21.070                       C  
HETATM 1760  C       A  22     129.055 105.992  21.529                       C  
HETATM 1761  C       A  22     129.848 104.895  21.871                       C  
HETATM 1762  C       A  22     129.551 103.549  22.315                       C  
HETATM 1763  C       A  22     128.365 102.869  22.609                       C  
HETATM 1764  C       A  22     128.433 101.547  23.038                       C  
HETATM 1765  C       A  22     129.674 100.903  23.183                       C  
HETATM 1766  C       A  22     130.870 101.558  22.897                       C  
HETATM 1767  C       A  22     130.795 102.878  22.453                       C  
HETATM 1768  C       A  22     133.208 103.461  22.104                       C  
HETATM 1769  C       A  22     133.675 102.354  21.385                       C  
HETATM 1770  C       A  22     135.037 102.057  21.380                       C  
HETATM 1771  C       A  22     135.938 102.869  22.070                       C  
HETATM 1772  C       A  22     135.470 103.978  22.776                       C  
HETATM 1773  C       A  22     134.108 104.270  22.805                       C  
HETATM 1774  H       A  22     130.914 111.078  19.124                       H  
HETATM 1775  H       A  22     133.137 111.881  18.319                       H  
HETATM 1776  H       A  22     133.907 108.112  16.409                       H  
HETATM 1777  H       A  22     132.518 105.698  16.096                       H  
HETATM 1778  H       A  22     130.884 103.831  16.233                       H  
HETATM 1779  H       A  22     128.746 104.116  17.446                       H  
HETATM 1780  H       A  22     128.185 106.270  18.555                       H  
HETATM 1781  H       A  22     133.667 109.863  14.417                       H  
HETATM 1782  H       A  22     134.860 110.179  12.260                       H  
HETATM 1783  H       A  22     137.165 111.079  12.202                       H  
HETATM 1784  H       A  22     138.330 111.703  14.307                       H  
HETATM 1785  H       A  22     139.031 112.187  16.961                       H  
HETATM 1786  H       A  22     139.086 112.387  19.437                       H  
HETATM 1787  H       A  22     137.140 111.686  20.798                       H  
HETATM 1788  H       A  22     135.088 110.783  19.721                       H  
HETATM 1789  H       A  22     127.640 108.313  22.440                       H  
HETATM 1790  H       A  22     126.214 110.223  21.770                       H  
HETATM 1791  H       A  22     126.587 111.343  19.575                       H  
HETATM 1792  H       A  22     128.353 110.472  18.042                       H  
HETATM 1793  H       A  22     132.953 106.228  21.216                       H  
HETATM 1794  H       A  22     131.527 108.152  20.630                       H  
HETATM 1795  H       A  22     127.971 105.921  21.576                       H  
HETATM 1796  H       A  22     127.406 103.369  22.507                       H  
HETATM 1797  H       A  22     127.519 101.006  23.268                       H  
HETATM 1798  H       A  22     129.705  99.875  23.529                       H  
HETATM 1799  H       A  22     131.826 101.060  23.019                       H  
HETATM 1800  H       A  22     132.970 101.746  20.829                       H  
HETATM 1801  H       A  22     135.394 101.196  20.822                       H  
HETATM 1802  H       A  22     137.000 102.640  22.055                       H  
HETATM 1803  H       A  22     136.166 104.612  23.320                       H  
HETATM 1804  H       A  22     133.732 105.114  23.374                       H  
HETATM 1805  N       A  23      75.712  72.965  56.027                       N  
HETATM 1806  C       A  23      76.619  71.911  56.131                       C  
HETATM 1807  C       A  23      76.506  70.599  55.668                       C  
HETATM 1808  C       A  23      77.577  69.739  55.891                       C  
HETATM 1809  C       A  23      78.747  70.183  56.535                       C  
HETATM 1810  C       A  23      78.864  71.503  56.975                       C  
HETATM 1811  C       A  23      77.793  72.376  56.782                       C  
HETATM 1812  C       A  23      77.583  73.780  57.071                       C  
HETATM 1813  C       A  23      78.364  74.771  57.675                       C  
HETATM 1814  C       A  23      77.852  76.061  57.779                       C  
HETATM 1815  C       A  23      76.568  76.365  57.294                       C  
HETATM 1816  C       A  23      75.768  75.396  56.695                       C  
HETATM 1817  C       A  23      76.291  74.108  56.584                       C  
HETATM 1818  N       A  23      79.822  69.276  56.732                       N  
HETATM 1819  C       A  23      80.400  68.954  57.962                       C  
HETATM 1820  C       A  23      80.063  69.397  59.242                       C  
HETATM 1821  C       A  23      80.803  68.900  60.313                       C  
HETATM 1822  C       A  23      81.850  67.982  60.118                       C  
HETATM 1823  C       A  23      82.175  67.537  58.839                       C  
HETATM 1824  C       A  23      81.448  68.020  57.746                       C  
HETATM 1825  C       A  23      81.500  67.771  56.320                       C  
HETATM 1826  C       A  23      82.307  66.971  55.506                       C  
HETATM 1827  C       A  23      82.099  66.976  54.130                       C  
HETATM 1828  C       A  23      81.094  67.778  53.560                       C  
HETATM 1829  C       A  23      80.274  68.584  54.348                       C  
HETATM 1830  C       A  23      80.483  68.566  55.728                       C  
HETATM 1831  C       A  23      74.504  72.928  55.276                       C  
HETATM 1832  C       A  23      74.374  73.682  54.091                       C  
HETATM 1833  C       A  23      73.140  73.641  53.425                       C  
HETATM 1834  C       A  23      72.087  72.856  53.890                       C  
HETATM 1835  C       A  23      72.244  72.091  55.046                       C  
HETATM 1836  C       A  23      73.450  72.138  55.743                       C  
HETATM 1837  N       A  23      78.505  77.084  52.289                       N  
HETATM 1838  C       A  23      77.615  76.089  52.695                       C  
HETATM 1839  C       A  23      77.857  74.748  53.000                       C  
HETATM 1840  C       A  23      76.785  73.977  53.429                       C  
HETATM 1841  C       A  23      75.485  74.513  53.569                       C  
HETATM 1842  C       A  23      75.259  75.855  53.249                       C  
HETATM 1843  C       A  23      76.320  76.653  52.817                       C  
HETATM 1844  C       A  23      76.436  78.054  52.468                       C  
HETATM 1845  C       A  23      75.522  79.109  52.391                       C  
HETATM 1846  C       A  23      75.972  80.366  51.997                       C  
HETATM 1847  C       A  23      77.323  80.574  51.672                       C  
HETATM 1848  C       A  23      78.254  79.539  51.741                       C  
HETATM 1849  C       A  23      77.800  78.286  52.150                       C  
HETATM 1850  C       A  23      79.897  76.913  52.085                       C  
HETATM 1851  C       A  23      80.809  77.739  52.751                       C  
HETATM 1852  C       A  23      82.177  77.569  52.544                       C  
HETATM 1853  C       A  23      82.641  76.566  51.693                       C  
HETATM 1854  C       A  23      81.730  75.736  51.038                       C  
HETATM 1855  C       A  23      80.360  75.913  51.222                       C  
HETATM 1856  H       A  23      75.608  70.258  55.164                       H  
HETATM 1857  H       A  23      77.519  68.703  55.571                       H  
HETATM 1858  H       A  23      79.784  71.833  57.445                       H  
HETATM 1859  H       A  23      79.354  74.535  58.054                       H  
HETATM 1860  H       A  23      78.448  76.842  58.240                       H  
HETATM 1861  H       A  23      76.190  77.379  57.383                       H  
HETATM 1862  H       A  23      74.781  75.632  56.315                       H  
HETATM 1863  H       A  23      79.251  70.100  59.395                       H  
HETATM 1864  H       A  23      80.562  69.228  61.320                       H  
HETATM 1865  H       A  23      82.409  67.617  60.975                       H  
HETATM 1866  H       A  23      82.980  66.822  58.691                       H  
HETATM 1867  H       A  23      83.089  66.357  55.944                       H  
HETATM 1868  H       A  23      82.719  66.358  53.487                       H  
HETATM 1869  H       A  23      80.952  67.772  52.483                       H  
HETATM 1870  H       A  23      79.505  69.208  53.906                       H  
HETATM 1871  H       A  23      73.027  74.215  52.510                       H  
HETATM 1872  H       A  23      71.149  72.833  53.343                       H  
HETATM 1873  H       A  23      71.430  71.473  55.414                       H  
HETATM 1874  H       A  23      73.586  71.582  56.665                       H  
HETATM 1875  H       A  23      78.849  74.320  52.917                       H  
HETATM 1876  H       A  23      76.954  72.933  53.668                       H  
HETATM 1877  H       A  23      74.269  76.282  53.381                       H  
HETATM 1878  H       A  23      74.475  78.947  52.632                       H  
HETATM 1879  H       A  23      75.272  81.194  51.935                       H  
HETATM 1880  H       A  23      77.651  81.559  51.358                       H  
HETATM 1881  H       A  23      79.295  79.703  51.480                       H  
HETATM 1882  H       A  23      80.439  78.497  53.433                       H  
HETATM 1883  H       A  23      82.880  78.214  53.063                       H  
HETATM 1884  H       A  23      83.709  76.430  51.541                       H  
HETATM 1885  H       A  23      82.084  74.956  50.370                       H  
HETATM 1886  H       A  23      79.643  75.291  50.697                       H  
HETATM 1887  N       A  24      61.601  54.155  48.326                       N  
HETATM 1888  C       A  24      62.590  54.847  47.626                       C  
HETATM 1889  C       A  24      63.053  54.649  46.325                       C  
HETATM 1890  C       A  24      64.049  55.500  45.855                       C  
HETATM 1891  C       A  24      64.552  56.544  46.654                       C  
HETATM 1892  C       A  24      64.068  56.752  47.948                       C  
HETATM 1893  C       A  24      63.085  55.896  48.446                       C  
HETATM 1894  C       A  24      62.350  55.836  49.692                       C  
HETATM 1895  C       A  24      62.372  56.596  50.867                       C  
HETATM 1896  C       A  24      61.493  56.272  51.895                       C  
HETATM 1897  C       A  24      60.601  55.193  51.764                       C  
HETATM 1898  C       A  24      60.563  54.417  50.609                       C  
HETATM 1899  C       A  24      61.439  54.754  49.578                       C  
HETATM 1900  N       A  24      65.560  57.398  46.134                       N  
HETATM 1901  C       A  24      66.813  57.625  46.708                       C  
HETATM 1902  C       A  24      67.370  57.073  47.863                       C  
HETATM 1903  C       A  24      68.662  57.465  48.208                       C  
HETATM 1904  C       A  24      69.384  58.381  47.423                       C  
HETATM 1905  C       A  24      68.826  58.919  46.267                       C  
HETATM 1906  C       A  24      67.531  58.543  45.898                       C  
HETATM 1907  C       A  24      66.668  58.883  44.785                       C  
HETATM 1908  C       A  24      66.802  59.727  43.678                       C  
HETATM 1909  C       A  24      65.744  59.842  42.782                       C  
HETATM 1910  C       A  24      64.552  59.126  42.984                       C  
HETATM 1911  C       A  24      64.391  58.277  44.077                       C  
HETATM 1912  C       A  24      65.461  58.158  44.967                       C  
HETATM 1913  C       A  24      60.753  53.159  47.766                       C  
HETATM 1914  C       A  24      59.381  53.418  47.564                       C  
HETATM 1915  C       A  24      58.589  52.378  47.056                       C  
HETATM 1916  C       A  24      59.139  51.141  46.722                       C  
HETATM 1917  C       A  24      60.504  50.914  46.896                       C  
HETATM 1918  C       A  24      61.306  51.921  47.430                       C  
HETATM 1919  N       A  24      57.039  58.311  49.134                       N  
HETATM 1920  C       A  24      57.723  57.214  48.608                       C  
HETATM 1921  C       A  24      58.858  57.177  47.796                       C  
HETATM 1922  C       A  24      59.367  55.933  47.448                       C  
HETATM 1923  C       A  24      58.777  54.730  47.898                       C  
HETATM 1924  C       A  24      57.635  54.786  48.702                       C  
HETATM 1925  C       A  24      57.103  56.024  49.068                       C  
HETATM 1926  C       A  24      55.995  56.424  49.910                       C  
HETATM 1927  C       A  24      55.025  55.719  50.628                       C  
HETATM 1928  C       A  24      54.065  56.429  51.344                       C  
HETATM 1929  C       A  24      54.064  57.834  51.342                       C  
HETATM 1930  C       A  24      55.020  58.561  50.634                       C  
HETATM 1931  C       A  24      55.988  57.844  49.931                       C  
HETATM 1932  C       A  24      57.376  59.671  48.923                       C  
HETATM 1933  C       A  24      57.584  60.519  50.018                       C  
HETATM 1934  C       A  24      57.912  61.857  49.805                       C  
HETATM 1935  C       A  24      58.055  62.349  48.507                       C  
HETATM 1936  C       A  24      57.858  61.499  47.418                       C  
HETATM 1937  C       A  24      57.509  60.166  47.621                       C  
HETATM 1938  H       A  24      62.661  53.850  45.705                       H  
HETATM 1939  H       A  24      64.457  55.363  44.859                       H  
HETATM 1940  H       A  24      64.449  57.578  48.538                       H  
HETATM 1941  H       A  24      63.064  57.427  50.970                       H  
HETATM 1942  H       A  24      61.495  56.856  52.810                       H  
HETATM 1943  H       A  24      59.921  54.960  52.578                       H  
HETATM 1944  H       A  24      59.871  53.589  50.505                       H  
HETATM 1945  H       A  24      66.816  56.361  48.467                       H  
HETATM 1946  H       A  24      69.119  57.051  49.102                       H  
HETATM 1947  H       A  24      70.388  58.667  47.723                       H  
HETATM 1948  H       A  24      69.389  59.622  45.658                       H  
HETATM 1949  H       A  24      67.720  60.288  43.525                       H  
HETATM 1950  H       A  24      65.838  60.494  41.918                       H  
HETATM 1951  H       A  24      63.736  59.236  42.275                       H  
HETATM 1952  H       A  24      63.468  57.730  44.236                       H  
HETATM 1953  H       A  24      57.532  52.564  46.893                       H  
HETATM 1954  H       A  24      58.503  50.361  46.314                       H  
HETATM 1955  H       A  24      60.942  49.954  46.636                       H  
HETATM 1956  H       A  24      62.364  51.757  47.610                       H  
HETATM 1957  H       A  24      59.337  58.087  47.454                       H  
HETATM 1958  H       A  24      60.247  55.885  46.817                       H  
HETATM 1959  H       A  24      57.192  53.867  49.076                       H  
HETATM 1960  H       A  24      55.019  54.633  50.622                       H  
HETATM 1961  H       A  24      53.307  55.894  51.907                       H  
HETATM 1962  H       A  24      53.301  58.369  51.899                       H  
HETATM 1963  H       A  24      55.009  59.646  50.628                       H  
HETATM 1964  H       A  24      57.499  60.119  51.022                       H  
HETATM 1965  H       A  24      58.070  62.511  50.658                       H  
HETATM 1966  H       A  24      58.320  63.391  48.345                       H  
HETATM 1967  H       A  24      57.963  61.878  46.405                       H  
HETATM 1968  H       A  24      57.327  59.504  46.781                       H  
HETATM 1969  N       A  25      45.037  69.999 132.553                       N  
HETATM 1970  C       A  25      46.180  70.769 132.340                       C  
HETATM 1971  C       A  25      46.373  72.137 132.537                       C  
HETATM 1972  C       A  25      47.633  72.660 132.259                       C  
HETATM 1973  C       A  25      48.685  71.833 131.822                       C  
HETATM 1974  C       A  25      48.492  70.461 131.648                       C  
HETATM 1975  C       A  25      47.231  69.920 131.900                       C  
HETATM 1976  C       A  25      46.693  68.575 131.859                       C  
HETATM 1977  C       A  25      47.231  67.328 131.525                       C  
HETATM 1978  C       A  25      46.421  66.200 131.616                       C  
HETATM 1979  C       A  25      45.081  66.309 132.027                       C  
HETATM 1980  C       A  25      44.520  67.539 132.357                       C  
HETATM 1981  C       A  25      45.339  68.664 132.275                       C  
HETATM 1982  N       A  25      49.958  72.404 131.560                       N  
HETATM 1983  C       A  25      50.654  72.325 130.352                       C  
HETATM 1984  C       A  25      50.276  71.722 129.151                       C  
HETATM 1985  C       A  25      51.164  71.804 128.080                       C  
HETATM 1986  C       A  25      52.396  72.472 128.198                       C  
HETATM 1987  C       A  25      52.762  73.079 129.395                       C  
HETATM 1988  C       A  25      51.890  73.012 130.486                       C  
HETATM 1989  C       A  25      51.937  73.527 131.840                       C  
HETATM 1990  C       A  25      52.879  74.265 132.563                       C  
HETATM 1991  C       A  25      52.613  74.589 133.890                       C  
HETATM 1992  C       A  25      51.416  74.176 134.502                       C  
HETATM 1993  C       A  25      50.459  73.441 133.805                       C  
HETATM 1994  C       A  25      50.728  73.129 132.471                       C  
HETATM 1995  C       A  25      43.842  70.469 133.168                       C  
HETATM 1996  C       A  25      43.476  70.024 134.455                       C  
HETATM 1997  C       A  25      42.261  70.486 134.984                       C  
HETATM 1998  C       A  25      41.458  71.384 134.284                       C  
HETATM 1999  C       A  25      41.852  71.839 133.025                       C  
HETATM 2000  C       A  25      43.039  71.371 132.465                       C  
HETATM 2001  N       A  25      46.551  66.191 137.238                       N  
HETATM 2002  C       A  25      45.955  67.262 136.572                       C  
HETATM 2003  C       A  25      46.534  68.419 136.046                       C  
HETATM 2004  C       A  25      45.707  69.316 135.383                       C  
HETATM 2005  C       A  25      44.322  69.080 135.224                       C  
HETATM 2006  C       A  25      43.757  67.922 135.766                       C  
HETATM 2007  C       A  25      44.567  67.004 136.437                       C  
HETATM 2008  C       A  25      44.317  65.715 137.050                       C  
HETATM 2009  C       A  25      43.167  64.942 137.236                       C  
HETATM 2010  C       A  25      43.274  63.722 137.897                       C  
HETATM 2011  C       A  25      44.516  63.274 138.380                       C  
HETATM 2012  C       A  25      45.676  64.027 138.208                       C  
HETATM 2013  C       A  25      45.565  65.241 137.531                       C  
HETATM 2014  C       A  25      47.931  66.071 137.536                       C  
HETATM 2015  C       A  25      48.640  64.936 137.123                       C  
HETATM 2016  C       A  25      49.996  64.821 137.422                       C  
HETATM 2017  C       A  25      50.655  65.840 138.111                       C  
HETATM 2018  C       A  25      49.949  66.974 138.511                       C  
HETATM 2019  C       A  25      48.588  67.089 138.236                       C  
HETATM 2020  H       A  25      45.566  72.773 132.883                       H  
HETATM 2021  H       A  25      47.819  73.723 132.373                       H  
HETATM 2022  H       A  25      49.322  69.836 131.336                       H  
HETATM 2023  H       A  25      48.265  67.244 131.204                       H  
HETATM 2024  H       A  25      46.826  65.224 131.366                       H  
HETATM 2025  H       A  25      44.469  65.414 132.094                       H  
HETATM 2026  H       A  25      43.488  67.622 132.681                       H  
HETATM 2027  H       A  25      49.324  71.212 129.056                       H  
HETATM 2028  H       A  25      50.895  71.343 127.134                       H  
HETATM 2029  H       A  25      53.065  72.514 127.344                       H  
HETATM 2030  H       A  25      53.711  73.601 129.483                       H  
HETATM 2031  H       A  25      53.808  74.577 132.093                       H  
HETATM 2032  H       A  25      53.337  75.163 134.461                       H  
HETATM 2033  H       A  25      51.232  74.435 135.542                       H  
HETATM 2034  H       A  25      49.540  73.118 134.282                       H  
HETATM 2035  H       A  25      41.969  70.153 135.975                       H  
HETATM 2036  H       A  25      40.531  71.737 134.726                       H  
HETATM 2037  H       A  25      41.233  72.542 132.474                       H  
HETATM 2038  H       A  25      43.350  71.681 131.472                       H  
HETATM 2039  H       A  25      47.596  68.611 136.140                       H  
HETATM 2040  H       A  25      46.139  70.220 134.970                       H  
HETATM 2041  H       A  25      42.699  67.720 135.624                       H  
HETATM 2042  H       A  25      42.205  65.291 136.872                       H  
HETATM 2043  H       A  25      42.389  63.110 138.047                       H  
HETATM 2044  H       A  25      44.575  62.325 138.902                       H  
HETATM 2045  H       A  25      46.631  63.681 138.590                       H  
HETATM 2046  H       A  25      48.125  64.163 136.563                       H  
HETATM 2047  H       A  25      50.542  63.938 137.100                       H  
HETATM 2048  H       A  25      51.715  65.750 138.333                       H  
HETATM 2049  H       A  25      50.454  67.769 139.053                       H  
HETATM 2050  H       A  25      48.023  67.954 138.567                       H  
HETATM 2051  N       A  26      21.803  73.653 102.268                       N  
HETATM 2052  C       A  26      20.638  73.742 103.030                       C  
HETATM 2053  C       A  26      19.328  73.985 102.615                       C  
HETATM 2054  C       A  26      18.334  74.007 103.589                       C  
HETATM 2055  C       A  26      18.634  73.762 104.943                       C  
HETATM 2056  C       A  26      19.944  73.496 105.348                       C  
HETATM 2057  C       A  26      20.959  73.492 104.391                       C  
HETATM 2058  C       A  26      22.383  73.231 104.445                       C  
HETATM 2059  C       A  26      23.270  72.913 105.479                       C  
HETATM 2060  C       A  26      24.610  72.699 105.173                       C  
HETATM 2061  C       A  26      25.072  72.808 103.849                       C  
HETATM 2062  C       A  26      24.211  73.130 102.804                       C  
HETATM 2063  C       A  26      22.867  73.333 103.115                       C  
HETATM 2064  N       A  26      17.589  73.781 105.904                       N  
HETATM 2065  C       A  26      17.541  74.592 107.040                       C  
HETATM 2066  C       A  26      18.450  75.558 107.476                       C  
HETATM 2067  C       A  26      18.149  76.242 108.653                       C  
HETATM 2068  C       A  26      16.974  75.975 109.376                       C  
HETATM 2069  C       A  26      16.068  75.017 108.930                       C  
HETATM 2070  C       A  26      16.345  74.316 107.752                       C  
HETATM 2071  C       A  26      15.642  73.291 107.008                       C  
HETATM 2072  C       A  26      14.436  72.610 107.200                       C  
HETATM 2073  C       A  26      14.049  71.642 106.278                       C  
HETATM 2074  C       A  26      14.860  71.346 105.168                       C  
HETATM 2075  C       A  26      16.066  72.010 104.951                       C  
HETATM 2076  C       A  26      16.442  72.986 105.875                       C  
HETATM 2077  C       A  26      21.848  73.664 100.846                       C  
HETATM 2078  C       A  26      22.182  72.494 100.132                       C  
HETATM 2079  C       A  26      22.258  72.583  98.733                       C  
HETATM 2080  C       A  26      21.978  73.773  98.064                       C  
HETATM 2081  C       A  26      21.617  74.911  98.784                       C  
HETATM 2082  C       A  26      21.565  74.856 100.176                       C  
HETATM 2083  N       A  26      23.581  67.711 102.789                       N  
HETATM 2084  C       A  26      23.047  68.865 102.213                       C  
HETATM 2085  C       A  26      21.865  69.546 102.512                       C  
HETATM 2086  C       A  26      21.591  70.710 101.807                       C  
HETATM 2087  C       A  26      22.470  71.213 100.822                       C  
HETATM 2088  C       A  26      23.643  70.514 100.528                       C  
HETATM 2089  C       A  26      23.944  69.341 101.223                       C  
HETATM 2090  C       A  26      25.071  68.431 101.203                       C  
HETATM 2091  C       A  26      26.247  68.367 100.450                       C  
HETATM 2092  C       A  26      27.139  67.323 100.678                       C  
HETATM 2093  C       A  26      26.862  66.342 101.644                       C  
HETATM 2094  C       A  26      25.697  66.382 102.408                       C  
HETATM 2095  C       A  26      24.814  67.439 102.185                       C  
HETATM 2096  C       A  26      22.987  66.962 103.835                       C  
HETATM 2097  C       A  26      23.711  66.699 105.005                       C  
HETATM 2098  C       A  26      23.124  65.958 106.029                       C  
HETATM 2099  C       A  26      21.813  65.496 105.903                       C  
HETATM 2100  C       A  26      21.091  65.770 104.741                       C  
HETATM 2101  C       A  26      21.676  66.491 103.703                       C  
HETATM 2102  H       A  26      19.094  74.165 101.572                       H  
HETATM 2103  H       A  26      17.306  74.219 103.313                       H  
HETATM 2104  H       A  26      20.151  73.284 106.392                       H  
HETATM 2105  H       A  26      22.915  72.832 106.502                       H  
HETATM 2106  H       A  26      25.310  72.446 105.964                       H  
HETATM 2107  H       A  26      26.122  72.634 103.634                       H  
HETATM 2108  H       A  26      24.565  73.208 101.782                       H  
HETATM 2109  H       A  26      19.354  75.770 106.916                       H  
HETATM 2110  H       A  26      18.839  76.999 109.015                       H  
HETATM 2111  H       A  26      16.772  76.525 110.291                       H  
HETATM 2112  H       A  26      15.157  74.817 109.487                       H  
HETATM 2113  H       A  26      13.813  72.833 108.062                       H  
HETATM 2114  H       A  26      13.114  71.108 106.416                       H  
HETATM 2115  H       A  26      14.542  70.582 104.463                       H  
HETATM 2116  H       A  26      16.693  71.774 104.098                       H  
HETATM 2117  H       A  26      22.511  71.689  98.171                       H  
HETATM 2118  H       A  26      22.029  73.806  96.979                       H  
HETATM 2119  H       A  26      21.394  75.842  98.270                       H  
HETATM 2120  H       A  26      21.323  75.738 100.762                       H  
HETATM 2121  H       A  26      21.185  69.187 103.276                       H  
HETATM 2122  H       A  26      20.676  71.251 102.025                       H  
HETATM 2123  H       A  26      24.339  70.909  99.792                       H  
HETATM 2124  H       A  26      26.458  69.120  99.695                       H  
HETATM 2125  H       A  26      28.057  67.263 100.101                       H  
HETATM 2126  H       A  26      27.566  65.530 101.799                       H  
HETATM 2127  H       A  26      25.483  65.617 103.146                       H  
HETATM 2128  H       A  26      24.718  67.086 105.104                       H  
HETATM 2129  H       A  26      23.690  65.755 106.934                       H  
HETATM 2130  H       A  26      21.356  64.927 106.708                       H  
HETATM 2131  H       A  26      20.071  65.409 104.634                       H  
HETATM 2132  H       A  26      21.133  66.686 102.784                       H  
HETATM 2133  N       A  27      40.169 117.398  73.663                       N  
HETATM 2134  C       A  27      40.250 118.773  73.442                       C  
HETATM 2135  C       A  27      40.816 119.463  72.370                       C  
HETATM 2136  C       A  27      40.747 120.853  72.386                       C  
HETATM 2137  C       A  27      40.104 121.539  73.433                       C  
HETATM 2138  C       A  27      39.520 120.842  74.493                       C  
HETATM 2139  C       A  27      39.597 119.449  74.507                       C  
HETATM 2140  C       A  27      39.091 118.428  75.402                       C  
HETATM 2141  C       A  27      38.362 118.464  76.596                       C  
HETATM 2142  C       A  27      38.011 117.263  77.206                       C  
HETATM 2143  C       A  27      38.387 116.033  76.639                       C  
HETATM 2144  C       A  27      39.118 115.971  75.456                       C  
HETATM 2145  C       A  27      39.457 117.177  74.844                       C  
HETATM 2146  N       A  27      40.046 122.958  73.407                       N  
HETATM 2147  C       A  27      40.521 123.812  74.404                       C  
HETATM 2148  C       A  27      41.166 123.500  75.602                       C  
HETATM 2149  C       A  27      41.554 124.560  76.421                       C  
HETATM 2150  C       A  27      41.310 125.895  76.057                       C  
HETATM 2151  C       A  27      40.675 126.198  74.856                       C  
HETATM 2152  C       A  27      40.275 125.155  74.015                       C  
HETATM 2153  C       A  27      39.621 125.104  72.724                       C  
HETATM 2154  C       A  27      39.131 126.076  71.847                       C  
HETATM 2155  C       A  27      38.524 125.676  70.661                       C  
HETATM 2156  C       A  27      38.399 124.312  70.345                       C  
HETATM 2157  C       A  27      38.879 123.321  71.199                       C  
HETATM 2158  C       A  27      39.496 123.731  72.382                       C  
HETATM 2159  C       A  27      40.549 116.399  72.723                       C  
HETATM 2160  C       A  27      39.572 115.602  72.091                       C  
HETATM 2161  C       A  27      40.015 114.601  71.213                       C  
HETATM 2162  C       A  27      41.369 114.420  70.940                       C  
HETATM 2163  C       A  27      42.320 115.240  71.548                       C  
HETATM 2164  C       A  27      41.907 116.221  72.448                       C  
HETATM 2165  N       A  27      34.089 116.106  73.346                       N  
HETATM 2166  C       A  27      35.428 116.172  72.958                       C  
HETATM 2167  C       A  27      36.196 117.279  72.594                       C  
HETATM 2168  C       A  27      37.535 117.069  72.292                       C  
HETATM 2169  C       A  27      38.124 115.786  72.355                       C  
HETATM 2170  C       A  27      37.338 114.687  72.712                       C  
HETATM 2171  C       A  27      35.989 114.870  73.021                       C  
HETATM 2172  C       A  27      34.938 113.980  73.469                       C  
HETATM 2173  C       A  27      34.876 112.605  73.710                       C  
HETATM 2174  C       A  27      33.672 112.046  74.131                       C  
HETATM 2175  C       A  27      32.531 112.848  74.303                       C  
HETATM 2176  C       A  27      32.567 114.222  74.069                       C  
HETATM 2177  C       A  27      33.779 114.778  73.662                       C  
HETATM 2178  C       A  27      33.201 117.207  73.437                       C  
HETATM 2179  C       A  27      32.517 117.457  74.632                       C  
HETATM 2180  C       A  27      31.642 118.539  74.715                       C  
HETATM 2181  C       A  27      31.463 119.386  73.620                       C  
HETATM 2182  C       A  27      32.155 119.140  72.434                       C  
HETATM 2183  C       A  27      33.015 118.048  72.334                       C  
HETATM 2184  H       A  27      41.303 118.936  71.557                       H  
HETATM 2185  H       A  27      41.199 121.430  71.585                       H  
HETATM 2186  H       A  27      39.006 121.387  75.277                       H  
HETATM 2187  H       A  27      38.074 119.414  77.037                       H  
HETATM 2188  H       A  27      37.441 117.274  78.130                       H  
HETATM 2189  H       A  27      38.099 115.108  77.130                       H  
HETATM 2190  H       A  27      39.402 115.022  75.015                       H  
HETATM 2191  H       A  27      41.362 122.471  75.882                       H  
HETATM 2192  H       A  27      42.058 124.345  77.359                       H  
HETATM 2193  H       A  27      41.623 126.696  76.720                       H  
HETATM 2194  H       A  27      40.493 127.232  74.573                       H  
HETATM 2195  H       A  27      39.220 127.131  72.094                       H  
HETATM 2196  H       A  27      38.141 126.423  69.972                       H  
HETATM 2197  H       A  27      37.916 124.021  69.416                       H  
HETATM 2198  H       A  27      38.775 122.269  70.957                       H  
HETATM 2199  H       A  27      39.273 113.982  70.718                       H  
HETATM 2200  H       A  27      41.680 113.648  70.242                       H  
HETATM 2201  H       A  27      43.378 115.108  71.338                       H  
HETATM 2202  H       A  27      42.629 116.847  72.964                       H  
HETATM 2203  H       A  27      35.770 118.274  72.556                       H  
HETATM 2204  H       A  27      38.147 117.917  72.005                       H  
HETATM 2205  H       A  27      37.789 113.701  72.790                       H  
HETATM 2206  H       A  27      35.754 111.982  73.567                       H  
HETATM 2207  H       A  27      33.611 110.979  74.323                       H  
HETATM 2208  H       A  27      31.600 112.391  74.622                       H  
HETATM 2209  H       A  27      31.681 114.835  74.195                       H  
HETATM 2210  H       A  27      32.686 116.810  75.486                       H  
HETATM 2211  H       A  27      31.113 118.728  75.644                       H  
HETATM 2212  H       A  27      30.787 120.234  73.692                       H  
HETATM 2213  H       A  27      32.015 119.792  71.576                       H  
HETATM 2214  H       A  27      33.536 117.833  71.408                       H  
HETATM 2215  N       A  28      43.833  42.049  99.984                       N  
HETATM 2216  C       A  28      44.965  42.839 100.183                       C  
HETATM 2217  C       A  28      46.197  42.492 100.740                       C  
HETATM 2218  C       A  28      47.178  43.478 100.808                       C  
HETATM 2219  C       A  28      46.946  44.772 100.306                       C  
HETATM 2220  C       A  28      45.719  45.107  99.729                       C  
HETATM 2221  C       A  28      44.714  44.140  99.671                       C  
HETATM 2222  C       A  28      43.371  44.125  99.130                       C  
HETATM 2223  C       A  28      42.575  45.081  98.490                       C  
HETATM 2224  C       A  28      41.300  44.720  98.065                       C  
HETATM 2225  C       A  28      40.813  43.419  98.281                       C  
HETATM 2226  C       A  28      41.582  42.452  98.922                       C  
HETATM 2227  C       A  28      42.862  42.817  99.335                       C  
HETATM 2228  N       A  28      47.977  45.746 100.384                       N  
HETATM 2229  C       A  28      47.875  46.992 101.005                       C  
HETATM 2230  C       A  28      46.799  47.551 101.696                       C  
HETATM 2231  C       A  28      46.970  48.824 102.239                       C  
HETATM 2232  C       A  28      48.183  49.522 102.101                       C  
HETATM 2233  C       A  28      49.255  48.954 101.420                       C  
HETATM 2234  C       A  28      49.110  47.679 100.865                       C  
HETATM 2235  C       A  28      49.994  46.802 100.124                       C  
HETATM 2236  C       A  28      51.312  46.913  99.673                       C  
HETATM 2237  C       A  28      51.873  45.863  98.952                       C  
HETATM 2238  C       A  28      51.125  44.705  98.674                       C  
HETATM 2239  C       A  28      49.810  44.567  99.112                       C  
HETATM 2240  C       A  28      49.258  45.620  99.844                       C  
HETATM 2241  C       A  28      43.772  40.644 100.201                       C  
HETATM 2242  C       A  28      43.669  39.755  99.111                       C  
HETATM 2243  C       A  28      43.562  38.385  99.395                       C  
HETATM 2244  C       A  28      43.595  37.909 100.704                       C  
HETATM 2245  C       A  28      43.731  38.800 101.769                       C  
HETATM 2246  C       A  28      43.808  40.168 101.514                       C  
HETATM 2247  N       A  28      43.270  41.631  93.800                       N  
HETATM 2248  C       A  28      43.559  41.247  95.109                       C  
HETATM 2249  C       A  28      44.586  41.668  95.956                       C  
HETATM 2250  C       A  28      44.618  41.153  97.245                       C  
HETATM 2251  C       A  28      43.647  40.238  97.709                       C  
HETATM 2252  C       A  28      42.631  39.818  96.846                       C  
HETATM 2253  C       A  28      42.575  40.322  95.544                       C  
HETATM 2254  C       A  28      41.650  40.142  94.444                       C  
HETATM 2255  C       A  28      40.502  39.365  94.266                       C  
HETATM 2256  C       A  28      39.836  39.415  93.045                       C  
HETATM 2257  C       A  28      40.312  40.227  92.001                       C  
HETATM 2258  C       A  28      41.454  41.011  92.154                       C  
HETATM 2259  C       A  28      42.108  40.968  93.385                       C  
HETATM 2260  C       A  28      44.010  42.563  93.031                       C  
HETATM 2261  C       A  28      43.365  43.665  92.456                       C  
HETATM 2262  C       A  28      44.097  44.577  91.698                       C  
HETATM 2263  C       A  28      45.472  44.409  91.528                       C  
HETATM 2264  C       A  28      46.114  43.316  92.112                       C  
HETATM 2265  C       A  28      45.387  42.387  92.853                       C  
HETATM 2266  H       A  28      46.380  41.493 101.118                       H  
HETATM 2267  H       A  28      48.140  43.258 101.258                       H  
HETATM 2268  H       A  28      45.569  46.102  99.324                       H  
HETATM 2269  H       A  28      42.950  46.088  98.326                       H  
HETATM 2270  H       A  28      40.673  45.450  97.562                       H  
HETATM 2271  H       A  28      39.815  43.159  97.939                       H  
HETATM 2272  H       A  28      41.209  41.447  99.083                       H  
HETATM 2273  H       A  28      45.864  47.012 101.809                       H  
HETATM 2274  H       A  28      46.148  49.282 102.781                       H  
HETATM 2275  H       A  28      48.281  50.513 102.534                       H  
HETATM 2276  H       A  28      50.194  49.492 101.320                       H  
HETATM 2277  H       A  28      51.888  47.811  99.880                       H  
HETATM 2278  H       A  28      52.897  45.938  98.597                       H  
HETATM 2279  H       A  28      51.581  43.900  98.104                       H  
HETATM 2280  H       A  28      49.232  43.676  98.890                       H  
HETATM 2281  H       A  28      43.485  37.690  98.565                       H  
HETATM 2282  H       A  28      43.527  36.841 100.892                       H  
HETATM 2283  H       A  28      43.761  38.437 102.793                       H  
HETATM 2284  H       A  28      43.876  40.886 102.326                       H  
HETATM 2285  H       A  28      45.331  42.383  95.626                       H  
HETATM 2286  H       A  28      45.410  41.468  97.915                       H  
HETATM 2287  H       A  28      41.864  39.137  97.204                       H  
HETATM 2288  H       A  28      40.139  38.729  95.068                       H  
HETATM 2289  H       A  28      38.942  38.817  92.893                       H  
HETATM 2290  H       A  28      39.783  40.243  91.054                       H  
HETATM 2291  H       A  28      41.822  41.629  91.342                       H  
HETATM 2292  H       A  28      42.302  43.801  92.618                       H  
HETATM 2293  H       A  28      43.592  45.429  91.253                       H  
HETATM 2294  H       A  28      46.041  45.128  90.944                       H  
HETATM 2295  H       A  28      47.183  43.177  91.979                       H  
HETATM 2296  H       A  28      45.871  41.520  93.288                       H  
HETATM 2297  N       A  29     120.277 109.458  34.867                       N  
HETATM 2298  C       A  29     120.816 110.066  36.001                       C  
HETATM 2299  C       A  29     122.099 109.952  36.539                       C  
HETATM 2300  C       A  29     122.389 110.688  37.684                       C  
HETATM 2301  C       A  29     121.431 111.542  38.264                       C  
HETATM 2302  C       A  29     120.157 111.670  37.708                       C  
HETATM 2303  C       A  29     119.838 110.923  36.572                       C  
HETATM 2304  C       A  29     118.661 110.832  35.734                       C  
HETATM 2305  C       A  29     117.400 111.437  35.767                       C  
HETATM 2306  C       A  29     116.481 111.135  34.767                       C  
HETATM 2307  C       A  29     116.808 110.230  33.741                       C  
HETATM 2308  C       A  29     118.053 109.609  33.689                       C  
HETATM 2309  C       A  29     118.972 109.924  34.689                       C  
HETATM 2310  N       A  29     121.771 112.285  39.425                       N  
HETATM 2311  C       A  29     121.091 112.247  40.645                       C  
HETATM 2312  C       A  29     119.982 111.485  41.016                       C  
HETATM 2313  C       A  29     119.506 111.630  42.318                       C  
HETATM 2314  C       A  29     120.118 112.508  43.229                       C  
HETATM 2315  C       A  29     121.229 113.258  42.854                       C  
HETATM 2316  C       A  29     121.728 113.132  41.554                       C  
HETATM 2317  C       A  29     122.843 113.728  40.846                       C  
HETATM 2318  C       A  29     123.820 114.665  41.194                       C  
HETATM 2319  C       A  29     124.763 115.046  40.244                       C  
HETATM 2320  C       A  29     124.732 114.504  38.947                       C  
HETATM 2321  C       A  29     123.770 113.568  38.573                       C  
HETATM 2322  C       A  29     122.835 113.182  39.535                       C  
HETATM 2323  C       A  29     121.015 108.678  33.934                       C  
HETATM 2324  C       A  29     121.271 109.167  32.636                       C  
HETATM 2325  C       A  29     121.960 108.328  31.747                       C  
HETATM 2326  C       A  29     122.413 107.069  32.138                       C  
HETATM 2327  C       A  29     122.180 106.615  33.436                       C  
HETATM 2328  C       A  29     121.470 107.417  34.328                       C  
HETATM 2329  N       A  29     119.245 114.146  30.905                       N  
HETATM 2330  C       A  29     119.861 113.025  31.464                       C  
HETATM 2331  C       A  29     120.595 112.908  32.646                       C  
HETATM 2332  C       A  29     121.065 111.650  32.997                       C  
HETATM 2333  C       A  29     120.812 110.509  32.203                       C  
HETATM 2334  C       A  29     120.085 110.645  31.017                       C  
HETATM 2335  C       A  29     119.600 111.899  30.641                       C  
HETATM 2336  C       A  29     118.788 112.365  29.536                       C  
HETATM 2337  C       A  29     118.232 111.739  28.417                       C  
HETATM 2338  C       A  29     117.495 112.500  27.513                       C  
HETATM 2339  C       A  29     117.317 113.879  27.716                       C  
HETATM 2340  C       A  29     117.861 114.527  28.824                       C  
HETATM 2341  C       A  29     118.586 113.756  29.733                       C  
HETATM 2342  C       A  29     119.257 115.453  31.452                       C  
HETATM 2343  C       A  29     118.052 116.124  31.687                       C  
HETATM 2344  C       A  29     118.070 117.411  32.222                       C  
HETATM 2345  C       A  29     119.281 118.024  32.544                       C  
HETATM 2346  C       A  29     120.481 117.347  32.319                       C  
HETATM 2347  C       A  29     120.474 116.069  31.764                       C  
HETATM 2348  H       A  29     122.841 109.302  36.088                       H  
HETATM 2349  H       A  29     123.366 110.608  38.150                       H  
HETATM 2350  H       A  29     119.442 112.353  38.153                       H  
HETATM 2351  H       A  29     117.145 112.134  36.561                       H  
HETATM 2352  H       A  29     115.501 111.601  34.776                       H  
HETATM 2353  H       A  29     116.077 110.011  32.969                       H  
HETATM 2354  H       A  29     118.308 108.916  32.896                       H  
HETATM 2355  H       A  29     119.512 110.801  40.316                       H  
HETATM 2356  H       A  29     118.644 111.049  42.633                       H  
HETATM 2357  H       A  29     119.719 112.599  44.235                       H  
HETATM 2358  H       A  29     121.705 113.931  43.562                       H  
HETATM 2359  H       A  29     123.840 115.091  42.193                       H  
HETATM 2360  H       A  29     125.528 115.772  40.503                       H  
HETATM 2361  H       A  29     125.474 114.820  38.218                       H  
HETATM 2362  H       A  29     123.744 113.156  37.570                       H  
HETATM 2363  H       A  29     122.167 108.693  30.746                       H  
HETATM 2364  H       A  29     122.958 106.449  31.432                       H  
HETATM 2365  H       A  29     122.532 105.636  33.750                       H  
HETATM 2366  H       A  29     121.243 107.072  35.332                       H  
HETATM 2367  H       A  29     120.785 113.767  33.279                       H  
HETATM 2368  H       A  29     121.638 111.541  33.911                       H  
HETATM 2369  H       A  29     119.862 109.768  30.415                       H  
HETATM 2370  H       A  29     118.377 110.674  28.253                       H  
HETATM 2371  H       A  29     117.056 112.026  26.640                       H  
HETATM 2372  H       A  29     116.748 114.456  26.994                       H  
HETATM 2373  H       A  29     117.729 115.594  28.971                       H  
HETATM 2374  H       A  29     117.115 115.628  31.460                       H  
HETATM 2375  H       A  29     117.131 117.928  32.402                       H  
HETATM 2376  H       A  29     119.290 119.023  32.970                       H  
HETATM 2377  H       A  29     121.428 117.821  32.562                       H  
HETATM 2378  H       A  29     121.402 115.546  31.559                       H  
HETATM 2379  N       A  30      35.157 117.259  86.941                       N  
HETATM 2380  C       A  30      34.052 116.415  86.821                       C  
HETATM 2381  C       A  30      32.835 116.452  87.502                       C  
HETATM 2382  C       A  30      31.882 115.491  87.178                       C  
HETATM 2383  C       A  30      32.125 114.533  86.176                       C  
HETATM 2384  C       A  30      33.336 114.515  85.482                       C  
HETATM 2385  C       A  30      34.314 115.456  85.807                       C  
HETATM 2386  C       A  30      35.635 115.745  85.288                       C  
HETATM 2387  C       A  30      36.428 115.173  84.288                       C  
HETATM 2388  C       A  30      37.677 115.726  84.020                       C  
HETATM 2389  C       A  30      38.141 116.837  84.747                       C  
HETATM 2390  C       A  30      37.374 117.420  85.752                       C  
HETATM 2391  C       A  30      36.120 116.868  86.007                       C  
HETATM 2392  N       A  30      31.122 113.576  85.867                       N  
HETATM 2393  C       A  30      31.277 112.189  85.910                       C  
HETATM 2394  C       A  30      32.392 111.435  86.277                       C  
HETATM 2395  C       A  30      32.272 110.046  86.244                       C  
HETATM 2396  C       A  30      31.073 109.423  85.858                       C  
HETATM 2397  C       A  30      29.962 110.182  85.503                       C  
HETATM 2398  C       A  30      30.054 111.577  85.527                       C  
HETATM 2399  C       A  30      29.122 112.649  85.242                       C  
HETATM 2400  C       A  30      27.790 112.685  84.818                       C  
HETATM 2401  C       A  30      27.177 113.918  84.615                       C  
HETATM 2402  C       A  30      27.885 115.114  84.827                       C  
HETATM 2403  C       A  30      29.213 115.107  85.250                       C  
HETATM 2404  C       A  30      29.818 113.867  85.461                       C  
HETATM 2405  C       A  30      35.192 118.447  87.723                       C  
HETATM 2406  C       A  30      35.232 119.712  87.101                       C  
HETATM 2407  C       A  30      35.317 120.843  87.927                       C  
HETATM 2408  C       A  30      35.323 120.730  89.316                       C  
HETATM 2409  C       A  30      35.250 119.472  89.915                       C  
HETATM 2410  C       A  30      35.196 118.332  89.115                       C  
HETATM 2411  N       A  30      35.470 120.233  81.483                       N  
HETATM 2412  C       A  30      35.223 120.026  82.840                       C  
HETATM 2413  C       A  30      34.239 119.252  83.459                       C  
HETATM 2414  C       A  30      34.245 119.182  84.846                       C  
HETATM 2415  C       A  30      35.211 119.857  85.625                       C  
HETATM 2416  C       A  30      36.182 120.637  84.990                       C  
HETATM 2417  C       A  30      36.200 120.722  83.596                       C  
HETATM 2418  C       A  30      37.077 121.378  82.649                       C  
HETATM 2419  C       A  30      38.199 122.202  82.782                       C  
HETATM 2420  C       A  30      38.818 122.691  81.635                       C  
HETATM 2421  C       A  30      38.322 122.369  80.360                       C  
HETATM 2422  C       A  30      37.206 121.549  80.200                       C  
HETATM 2423  C       A  30      36.598 121.051  81.353                       C  
HETATM 2424  C       A  30      34.723 119.677  80.414                       C  
HETATM 2425  C       A  30      35.372 118.940  79.416                       C  
HETATM 2426  C       A  30      34.633 118.399  78.366                       C  
HETATM 2427  C       A  30      33.249 118.570  78.316                       C  
HETATM 2428  C       A  30      32.604 119.295  79.318                       C  
HETATM 2429  C       A  30      33.337 119.859  80.361                       C  
HETATM 2430  H       A  30      32.643 117.196  88.268                       H  
HETATM 2431  H       A  30      30.932 115.467  87.703                       H  
HETATM 2432  H       A  30      33.494 113.785  84.695                       H  
HETATM 2433  H       A  30      36.072 114.313  83.728                       H  
HETATM 2434  H       A  30      38.302 115.296  83.243                       H  
HETATM 2435  H       A  30      39.118 117.253  84.519                       H  
HETATM 2436  H       A  30      37.729 118.280  86.308                       H  
HETATM 2437  H       A  30      33.317 111.913  86.581                       H  
HETATM 2438  H       A  30      33.125 109.435  86.525                       H  
HETATM 2439  H       A  30      31.015 108.339  85.841                       H  
HETATM 2440  H       A  30      29.032 109.699  85.212                       H  
HETATM 2441  H       A  30      27.244 111.762  84.647                       H  
HETATM 2442  H       A  30      26.142 113.959  84.288                       H  
HETATM 2443  H       A  30      27.389 116.066  84.656                       H  
HETATM 2444  H       A  30      29.760 116.031  85.405                       H  
HETATM 2445  H       A  30      35.345 121.823  87.462                       H  
HETATM 2446  H       A  30      35.373 121.625  89.930                       H  
HETATM 2447  H       A  30      35.251 119.375  90.997                       H  
HETATM 2448  H       A  30      35.176 117.340  89.556                       H  
HETATM 2449  H       A  30      33.500 118.711  82.881                       H  
HETATM 2450  H       A  30      33.487 118.587  85.344                       H  
HETATM 2451  H       A  30      36.946 121.136  85.580                       H  
HETATM 2452  H       A  30      38.577 122.460  83.767                       H  
HETATM 2453  H       A  30      39.691 123.330  81.724                       H  
HETATM 2454  H       A  30      38.814 122.768  79.479                       H  
HETATM 2455  H       A  30      36.821 121.311  79.214                       H  
HETATM 2456  H       A  30      36.443 118.789  79.480                       H  
HETATM 2457  H       A  30      35.141 117.829  77.593                       H  
HETATM 2458  H       A  30      32.675 118.138  77.500                       H  
HETATM 2459  H       A  30      31.527 119.437  79.283                       H  
HETATM 2460  H       A  30      32.849 120.448  81.130                       H  
HETATM 2461  N       A  31      96.627 119.313  90.879                       N  
HETATM 2462  C       A  31      95.490 119.787  91.534                       C  
HETATM 2463  C       A  31      94.627 119.117  92.401                       C  
HETATM 2464  C       A  31      93.562 119.835  92.938                       C  
HETATM 2465  C       A  31      93.379 121.199  92.641                       C  
HETATM 2466  C       A  31      94.260 121.870  91.791                       C  
HETATM 2467  C       A  31      95.321 121.163  91.223                       C  
HETATM 2468  C       A  31      96.415 121.533  90.349                       C  
HETATM 2469  C       A  31      96.797 122.727  89.729                       C  
HETATM 2470  C       A  31      97.949 122.742  88.949                       C  
HETATM 2471  C       A  31      98.714 121.575  88.776                       C  
HETATM 2472  C       A  31      98.352 120.372  89.375                       C  
HETATM 2473  C       A  31      97.203 120.367  90.165                       C  
HETATM 2474  N       A  31      92.287 121.899  93.219                       N  
HETATM 2475  C       A  31      91.294 122.584  92.516                       C  
HETATM 2476  C       A  31      91.120 122.720  91.138                       C  
HETATM 2477  C       A  31      90.021 123.455  90.696                       C  
HETATM 2478  C       A  31      89.117 124.038  91.600                       C  
HETATM 2479  C       A  31      89.292 123.890  92.973                       C  
HETATM 2480  C       A  31      90.385 123.158  93.444                       C  
HETATM 2481  C       A  31      90.857 122.799  94.767                       C  
HETATM 2482  C       A  31      90.403 123.068  96.062                       C  
HETATM 2483  C       A  31      91.120 122.574  97.147                       C  
HETATM 2484  C       A  31      92.289 121.818  96.950                       C  
HETATM 2485  C       A  31      92.763 121.534  95.671                       C  
HETATM 2486  C       A  31      92.033 122.024  94.587                       C  
HETATM 2487  C       A  31      97.215 118.035  91.092                       C  
HETATM 2488  C       A  31      98.458 117.920  91.750                       C  
HETATM 2489  C       A  31      99.007 116.636  91.883                       C  
HETATM 2490  C       A  31      98.338 115.505  91.420                       C  
HETATM 2491  C       A  31      97.094 115.635  90.801                       C  
HETATM 2492  C       A  31      96.541 116.902  90.629                       C  
HETATM 2493  N       A  31     101.347 122.475  93.421                       N  
HETATM 2494  C       A  31     100.493 121.405  93.149                       C  
HETATM 2495  C       A  31      99.157 121.218  93.508                       C  
HETATM 2496  C       A  31      98.520 120.067  93.063                       C  
HETATM 2497  C       A  31      99.182 119.107  92.264                       C  
HETATM 2498  C       A  31     100.523 119.305  91.924                       C  
HETATM 2499  C       A  31     101.186 120.455  92.357                       C  
HETATM 2500  C       A  31     102.519 120.978  92.141                       C  
HETATM 2501  C       A  31     103.644 120.503  91.460                       C  
HETATM 2502  C       A  31     104.806 121.269  91.460                       C  
HETATM 2503  C       A  31     104.855 122.498  92.140                       C  
HETATM 2504  C       A  31     103.748 122.993  92.826                       C  
HETATM 2505  C       A  31     102.582 122.228  92.810                       C  
HETATM 2506  C       A  31     101.007 123.633  94.163                       C  
HETATM 2507  C       A  31     101.191 124.902  93.603                       C  
HETATM 2508  C       A  31     100.859 126.039  94.339                       C  
HETATM 2509  C       A  31     100.323 125.916  95.621                       C  
HETATM 2510  C       A  31     100.130 124.649  96.173                       C  
HETATM 2511  C       A  31     100.480 123.508  95.454                       C  
HETATM 2512  H       A  31      94.771 118.069  92.638                       H  
HETATM 2513  H       A  31      92.851 119.345  93.596                       H  
HETATM 2514  H       A  31      94.118 122.928  91.595                       H  
HETATM 2515  H       A  31      96.205 123.628  89.860                       H  
HETATM 2516  H       A  31      98.261 123.663  88.466                       H  
HETATM 2517  H       A  31      99.611 121.610  88.164                       H  
HETATM 2518  H       A  31      98.945 119.474  89.247                       H  
HETATM 2519  H       A  31      91.813 122.265  90.438                       H  
HETATM 2520  H       A  31      89.862 123.576  89.628                       H  
HETATM 2521  H       A  31      88.273 124.607  91.221                       H  
HETATM 2522  H       A  31      88.588 124.336  93.671                       H  
HETATM 2523  H       A  31      89.505 123.659  96.216                       H  
HETATM 2524  H       A  31      90.776 122.776  98.158                       H  
HETATM 2525  H       A  31      92.837 121.448  97.812                       H  
HETATM 2526  H       A  31      93.669 120.957  95.521                       H  
HETATM 2527  H       A  31      99.962 116.532  92.390                       H  
HETATM 2528  H       A  31      98.781 114.523  91.553                       H  
HETATM 2529  H       A  31      96.563 114.758  90.440                       H  
HETATM 2530  H       A  31      95.592 117.034  90.117                       H  
HETATM 2531  H       A  31      98.625 121.950  94.104                       H  
HETATM 2532  H       A  31      97.483 119.904  93.333                       H  
HETATM 2533  H       A  31     101.031 118.586  91.286                       H  
HETATM 2534  H       A  31     103.610 119.549  90.943                       H  
HETATM 2535  H       A  31     105.687 120.913  90.933                       H  
HETATM 2536  H       A  31     105.775 123.074  92.135                       H  
HETATM 2537  H       A  31     103.794 123.938  93.357                       H  
HETATM 2538  H       A  31     101.581 124.986  92.594                       H  
HETATM 2539  H       A  31     101.005 127.022  93.900                       H  
HETATM 2540  H       A  31     100.056 126.804  96.188                       H  
HETATM 2541  H       A  31      99.719 124.546  97.173                       H  
HETATM 2542  H       A  31     100.359 122.519  95.884                       H  
HETATM 2543  N       A  32     126.484  26.677 109.146                       N  
HETATM 2544  C       A  32     126.273  25.534 109.916                       C  
HETATM 2545  C       A  32     127.120  24.446 110.132                       C  
HETATM 2546  C       A  32     126.669  23.429 110.968                       C  
HETATM 2547  C       A  32     125.412  23.508 111.599                       C  
HETATM 2548  C       A  32     124.579  24.610 111.397                       C  
HETATM 2549  C       A  32     125.003  25.630 110.544                       C  
HETATM 2550  C       A  32     124.431  26.898 110.140                       C  
HETATM 2551  C       A  32     123.231  27.555 110.432                       C  
HETATM 2552  C       A  32     122.998  28.809 109.876                       C  
HETATM 2553  C       A  32     123.947  29.405 109.026                       C  
HETATM 2554  C       A  32     125.145  28.769 108.714                       C  
HETATM 2555  C       A  32     125.377  27.518 109.283                       C  
HETATM 2556  N       A  32     124.993  22.455 112.454                       N  
HETATM 2557  C       A  32     123.821  21.709 112.314                       C  
HETATM 2558  C       A  32     122.834  21.788 111.330                       C  
HETATM 2559  C       A  32     121.760  20.904 111.420                       C  
HETATM 2560  C       A  32     121.672  19.961 112.459                       C  
HETATM 2561  C       A  32     122.665  19.881 113.431                       C  
HETATM 2562  C       A  32     123.753  20.756 113.365                       C  
HETATM 2563  C       A  32     124.941  20.941 114.174                       C  
HETATM 2564  C       A  32     125.431  20.325 115.329                       C  
HETATM 2565  C       A  32     126.631  20.768 115.877                       C  
HETATM 2566  C       A  32     127.343  21.824 115.283                       C  
HETATM 2567  C       A  32     126.880  22.455 114.130                       C  
HETATM 2568  C       A  32     125.680  21.999 113.581                       C  
HETATM 2569  C       A  32     127.715  27.020 108.518                       C  
HETATM 2570  C       A  32     128.483  28.104 108.993                       C  
HETATM 2571  C       A  32     129.660  28.422 108.299                       C  
HETATM 2572  C       A  32     130.083  27.674 107.202                       C  
HETATM 2573  C       A  32     129.327  26.585 106.767                       C  
HETATM 2574  C       A  32     128.138  26.268 107.420                       C  
HETATM 2575  N       A  32     126.703  31.335 113.269                       N  
HETATM 2576  C       A  32     127.156  30.385 112.352                       C  
HETATM 2577  C       A  32     127.219  28.995 112.467                       C  
HETATM 2578  C       A  32     127.676  28.274 111.372                       C  
HETATM 2579  C       A  32     128.061  28.905 110.167                       C  
HETATM 2580  C       A  32     128.001  30.298 110.074                       C  
HETATM 2581  C       A  32     127.544  31.048 111.159                       C  
HETATM 2582  C       A  32     127.313  32.462 111.368                       C  
HETATM 2583  C       A  32     127.506  33.598 110.578                       C  
HETATM 2584  C       A  32     127.185  34.848 111.101                       C  
HETATM 2585  C       A  32     126.682  34.970 112.408                       C  
HETATM 2586  C       A  32     126.481  33.852 113.216                       C  
HETATM 2587  C       A  32     126.790  32.602 112.681                       C  
HETATM 2588  C       A  32     126.205  31.057 114.566                       C  
HETATM 2589  C       A  32     124.941  31.523 114.945                       C  
HETATM 2590  C       A  32     124.457  31.250 116.224                       C  
HETATM 2591  C       A  32     125.217  30.497 117.119                       C  
HETATM 2592  C       A  32     126.473  30.024 116.734                       C  
HETATM 2593  C       A  32     126.973  30.310 115.466                       C  
HETATM 2594  H       A  32     128.092  24.388 109.654                       H  
HETATM 2595  H       A  32     127.285  22.552 111.142                       H  
HETATM 2596  H       A  32     123.626  24.665 111.912                       H  
HETATM 2597  H       A  32     122.496  27.093 111.086                       H  
HETATM 2598  H       A  32     122.074  29.334 110.098                       H  
HETATM 2599  H       A  32     123.745  30.386 108.605                       H  
HETATM 2600  H       A  32     125.879  29.232 108.064                       H  
HETATM 2601  H       A  32     122.903  22.511 110.524                       H  
HETATM 2602  H       A  32     120.978  20.945 110.667                       H  
HETATM 2603  H       A  32     120.820  19.289 112.500                       H  
HETATM 2604  H       A  32     122.598  19.147 114.230                       H  
HETATM 2605  H       A  32     124.877  19.514 115.794                       H  
HETATM 2606  H       A  32     127.022  20.296 116.774                       H  
HETATM 2607  H       A  32     128.275  22.158 115.731                       H  
HETATM 2608  H       A  32     127.427  23.275 113.677                       H  
HETATM 2609  H       A  32     130.262  29.252 108.656                       H  
HETATM 2610  H       A  32     131.007  27.934 106.695                       H  
HETATM 2611  H       A  32     129.651  25.994 105.914                       H  
HETATM 2612  H       A  32     127.513  25.449 107.078                       H  
HETATM 2613  H       A  32     126.912  28.490 113.374                       H  
HETATM 2614  H       A  32     127.733  27.193 111.444                       H  
HETATM 2615  H       A  32     128.268  30.789 109.142                       H  
HETATM 2616  H       A  32     127.904  33.506 109.571                       H  
HETATM 2617  H       A  32     127.328  35.739 110.497                       H  
HETATM 2618  H       A  32     126.448  35.954 112.800                       H  
HETATM 2619  H       A  32     126.101  33.953 114.228                       H  
HETATM 2620  H       A  32     124.346  32.083 114.232                       H  
HETATM 2621  H       A  32     123.476  31.616 116.514                       H  
HETATM 2622  H       A  32     124.833  30.278 118.111                       H  
HETATM 2623  H       A  32     127.072  29.441 117.428                       H  
HETATM 2624  H       A  32     127.960  29.970 115.167                       H  
HETATM 2625  N       A  33      35.925  72.399 135.082                       N  
HETATM 2626  C       A  33      37.234  72.852 135.246                       C  
HETATM 2627  C       A  33      38.164  73.237 134.280                       C  
HETATM 2628  C       A  33      39.412  73.671 134.717                       C  
HETATM 2629  C       A  33      39.717  73.746 136.089                       C  
HETATM 2630  C       A  33      38.776  73.380 137.053                       C  
HETATM 2631  C       A  33      37.525  72.922 136.635                       C  
HETATM 2632  C       A  33      36.329  72.501 137.335                       C  
HETATM 2633  C       A  33      35.994  72.373 138.688                       C  
HETATM 2634  C       A  33      34.712  71.950 139.026                       C  
HETATM 2635  C       A  33      33.769  71.646 138.028                       C  
HETATM 2636  C       A  33      34.080  71.758 136.676                       C  
HETATM 2637  C       A  33      35.362  72.193 136.344                       C  
HETATM 2638  N       A  33      40.999  74.204 136.495                       N  
HETATM 2639  C       A  33      41.899  73.502 137.299                       C  
HETATM 2640  C       A  33      41.782  72.226 137.851                       C  
HETATM 2641  C       A  33      42.849  71.751 138.613                       C  
HETATM 2642  C       A  33      44.004  72.525 138.817                       C  
HETATM 2643  C       A  33      44.118  73.793 138.255                       C  
HETATM 2644  C       A  33      43.063  74.293 137.487                       C  
HETATM 2645  C       A  33      42.850  75.529 136.761                       C  
HETATM 2646  C       A  33      43.612  76.686 136.575                       C  
HETATM 2647  C       A  33      43.090  77.727 135.813                       C  
HETATM 2648  C       A  33      41.810  77.623 135.239                       C  
HETATM 2649  C       A  33      41.030  76.481 135.406                       C  
HETATM 2650  C       A  33      41.564  75.437 136.164                       C  
HETATM 2651  C       A  33      35.223  72.374 133.845                       C  
HETATM 2652  C       A  33      34.153  73.264 133.611                       C  
HETATM 2653  C       A  33      33.469  73.154 132.391                       C  
HETATM 2654  C       A  33      33.851  72.228 131.423                       C  
HETATM 2655  C       A  33      34.932  71.379 131.657                       C  
HETATM 2656  C       A  33      35.609  71.447 132.874                       C  
HETATM 2657  N       A  33      32.386  76.863 137.588                       N  
HETATM 2658  C       A  33      32.997  76.085 136.604                       C  
HETATM 2659  C       A  33      34.338  76.021 136.223                       C  
HETATM 2660  C       A  33      34.689  75.114 135.232                       C  
HETATM 2661  C       A  33      33.738  74.267 134.621                       C  
HETATM 2662  C       A  33      32.397  74.352 135.007                       C  
HETATM 2663  C       A  33      32.017  75.254 136.002                       C  
HETATM 2664  C       A  33      30.758  75.546 136.656                       C  
HETATM 2665  C       A  33      29.454  75.066 136.498                       C  
HETATM 2666  C       A  33      28.442  75.584 137.301                       C  
HETATM 2667  C       A  33      28.721  76.580 138.252                       C  
HETATM 2668  C       A  33      30.012  77.075 138.429                       C  
HETATM 2669  C       A  33      31.024  76.542 137.631                       C  
HETATM 2670  C       A  33      33.043  77.798 138.426                       C  
HETATM 2671  C       A  33      32.923  77.696 139.817                       C  
HETATM 2672  C       A  33      33.568  78.620 140.637                       C  
HETATM 2673  C       A  33      34.351  79.631 140.079                       C  
HETATM 2674  C       A  33      34.479  79.723 138.693                       C  
HETATM 2675  C       A  33      33.819  78.817 137.864                       C  
HETATM 2676  H       A  33      37.927  73.189 133.222                       H  
HETATM 2677  H       A  33      40.173  73.954 133.997                       H  
HETATM 2678  H       A  33      39.020  73.470 138.106                       H  
HETATM 2679  H       A  33      36.724  72.605 139.459                       H  
HETATM 2680  H       A  33      34.436  71.852 140.071                       H  
HETATM 2681  H       A  33      32.774  71.321 138.316                       H  
HETATM 2682  H       A  33      33.351  71.531 135.907                       H  
HETATM 2683  H       A  33      40.894  71.624 137.689                       H  
HETATM 2684  H       A  33      42.784  70.761 139.054                       H  
HETATM 2685  H       A  33      44.816  72.126 139.418                       H  
HETATM 2686  H       A  33      45.015  74.387 138.408                       H  
HETATM 2687  H       A  33      44.597  76.771 137.025                       H  
HETATM 2688  H       A  33      43.674  78.630 135.660                       H  
HETATM 2689  H       A  33      41.420  78.450 134.652                       H  
HETATM 2690  H       A  33      40.040  76.406 134.969                       H  
HETATM 2691  H       A  33      32.645  73.835 132.198                       H  
HETATM 2692  H       A  33      33.312  72.179 130.481                       H  
HETATM 2693  H       A  33      35.239  70.656 130.907                       H  
HETATM 2694  H       A  33      36.430  70.772 133.096                       H  
HETATM 2695  H       A  33      35.088  76.648 136.691                       H  
HETATM 2696  H       A  33      35.727  75.052 134.923                       H  
HETATM 2697  H       A  33      31.663  73.684 134.562                       H  
HETATM 2698  H       A  33      29.236  74.303 135.756                       H  
HETATM 2699  H       A  33      27.425  75.219 137.190                       H  
HETATM 2700  H       A  33      27.915  76.978 138.861                       H  
HETATM 2701  H       A  33      30.220  77.852 139.158                       H  
HETATM 2702  H       A  33      32.336  76.889 140.241                       H  
HETATM 2703  H       A  33      33.470  78.537 141.716                       H  
HETATM 2704  H       A  33      34.861  80.344 140.722                       H  
HETATM 2705  H       A  33      35.082  80.511 138.251                       H  
HETATM 2706  H       A  33      33.890  78.897 136.784                       H  
HETATM 2707  N       A  34      55.336 118.846  14.776                       N  
HETATM 2708  C       A  34      56.079 119.482  13.783                       C  
HETATM 2709  C       A  34      56.281 120.846  13.568                       C  
HETATM 2710  C       A  34      57.091 121.221  12.500                       C  
HETATM 2711  C       A  34      57.710 120.258  11.681                       C  
HETATM 2712  C       A  34      57.523 118.894  11.915                       C  
HETATM 2713  C       A  34      56.697 118.496  12.967                       C  
HETATM 2714  C       A  34      56.313 117.208  13.506                       C  
HETATM 2715  C       A  34      56.607 115.886  13.154                       C  
HETATM 2716  C       A  34      56.075 114.852  13.918                       C  
HETATM 2717  C       A  34      55.248 115.127  15.022                       C  
HETATM 2718  C       A  34      54.935 116.433  15.388                       C  
HETATM 2719  C       A  34      55.480 117.464  14.625                       C  
HETATM 2720  N       A  34      58.538 120.682  10.609                       N  
HETATM 2721  C       A  34      58.370 120.340   9.265                       C  
HETATM 2722  C       A  34      57.379 119.560   8.667                       C  
HETATM 2723  C       A  34      57.438 119.387   7.286                       C  
HETATM 2724  C       A  34      58.456 119.976   6.516                       C  
HETATM 2725  C       A  34      59.436 120.761   7.118                       C  
HETATM 2726  C       A  34      59.400 120.951   8.502                       C  
HETATM 2727  C       A  34      60.225 121.695   9.433                       C  
HETATM 2728  C       A  34      61.372 122.482   9.295                       C  
HETATM 2729  C       A  34      61.941 123.055  10.428                       C  
HETATM 2730  C       A  34      61.377 122.844  11.699                       C  
HETATM 2731  C       A  34      60.233 122.066  11.865                       C  
HETATM 2732  C       A  34      59.662 121.502  10.723                       C  
HETATM 2733  C       A  34      54.729 119.501  15.884                       C  
HETATM 2734  C       A  34      55.234 119.320  17.188                       C  
HETATM 2735  C       A  34      54.559 119.953  18.243                       C  
HETATM 2736  C       A  34      53.451 120.766  18.013                       C  
HETATM 2737  C       A  34      52.984 120.960  16.713                       C  
HETATM 2738  C       A  34      53.619 120.317  15.652                       C  
HETATM 2739  N       A  34      59.559 115.838  18.221                       N  
HETATM 2740  C       A  34      58.627 116.813  17.861                       C  
HETATM 2741  C       A  34      58.713 117.813  16.891                       C  
HETATM 2742  C       A  34      57.607 118.633  16.705                       C  
HETATM 2743  C       A  34      56.421 118.472  17.455                       C  
HETATM 2744  C       A  34      56.356 117.472  18.429                       C  
HETATM 2745  C       A  34      57.453 116.633  18.636                       C  
HETATM 2746  C       A  34      57.689 115.496  19.501                       C  
HETATM 2747  C       A  34      56.925 114.850  20.478                       C  
HETATM 2748  C       A  34      57.472 113.764  21.155                       C  
HETATM 2749  C       A  34      58.775 113.323  20.869                       C  
HETATM 2750  C       A  34      59.557 113.949  19.900                       C  
HETATM 2751  C       A  34      58.999 115.028  19.216                       C  
HETATM 2752  C       A  34      60.845 115.676  17.648                       C  
HETATM 2753  C       A  34      61.221 114.439  17.111                       C  
HETATM 2754  C       A  34      62.488 114.284  16.552                       C  
HETATM 2755  C       A  34      63.375 115.360  16.505                       C  
HETATM 2756  C       A  34      62.993 116.595  17.031                       C  
HETATM 2757  C       A  34      61.736 116.754  17.612                       C  
HETATM 2758  H       A  34      55.812 121.590  14.203                       H  
HETATM 2759  H       A  34      57.252 122.272  12.281                       H  
HETATM 2760  H       A  34      58.030 118.167  11.290                       H  
HETATM 2761  H       A  34      57.243 115.673  12.299                       H  
HETATM 2762  H       A  34      56.299 113.821  13.661                       H  
HETATM 2763  H       A  34      54.846 114.304  15.606                       H  
HETATM 2764  H       A  34      54.303 116.645  16.243                       H  
HETATM 2765  H       A  34      56.588 119.109   9.259                       H  
HETATM 2766  H       A  34      56.679 118.784   6.795                       H  
HETATM 2767  H       A  34      58.475 119.818   5.442                       H  
HETATM 2768  H       A  34      60.219 121.222   6.520                       H  
HETATM 2769  H       A  34      61.814 122.638   8.315                       H  
HETATM 2770  H       A  34      62.832 123.669  10.333                       H  
HETATM 2771  H       A  34      61.841 123.296  12.571                       H  
HETATM 2772  H       A  34      59.804 121.898  12.847                       H  
HETATM 2773  H       A  34      54.939 119.824  19.251                       H  
HETATM 2774  H       A  34      52.959 121.256  18.848                       H  
HETATM 2775  H       A  34      52.123 121.595  16.525                       H  
HETATM 2776  H       A  34      53.253 120.422  14.635                       H  
HETATM 2777  H       A  34      59.606 117.944  16.292                       H  
HETATM 2778  H       A  34      57.657 119.416  15.957                       H  
HETATM 2779  H       A  34      55.437 117.322  18.990                       H  
HETATM 2780  H       A  34      55.921 115.196  20.707                       H  
HETATM 2781  H       A  34      56.888 113.252  21.915                       H  
HETATM 2782  H       A  34      59.186 112.480  21.415                       H  
HETATM 2783  H       A  34      60.567 113.611  19.690                       H  
HETATM 2784  H       A  34      60.514 113.617  17.126                       H  
HETATM 2785  H       A  34      62.776 113.321  16.138                       H  
HETATM 2786  H       A  34      64.358 115.238  16.060                       H  
HETATM 2787  H       A  34      63.680 117.436  17.003                       H  
HETATM 2788  H       A  34      61.440 117.702  18.048                       H  
HETATM 2789  N       A  35      73.029  97.330 132.472                       N  
HETATM 2790  C       A  35      73.010  98.724 132.510                       C  
HETATM 2791  C       A  35      71.952  99.585 132.805                       C  
HETATM 2792  C       A  35      72.206 100.953 132.790                       C  
HETATM 2793  C       A  35      73.494 101.451 132.515                       C  
HETATM 2794  C       A  35      74.554 100.584 132.243                       C  
HETATM 2795  C       A  35      74.315  99.209 132.232                       C  
HETATM 2796  C       A  35      75.159  98.050 132.028                       C  
HETATM 2797  C       A  35      76.517  97.880 131.740                       C  
HETATM 2798  C       A  35      77.025  96.589 131.627                       C  
HETATM 2799  C       A  35      76.187  95.471 131.788                       C  
HETATM 2800  C       A  35      74.831  95.613 132.067                       C  
HETATM 2801  C       A  35      74.331  96.909 132.191                       C  
HETATM 2802  N       A  35      73.715 102.854 132.521                       N  
HETATM 2803  C       A  35      74.228 103.603 131.459                       C  
HETATM 2804  C       A  35      74.604 103.184 130.182                       C  
HETATM 2805  C       A  35      75.078 104.152 129.298                       C  
HETATM 2806  C       A  35      75.172 105.504 129.673                       C  
HETATM 2807  C       A  35      74.785 105.915 130.945                       C  
HETATM 2808  C       A  35      74.307 104.965 131.852                       C  
HETATM 2809  C       A  35      73.818 105.036 133.214                       C  
HETATM 2810  C       A  35      73.660 106.078 134.133                       C  
HETATM 2811  C       A  35      73.165 105.794 135.402                       C  
HETATM 2812  C       A  35      72.831 104.477 135.763                       C  
HETATM 2813  C       A  35      72.976 103.419 134.867                       C  
HETATM 2814  C       A  35      73.464 103.714 133.592                       C  
HETATM 2815  C       A  35      71.954  96.490 132.877                       C  
HETATM 2816  C       A  35      72.054  95.715 134.052                       C  
HETATM 2817  C       A  35      70.980  94.870 134.368                       C  
HETATM 2818  C       A  35      69.835  94.820 133.576                       C  
HETATM 2819  C       A  35      69.739  95.617 132.435                       C  
HETATM 2820  C       A  35      70.806  96.442 132.082                       C  
HETATM 2821  N       A  35      76.763  95.674 137.168                       N  
HETATM 2822  C       A  35      75.581  95.882 136.456                       C  
HETATM 2823  C       A  35      74.952  97.077 136.102                       C  
HETATM 2824  C       A  35      73.793  97.000 135.341                       C  
HETATM 2825  C       A  35      73.256  95.763 134.918                       C  
HETATM 2826  C       A  35      73.893  94.576 135.290                       C  
HETATM 2827  C       A  35      75.060  94.625 136.055                       C  
HETATM 2828  C       A  35      75.972  93.614 136.549                       C  
HETATM 2829  C       A  35      75.993  92.218 136.482                       C  
HETATM 2830  C       A  35      77.036  91.528 137.093                       C  
HETATM 2831  C       A  35      78.051  92.221 137.775                       C  
HETATM 2832  C       A  35      78.053  93.612 137.856                       C  
HETATM 2833  C       A  35      77.013  94.298 137.229                       C  
HETATM 2834  C       A  35      77.589  96.690 137.710                       C  
HETATM 2835  C       A  35      78.948  96.736 137.381                       C  
HETATM 2836  C       A  35      79.757  97.736 137.920                       C  
HETATM 2837  C       A  35      79.214  98.702 138.766                       C  
HETATM 2838  C       A  35      77.855  98.661 139.083                       C  
HETATM 2839  C       A  35      77.043  97.653 138.567                       C  
HETATM 2840  H       A  35      70.961  99.202 133.026                       H  
HETATM 2841  H       A  35      71.405 101.658 132.987                       H  
HETATM 2842  H       A  35      75.545 100.986 132.060                       H  
HETATM 2843  H       A  35      77.164  98.743 131.612                       H  
HETATM 2844  H       A  35      78.078  96.441 131.409                       H  
HETATM 2845  H       A  35      76.606  94.473 131.697                       H  
HETATM 2846  H       A  35      74.186  94.751 132.198                       H  
HETATM 2847  H       A  35      74.526 102.142 129.888                       H  
HETATM 2848  H       A  35      75.378 103.853 128.298                       H  
HETATM 2849  H       A  35      75.548 106.232 128.961                       H  
HETATM 2850  H       A  35      74.852 106.962 131.232                       H  
HETATM 2851  H       A  35      73.926 107.095 133.858                       H  
HETATM 2852  H       A  35      73.038 106.596 136.124                       H  
HETATM 2853  H       A  35      72.452 104.276 136.761                       H  
HETATM 2854  H       A  35      72.725 102.403 135.149                       H  
HETATM 2855  H       A  35      71.042  94.271 135.272                       H  
HETATM 2856  H       A  35      69.013  94.167 133.856                       H  
HETATM 2857  H       A  35      68.849  95.587 131.813                       H  
HETATM 2858  H       A  35      70.772  97.044 131.180                       H  
HETATM 2859  H       A  35      75.357  98.037 136.400                       H  
HETATM 2860  H       A  35      73.290  97.918 135.058                       H  
HETATM 2861  H       A  35      73.502  93.622 134.946                       H  
HETATM 2862  H       A  35      75.203  91.681 135.964                       H  
HETATM 2863  H       A  35      77.066  90.443 137.047                       H  
HETATM 2864  H       A  35      78.850  91.663 138.253                       H  
HETATM 2865  H       A  35      78.834  94.142 138.391                       H  
HETATM 2866  H       A  35      79.355  95.997 136.700                       H  
HETATM 2867  H       A  35      80.812  97.766 137.663                       H  
HETATM 2868  H       A  35      79.845  99.485 139.176                       H  
HETATM 2869  H       A  35      77.426  99.407 139.746                       H  
HETATM 2870  H       A  35      75.992  97.595 138.829                       H  
HETATM 2871  N       A  36     116.971  21.067  70.812                       N  
HETATM 2872  C       A  36     116.041  20.098  71.188                       C  
HETATM 2873  C       A  36     116.087  19.196  72.252                       C  
HETATM 2874  C       A  36     115.007  18.334  72.417                       C  
HETATM 2875  C       A  36     113.892  18.389  71.558                       C  
HETATM 2876  C       A  36     113.842  19.309  70.509                       C  
HETATM 2877  C       A  36     114.924  20.167  70.312                       C  
HETATM 2878  C       A  36     115.194  21.237  69.374                       C  
HETATM 2879  C       A  36     114.482  21.787  68.303                       C  
HETATM 2880  C       A  36     115.038  22.854  67.603                       C  
HETATM 2881  C       A  36     116.298  23.368  67.957                       C  
HETATM 2882  C       A  36     117.029  22.834  69.014                       C  
HETATM 2883  C       A  36     116.462  21.772  69.718                       C  
HETATM 2884  N       A  36     112.805  17.499  71.768                       N  
HETATM 2885  C       A  36     112.295  16.600  70.829                       C  
HETATM 2886  C       A  36     112.724  16.344  69.526                       C  
HETATM 2887  C       A  36     112.037  15.372  68.800                       C  
HETATM 2888  C       A  36     110.953  14.671  69.356                       C  
HETATM 2889  C       A  36     110.537  14.925  70.659                       C  
HETATM 2890  C       A  36     111.208  15.895  71.411                       C  
HETATM 2891  C       A  36     111.061  16.395  72.762                       C  
HETATM 2892  C       A  36     110.181  16.107  73.810                       C  
HETATM 2893  C       A  36     110.303  16.803  75.009                       C  
HETATM 2894  C       A  36     111.294  17.788  75.168                       C  
HETATM 2895  C       A  36     112.185  18.094  74.141                       C  
HETATM 2896  C       A  36     112.062  17.385  72.945                       C  
HETATM 2897  C       A  36     118.129  21.418  71.561                       C  
HETATM 2898  C       A  36     118.207  22.666  72.215                       C  
HETATM 2899  C       A  36     119.395  22.971  72.895                       C  
HETATM 2900  C       A  36     120.452  22.064  72.959                       C  
HETATM 2901  C       A  36     120.344  20.822  72.334                       C  
HETATM 2902  C       A  36     119.185  20.507  71.626                       C  
HETATM 2903  N       A  36     114.075  26.490  71.782                       N  
HETATM 2904  C       A  36     114.958  25.430  71.991                       C  
HETATM 2905  C       A  36     114.696  24.116  72.383                       C  
HETATM 2906  C       A  36     115.769  23.239  72.473                       C  
HETATM 2907  C       A  36     117.091  23.640  72.173                       C  
HETATM 2908  C       A  36     117.336  24.962  71.792                       C  
HETATM 2909  C       A  36     116.275  25.864  71.693                       C  
HETATM 2910  C       A  36     116.179  27.250  71.284                       C  
HETATM 2911  C       A  36     117.118  28.206  70.885                       C  
HETATM 2912  C       A  36     116.682  29.489  70.564                       C  
HETATM 2913  C       A  36     115.320  29.824  70.647                       C  
HETATM 2914  C       A  36     114.364  28.890  71.043                       C  
HETATM 2915  C       A  36     114.805  27.603  71.348                       C  
HETATM 2916  C       A  36     112.668  26.437  71.948                       C  
HETATM 2917  C       A  36     111.825  26.812  70.896                       C  
HETATM 2918  C       A  36     110.442  26.761  71.066                       C  
HETATM 2919  C       A  36     109.896  26.318  72.271                       C  
HETATM 2920  C       A  36     110.740  25.934  73.314                       C  
HETATM 2921  C       A  36     112.123  26.002  73.161                       C  
HETATM 2922  H       A  36     116.940  19.158  72.920                       H  
HETATM 2923  H       A  36     115.014  17.598  73.215                       H  
HETATM 2924  H       A  36     112.963  19.354  69.875                       H  
HETATM 2925  H       A  36     113.510  21.388  68.026                       H  
HETATM 2926  H       A  36     114.494  23.294  66.772                       H  
HETATM 2927  H       A  36     116.710  24.202  67.398                       H  
HETATM 2928  H       A  36     117.998  23.234  69.292                       H  
HETATM 2929  H       A  36     113.564  16.879  69.097                       H  
HETATM 2930  H       A  36     112.351  15.152  67.783                       H  
HETATM 2931  H       A  36     110.439  13.922  68.761                       H  
HETATM 2932  H       A  36     109.704  14.377  71.090                       H  
HETATM 2933  H       A  36     109.409  15.352  73.686                       H  
HETATM 2934  H       A  36     109.626  16.587  75.830                       H  
HETATM 2935  H       A  36     111.368  18.324  76.110                       H  
HETATM 2936  H       A  36     112.944  18.860  74.263                       H  
HETATM 2937  H       A  36     119.468  23.927  73.405                       H  
HETATM 2938  H       A  36     121.353  22.323  73.507                       H  
HETATM 2939  H       A  36     121.161  20.107  72.382                       H  
HETATM 2940  H       A  36     119.091  19.562  71.100                       H  
HETATM 2941  H       A  36     113.688  23.782  72.600                       H  
HETATM 2942  H       A  36     115.585  22.215  72.778                       H  
HETATM 2943  H       A  36     118.345  25.272  71.533                       H  
HETATM 2944  H       A  36     118.172  27.951  70.830                       H  
HETATM 2945  H       A  36     117.400  30.240  70.251                       H  
HETATM 2946  H       A  36     115.002  30.833  70.403                       H  
HETATM 2947  H       A  36     113.315  29.157  71.114                       H  
HETATM 2948  H       A  36     112.259  27.127  69.954                       H  
HETATM 2949  H       A  36     109.792  27.055  70.247                       H  
HETATM 2950  H       A  36     108.818  26.271  72.397                       H  
HETATM 2951  H       A  36     110.321  25.593  74.257                       H  
HETATM 2952  H       A  36     112.788  25.732  73.975                       H  
HETATM 2953  N       A  37      29.284  89.779  71.114                       N  
HETATM 2954  C       A  37      29.391  88.400  70.932                       C  
HETATM 2955  C       A  37      30.532  87.597  70.919                       C  
HETATM 2956  C       A  37      30.360  86.229  70.732                       C  
HETATM 2957  C       A  37      29.076  85.669  70.589                       C  
HETATM 2958  C       A  37      27.936  86.475  70.625                       C  
HETATM 2959  C       A  37      28.088  87.852  70.790                       C  
HETATM 2960  C       A  37      27.156  88.955  70.904                       C  
HETATM 2961  C       A  37      25.760  89.050  70.864                       C  
HETATM 2962  C       A  37      25.166  90.296  71.033                       C  
HETATM 2963  C       A  37      25.951  91.446  71.232                       C  
HETATM 2964  C       A  37      27.341  91.379  71.269                       C  
HETATM 2965  C       A  37      27.930  90.125  71.110                       C  
HETATM 2966  N       A  37      28.942  84.267  70.411                       N  
HETATM 2967  C       A  37      28.303  83.638  69.340                       C  
HETATM 2968  C       A  37      27.693  84.203  68.219                       C  
HETATM 2969  C       A  37      27.136  83.336  67.281                       C  
HETATM 2970  C       A  37      27.186  81.941  67.452                       C  
HETATM 2971  C       A  37      27.804  81.385  68.568                       C  
HETATM 2972  C       A  37      28.372  82.232  69.524                       C  
HETATM 2973  C       A  37      29.086  82.007  70.765                       C  
HETATM 2974  C       A  37      29.456  80.861  71.474                       C  
HETATM 2975  C       A  37      30.140  81.000  72.678                       C  
HETATM 2976  C       A  37      30.452  82.275  73.182                       C  
HETATM 2977  C       A  37      30.096  83.434  72.495                       C  
HETATM 2978  C       A  37      29.420  83.286  71.283                       C  
HETATM 2979  C       A  37      30.360  90.639  71.470                       C  
HETATM 2980  C       A  37      30.413  91.225  72.752                       C  
HETATM 2981  C       A  37      31.474  92.103  73.024                       C  
HETATM 2982  C       A  37      32.464  92.362  72.078                       C  
HETATM 2983  C       A  37      32.413  91.747  70.827                       C  
HETATM 2984  C       A  37      31.353  90.896  70.522                       C  
HETATM 2985  N       A  37      26.301  90.425  76.539                       N  
HETATM 2986  C       A  37      27.356  90.421  75.625                       C  
HETATM 2987  C       A  37      27.986  89.346  74.996                       C  
HETATM 2988  C       A  37      28.994  89.628  74.083                       C  
HETATM 2989  C       A  37      29.379  90.953  73.779                       C  
HETATM 2990  C       A  37      28.745  92.017  74.426                       C  
HETATM 2991  C       A  37      27.727  91.762  75.348                       C  
HETATM 2992  C       A  37      26.854  92.611  76.130                       C  
HETATM 2993  C       A  37      26.740  93.996  76.285                       C  
HETATM 2994  C       A  37      25.775  94.501  77.152                       C  
HETATM 2995  C       A  37      24.932  93.636  77.869                       C  
HETATM 2996  C       A  37      25.025  92.252  77.732                       C  
HETATM 2997  C       A  37      25.984  91.752  76.851                       C  
HETATM 2998  C       A  37      25.639  89.276  77.039                       C  
HETATM 2999  C       A  37      24.248  89.164  76.925                       C  
HETATM 3000  C       A  37      23.602  88.034  77.422                       C  
HETATM 3001  C       A  37      24.336  87.005  78.012                       C  
HETATM 3002  C       A  37      25.723  87.114  78.114                       C  
HETATM 3003  C       A  37      26.376  88.250  77.639                       C  
HETATM 3004  H       A  37      31.521  88.026  71.038                       H  
HETATM 3005  H       A  37      31.222  85.572  70.688                       H  
HETATM 3006  H       A  37      26.954  86.022  70.540                       H  
HETATM 3007  H       A  37      25.153  88.163  70.706                       H  
HETATM 3008  H       A  37      24.084  90.385  71.010                       H  
HETATM 3009  H       A  37      25.465  92.408  71.365                       H  
HETATM 3010  H       A  37      27.947  92.264  71.429                       H  
HETATM 3011  H       A  37      27.659  85.279  68.082                       H  
HETATM 3012  H       A  37      26.655  83.749  66.399                       H  
HETATM 3013  H       A  37      26.739  81.294  66.703                       H  
HETATM 3014  H       A  37      27.848  80.306  68.695                       H  
HETATM 3015  H       A  37      29.208  79.875  71.090                       H  
HETATM 3016  H       A  37      30.434  80.116  73.237                       H  
HETATM 3017  H       A  37      30.981  82.361  74.127                       H  
HETATM 3018  H       A  37      30.331  84.417  72.889                       H  
HETATM 3019  H       A  37      31.529  92.559  74.007                       H  
HETATM 3020  H       A  37      33.282  93.034  72.324                       H  
HETATM 3021  H       A  37      33.183  91.941  70.085                       H  
HETATM 3022  H       A  37      31.270  90.434  69.543                       H  
HETATM 3023  H       A  37      27.694  88.323  75.201                       H  
HETATM 3024  H       A  37      29.495  88.805  73.586                       H  
HETATM 3025  H       A  37      29.015  93.040  74.177                       H  
HETATM 3026  H       A  37      27.398  94.666  75.739                       H  
HETATM 3027  H       A  37      25.674  95.575  77.281                       H  
HETATM 3028  H       A  37      24.193  94.050  78.548                       H  
HETATM 3029  H       A  37      24.378  91.587  78.295                       H  
HETATM 3030  H       A  37      23.690  89.957  76.439                       H  
HETATM 3031  H       A  37      22.522  87.953  77.332                       H  
HETATM 3032  H       A  37      23.829  86.121  78.389                       H  
HETATM 3033  H       A  37      26.301  86.318  78.577                       H  
HETATM 3034  H       A  37      27.451  88.356  77.739                       H  
HETATM 3035  N       A  38      89.624  69.171  91.307                       N  
HETATM 3036  C       A  38      88.694  68.437  90.571                       C  
HETATM 3037  C       A  38      87.307  68.374  90.713                       C  
HETATM 3038  C       A  38      86.601  67.567  89.826                       C  
HETATM 3039  C       A  38      87.259  66.861  88.802                       C  
HETATM 3040  C       A  38      88.644  66.946  88.649                       C  
HETATM 3041  C       A  38      89.374  67.732  89.542                       C  
HETATM 3042  C       A  38      90.778  68.069  89.661                       C  
HETATM 3043  C       A  38      91.924  67.710  88.943                       C  
HETATM 3044  C       A  38      93.150  68.246  89.321                       C  
HETATM 3045  C       A  38      93.243  69.129  90.412                       C  
HETATM 3046  C       A  38      92.120  69.496  91.147                       C  
HETATM 3047  C       A  38      90.892  68.964  90.756                       C  
HETATM 3048  N       A  38      86.501  66.057  87.910                       N  
HETATM 3049  C       A  38      86.692  64.693  87.679                       C  
HETATM 3050  C       A  38      87.610  63.817  88.260                       C  
HETATM 3051  C       A  38      87.577  62.484  87.855                       C  
HETATM 3052  C       A  38      86.653  62.031  86.898                       C  
HETATM 3053  C       A  38      85.733  62.908  86.330                       C  
HETATM 3054  C       A  38      85.744  64.251  86.718                       C  
HETATM 3055  C       A  38      84.947  65.406  86.356                       C  
HETATM 3056  C       A  38      83.885  65.609  85.470                       C  
HETATM 3057  C       A  38      83.342  66.885  85.344                       C  
HETATM 3058  C       A  38      83.856  67.959  86.091                       C  
HETATM 3059  C       A  38      84.913  67.785  86.982                       C  
HETATM 3060  C       A  38      85.445  66.501  87.111                       C  
HETATM 3061  C       A  38      89.297  70.138  92.299                       C  
HETATM 3062  C       A  38      89.517  71.511  92.060                       C  
HETATM 3063  C       A  38      89.221  72.408  93.097                       C  
HETATM 3064  C       A  38      88.692  71.970  94.310                       C  
HETATM 3065  C       A  38      88.450  70.611  94.516                       C  
HETATM 3066  C       A  38      88.765  69.697  93.513                       C  
HETATM 3067  N       A  38      91.897  73.331  87.274                       N  
HETATM 3068  C       A  38      91.151  72.822  88.337                       C  
HETATM 3069  C       A  38      90.042  71.975  88.323                       C  
HETATM 3070  C       A  38      89.511  71.579  89.543                       C  
HETATM 3071  C       A  38      90.065  72.001  90.773                       C  
HETATM 3072  C       A  38      91.170  72.858  90.769                       C  
HETATM 3073  C       A  38      91.724  73.270  89.555                       C  
HETATM 3074  C       A  38      92.869  74.085  89.208                       C  
HETATM 3075  C       A  38      93.810  74.797  89.957                       C  
HETATM 3076  C       A  38      94.804  75.510  89.292                       C  
HETATM 3077  C       A  38      94.858  75.524  87.888                       C  
HETATM 3078  C       A  38      93.931  74.823  87.118                       C  
HETATM 3079  C       A  38      92.948  74.099  87.790                       C  
HETATM 3080  C       A  38      91.651  73.082  85.900                       C  
HETATM 3081  C       A  38      92.670  72.570  85.089                       C  
HETATM 3082  C       A  38      92.424  72.331  83.738                       C  
HETATM 3083  C       A  38      91.163  72.578  83.197                       C  
HETATM 3084  C       A  38      90.146  73.078  84.011                       C  
HETATM 3085  C       A  38      90.388  73.341  85.357                       C  
HETATM 3086  H       A  38      86.798  68.924  91.497                       H  
HETATM 3087  H       A  38      85.524  67.467  89.919                       H  
HETATM 3088  H       A  38      89.130  66.416  87.837                       H  
HETATM 3089  H       A  38      91.853  67.025  88.102                       H  
HETATM 3090  H       A  38      94.047  67.981  88.770                       H  
HETATM 3091  H       A  38      94.211  69.537  90.688                       H  
HETATM 3092  H       A  38      92.190  70.182  91.984                       H  
HETATM 3093  H       A  38      88.321  64.163  89.004                       H  
HETATM 3094  H       A  38      88.282  61.781  88.291                       H  
HETATM 3095  H       A  38      86.656  60.986  86.603                       H  
HETATM 3096  H       A  38      85.014  62.555  85.595                       H  
HETATM 3097  H       A  38      83.492  64.781  84.886                       H  
HETATM 3098  H       A  38      82.515  67.054  84.660                       H  
HETATM 3099  H       A  38      83.421  68.948  85.972                       H  
HETATM 3100  H       A  38      85.313  68.617  87.551                       H  
HETATM 3101  H       A  38      89.383  73.467  92.926                       H  
HETATM 3102  H       A  38      88.457  72.690  95.088                       H  
HETATM 3103  H       A  38      88.035  70.261  95.457                       H  
HETATM 3104  H       A  38      88.621  68.631  93.662                       H  
HETATM 3105  H       A  38      89.611  71.625  87.392                       H  
HETATM 3106  H       A  38      88.648  70.923  89.551                       H  
HETATM 3107  H       A  38      91.620  73.164  91.710                       H  
HETATM 3108  H       A  38      93.764  74.795  91.043                       H  
HETATM 3109  H       A  38      95.543  76.066  89.862                       H  
HETATM 3110  H       A  38      95.635  76.095  87.389                       H  
HETATM 3111  H       A  38      93.972  74.845  86.034                       H  
HETATM 3112  H       A  38      93.639  72.354  85.526                       H  
HETATM 3113  H       A  38      93.219  71.934  83.112                       H  
HETATM 3114  H       A  38      90.972  72.382  82.145                       H  
HETATM 3115  H       A  38      89.162  73.279  83.595                       H  
HETATM 3116  H       A  38      89.612  73.756  85.992                       H  
HETATM 3117  N       A  39      42.231  28.326 105.128                       N  
HETATM 3118  C       A  39      41.315  27.287 105.296                       C  
HETATM 3119  C       A  39      40.182  27.232 106.108                       C  
HETATM 3120  C       A  39      39.419  26.069 106.078                       C  
HETATM 3121  C       A  39      39.762  24.994 105.236                       C  
HETATM 3122  C       A  39      40.885  25.063 104.409                       C  
HETATM 3123  C       A  39      41.676  26.213 104.440                       C  
HETATM 3124  C       A  39      42.858  26.633 103.716                       C  
HETATM 3125  C       A  39      43.659  26.031 102.739                       C  
HETATM 3126  C       A  39      44.740  26.741 102.225                       C  
HETATM 3127  C       A  39      45.031  28.038 102.684                       C  
HETATM 3128  C       A  39      44.254  28.655 103.660                       C  
HETATM 3129  C       A  39      43.166  27.943 104.163                       C  
HETATM 3130  N       A  39      38.951  23.829 105.227                       N  
HETATM 3131  C       A  39      39.388  22.529 105.490                       C  
HETATM 3132  C       A  39      40.662  22.078 105.839                       C  
HETATM 3133  C       A  39      40.825  20.712 106.064                       C  
HETATM 3134  C       A  39      39.748  19.816 105.946                       C  
HETATM 3135  C       A  39      38.478  20.274 105.606                       C  
HETATM 3136  C       A  39      38.287  21.640 105.376                       C  
HETATM 3137  C       A  39      37.134  22.446 105.028                       C  
HETATM 3138  C       A  39      35.790  22.155 104.775                       C  
HETATM 3139  C       A  39      34.923  23.190 104.440                       C  
HETATM 3140  C       A  39      35.389  24.514 104.349                       C  
HETATM 3141  C       A  39      36.723  24.833 104.597                       C  
HETATM 3142  C       A  39      37.584  23.790 104.943                       C  
HETATM 3143  C       A  39      42.094  29.630 105.681                       C  
HETATM 3144  C       A  39      41.819  30.735 104.848                       C  
HETATM 3145  C       A  39      41.746  32.001 105.448                       C  
HETATM 3146  C       A  39      41.899  32.164 106.823                       C  
HETATM 3147  C       A  39      42.137  31.056 107.636                       C  
HETATM 3148  C       A  39      42.245  29.791 107.060                       C  
HETATM 3149  N       A  39      41.445  30.184  99.240                       N  
HETATM 3150  C       A  39      41.367  30.204 100.633                       C  
HETATM 3151  C       A  39      40.621  29.399 101.496                       C  
HETATM 3152  C       A  39      40.764  29.603 102.862                       C  
HETATM 3153  C       A  39      41.638  30.583 103.384                       C  
HETATM 3154  C       A  39      42.370  31.387 102.506                       C  
HETATM 3155  C       A  39      42.245  31.202 101.128                       C  
HETATM 3156  C       A  39      42.883  31.809  99.978                       C  
HETATM 3157  C       A  39      43.820  32.835  99.824                       C  
HETATM 3158  C       A  39      44.222  33.195  98.540                       C  
HETATM 3159  C       A  39      43.690  32.545  97.414                       C  
HETATM 3160  C       A  39      42.755  31.520  97.541                       C  
HETATM 3161  C       A  39      42.367  31.154  98.829                       C  
HETATM 3162  C       A  39      40.735  29.303  98.387                       C  
HETATM 3163  C       A  39      41.428  28.517  97.459                       C  
HETATM 3164  C       A  39      40.724  27.655  96.620                       C  
HETATM 3165  C       A  39      39.335  27.556  96.715                       C  
HETATM 3166  C       A  39      38.648  28.333  97.649                       C  
HETATM 3167  C       A  39      39.341  29.213  98.477                       C  
HETATM 3168  H       A  39      39.911  28.063 106.751                       H  
HETATM 3169  H       A  39      38.545  25.974 106.714                       H  
HETATM 3170  H       A  39      41.117  24.236 103.747                       H  
HETATM 3171  H       A  39      43.437  25.028 102.387                       H  
HETATM 3172  H       A  39      45.367  26.290 101.463                       H  
HETATM 3173  H       A  39      45.878  28.574 102.266                       H  
HETATM 3174  H       A  39      44.475  29.658 104.008                       H  
HETATM 3175  H       A  39      41.494  22.768 105.937                       H  
HETATM 3176  H       A  39      41.806  20.334 106.337                       H  
HETATM 3177  H       A  39      39.910  18.758 106.125                       H  
HETATM 3178  H       A  39      37.645  19.582 105.523                       H  
HETATM 3179  H       A  39      35.431  21.131 104.837                       H  
HETATM 3180  H       A  39      33.877  22.976 104.243                       H  
HETATM 3181  H       A  39      34.697  25.306 104.079                       H  
HETATM 3182  H       A  39      37.082  25.854 104.519                       H  
HETATM 3183  H       A  39      41.532  32.859 104.819                       H  
HETATM 3184  H       A  39      41.820  33.155 107.261                       H  
HETATM 3185  H       A  39      42.254  31.173 108.710                       H  
HETATM 3186  H       A  39      42.467  28.918 107.665                       H  
HETATM 3187  H       A  39      39.958  28.629 101.117                       H  
HETATM 3188  H       A  39      40.191  28.988 103.546                       H  
HETATM 3189  H       A  39      43.066  32.124 102.899                       H  
HETATM 3190  H       A  39      44.224  33.345 100.693                       H  
HETATM 3191  H       A  39      44.951  33.989  98.406                       H  
HETATM 3192  H       A  39      44.010  32.848  96.422                       H  
HETATM 3193  H       A  39      42.340  31.028  96.667                       H  
HETATM 3194  H       A  39      42.509  28.580  97.413                       H  
HETATM 3195  H       A  39      41.266  27.048  95.900                       H  
HETATM 3196  H       A  39      38.791  26.876  96.066                       H  
HETATM 3197  H       A  39      37.566  28.265  97.725                       H  
HETATM 3198  H       A  39      38.814  29.841  99.188                       H  
HETATM 3199  N       A  40      49.647  51.237  50.832                       N  
HETATM 3200  C       A  40      49.892  50.383  51.907                       C  
HETATM 3201  C       A  40      49.855  50.652  53.275                       C  
HETATM 3202  C       A  40      50.127  49.604  54.150                       C  
HETATM 3203  C       A  40      50.402  48.309  53.672                       C  
HETATM 3204  C       A  40      50.415  48.040  52.302                       C  
HETATM 3205  C       A  40      50.167  49.081  51.407                       C  
HETATM 3206  C       A  40      50.071  49.158  49.964                       C  
HETATM 3207  C       A  40      50.218  48.224  48.933                       C  
HETATM 3208  C       A  40      50.032  48.638  47.618                       C  
HETATM 3209  C       A  40      49.710  49.975  47.324                       C  
HETATM 3210  C       A  40      49.565  50.926  48.331                       C  
HETATM 3211  C       A  40      49.742  50.502  49.647                       C  
HETATM 3212  N       A  40      50.663  47.264  54.597                       N  
HETATM 3213  C       A  40      51.813  46.473  54.630                       C  
HETATM 3214  C       A  40      52.949  46.529  53.820                       C  
HETATM 3215  C       A  40      53.973  45.619  54.080                       C  
HETATM 3216  C       A  40      53.872  44.680  55.121                       C  
HETATM 3217  C       A  40      52.741  44.636  55.931                       C  
HETATM 3218  C       A  40      51.698  45.537  55.692                       C  
HETATM 3219  C       A  40      50.418  45.779  56.326                       C  
HETATM 3220  C       A  40      49.742  45.190  57.399                       C  
HETATM 3221  C       A  40      48.482  45.664  57.748                       C  
HETATM 3222  C       A  40      47.888  46.719  57.032                       C  
HETATM 3223  C       A  40      48.540  47.325  55.959                       C  
HETATM 3224  C       A  40      49.808  46.851  55.621                       C  
HETATM 3225  C       A  40      49.161  52.569  50.946                       C  
HETATM 3226  C       A  40      47.850  52.890  50.536                       C  
HETATM 3227  C       A  40      47.449  54.232  50.627                       C  
HETATM 3228  C       A  40      48.297  55.212  51.139                       C  
HETATM 3229  C       A  40      49.579  54.870  51.571                       C  
HETATM 3230  C       A  40      50.012  53.550  51.462                       C  
HETATM 3231  N       A  40      44.454  49.024  48.211                       N  
HETATM 3232  C       A  40      45.278  49.867  48.958                       C  
HETATM 3233  C       A  40      45.910  49.640  50.181                       C  
HETATM 3234  C       A  40      46.723  50.645  50.689                       C  
HETATM 3235  C       A  40      46.926  51.862  50.001                       C  
HETATM 3236  C       A  40      46.276  52.077  48.782                       C  
HETATM 3237  C       A  40      45.455  51.083  48.249                       C  
HETATM 3238  C       A  40      44.701  50.965  47.017                       C  
HETATM 3239  C       A  40      44.484  51.821  45.934                       C  
HETATM 3240  C       A  40      43.672  51.393  44.887                       C  
HETATM 3241  C       A  40      43.071  50.123  44.919                       C  
HETATM 3242  C       A  40      43.272  49.251  45.988                       C  
HETATM 3243  C       A  40      44.099  49.680  47.026                       C  
HETATM 3244  C       A  40      44.069  47.710  48.577                       C  
HETATM 3245  C       A  40      44.300  46.644  47.700                       C  
HETATM 3246  C       A  40      43.916  45.354  48.064                       C  
HETATM 3247  C       A  40      43.324  45.118  49.305                       C  
HETATM 3248  C       A  40      43.105  46.182  50.181                       C  
HETATM 3249  C       A  40      43.466  47.478  49.818                       C  
HETATM 3250  H       A  40      49.635  51.648  53.645                       H  
HETATM 3251  H       A  40      50.136  49.777  55.221                       H  
HETATM 3252  H       A  40      50.603  47.030  51.954                       H  
HETATM 3253  H       A  40      50.470  47.192  49.159                       H  
HETATM 3254  H       A  40      50.137  47.923  46.807                       H  
HETATM 3255  H       A  40      49.567  50.275  46.290                       H  
HETATM 3256  H       A  40      49.311  51.955  48.105                       H  
HETATM 3257  H       A  40      53.032  47.257  53.021                       H  
HETATM 3258  H       A  40      54.868  45.641  53.465                       H  
HETATM 3259  H       A  40      54.687  43.983  55.294                       H  
HETATM 3260  H       A  40      52.667  43.914  56.739                       H  
HETATM 3261  H       A  40      50.196  44.370  57.948                       H  
HETATM 3262  H       A  40      47.948  45.215  58.581                       H  
HETATM 3263  H       A  40      46.900  47.069  57.318                       H  
HETATM 3264  H       A  40      48.077  48.133  55.403                       H  
HETATM 3265  H       A  40      46.442  54.492  50.317                       H  
HETATM 3266  H       A  40      47.952  56.239  51.213                       H  
HETATM 3267  H       A  40      50.245  55.627  51.975                       H  
HETATM 3268  H       A  40      51.017  53.265  51.756                       H  
HETATM 3269  H       A  40      45.783  48.706  50.717                       H  
HETATM 3270  H       A  40      47.221  50.486  51.639                       H  
HETATM 3271  H       A  40      46.449  52.999  48.233                       H  
HETATM 3272  H       A  40      44.939  52.807  45.912                       H  
HETATM 3273  H       A  40      43.495  52.048  44.039                       H  
HETATM 3274  H       A  40      42.433  49.813  44.098                       H  
HETATM 3275  H       A  40      42.799  48.275  46.012                       H  
HETATM 3276  H       A  40      44.787  46.834  46.750                       H  
HETATM 3277  H       A  40      44.096  44.530  47.379                       H  
HETATM 3278  H       A  40      43.035  44.110  49.588                       H  
HETATM 3279  H       A  40      42.640  46.006  51.147                       H  
HETATM 3280  H       A  40      43.275  48.315  50.481                       H  
HETATM 3281  N       A  41      26.421  60.504 139.475                       N  
HETATM 3282  C       A  41      27.650  59.852 139.365                       C  
HETATM 3283  C       A  41      28.311  59.400 138.223                       C  
HETATM 3284  C       A  41      29.550  58.788 138.390                       C  
HETATM 3285  C       A  41      30.130  58.656 139.666                       C  
HETATM 3286  C       A  41      29.475  59.131 140.803                       C  
HETATM 3287  C       A  41      28.221  59.728 140.660                       C  
HETATM 3288  C       A  41      27.295  60.344 141.587                       C  
HETATM 3289  C       A  41      27.302  60.545 142.972                       C  
HETATM 3290  C       A  41      26.232  61.212 143.560                       C  
HETATM 3291  C       A  41      25.155  61.670 142.781                       C  
HETATM 3292  C       A  41      25.120  61.476 141.403                       C  
HETATM 3293  C       A  41      26.201  60.817 140.818                       C  
HETATM 3294  N       A  41      31.402  58.036 139.793                       N  
HETATM 3295  C       A  41      31.690  56.923 140.585                       C  
HETATM 3296  C       A  41      30.837  56.162 141.386                       C  
HETATM 3297  C       A  41      31.388  55.079 142.070                       C  
HETATM 3298  C       A  41      32.752  54.759 141.958                       C  
HETATM 3299  C       A  41      33.594  55.516 141.150                       C  
HETATM 3300  C       A  41      33.068  56.608 140.452                       C  
HETATM 3301  C       A  41      33.633  57.579 139.537                       C  
HETATM 3302  C       A  41      34.916  57.796 139.026                       C  
HETATM 3303  C       A  41      35.128  58.861 138.156                       C  
HETATM 3304  C       A  41      34.070  59.714 137.796                       C  
HETATM 3305  C       A  41      32.781  59.520 138.289                       C  
HETATM 3306  C       A  41      32.574  58.444 139.153                       C  
HETATM 3307  C       A  41      25.645  60.966 138.375                       C  
HETATM 3308  C       A  41      25.512  62.348 138.124                       C  
HETATM 3309  C       A  41      24.692  62.740 137.056                       C  
HETATM 3310  C       A  41      24.058  61.803 136.242                       C  
HETATM 3311  C       A  41      24.228  60.440 136.485                       C  
HETATM 3312  C       A  41      25.012  60.025 137.560                       C  
HETATM 3313  N       A  41      27.838  66.204 141.531                       N  
HETATM 3314  C       A  41      27.457  65.199 140.642                       C  
HETATM 3315  C       A  41      28.211  64.156 140.099                       C  
HETATM 3316  C       A  41      27.566  63.255 139.264                       C  
HETATM 3317  C       A  41      26.188  63.363 138.967                       C  
HETATM 3318  C       A  41      25.451  64.418 139.511                       C  
HETATM 3319  C       A  41      26.075  65.339 140.355                       C  
HETATM 3320  C       A  41      25.603  66.483 141.108                       C  
HETATM 3321  C       A  41      24.360  67.112 141.228                       C  
HETATM 3322  C       A  41      24.247  68.232 142.048                       C  
HETATM 3323  C       A  41      25.365  68.730 142.739                       C  
HETATM 3324  C       A  41      26.614  68.120 142.636                       C  
HETATM 3325  C       A  41      26.718  66.991 141.825                       C  
HETATM 3326  C       A  41      29.136  66.378 142.073                       C  
HETATM 3327  C       A  41      29.313  66.441 143.460                       C  
HETATM 3328  C       A  41      30.592  66.616 143.987                       C  
HETATM 3329  C       A  41      31.697  66.707 143.140                       C  
HETATM 3330  C       A  41      31.518  66.634 141.758                       C  
HETATM 3331  C       A  41      30.242  66.481 141.221                       C  
HETATM 3332  H       A  41      27.869  59.509 137.238                       H  
HETATM 3333  H       A  41      30.085  58.398 137.531                       H  
HETATM 3334  H       A  41      29.950  59.044 141.774                       H  
HETATM 3335  H       A  41      28.133  60.189 143.575                       H  
HETATM 3336  H       A  41      26.226  61.381 144.633                       H  
HETATM 3337  H       A  41      24.332  62.191 143.262                       H  
HETATM 3338  H       A  41      24.293  61.835 140.801                       H  
HETATM 3339  H       A  41      29.782  56.404 141.469                       H  
HETATM 3340  H       A  41      30.746  54.471 142.700                       H  
HETATM 3341  H       A  41      33.149  53.910 142.507                       H  
HETATM 3342  H       A  41      34.648  55.263 141.059                       H  
HETATM 3343  H       A  41      35.736  57.142 139.310                       H  
HETATM 3344  H       A  41      36.121  59.038 137.752                       H  
HETATM 3345  H       A  41      34.260  60.543 137.120                       H  
HETATM 3346  H       A  41      31.968  60.184 138.016                       H  
HETATM 3347  H       A  41      24.583  63.801 136.850                       H  
HETATM 3348  H       A  41      23.443  62.137 135.412                       H  
HETATM 3349  H       A  41      23.740  59.702 135.854                       H  
HETATM 3350  H       A  41      25.130  58.971 137.793                       H  
HETATM 3351  H       A  41      29.265  64.044 140.328                       H  
HETATM 3352  H       A  41      28.136  62.440 138.832                       H  
HETATM 3353  H       A  41      24.385  64.493 139.311                       H  
HETATM 3354  H       A  41      23.498  66.734 140.686                       H  
HETATM 3355  H       A  41      23.287  68.729 142.152                       H  
HETATM 3356  H       A  41      25.257  69.610 143.365                       H  
HETATM 3357  H       A  41      27.476  68.515 143.164                       H  
HETATM 3358  H       A  41      28.451  66.340 144.110                       H  
HETATM 3359  H       A  41      30.724  66.665 145.064                       H  
HETATM 3360  H       A  41      32.693  66.834 143.555                       H  
HETATM 3361  H       A  41      32.374  66.710 141.093                       H  
HETATM 3362  H       A  41      30.089  66.450 140.147                       H  
HETATM 3363  N       A  42      55.248  72.335  37.733                       N  
HETATM 3364  C       A  42      54.396  73.439  37.700                       C  
HETATM 3365  C       A  42      53.018  73.484  37.487                       C  
HETATM 3366  C       A  42      52.398  74.730  37.520                       C  
HETATM 3367  C       A  42      53.130  75.902  37.788                       C  
HETATM 3368  C       A  42      54.506  75.848  38.022                       C  
HETATM 3369  C       A  42      55.151  74.611  37.972                       C  
HETATM 3370  C       A  42      56.518  74.187  38.190                       C  
HETATM 3371  C       A  42      57.702  74.863  38.505                       C  
HETATM 3372  C       A  42      58.873  74.129  38.670                       C  
HETATM 3373  C       A  42      58.872  72.731  38.515                       C  
HETATM 3374  C       A  42      57.709  72.036  38.194                       C  
HETATM 3375  C       A  42      56.538  72.777  38.041                       C  
HETATM 3376  N       A  42      52.458  77.152  37.824                       N  
HETATM 3377  C       A  42      52.768  78.267  37.043                       C  
HETATM 3378  C       A  42      53.748  78.414  36.060                       C  
HETATM 3379  C       A  42      53.836  79.646  35.415                       C  
HETATM 3380  C       A  42      52.969  80.705  35.735                       C  
HETATM 3381  C       A  42      51.988  80.548  36.710                       C  
HETATM 3382  C       A  42      51.878  79.323  37.374                       C  
HETATM 3383  C       A  42      50.991  78.816  38.402                       C  
HETATM 3384  C       A  42      49.930  79.369  39.124                       C  
HETATM 3385  C       A  42      49.283  78.593  40.081                       C  
HETATM 3386  C       A  42      49.691  77.270  40.325                       C  
HETATM 3387  C       A  42      50.745  76.692  39.619                       C  
HETATM 3388  C       A  42      51.382  77.474  38.654                       C  
HETATM 3389  C       A  42      54.824  70.978  37.687                       C  
HETATM 3390  C       A  42      54.930  70.156  38.829                       C  
HETATM 3391  C       A  42      54.541  68.813  38.703                       C  
HETATM 3392  C       A  42      54.031  68.312  37.507                       C  
HETATM 3393  C       A  42      53.903  69.148  36.398                       C  
HETATM 3394  C       A  42      54.311  70.477  36.488                       C  
HETATM 3395  N       A  42      57.225  72.050  43.628                       N  
HETATM 3396  C       A  42      56.507  71.718  42.478                       C  
HETATM 3397  C       A  42      55.475  72.410  41.842                       C  
HETATM 3398  C       A  42      54.959  71.872  40.670                       C  
HETATM 3399  C       A  42      55.455  70.671  40.116                       C  
HETATM 3400  C       A  42      56.483  69.986  40.771                       C  
HETATM 3401  C       A  42      57.020  70.505  41.951                       C  
HETATM 3402  C       A  42      58.097  70.088  42.825                       C  
HETATM 3403  C       A  42      58.962  68.990  42.834                       C  
HETATM 3404  C       A  42      59.902  68.879  43.854                       C  
HETATM 3405  C       A  42      59.978  69.849  44.867                       C  
HETATM 3406  C       A  42      59.127  70.953  44.881                       C  
HETATM 3407  C       A  42      58.197  71.067  43.848                       C  
HETATM 3408  C       A  42      57.024  73.207  44.421                       C  
HETATM 3409  C       A  42      58.096  74.066  44.690                       C  
HETATM 3410  C       A  42      57.894  75.201  45.473                       C  
HETATM 3411  C       A  42      56.625  75.496  45.972                       C  
HETATM 3412  C       A  42      55.555  74.644  45.692                       C  
HETATM 3413  C       A  42      55.753  73.495  44.929                       C  
HETATM 3414  H       A  42      52.450  72.581  37.290                       H  
HETATM 3415  H       A  42      51.332  74.813  37.333                       H  
HETATM 3416  H       A  42      55.048  76.758  38.253                       H  
HETATM 3417  H       A  42      57.704  75.943  38.622                       H  
HETATM 3418  H       A  42      59.798  74.638  38.920                       H  
HETATM 3419  H       A  42      59.796  72.178  38.651                       H  
HETATM 3420  H       A  42      57.707  70.958  38.081                       H  
HETATM 3421  H       A  42      54.414  77.596  35.807                       H  
HETATM 3422  H       A  42      54.590  79.787  34.646                       H  
HETATM 3423  H       A  42      53.067  81.653  35.215                       H  
HETATM 3424  H       A  42      51.314  81.366  36.952                       H  
HETATM 3425  H       A  42      49.619  80.395  38.942                       H  
HETATM 3426  H       A  42      48.456  79.012  40.647                       H  
HETATM 3427  H       A  42      49.176  76.683  41.081                       H  
HETATM 3428  H       A  42      51.063  75.674  39.815                       H  
HETATM 3429  H       A  42      54.615  68.170  39.575                       H  
HETATM 3430  H       A  42      53.723  67.272  37.446                       H  
HETATM 3431  H       A  42      53.503  68.766  35.462                       H  
HETATM 3432  H       A  42      54.256  71.139  35.629                       H  
HETATM 3433  H       A  42      55.091  73.342  42.240                       H  
HETATM 3434  H       A  42      54.155  72.395  40.164                       H  
HETATM 3435  H       A  42      56.889  69.077  40.337                       H  
HETATM 3436  H       A  42      58.897  68.233  42.057                       H  
HETATM 3437  H       A  42      60.581  68.031  43.872                       H  
HETATM 3438  H       A  42      60.711  69.738  45.660                       H  
HETATM 3439  H       A  42      59.184  71.695  45.671                       H  
HETATM 3440  H       A  42      59.072  73.843  44.273                       H  
HETATM 3441  H       A  42      58.730  75.864  45.680                       H  
HETATM 3442  H       A  42      56.469  76.387  46.574                       H  
HETATM 3443  H       A  42      54.566  74.865  46.082                       H  
HETATM 3444  H       A  42      54.934  72.812  44.729                       H  
HETATM 3445  N       A  43      87.813 121.156  73.603                       N  
HETATM 3446  C       A  43      88.505 121.735  74.666                       C  
HETATM 3447  C       A  43      89.003 121.139  75.825                       C  
HETATM 3448  C       A  43      89.680 121.950  76.732                       C  
HETATM 3449  C       A  43      89.881 123.319  76.475                       C  
HETATM 3450  C       A  43      89.401 123.906  75.303                       C  
HETATM 3451  C       A  43      88.700 123.115  74.391                       C  
HETATM 3452  C       A  43      88.105 123.371  73.095                       C  
HETATM 3453  C       A  43      87.990 124.511  72.292                       C  
HETATM 3454  C       A  43      87.358 124.403  71.057                       C  
HETATM 3455  C       A  43      86.834 123.172  70.624                       C  
HETATM 3456  C       A  43      86.930 122.025  71.407                       C  
HETATM 3457  C       A  43      87.574 122.138  72.638                       C  
HETATM 3458  N       A  43      90.587 124.109  77.420                       N  
HETATM 3459  C       A  43      90.105 125.265  78.039                       C  
HETATM 3460  C       A  43      88.859 125.882  77.912                       C  
HETATM 3461  C       A  43      88.629 127.032  78.665                       C  
HETATM 3462  C       A  43      89.611 127.554  79.525                       C  
HETATM 3463  C       A  43      90.847 126.927  79.654                       C  
HETATM 3464  C       A  43      91.105 125.772  78.911                       C  
HETATM 3465  C       A  43      92.241 124.878  78.809                       C  
HETATM 3466  C       A  43      93.506 124.850  79.402                       C  
HETATM 3467  C       A  43      94.392 123.832  79.062                       C  
HETATM 3468  C       A  43      94.026 122.845  78.130                       C  
HETATM 3469  C       A  43      92.771 122.848  77.524                       C  
HETATM 3470  C       A  43      91.884 123.866  77.878                       C  
HETATM 3471  C       A  43      87.594 119.759  73.438                       C  
HETATM 3472  C       A  43      88.260 119.047  72.419                       C  
HETATM 3473  C       A  43      87.963 117.683  72.277                       C  
HETATM 3474  C       A  43      87.072 117.039  73.134                       C  
HETATM 3475  C       A  43      86.449 117.752  74.158                       C  
HETATM 3476  C       A  43      86.703 119.115  74.300                       C  
HETATM 3477  N       A  43      91.679 121.642  68.751                       N  
HETATM 3478  C       A  43      90.975 121.050  69.800                       C  
HETATM 3479  C       A  43      91.138 121.200  71.178                       C  
HETATM 3480  C       A  43      90.260 120.521  72.013                       C  
HETATM 3481  C       A  43      89.222 119.707  71.505                       C  
HETATM 3482  C       A  43      89.080 119.561  70.122                       C  
HETATM 3483  C       A  43      89.949 120.234  69.260                       C  
HETATM 3484  C       A  43      90.040 120.340  67.819                       C  
HETATM 3485  C       A  43      89.322 119.772  66.762                       C  
HETATM 3486  C       A  43      89.687 120.081  65.455                       C  
HETATM 3487  C       A  43      90.766 120.943  65.196                       C  
HETATM 3488  C       A  43      91.498 121.522  66.232                       C  
HETATM 3489  C       A  43      91.118 121.220  67.540                       C  
HETATM 3490  C       A  43      92.761 122.547  68.890                       C  
HETATM 3491  C       A  43      92.712 123.798  68.264                       C  
HETATM 3492  C       A  43      93.781 124.683  68.402                       C  
HETATM 3493  C       A  43      94.887 124.336  69.178                       C  
HETATM 3494  C       A  43      94.928 123.093  69.810                       C  
HETATM 3495  C       A  43      93.875 122.193  69.660                       C  
HETATM 3496  H       A  43      88.856 120.082  76.020                       H  
HETATM 3497  H       A  43      90.059 121.532  77.659                       H  
HETATM 3498  H       A  43      89.590 124.956  75.110                       H  
HETATM 3499  H       A  43      88.391 125.463  72.628                       H  
HETATM 3500  H       A  43      87.265 125.277  70.420                       H  
HETATM 3501  H       A  43      86.348 123.110  69.655                       H  
HETATM 3502  H       A  43      86.533 121.075  71.070                       H  
HETATM 3503  H       A  43      88.098 125.477  77.254                       H  
HETATM 3504  H       A  43      87.668 127.533  78.585                       H  
HETATM 3505  H       A  43      89.399 128.454  80.096                       H  
HETATM 3506  H       A  43      91.602 127.328  80.325                       H  
HETATM 3507  H       A  43      93.794 125.617  80.116                       H  
HETATM 3508  H       A  43      95.378 123.800  79.517                       H  
HETATM 3509  H       A  43      94.735 122.063  77.873                       H  
HETATM 3510  H       A  43      92.493 122.090  76.800                       H  
HETATM 3511  H       A  43      88.470 117.121  71.498                       H  
HETATM 3512  H       A  43      86.876 115.978  73.010                       H  
HETATM 3513  H       A  43      85.755 117.257  74.833                       H  
HETATM 3514  H       A  43      86.203 119.701  75.064                       H  
HETATM 3515  H       A  43      91.915 121.832  71.589                       H  
HETATM 3516  H       A  43      90.372 120.624  73.086                       H  
HETATM 3517  H       A  43      88.267 118.960  69.722                       H  
HETATM 3518  H       A  43      88.494 119.098  66.960                       H  
HETATM 3519  H       A  43      89.137 119.648  64.624                       H  
HETATM 3520  H       A  43      91.041 121.162  64.170                       H  
HETATM 3521  H       A  43      92.336 122.179  66.027                       H  
HETATM 3522  H       A  43      91.835 124.069  67.687                       H  
HETATM 3523  H       A  43      93.739 125.652  67.913                       H  
HETATM 3524  H       A  43      95.714 125.032  69.290                       H  
HETATM 3525  H       A  43      95.789 122.814  70.411                       H  
HETATM 3526  H       A  43      93.909 121.213  70.125                       H  
HETATM 3527  N       A  44      23.885 120.438  42.704                       N  
HETATM 3528  C       A  44      24.737 121.539  42.617                       C  
HETATM 3529  C       A  44      25.755 121.797  41.698                       C  
HETATM 3530  C       A  44      26.453 122.994  41.824                       C  
HETATM 3531  C       A  44      26.126 123.926  42.827                       C  
HETATM 3532  C       A  44      25.092 123.673  43.730                       C  
HETATM 3533  C       A  44      24.393 122.469  43.635                       C  
HETATM 3534  C       A  44      23.274 121.902  44.359                       C  
HETATM 3535  C       A  44      22.498 122.339  45.438                       C  
HETATM 3536  C       A  44      21.455 121.536  45.886                       C  
HETATM 3537  C       A  44      21.187 120.299  45.273                       C  
HETATM 3538  C       A  44      21.948 119.837  44.203                       C  
HETATM 3539  C       A  44      22.985 120.653  43.752                       C  
HETATM 3540  N       A  44      26.856 125.141  42.915                       N  
HETATM 3541  C       A  44      27.549 125.597  44.039                       C  
HETATM 3542  C       A  44      27.712 124.987  45.284                       C  
HETATM 3543  C       A  44      28.474 125.661  46.238                       C  
HETATM 3544  C       A  44      29.061 126.908  45.960                       C  
HETATM 3545  C       A  44      28.901 127.505  44.713                       C  
HETATM 3546  C       A  44      28.142 126.851  43.737                       C  
HETATM 3547  C       A  44      27.789 127.162  42.367                       C  
HETATM 3548  C       A  44      28.060 128.239  41.518                       C  
HETATM 3549  C       A  44      27.538 128.234  40.228                       C  
HETATM 3550  C       A  44      26.743 127.164  39.781                       C  
HETATM 3551  C       A  44      26.458 126.077  40.605                       C  
HETATM 3552  C       A  44      26.994 126.084  41.894                       C  
HETATM 3553  C       A  44      23.807 119.391  41.744                       C  
HETATM 3554  C       A  44      22.673 119.262  40.916                       C  
HETATM 3555  C       A  44      22.636 118.178  40.025                       C  
HETATM 3556  C       A  44      23.696 117.279  39.929                       C  
HETATM 3557  C       A  44      24.825 117.441  40.733                       C  
HETATM 3558  C       A  44      24.872 118.491  41.648                       C  
HETATM 3559  N       A  44      18.234 122.714  41.430                       N  
HETATM 3560  C       A  44      19.434 122.028  41.240                       C  
HETATM 3561  C       A  44      20.730 122.525  41.084                       C  
HETATM 3562  C       A  44      21.765 121.610  40.956                       C  
HETATM 3563  C       A  44      21.540 120.215  40.990                       C  
HETATM 3564  C       A  44      20.236 119.735  41.136                       C  
HETATM 3565  C       A  44      19.176 120.634  41.269                       C  
HETATM 3566  C       A  44      17.753 120.474  41.486                       C  
HETATM 3567  C       A  44      16.913 119.362  41.597                       C  
HETATM 3568  C       A  44      15.550 119.563  41.795                       C  
HETATM 3569  C       A  44      15.021 120.862  41.875                       C  
HETATM 3570  C       A  44      15.837 121.987  41.768                       C  
HETATM 3571  C       A  44      17.203 121.779  41.584                       C  
HETATM 3572  C       A  44      18.089 124.123  41.491                       C  
HETATM 3573  C       A  44      17.467 124.715  42.595                       C  
HETATM 3574  C       A  44      17.324 126.101  42.648                       C  
HETATM 3575  C       A  44      17.817 126.900  41.617                       C  
HETATM 3576  C       A  44      18.447 126.307  40.522                       C  
HETATM 3577  C       A  44      18.576 124.921  40.450                       C  
HETATM 3578  H       A  44      26.002 121.084  40.919                       H  
HETATM 3579  H       A  44      27.270 123.222  41.147                       H  
HETATM 3580  H       A  44      24.837 124.415  44.479                       H  
HETATM 3581  H       A  44      22.707 123.293  45.914                       H  
HETATM 3582  H       A  44      20.840 121.864  46.718                       H  
HETATM 3583  H       A  44      20.365 119.689  45.638                       H  
HETATM 3584  H       A  44      21.737 118.887  43.726                       H  
HETATM 3585  H       A  44      27.266 124.022  45.499                       H  
HETATM 3586  H       A  44      28.617 125.209  47.215                       H  
HETATM 3587  H       A  44      29.646 127.407  46.727                       H  
HETATM 3588  H       A  44      29.361 128.466  44.497                       H  
HETATM 3589  H       A  44      28.667 129.071  41.865                       H  
HETATM 3590  H       A  44      27.743 129.065  39.560                       H  
HETATM 3591  H       A  44      26.340 127.183  38.772                       H  
HETATM 3592  H       A  44      25.838 125.256  40.261                       H  
HETATM 3593  H       A  44      21.770 118.069  39.379                       H  
HETATM 3594  H       A  44      23.646 116.459  39.218                       H  
HETATM 3595  H       A  44      25.657 116.746  40.663                       H  
HETATM 3596  H       A  44      25.722 118.618  42.311                       H  
HETATM 3597  H       A  44      20.927 123.591  41.073                       H  
HETATM 3598  H       A  44      22.778 121.978  40.832                       H  
HETATM 3599  H       A  44      20.057 118.664  41.192                       H  
HETATM 3600  H       A  44      17.319 118.357  41.525                       H  
HETATM 3601  H       A  44      14.886 118.708  41.885                       H  
HETATM 3602  H       A  44      13.953 120.996  42.020                       H  
HETATM 3603  H       A  44      15.422 122.988  41.821                       H  
HETATM 3604  H       A  44      17.113 124.087  43.405                       H  
HETATM 3605  H       A  44      16.839 126.556  43.507                       H  
HETATM 3606  H       A  44      17.712 127.980  41.666                       H  
HETATM 3607  H       A  44      18.829 126.923  39.712                       H  
HETATM 3608  H       A  44      19.039 124.449  39.590                       H  
HETATM 3609  N       A  45      84.598 102.783  38.344                       N  
HETATM 3610  C       A  45      85.935 102.713  38.731                       C  
HETATM 3611  C       A  45      86.995 102.032  38.130                       C  
HETATM 3612  C       A  45      88.252 102.141  38.717                       C  
HETATM 3613  C       A  45      88.455 102.935  39.862                       C  
HETATM 3614  C       A  45      87.396 103.632  40.446                       C  
HETATM 3615  C       A  45      86.123 103.519  39.886                       C  
HETATM 3616  C       A  45      84.837 104.108  40.198                       C  
HETATM 3617  C       A  45      84.391 104.987  41.191                       C  
HETATM 3618  C       A  45      83.056 105.380  41.191                       C  
HETATM 3619  C       A  45      82.165 104.899  40.216                       C  
HETATM 3620  C       A  45      82.582 104.018  39.222                       C  
HETATM 3621  C       A  45      83.923 103.636  39.221                       C  
HETATM 3622  N       A  45      89.756 103.029  40.423                       N  
HETATM 3623  C       A  45      90.100 102.713  41.739                       C  
HETATM 3624  C       A  45      89.298 102.221  42.770                       C  
HETATM 3625  C       A  45      89.906 101.974  44.000                       C  
HETATM 3626  C       A  45      91.277 102.206  44.199                       C  
HETATM 3627  C       A  45      92.073 102.687  43.164                       C  
HETATM 3628  C       A  45      91.490 102.944  41.920                       C  
HETATM 3629  C       A  45      92.002 103.422  40.652                       C  
HETATM 3630  C       A  45      93.266 103.821  40.207                       C  
HETATM 3631  C       A  45      93.417 104.256  38.894                       C  
HETATM 3632  C       A  45      92.314 104.301  38.023                       C  
HETATM 3633  C       A  45      91.043 103.907  38.439                       C  
HETATM 3634  C       A  45      90.902 103.462  39.754                       C  
HETATM 3635  C       A  45      84.073 102.255  37.131                       C  
HETATM 3636  C       A  45      83.642 103.118  36.102                       C  
HETATM 3637  C       A  45      83.088 102.536  34.952                       C  
HETATM 3638  C       A  45      82.999 101.153  34.807                       C  
HETATM 3639  C       A  45      83.461 100.313  35.821                       C  
HETATM 3640  C       A  45      83.986 100.868  36.986                       C  
HETATM 3641  N       A  45      83.734 108.730  36.726                       N  
HETATM 3642  C       A  45      83.917 107.355  36.579                       C  
HETATM 3643  C       A  45      85.052 106.577  36.815                       C  
HETATM 3644  C       A  45      84.948 105.204  36.631                       C  
HETATM 3645  C       A  45      83.740 104.592  36.227                       C  
HETATM 3646  C       A  45      82.616 105.387  35.986                       C  
HETATM 3647  C       A  45      82.693 106.770  36.165                       C  
HETATM 3648  C       A  45      81.728 107.845  36.057                       C  
HETATM 3649  C       A  45      80.380 107.898  35.691                       C  
HETATM 3650  C       A  45      79.732 109.130  35.678                       C  
HETATM 3651  C       A  45      80.421 110.306  36.020                       C  
HETATM 3652  C       A  45      81.765 110.279  36.389                       C  
HETATM 3653  C       A  45      82.405 109.040  36.414                       C  
HETATM 3654  C       A  45      84.721 109.653  37.152                       C  
HETATM 3655  C       A  45      84.468 110.494  38.242                       C  
HETATM 3656  C       A  45      85.441 111.403  38.655                       C  
HETATM 3657  C       A  45      86.673 111.462  38.002                       C  
HETATM 3658  C       A  45      86.926 110.614  36.923                       C  
HETATM 3659  C       A  45      85.951 109.718  36.489                       C  
HETATM 3660  H       A  45      86.842 101.427  37.242                       H  
HETATM 3661  H       A  45      89.098 101.606  38.297                       H  
HETATM 3662  H       A  45      87.578 104.259  41.312                       H  
HETATM 3663  H       A  45      85.078 105.356  41.947                       H  
HETATM 3664  H       A  45      82.696 106.066  41.952                       H  
HETATM 3665  H       A  45      81.129 105.222  40.233                       H  
HETATM 3666  H       A  45      81.897 103.652  38.466                       H  
HETATM 3667  H       A  45      88.240 102.034  42.616                       H  
HETATM 3668  H       A  45      89.304 101.591  44.819                       H  
HETATM 3669  H       A  45      91.718 102.005  45.171                       H  
HETATM 3670  H       A  45      93.135 102.860  43.318                       H  
HETATM 3671  H       A  45      94.117 103.795  40.882                       H  
HETATM 3672  H       A  45      94.394 104.568  38.537                       H  
HETATM 3673  H       A  45      92.453 104.650  37.003                       H  
HETATM 3674  H       A  45      90.192 103.949  37.767                       H  
HETATM 3675  H       A  45      82.754 103.189  34.151                       H  
HETATM 3676  H       A  45      82.580 100.732  33.898                       H  
HETATM 3677  H       A  45      83.398  99.234  35.715                       H  
HETATM 3678  H       A  45      84.318 100.238  37.806                       H  
HETATM 3679  H       A  45      85.984 107.023  37.142                       H  
HETATM 3680  H       A  45      85.821 104.585  36.808                       H  
HETATM 3681  H       A  45      81.676 104.922  35.703                       H  
HETATM 3682  H       A  45      79.849 106.991  35.417                       H  
HETATM 3683  H       A  45      78.684 109.186  35.397                       H  
HETATM 3684  H       A  45      79.900 111.258  35.994                       H  
HETATM 3685  H       A  45      82.295 111.192  36.643                       H  
HETATM 3686  H       A  45      83.519 110.420  38.761                       H  
HETATM 3687  H       A  45      85.240 112.054  39.501                       H  
HETATM 3688  H       A  45      87.432 112.165  38.333                       H  
HETATM 3689  H       A  45      87.881 110.659  36.406                       H  
HETATM 3690  H       A  45      86.128 109.074  35.634                       H  
HETATM 3691  N       A  46      99.000  52.890  38.618                       N  
HETATM 3692  C       A  46      98.600  54.219  38.482                       C  
HETATM 3693  C       A  46      97.313  54.755  38.450                       C  
HETATM 3694  C       A  46      97.188  56.136  38.320                       C  
HETATM 3695  C       A  46      98.323  56.966  38.252                       C  
HETATM 3696  C       A  46      99.610  56.426  38.307                       C  
HETATM 3697  C       A  46      99.756  55.042  38.415                       C  
HETATM 3698  C       A  46     100.902  54.164  38.528                       C  
HETATM 3699  C       A  46     102.286  54.375  38.543                       C  
HETATM 3700  C       A  46     103.132  53.281  38.691                       C  
HETATM 3701  C       A  46     102.610  51.981  38.815                       C  
HETATM 3702  C       A  46     101.238  51.743  38.796                       C  
HETATM 3703  C       A  46     100.396  52.845  38.658                       C  
HETATM 3704  N       A  46      98.154  58.371  38.132                       N  
HETATM 3705  C       A  46      98.676  59.170  37.113                       C  
HETATM 3706  C       A  46      99.431  58.802  35.998                       C  
HETATM 3707  C       A  46      99.816  59.811  35.117                       C  
HETATM 3708  C       A  46      99.458  61.152  35.336                       C  
HETATM 3709  C       A  46      98.696  61.511  36.445                       C  
HETATM 3710  C       A  46      98.295  60.519  37.345                       C  
HETATM 3711  C       A  46      97.508  60.528  38.562                       C  
HETATM 3712  C       A  46      96.873  61.533  39.296                       C  
HETATM 3713  C       A  46      96.197  61.195  40.464                       C  
HETATM 3714  C       A  46      96.154  59.862  40.907                       C  
HETATM 3715  C       A  46      96.777  58.839  40.194                       C  
HETATM 3716  C       A  46      97.445  59.184  39.018                       C  
HETATM 3717  C       A  46      98.126  51.802  38.896                       C  
HETATM 3718  C       A  46      98.159  51.161  40.153                       C  
HETATM 3719  C       A  46      97.307  50.063  40.346                       C  
HETATM 3720  C       A  46      96.429  49.638  39.351                       C  
HETATM 3721  C       A  46      96.386  50.305  38.126                       C  
HETATM 3722  C       A  46      97.245  51.379  37.898                       C  
HETATM 3723  N       A  46     101.869  52.662  44.136                       N  
HETATM 3724  C       A  46     100.870  52.478  43.180                       C  
HETATM 3725  C       A  46     100.042  53.419  42.564                       C  
HETATM 3726  C       A  46      99.151  52.966  41.600                       C  
HETATM 3727  C       A  46      99.074  51.604  41.231                       C  
HETATM 3728  C       A  46      99.903  50.675  41.865                       C  
HETATM 3729  C       A  46     100.809  51.103  42.838                       C  
HETATM 3730  C       A  46     101.821  50.428  43.625                       C  
HETATM 3731  C       A  46     102.229  49.096  43.734                       C  
HETATM 3732  C       A  46     103.251  48.773  44.622                       C  
HETATM 3733  C       A  46     103.861  49.768  45.405                       C  
HETATM 3734  C       A  46     103.472  51.103  45.315                       C  
HETATM 3735  C       A  46     102.458  51.422  44.413                       C  
HETATM 3736  C       A  46     102.248  53.904  44.705                       C  
HETATM 3737  C       A  46     103.583  54.319  44.654                       C  
HETATM 3738  C       A  46     103.951  55.539  45.219                       C  
HETATM 3739  C       A  46     102.990  56.357  45.815                       C  
HETATM 3740  C       A  46     101.658  55.946  45.854                       C  
HETATM 3741  C       A  46     101.285  54.718  45.312                       C  
HETATM 3742  H       A  46      96.437  54.118  38.512                       H  
HETATM 3743  H       A  46      96.205  56.591  38.265                       H  
HETATM 3744  H       A  46     100.471  57.084  38.280                       H  
HETATM 3745  H       A  46     102.689  55.379  38.444                       H  
HETATM 3746  H       A  46     104.207  53.429  38.711                       H  
HETATM 3747  H       A  46     103.289  51.142  38.933                       H  
HETATM 3748  H       A  46     100.836  50.742  38.898                       H  
HETATM 3749  H       A  46      99.703  57.766  35.824                       H  
HETATM 3750  H       A  46     100.405  59.552  34.242                       H  
HETATM 3751  H       A  46      99.777  61.914  34.631                       H  
HETATM 3752  H       A  46      98.413  62.547  36.609                       H  
HETATM 3753  H       A  46      96.913  62.566  38.959                       H  
HETATM 3754  H       A  46      95.699  61.968  41.042                       H  
HETATM 3755  H       A  46      95.626  59.621  41.826                       H  
HETATM 3756  H       A  46      96.749  57.812  40.542                       H  
HETATM 3757  H       A  46      97.321  49.562  41.310                       H  
HETATM 3758  H       A  46      95.770  48.795  39.537                       H  
HETATM 3759  H       A  46      95.703  49.982  37.346                       H  
HETATM 3760  H       A  46      97.258  51.891  36.941                       H  
HETATM 3761  H       A  46     100.096  54.471  42.818                       H  
HETATM 3762  H       A  46      98.499  53.683  41.112                       H  
HETATM 3763  H       A  46      99.871  49.630  41.568                       H  
HETATM 3764  H       A  46     101.752  48.324  43.136                       H  
HETATM 3765  H       A  46     103.579  47.742  44.715                       H  
HETATM 3766  H       A  46     104.650  49.493  46.098                       H  
HETATM 3767  H       A  46     103.940  51.866  45.928                       H  
HETATM 3768  H       A  46     104.317  53.688  44.164                       H  
HETATM 3769  H       A  46     104.989  55.856  45.179                       H  
HETATM 3770  H       A  46     103.279  57.312  46.246                       H  
HETATM 3771  H       A  46     100.905  56.575  46.322                       H  
HETATM 3772  H       A  46     100.256  54.376  45.361                       H  
HETATM 3773  N       A  47      19.500 112.579 101.998                       N  
HETATM 3774  C       A  47      18.143 112.262 101.972                       C  
HETATM 3775  C       A  47      17.482 111.165 102.526                       C  
HETATM 3776  C       A  47      16.101 111.093 102.370                       C  
HETATM 3777  C       A  47      15.390 112.108 101.700                       C  
HETATM 3778  C       A  47      16.054 113.215 101.168                       C  
HETATM 3779  C       A  47      17.441 113.295 101.295                       C  
HETATM 3780  C       A  47      18.426 114.283 100.906                       C  
HETATM 3781  C       A  47      18.353 115.510 100.236                       C  
HETATM 3782  C       A  47      19.522 116.239 100.039                       C  
HETATM 3783  C       A  47      20.759 115.751 100.496                       C  
HETATM 3784  C       A  47      20.859 114.531 101.159                       C  
HETATM 3785  C       A  47      19.683 113.810 101.363                       C  
HETATM 3786  N       A  47      13.980 112.003 101.572                       N  
HETATM 3787  C       A  47      13.267 112.019 100.371                       C  
HETATM 3788  C       A  47      13.743 112.106  99.061                       C  
HETATM 3789  C       A  47      12.804 112.085  98.031                       C  
HETATM 3790  C       A  47      11.428 111.977  98.295                       C  
HETATM 3791  C       A  47      10.962 111.880  99.603                       C  
HETATM 3792  C       A  47      11.881 111.899 100.656                       C  
HETATM 3793  C       A  47      11.757 111.807 102.096                       C  
HETATM 3794  C       A  47      10.671 111.686 102.969                       C  
HETATM 3795  C       A  47      10.905 111.642 104.340                       C  
HETATM 3796  C       A  47      12.214 111.724 104.847                       C  
HETATM 3797  C       A  47      13.314 111.845 104.001                       C  
HETATM 3798  C       A  47      13.073 111.877 102.626                       C  
HETATM 3799  C       A  47      20.487 111.876 102.744                       C  
HETATM 3800  C       A  47      21.090 112.470 103.873                       C  
HETATM 3801  C       A  47      22.091 111.744 104.535                       C  
HETATM 3802  C       A  47      22.456 110.464 104.122                       C  
HETATM 3803  C       A  47      21.826 109.879 103.024                       C  
HETATM 3804  C       A  47      20.850 110.592 102.330                       C  
HETATM 3805  N       A  47      19.846 117.749 105.446                       N  
HETATM 3806  C       A  47      19.958 116.400 105.108                       C  
HETATM 3807  C       A  47      18.959 115.448 104.899                       C  
HETATM 3808  C       A  47      19.349 114.170 104.522                       C  
HETATM 3809  C       A  47      20.707 113.825 104.339                       C  
HETATM 3810  C       A  47      21.695 114.788 104.562                       C  
HETATM 3811  C       A  47      21.330 116.081 104.941                       C  
HETATM 3812  C       A  47      22.078 117.296 105.190                       C  
HETATM 3813  C       A  47      23.441 117.608 105.188                       C  
HETATM 3814  C       A  47      23.837 118.907 105.494                       C  
HETATM 3815  C       A  47      22.885 119.891 105.809                       C  
HETATM 3816  C       A  47      21.521 119.606 105.818                       C  
HETATM 3817  C       A  47      21.129 118.307 105.496                       C  
HETATM 3818  C       A  47      18.632 118.446 105.667                       C  
HETATM 3819  C       A  47      18.354 119.614 104.947                       C  
HETATM 3820  C       A  47      17.160 120.297 105.172                       C  
HETATM 3821  C       A  47      16.232 119.811 106.094                       C  
HETATM 3822  C       A  47      16.507 118.640 106.802                       C  
HETATM 3823  C       A  47      17.708 117.962 106.600                       C  
HETATM 3824  H       A  47      18.027 110.387 103.050                       H  
HETATM 3825  H       A  47      15.551 110.243 102.761                       H  
HETATM 3826  H       A  47      15.486 113.999 100.680                       H  
HETATM 3827  H       A  47      17.398 115.885  99.880                       H  
HETATM 3828  H       A  47      19.480 117.195  99.526                       H  
HETATM 3829  H       A  47      21.657 116.339 100.334                       H  
HETATM 3830  H       A  47      21.811 114.158 101.518                       H  
HETATM 3831  H       A  47      14.805 112.183  98.855                       H  
HETATM 3832  H       A  47      13.147 112.152  97.002                       H  
HETATM 3833  H       A  47      10.724 111.966  97.468                       H  
HETATM 3834  H       A  47       9.898 111.790  99.805                       H  
HETATM 3835  H       A  47       9.659 111.631 102.578                       H  
HETATM 3836  H       A  47      10.069 111.546 105.027                       H  
HETATM 3837  H       A  47      12.372 111.694 105.922                       H  
HETATM 3838  H       A  47      14.322 111.915 104.395                       H  
HETATM 3839  H       A  47      22.561 112.189 105.407                       H  
HETATM 3840  H       A  47      23.223 109.921 104.666                       H  
HETATM 3841  H       A  47      22.102 108.880 102.697                       H  
HETATM 3842  H       A  47      20.371 110.174 101.450                       H  
HETATM 3843  H       A  47      17.911 115.695 105.016                       H  
HETATM 3844  H       A  47      18.586 113.416 104.358                       H  
HETATM 3845  H       A  47      22.740 114.539 104.396                       H  
HETATM 3846  H       A  47      24.179 116.845 104.955                       H  
HETATM 3847  H       A  47      24.893 119.163 105.494                       H  
HETATM 3848  H       A  47      23.216 120.896 106.054                       H  
HETATM 3849  H       A  47      20.790 120.367 106.070                       H  
HETATM 3850  H       A  47      19.069 119.967 104.212                       H  
HETATM 3851  H       A  47      16.949 121.204 104.611                       H  
HETATM 3852  H       A  47      15.298 120.342 106.259                       H  
HETATM 3853  H       A  47      15.792 118.259 107.525                       H  
HETATM 3854  H       A  47      17.943 117.067 107.165                       H  
HETATM 3855  N       A  48      22.387 120.474  90.593                       N  
HETATM 3856  C       A  48      22.339 119.086  90.719                       C  
HETATM 3857  C       A  48      22.695 118.103  89.795                       C  
HETATM 3858  C       A  48      22.565 116.772  90.182                       C  
HETATM 3859  C       A  48      22.117 116.429  91.472                       C  
HETATM 3860  C       A  48      21.784 117.418  92.400                       C  
HETATM 3861  C       A  48      21.886 118.758  92.025                       C  
HETATM 3862  C       A  48      21.663 120.011  92.717                       C  
HETATM 3863  C       A  48      21.237 120.340  94.008                       C  
HETATM 3864  C       A  48      21.149 121.682  94.366                       C  
HETATM 3865  C       A  48      21.474 122.694  93.445                       C  
HETATM 3866  C       A  48      21.893 122.393  92.153                       C  
HETATM 3867  C       A  48      21.989 121.046  91.804                       C  
HETATM 3868  N       A  48      22.009 115.060  91.832                       N  
HETATM 3869  C       A  48      20.851 114.426  92.290                       C  
HETATM 3870  C       A  48      19.569 114.948  92.469                       C  
HETATM 3871  C       A  48      18.578 114.083  92.930                       C  
HETATM 3872  C       A  48      18.854 112.732  93.204                       C  
HETATM 3873  C       A  48      20.133 112.216  93.013                       C  
HETATM 3874  C       A  48      21.146 113.062  92.551                       C  
HETATM 3875  C       A  48      22.547 112.869  92.235                       C  
HETATM 3876  C       A  48      23.409 111.770  92.293                       C  
HETATM 3877  C       A  48      24.741 111.934  91.925                       C  
HETATM 3878  C       A  48      25.219 113.188  91.504                       C  
HETATM 3879  C       A  48      24.382 114.299  91.436                       C  
HETATM 3880  C       A  48      23.045 114.125  91.797                       C  
HETATM 3881  C       A  48      22.962 121.172  89.494                       C  
HETATM 3882  C       A  48      24.165 121.891  89.653                       C  
HETATM 3883  C       A  48      24.653 122.599  88.544                       C  
HETATM 3884  C       A  48      23.998 122.567  87.314                       C  
HETATM 3885  C       A  48      22.826 121.824  87.166                       C  
HETATM 3886  C       A  48      22.305 121.137  88.261                       C  
HETATM 3887  N       A  48      26.733 122.277  94.668                       N  
HETATM 3888  C       A  48      26.145 121.981  93.437                       C  
HETATM 3889  C       A  48      25.788 120.745  92.895                       C  
HETATM 3890  C       A  48      25.168 120.736  91.653                       C  
HETATM 3891  C       A  48      24.887 121.928  90.947                       C  
HETATM 3892  C       A  48      25.260 123.156  91.501                       C  
HETATM 3893  C       A  48      25.885 123.194  92.749                       C  
HETATM 3894  C       A  48      26.337 124.270  93.606                       C  
HETATM 3895  C       A  48      26.357 125.662  93.478                       C  
HETATM 3896  C       A  48      26.890 126.427  94.511                       C  
HETATM 3897  C       A  48      27.409 125.813  95.664                       C  
HETATM 3898  C       A  48      27.401 124.428  95.816                       C  
HETATM 3899  C       A  48      26.852 123.667  94.784                       C  
HETATM 3900  C       A  48      27.113 121.329  95.650                       C  
HETATM 3901  C       A  48      26.632 121.447  96.959                       C  
HETATM 3902  C       A  48      27.013 120.513  97.922                       C  
HETATM 3903  C       A  48      27.852 119.452  97.582                       C  
HETATM 3904  C       A  48      28.320 119.331  96.273                       C  
HETATM 3905  C       A  48      27.963 120.271  95.309                       C  
HETATM 3906  H       A  48      23.049 118.365  88.804                       H  
HETATM 3907  H       A  48      22.805 115.976  89.485                       H  
HETATM 3908  H       A  48      21.466 117.135  93.398                       H  
HETATM 3909  H       A  48      20.983 119.559  94.719                       H  
HETATM 3910  H       A  48      20.826 121.953  95.367                       H  
HETATM 3911  H       A  48      21.400 123.734  93.748                       H  
HETATM 3912  H       A  48      22.150 123.172  91.445                       H  
HETATM 3913  H       A  48      19.352 115.989  92.253                       H  
HETATM 3914  H       A  48      17.572 114.463  93.079                       H  
HETATM 3915  H       A  48      18.059 112.086  93.564                       H  
HETATM 3916  H       A  48      20.343 111.170  93.218                       H  
HETATM 3917  H       A  48      23.042 110.803  92.626                       H  
HETATM 3918  H       A  48      25.420 111.087  91.964                       H  
HETATM 3919  H       A  48      26.265 113.295  91.227                       H  
HETATM 3920  H       A  48      24.755 115.267  91.119                       H  
HETATM 3921  H       A  48      25.579 123.154  88.652                       H  
HETATM 3922  H       A  48      24.409 123.112  86.470                       H  
HETATM 3923  H       A  48      22.311 121.790  86.210                       H  
HETATM 3924  H       A  48      21.376 120.582  88.183                       H  
HETATM 3925  H       A  48      25.977 119.820  93.426                       H  
HETATM 3926  H       A  48      24.886 119.785  91.215                       H  
HETATM 3927  H       A  48      25.023 124.079  90.978                       H  
HETATM 3928  H       A  48      25.965 126.137  92.583                       H  
HETATM 3929  H       A  48      26.910 127.510  94.426                       H  
HETATM 3930  H       A  48      27.829 126.428  96.454                       H  
HETATM 3931  H       A  48      27.811 123.958  96.704                       H  
HETATM 3932  H       A  48      25.958 122.259  97.206                       H  
HETATM 3933  H       A  48      26.638 120.610  98.937                       H  
HETATM 3934  H       A  48      28.138 118.721  98.333                       H  
HETATM 3935  H       A  48      28.978 118.510  96.003                       H  
HETATM 3936  H       A  48      28.344 120.202  94.295                       H  
HETATM 3937  N       A  49      73.502  80.313  78.239                       N  
HETATM 3938  C       A  49      74.509  79.512  77.701                       C  
HETATM 3939  C       A  49      75.755  79.182  78.235                       C  
HETATM 3940  C       A  49      76.577  78.340  77.491                       C  
HETATM 3941  C       A  49      76.154  77.814  76.256                       C  
HETATM 3942  C       A  49      74.896  78.129  75.737                       C  
HETATM 3943  C       A  49      74.066  78.990  76.456                       C  
HETATM 3944  C       A  49      72.725  79.494  76.244                       C  
HETATM 3945  C       A  49      71.777  79.326  75.229                       C  
HETATM 3946  C       A  49      70.541  79.954  75.351                       C  
HETATM 3947  C       A  49      70.249  80.752  76.471                       C  
HETATM 3948  C       A  49      71.177  80.941  77.491                       C  
HETATM 3949  C       A  49      72.409  80.300  77.368                       C  
HETATM 3950  N       A  49      77.017  76.948  75.534                       N  
HETATM 3951  C       A  49      77.461  77.146  74.225                       C  
HETATM 3952  C       A  49      77.204  78.207  73.354                       C  
HETATM 3953  C       A  49      77.792  78.163  72.091                       C  
HETATM 3954  C       A  49      78.618  77.093  71.704                       C  
HETATM 3955  C       A  49      78.878  76.044  72.581                       C  
HETATM 3956  C       A  49      78.301  76.063  73.854                       C  
HETATM 3957  C       A  49      78.362  75.172  74.996                       C  
HETATM 3958  C       A  49      79.006  73.956  75.241                       C  
HETATM 3959  C       A  49      78.837  73.336  76.475                       C  
HETATM 3960  C       A  49      78.026  73.919  77.465                       C  
HETATM 3961  C       A  49      77.374  75.131  77.248                       C  
HETATM 3962  C       A  49      77.556  75.752  76.011                       C  
HETATM 3963  C       A  49      73.510  80.857  79.554                       C  
HETATM 3964  C       A  49      72.619  80.372  80.534                       C  
HETATM 3965  C       A  49      72.643  80.985  81.796                       C  
HETATM 3966  C       A  49      73.538  82.011  82.090                       C  
HETATM 3967  C       A  49      74.435  82.456  81.118                       C  
HETATM 3968  C       A  49      74.410  81.884  79.847                       C  
HETATM 3969  N       A  49      68.792  76.396  79.339                       N  
HETATM 3970  C       A  49      69.878  77.231  79.600                       C  
HETATM 3971  C       A  49      71.232  77.051  79.308                       C  
HETATM 3972  C       A  49      72.110  78.073  79.642                       C  
HETATM 3973  C       A  49      71.668  79.271  80.249                       C  
HETATM 3974  C       A  49      70.311  79.431  80.543                       C  
HETATM 3975  C       A  49      69.407  78.418  80.217                       C  
HETATM 3976  C       A  49      67.969  78.291  80.331                       C  
HETATM 3977  C       A  49      66.965  79.113  80.852                       C  
HETATM 3978  C       A  49      65.645  78.672  80.818                       C  
HETATM 3979  C       A  49      65.323  77.416  80.277                       C  
HETATM 3980  C       A  49      66.305  76.577  79.753                       C  
HETATM 3981  C       A  49      67.623  77.031  79.776                       C  
HETATM 3982  C       A  49      68.858  75.131  78.704                       C  
HETATM 3983  C       A  49      68.074  74.873  77.573                       C  
HETATM 3984  C       A  49      68.141  73.625  76.955                       C  
HETATM 3985  C       A  49      69.000  72.641  77.444                       C  
HETATM 3986  C       A  49      69.789  72.905  78.565                       C  
HETATM 3987  C       A  49      69.713  74.142  79.203                       C  
HETATM 3988  H       A  49      76.079  79.579  79.191                       H  
HETATM 3989  H       A  49      77.565  78.080  77.858                       H  
HETATM 3990  H       A  49      74.578  77.693  74.796                       H  
HETATM 3991  H       A  49      72.004  78.712  74.361                       H  
HETATM 3992  H       A  49      69.794  79.828  74.574                       H  
HETATM 3993  H       A  49      69.277  81.230  76.547                       H  
HETATM 3994  H       A  49      70.950  81.551  78.358                       H  
HETATM 3995  H       A  49      76.573  79.037  73.653                       H  
HETATM 3996  H       A  49      77.608  78.975  71.394                       H  
HETATM 3997  H       A  49      79.058  77.089  70.711                       H  
HETATM 3998  H       A  49      79.522  75.221  72.282                       H  
HETATM 3999  H       A  49      79.626  73.500  74.474                       H  
HETATM 4000  H       A  49      79.333  72.391  76.677                       H  
HETATM 4001  H       A  49      77.903  73.415  78.419                       H  
HETATM 4002  H       A  49      76.742  75.575  78.010                       H  
HETATM 4003  H       A  49      71.965  80.619  82.561                       H  
HETATM 4004  H       A  49      73.544  82.455  83.081                       H  
HETATM 4005  H       A  49      75.138  83.254  81.339                       H  
HETATM 4006  H       A  49      75.071  82.237  79.062                       H  
HETATM 4007  H       A  49      71.590  76.148  78.827                       H  
HETATM 4008  H       A  49      73.165  77.950  79.424                       H  
HETATM 4009  H       A  49      69.959  80.360  80.984                       H  
HETATM 4010  H       A  49      67.214  80.081  81.279                       H  
HETATM 4011  H       A  49      64.856  79.302  81.217                       H  
HETATM 4012  H       A  49      64.289  77.087  80.270                       H  
HETATM 4013  H       A  49      66.051  75.604  79.345                       H  
HETATM 4014  H       A  49      67.431  75.654  77.184                       H  
HETATM 4015  H       A  49      67.529  73.430  76.079                       H  
HETATM 4016  H       A  49      69.056  71.673  76.954                       H  
HETATM 4017  H       A  49      70.456  72.141  78.955                       H  
HETATM 4018  H       A  49      70.301  74.347  80.091                       H  
HETATM 4019  N       A  50     114.127  82.885  96.644                       N  
HETATM 4020  C       A  50     115.429  83.306  96.914                       C  
HETATM 4021  C       A  50     115.945  83.895  98.068                       C  
HETATM 4022  C       A  50     117.301  84.208  98.085                       C  
HETATM 4023  C       A  50     118.131  83.914  96.987                       C  
HETATM 4024  C       A  50     117.613  83.303  95.843                       C  
HETATM 4025  C       A  50     116.251  83.001  95.796                       C  
HETATM 4026  C       A  50     115.403  82.356  94.815                       C  
HETATM 4027  C       A  50     115.629  81.823  93.542                       C  
HETATM 4028  C       A  50     114.566  81.241  92.858                       C  
HETATM 4029  C       A  50     113.282  81.194  93.430                       C  
HETATM 4030  C       A  50     113.030  81.724  94.693                       C  
HETATM 4031  C       A  50     114.101  82.297  95.377                       C  
HETATM 4032  N       A  50     119.512  84.238  97.048                       N  
HETATM 4033  C       A  50     120.199  85.050  96.143                       C  
HETATM 4034  C       A  50     119.718  85.734  95.026                       C  
HETATM 4035  C       A  50     120.627  86.495  94.293                       C  
HETATM 4036  C       A  50     121.981  86.577  94.664                       C  
HETATM 4037  C       A  50     122.452  85.899  95.785                       C  
HETATM 4038  C       A  50     121.561  85.129  96.538                       C  
HETATM 4039  C       A  50     121.696  84.326  97.737                       C  
HETATM 4040  C       A  50     122.770  84.009  98.574                       C  
HETATM 4041  C       A  50     122.556  83.171  99.663                       C  
HETATM 4042  C       A  50     121.279  82.642  99.921                       C  
HETATM 4043  C       A  50     120.190  82.942  99.104                       C  
HETATM 4044  C       A  50     120.411  83.792  98.019                       C  
HETATM 4045  C       A  50     113.067  82.857  97.594                       C  
HETATM 4046  C       A  50     112.569  81.628  98.075                       C  
HETATM 4047  C       A  50     111.490  81.669  98.971                       C  
HETATM 4048  C       A  50     110.949  82.878  99.405                       C  
HETATM 4049  C       A  50     111.476  84.084  98.944                       C  
HETATM 4050  C       A  50     112.528  84.070  98.029                       C  
HETATM 4051  N       A  50     114.539  76.693  96.165                       N  
HETATM 4052  C       A  50     114.240  77.939  96.718                       C  
HETATM 4053  C       A  50     115.098  78.925  97.208                       C  
HETATM 4054  C       A  50     114.533  80.108  97.667                       C  
HETATM 4055  C       A  50     113.138  80.331  97.639                       C  
HETATM 4056  C       A  50     112.293  79.328  97.155                       C  
HETATM 4057  C       A  50     112.835  78.130  96.686                       C  
HETATM 4058  C       A  50     112.262  76.944  96.085                       C  
HETATM 4059  C       A  50     110.954  76.543  95.797                       C  
HETATM 4060  C       A  50     110.742  75.297  95.214                       C  
HETATM 4061  C       A  50     111.823  74.448  94.925                       C  
HETATM 4062  C       A  50     113.136  74.823  95.203                       C  
HETATM 4063  C       A  50     113.343  76.079  95.773                       C  
HETATM 4064  C       A  50     115.839  76.155  95.997                       C  
HETATM 4065  C       A  50     116.260  75.722  94.734                       C  
HETATM 4066  C       A  50     117.539  75.191  94.576                       C  
HETATM 4067  C       A  50     118.408  75.109  95.664                       C  
HETATM 4068  C       A  50     117.990  75.552  96.920                       C  
HETATM 4069  C       A  50     116.705  76.064  97.093                       C  
HETATM 4070  H       A  50     115.309  84.115  98.919                       H  
HETATM 4071  H       A  50     117.738  84.692  98.953                       H  
HETATM 4072  H       A  50     118.273  83.059  95.017                       H  
HETATM 4073  H       A  50     116.619  81.861  93.098                       H  
HETATM 4074  H       A  50     114.727  80.817  91.871                       H  
HETATM 4075  H       A  50     112.468  80.732  92.880                       H  
HETATM 4076  H       A  50     112.042  81.683  95.137                       H  
HETATM 4077  H       A  50     118.672  85.678  94.742                       H  
HETATM 4078  H       A  50     120.279  87.037  93.419                       H  
HETATM 4079  H       A  50     122.663  87.176  94.069                       H  
HETATM 4080  H       A  50     123.497  85.969  96.074                       H  
HETATM 4081  H       A  50     123.759  84.411  98.371                       H  
HETATM 4082  H       A  50     123.383  82.919 100.321                       H  
HETATM 4083  H       A  50     121.135  81.984 100.773                       H  
HETATM 4084  H       A  50     119.208  82.526  99.300                       H  
HETATM 4085  H       A  50     111.099  80.730  99.352                       H  
HETATM 4086  H       A  50     110.125  82.877 100.113                       H  
HETATM 4087  H       A  50     111.063  85.031  99.280                       H  
HETATM 4088  H       A  50     112.931  84.994  97.627                       H  
HETATM 4089  H       A  50     116.172  78.783  97.221                       H  
HETATM 4090  H       A  50     115.185  80.884  98.052                       H  
HETATM 4091  H       A  50     111.221  79.503  97.104                       H  
HETATM 4092  H       A  50     110.116  77.195  96.030                       H  
HETATM 4093  H       A  50     109.730  74.975  94.984                       H  
HETATM 4094  H       A  50     111.635  73.476  94.480                       H  
HETATM 4095  H       A  50     113.967  74.159  94.986                       H  
HETATM 4096  H       A  50     115.587  75.817  93.889                       H  
HETATM 4097  H       A  50     117.860  74.855  93.594                       H  
HETATM 4098  H       A  50     119.407  74.703  95.534                       H  
HETATM 4099  H       A  50     118.659  75.485  97.773                       H  
HETATM 4100  H       A  50     116.361  76.385  98.070                       H  
HETATM 4101  N       A  51      17.467 140.212  20.162                       N  
HETATM 4102  C       A  51      16.262 139.637  20.564                       C  
HETATM 4103  C       A  51      15.914 139.088  21.799                       C  
HETATM 4104  C       A  51      14.623 138.588  21.946                       C  
HETATM 4105  C       A  51      13.690 138.660  20.894                       C  
HETATM 4106  C       A  51      14.036 139.231  19.668                       C  
HETATM 4107  C       A  51      15.332 139.718  19.493                       C  
HETATM 4108  C       A  51      16.011 140.385  18.400                       C  
HETATM 4109  C       A  51      15.627 140.762  17.109                       C  
HETATM 4110  C       A  51      16.545 141.424  16.300                       C  
HETATM 4111  C       A  51      17.842 141.704  16.766                       C  
HETATM 4112  C       A  51      18.251 141.333  18.044                       C  
HETATM 4113  C       A  51      17.323 140.680  18.853                       C  
HETATM 4114  N       A  51      12.379 138.150  21.088                       N  
HETATM 4115  C       A  51      11.763 137.169  20.308                       C  
HETATM 4116  C       A  51      12.267 136.461  19.215                       C  
HETATM 4117  C       A  51      11.435 135.515  18.619                       C  
HETATM 4118  C       A  51      10.135 135.276  19.098                       C  
HETATM 4119  C       A  51       9.643 135.979  20.194                       C  
HETATM 4120  C       A  51      10.456 136.934  20.811                       C  
HETATM 4121  C       A  51      10.281 137.816  21.948                       C  
HETATM 4122  C       A  51       9.228 138.052  22.837                       C  
HETATM 4123  C       A  51       9.386 139.008  23.835                       C  
HETATM 4124  C       A  51      10.584 139.735  23.950                       C  
HETATM 4125  C       A  51      11.650 139.519  23.078                       C  
HETATM 4126  C       A  51      11.489 138.551  22.086                       C  
HETATM 4127  C       A  51      18.569 140.476  21.022                       C  
HETATM 4128  C       A  51      18.910 141.802  21.362                       C  
HETATM 4129  C       A  51      20.038 141.998  22.173                       C  
HETATM 4130  C       A  51      20.779 140.923  22.660                       C  
HETATM 4131  C       A  51      20.408 139.617  22.340                       C  
HETATM 4132  C       A  51      19.310 139.398  21.511                       C  
HETATM 4133  N       A  51      16.111 146.213  19.216                       N  
HETATM 4134  C       A  51      16.626 145.077  19.843                       C  
HETATM 4135  C       A  51      15.957 144.028  20.476                       C  
HETATM 4136  C       A  51      16.720 142.985  20.984                       C  
HETATM 4137  C       A  51      18.128 142.961  20.867                       C  
HETATM 4138  C       A  51      18.782 144.024  20.240                       C  
HETATM 4139  C       A  51      18.039 145.086  19.719                       C  
HETATM 4140  C       A  51      18.390 146.282  18.982                       C  
HETATM 4141  C       A  51      19.603 146.836  18.562                       C  
HETATM 4142  C       A  51      19.590 148.041  17.865                       C  
HETATM 4143  C       A  51      18.379 148.698  17.593                       C  
HETATM 4144  C       A  51      17.156 148.167  18.000                       C  
HETATM 4145  C       A  51      17.174 146.952  18.685                       C  
HETATM 4146  C       A  51      14.737 146.542  19.106                       C  
HETATM 4147  C       A  51      14.176 146.794  17.848                       C  
HETATM 4148  C       A  51      12.825 147.121  17.746                       C  
HETATM 4149  C       A  51      12.026 147.178  18.888                       C  
HETATM 4150  C       A  51      12.585 146.916  20.140                       C  
HETATM 4151  C       A  51      13.940 146.609  20.254                       C  
HETATM 4152  H       A  51      16.629 139.040  22.613                       H  
HETATM 4153  H       A  51      14.320 138.128  22.881                       H  
HETATM 4154  H       A  51      13.296 139.302  18.879                       H  
HETATM 4155  H       A  51      14.626 140.542  16.747                       H  
HETATM 4156  H       A  51      16.260 141.728  15.298                       H  
HETATM 4157  H       A  51      18.541 142.225  16.119                       H  
HETATM 4158  H       A  51      19.249 141.555  18.406                       H  
HETATM 4159  H       A  51      13.272 136.639  18.848                       H  
HETATM 4160  H       A  51      11.803 134.950  17.767                       H  
HETATM 4161  H       A  51       9.513 134.534  18.609                       H  
HETATM 4162  H       A  51       8.640 135.788  20.568                       H  
HETATM 4163  H       A  51       8.299 137.497  22.744                       H  
HETATM 4164  H       A  51       8.575 139.199  24.532                       H  
HETATM 4165  H       A  51      10.683 140.482  24.733                       H  
HETATM 4166  H       A  51      12.571 140.086  23.163                       H  
HETATM 4167  H       A  51      20.310 143.013  22.445                       H  
HETATM 4168  H       A  51      21.638 141.105  23.299                       H  
HETATM 4169  H       A  51      20.979 138.773  22.718                       H  
HETATM 4170  H       A  51      19.023 138.393  21.217                       H  
HETATM 4171  H       A  51      14.877 144.017  20.561                       H  
HETATM 4172  H       A  51      16.217 142.162  21.480                       H  
HETATM 4173  H       A  51      19.862 144.000  20.121                       H  
HETATM 4174  H       A  51      20.541 146.334  18.781                       H  
HETATM 4175  H       A  51      20.525 148.481  17.532                       H  
HETATM 4176  H       A  51      18.392 149.642  17.057                       H  
HETATM 4177  H       A  51      16.224 148.683  17.795                       H  
HETATM 4178  H       A  51      14.800 146.719  16.965                       H  
HETATM 4179  H       A  51      12.395 147.317  16.768                       H  
HETATM 4180  H       A  51      10.971 147.425  18.803                       H  
HETATM 4181  H       A  51      11.970 146.964  21.034                       H  
HETATM 4182  H       A  51      14.390 146.431  21.224                       H  
HETATM 4183  N       A  52      79.939 121.372  43.121                       N  
HETATM 4184  C       A  52      80.794 120.589  42.345                       C  
HETATM 4185  C       A  52      82.035 120.914  41.797                       C  
HETATM 4186  C       A  52      82.699 119.932  41.068                       C  
HETATM 4187  C       A  52      82.151 118.644  40.914                       C  
HETATM 4188  C       A  52      80.920 118.317  41.484                       C  
HETATM 4189  C       A  52      80.227 119.294  42.200                       C  
HETATM 4190  C       A  52      78.978 119.300  42.933                       C  
HETATM 4191  C       A  52      77.992 118.337  43.172                       C  
HETATM 4192  C       A  52      76.896 118.676  43.960                       C  
HETATM 4193  C       A  52      76.774 119.968  44.502                       C  
HETATM 4194  C       A  52      77.737 120.946  44.274                       C  
HETATM 4195  C       A  52      78.838 120.596  43.493                       C  
HETATM 4196  N       A  52      82.866 117.666  40.172                       N  
HETATM 4197  C       A  52      82.384 116.975  39.058                       C  
HETATM 4198  C       A  52      81.153 117.089  38.411                       C  
HETATM 4199  C       A  52      80.932 116.280  37.298                       C  
HETATM 4200  C       A  52      81.910 115.382  36.838                       C  
HETATM 4201  C       A  52      83.139 115.280  37.483                       C  
HETATM 4202  C       A  52      83.388 116.080  38.602                       C  
HETATM 4203  C       A  52      84.526 116.243  39.485                       C  
HETATM 4204  C       A  52      85.788 115.647  39.556                       C  
HETATM 4205  C       A  52      86.662 116.030  40.569                       C  
HETATM 4206  C       A  52      86.283 116.999  41.515                       C  
HETATM 4207  C       A  52      85.031 117.610  41.466                       C  
HETATM 4208  C       A  52      84.164 117.229  40.441                       C  
HETATM 4209  C       A  52      80.255 122.663  43.628                       C  
HETATM 4210  C       A  52      80.471 122.856  45.009                       C  
HETATM 4211  C       A  52      80.729 124.163  45.452                       C  
HETATM 4212  C       A  52      80.808 125.231  44.560                       C  
HETATM 4213  C       A  52      80.623 125.016  43.194                       C  
HETATM 4214  C       A  52      80.335 123.733  42.733                       C  
HETATM 4215  N       A  52      79.913 118.624  48.705                       N  
HETATM 4216  C       A  52      80.212 119.564  47.718                       C  
HETATM 4217  C       A  52      81.026 119.443  46.590                       C  
HETATM 4218  C       A  52      81.116 120.534  45.735                       C  
HETATM 4219  C       A  52      80.407 121.732  45.974                       C  
HETATM 4220  C       A  52      79.605 121.839  47.113                       C  
HETATM 4221  C       A  52      79.496 120.758  47.989                       C  
HETATM 4222  C       A  52      78.729 120.524  49.195                       C  
HETATM 4223  C       A  52      77.855 121.311  49.950                       C  
HETATM 4224  C       A  52      77.281 120.772  51.098                       C  
HETATM 4225  C       A  52      77.580 119.459  51.500                       C  
HETATM 4226  C       A  52      78.449 118.654  50.765                       C  
HETATM 4227  C       A  52      79.009 119.195  49.608                       C  
HETATM 4228  C       A  52      80.415 117.300  48.762                       C  
HETATM 4229  C       A  52      79.530 116.219  48.845                       C  
HETATM 4230  C       A  52      80.029 114.918  48.905                       C  
HETATM 4231  C       A  52      81.404 114.689  48.860                       C  
HETATM 4232  C       A  52      82.284 115.768  48.766                       C  
HETATM 4233  C       A  52      81.795 117.072  48.728                       C  
HETATM 4234  H       A  52      82.462 121.903  41.922                       H  
HETATM 4235  H       A  52      83.654 120.151  40.601                       H  
HETATM 4236  H       A  52      80.527 117.312  41.377                       H  
HETATM 4237  H       A  52      78.084 117.340  42.750                       H  
HETATM 4238  H       A  52      76.126 117.938  44.158                       H  
HETATM 4239  H       A  52      75.912 120.209  45.117                       H  
HETATM 4240  H       A  52      77.647 121.940  44.697                       H  
HETATM 4241  H       A  52      80.399 117.787  38.760                       H  
HETATM 4242  H       A  52      79.982 116.349  36.775                       H  
HETATM 4243  H       A  52      81.703 114.764  35.969                       H  
HETATM 4244  H       A  52      83.898 114.590  37.122                       H  
HETATM 4245  H       A  52      86.079 114.892  38.831                       H  
HETATM 4246  H       A  52      87.647 115.575  40.633                       H  
HETATM 4247  H       A  52      86.979 117.279  42.301                       H  
HETATM 4248  H       A  52      84.738 118.352  42.201                       H  
HETATM 4249  H       A  52      80.900 124.325  46.511                       H  
HETATM 4250  H       A  52      81.025 126.228  44.932                       H  
HETATM 4251  H       A  52      80.686 125.843  42.492                       H  
HETATM 4252  H       A  52      80.151 123.545  41.680                       H  
HETATM 4253  H       A  52      81.564 118.527  46.378                       H  
HETATM 4254  H       A  52      81.745 120.458  44.855                       H  
HETATM 4255  H       A  52      79.034 122.747  47.289                       H  
HETATM 4256  H       A  52      77.630 122.330  49.646                       H  
HETATM 4257  H       A  52      76.598 121.371  51.693                       H  
HETATM 4258  H       A  52      77.130 119.061  52.404                       H  
HETATM 4259  H       A  52      78.684 117.644  51.085                       H  
HETATM 4260  H       A  52      78.462 116.406  48.850                       H  
HETATM 4261  H       A  52      79.337 114.083  48.971                       H  
HETATM 4262  H       A  52      81.789 113.673  48.897                       H  
HETATM 4263  H       A  52      83.356 115.597  48.736                       H  
HETATM 4264  H       A  52      82.472 117.919  48.682                       H  
HETATM 4265  N       A  53      62.018  40.614  72.414                       N  
HETATM 4266  C       A  53      61.987  39.640  71.417                       C  
HETATM 4267  C       A  53      60.942  39.283  70.563                       C  
HETATM 4268  C       A  53      61.181  38.275  69.633                       C  
HETATM 4269  C       A  53      62.442  37.656  69.537                       C  
HETATM 4270  C       A  53      63.490  38.033  70.379                       C  
HETATM 4271  C       A  53      63.265  39.026  71.333                       C  
HETATM 4272  C       A  53      64.105  39.672  72.321                       C  
HETATM 4273  C       A  53      65.442  39.521  72.702                       C  
HETATM 4274  C       A  53      65.954  40.342  73.702                       C  
HETATM 4275  C       A  53      65.141  41.303  74.329                       C  
HETATM 4276  C       A  53      63.806  41.469  73.973                       C  
HETATM 4277  C       A  53      63.302  40.650  72.963                       C  
HETATM 4278  N       A  53      62.648  36.639  68.568                       N  
HETATM 4279  C       A  53      63.080  35.337  68.831                       C  
HETATM 4280  C       A  53      63.373  34.733  70.054                       C  
HETATM 4281  C       A  53      63.775  33.398  70.035                       C  
HETATM 4282  C       A  53      63.880  32.681  68.830                       C  
HETATM 4283  C       A  53      63.577  33.288  67.615                       C  
HETATM 4284  C       A  53      63.171  34.626  67.605                       C  
HETATM 4285  C       A  53      62.775  35.546  66.558                       C  
HETATM 4286  C       A  53      62.670  35.442  65.167                       C  
HETATM 4287  C       A  53      62.265  36.553  64.433                       C  
HETATM 4288  C       A  53      61.970  37.768  65.076                       C  
HETATM 4289  C       A  53      62.065  37.899  66.460                       C  
HETATM 4290  C       A  53      62.461  36.777  67.191                       C  
HETATM 4291  C       A  53      60.981  41.558  72.663                       C  
HETATM 4292  C       A  53      61.169  42.923  72.361                       C  
HETATM 4293  C       A  53      60.128  43.809  72.677                       C  
HETATM 4294  C       A  53      58.932  43.358  73.233                       C  
HETATM 4295  C       A  53      58.751  42.000  73.494                       C  
HETATM 4296  C       A  53      59.783  41.104  73.218                       C  
HETATM 4297  N       A  53      66.079  44.854  70.350                       N  
HETATM 4298  C       A  53      64.850  44.276  70.668                       C  
HETATM 4299  C       A  53      64.186  43.206  70.065                       C  
HETATM 4300  C       A  53      62.979  42.797  70.616                       C  
HETATM 4301  C       A  53      62.427  43.423  71.756                       C  
HETATM 4302  C       A  53      63.100  44.499  72.341                       C  
HETATM 4303  C       A  53      64.316  44.930  71.808                       C  
HETATM 4304  C       A  53      65.270  45.949  72.194                       C  
HETATM 4305  C       A  53      65.301  46.905  73.213                       C  
HETATM 4306  C       A  53      66.390  47.768  73.297                       C  
HETATM 4307  C       A  53      67.442  47.686  72.369                       C  
HETATM 4308  C       A  53      67.435  46.742  71.344                       C  
HETATM 4309  C       A  53      66.348  45.872  71.273                       C  
HETATM 4310  C       A  53      66.930  44.454  69.289                       C  
HETATM 4311  C       A  53      68.263  44.119  69.550                       C  
HETATM 4312  C       A  53      69.097  43.729  68.503                       C  
HETATM 4313  C       A  53      68.602  43.651  67.200                       C  
HETATM 4314  C       A  53      67.269  43.975  66.945                       C  
HETATM 4315  C       A  53      66.434  44.386  67.982                       C  
HETATM 4316  H       A  53      59.973  39.766  70.629                       H  
HETATM 4317  H       A  53      60.388  37.948  68.968                       H  
HETATM 4318  H       A  53      64.461  37.562  70.273                       H  
HETATM 4319  H       A  53      66.070  38.776  72.221                       H  
HETATM 4320  H       A  53      66.992  40.240  74.005                       H  
HETATM 4321  H       A  53      65.563  41.935  75.105                       H  
HETATM 4322  H       A  53      63.181  42.214  74.451                       H  
HETATM 4323  H       A  53      63.286  35.282  70.986                       H  
HETATM 4324  H       A  53      64.009  32.903  70.973                       H  
HETATM 4325  H       A  53      64.199  31.644  68.851                       H  
HETATM 4326  H       A  53      63.652  32.731  66.685                       H  
HETATM 4327  H       A  53      62.906  34.506  64.669                       H  
HETATM 4328  H       A  53      62.178  36.483  63.353                       H  
HETATM 4329  H       A  53      61.662  38.625  64.483                       H  
HETATM 4330  H       A  53      61.844  38.839  66.954                       H  
HETATM 4331  H       A  53      60.258  44.862  72.448                       H  
HETATM 4332  H       A  53      58.138  44.066  73.451                       H  
HETATM 4333  H       A  53      57.821  41.639  73.924                       H  
HETATM 4334  H       A  53      59.682  40.047  73.446                       H  
HETATM 4335  H       A  53      64.600  42.700  69.200                       H  
HETATM 4336  H       A  53      62.448  41.969  70.159                       H  
HETATM 4337  H       A  53      62.697  44.968  73.235                       H  
HETATM 4338  H       A  53      64.483  46.976  73.925                       H  
HETATM 4339  H       A  53      66.428  48.514  74.085                       H  
HETATM 4340  H       A  53      68.278  48.375  72.447                       H  
HETATM 4341  H       A  53      68.245  46.690  70.624                       H  
HETATM 4342  H       A  53      68.630  44.155  70.570                       H  
HETATM 4343  H       A  53      70.131  43.471  68.710                       H  
HETATM 4344  H       A  53      69.252  43.337  66.388                       H  
HETATM 4345  H       A  53      66.878  43.921  65.933                       H  
HETATM 4346  H       A  53      65.404  44.667  67.790                       H  
HETATM 4347  N       A  54     134.662 134.388  46.758                       N  
HETATM 4348  C       A  54     134.179 135.629  46.345                       C  
HETATM 4349  C       A  54     134.268 136.240  45.093                       C  
HETATM 4350  C       A  54     133.678 137.491  44.940                       C  
HETATM 4351  C       A  54     132.991 138.108  46.002                       C  
HETATM 4352  C       A  54     132.886 137.483  47.246                       C  
HETATM 4353  C       A  54     133.489 136.237  47.428                       C  
HETATM 4354  C       A  54     133.553 135.309  48.538                       C  
HETATM 4355  C       A  54     133.058 135.331  49.847                       C  
HETATM 4356  C       A  54     133.288 134.234  50.671                       C  
HETATM 4357  C       A  54     134.013 133.124  50.204                       C  
HETATM 4358  C       A  54     134.522 133.080  48.909                       C  
HETATM 4359  C       A  54     134.279 134.178  48.085                       C  
HETATM 4360  N       A  54     132.394 139.381  45.801                       N  
HETATM 4361  C       A  54     132.655 140.531  46.550                       C  
HETATM 4362  C       A  54     133.545 140.714  47.609                       C  
HETATM 4363  C       A  54     133.620 141.985  48.176                       C  
HETATM 4364  C       A  54     132.833 143.048  47.701                       C  
HETATM 4365  C       A  54     131.955 142.860  46.638                       C  
HETATM 4366  C       A  54     131.859 141.596  46.050                       C  
HETATM 4367  C       A  54     131.084 141.058  44.950                       C  
HETATM 4368  C       A  54     130.133 141.599  44.081                       C  
HETATM 4369  C       A  54     129.550 140.780  43.118                       C  
HETATM 4370  C       A  54     129.907 139.424  43.020                       C  
HETATM 4371  C       A  54     130.853 138.858  43.872                       C  
HETATM 4372  C       A  54     131.441 139.689  44.829                       C  
HETATM 4373  C       A  54     135.245 133.415  45.898                       C  
HETATM 4374  C       A  54     134.561 132.216  45.605                       C  
HETATM 4375  C       A  54     135.212 131.276  44.792                       C  
HETATM 4376  C       A  54     136.474 131.526  44.257                       C  
HETATM 4377  C       A  54     137.122 132.731  44.530                       C  
HETATM 4378  C       A  54     136.510 133.668  45.361                       C  
HETATM 4379  N       A  54     129.562 131.025  47.945                       N  
HETATM 4380  C       A  54     130.698 131.472  47.270                       C  
HETATM 4381  C       A  54     130.922 132.679  46.604                       C  
HETATM 4382  C       A  54     132.176 132.891  46.049                       C  
HETATM 4383  C       A  54     133.212 131.935  46.152                       C  
HETATM 4384  C       A  54     132.967 130.728  46.813                       C  
HETATM 4385  C       A  54     131.715 130.489  47.381                       C  
HETATM 4386  C       A  54     131.164 129.400  48.160                       C  
HETATM 4387  C       A  54     131.668 128.169  48.589                       C  
HETATM 4388  C       A  54     130.848 127.324  49.332                       C  
HETATM 4389  C       A  54     129.528 127.696  49.641                       C  
HETATM 4390  C       A  54     129.002 128.918  49.225                       C  
HETATM 4391  C       A  54     129.833 129.766  48.494                       C  
HETATM 4392  C       A  54     128.347 131.742  48.081                       C  
HETATM 4393  C       A  54     127.811 131.976  49.352                       C  
HETATM 4394  C       A  54     126.614 132.679  49.480                       C  
HETATM 4395  C       A  54     125.960 133.168  48.348                       C  
HETATM 4396  C       A  54     126.503 132.943  47.083                       C  
HETATM 4397  C       A  54     127.687 132.223  46.944                       C  
HETATM 4398  H       A  54     134.789 135.761  44.271                       H  
HETATM 4399  H       A  54     133.747 138.013  43.991                       H  
HETATM 4400  H       A  54     132.330 137.962  48.044                       H  
HETATM 4401  H       A  54     132.501 136.190  50.210                       H  
HETATM 4402  H       A  54     132.905 134.234  51.688                       H  
HETATM 4403  H       A  54     134.178 132.277  50.864                       H  
HETATM 4404  H       A  54     135.075 132.222  48.547                       H  
HETATM 4405  H       A  54     134.158 139.897  47.973                       H  
HETATM 4406  H       A  54     134.305 142.155  49.003                       H  
HETATM 4407  H       A  54     132.915 144.025  48.168                       H  
HETATM 4408  H       A  54     131.352 143.685  46.267                       H  
HETATM 4409  H       A  54     129.850 142.645  44.161                       H  
HETATM 4410  H       A  54     128.810 141.190  42.436                       H  
HETATM 4411  H       A  54     129.435 138.801  42.265                       H  
HETATM 4412  H       A  54     131.122 137.810  43.800                       H  
HETATM 4413  H       A  54     134.695 130.351  44.557                       H  
HETATM 4414  H       A  54     136.945 130.786  43.617                       H  
HETATM 4415  H       A  54     138.105 132.936  44.114                       H  
HETATM 4416  H       A  54     137.008 134.597  45.619                       H  
HETATM 4417  H       A  54     130.148 133.434  46.529                       H  
HETATM 4418  H       A  54     132.367 133.822  45.526                       H  
HETATM 4419  H       A  54     133.766 129.999  46.921                       H  
HETATM 4420  H       A  54     132.685 127.875  48.342                       H  
HETATM 4421  H       A  54     131.227 126.365  49.673                       H  
HETATM 4422  H       A  54     128.902 127.019  50.212                       H  
HETATM 4423  H       A  54     127.979 129.197  49.459                       H  
HETATM 4424  H       A  54     128.342 131.617  50.227                       H  
HETATM 4425  H       A  54     126.201 132.857  50.469                       H  
HETATM 4426  H       A  54     125.032 133.724  48.453                       H  
HETATM 4427  H       A  54     125.996 133.316  46.197                       H  
HETATM 4428  H       A  54     128.103 132.018  45.963                       H  
HETATM 4429  N       A  55     101.872  68.781 139.381                       N  
HETATM 4430  C       A  55     101.728  67.394 139.384                       C  
HETATM 4431  C       A  55     102.089  66.471 140.366                       C  
HETATM 4432  C       A  55     101.816  65.128 140.124                       C  
HETATM 4433  C       A  55     101.171  64.716 138.942                       C  
HETATM 4434  C       A  55     100.792  65.647 137.973                       C  
HETATM 4435  C       A  55     101.076  66.997 138.186                       C  
HETATM 4436  C       A  55     100.807  68.206 137.435                       C  
HETATM 4437  C       A  55     100.188  68.465 136.207                       C  
HETATM 4438  C       A  55     100.073  69.783 135.776                       C  
HETATM 4439  C       A  55     100.578  70.839 136.555                       C  
HETATM 4440  C       A  55     101.204  70.608 137.776                       C  
HETATM 4441  C       A  55     101.306  69.286 138.207                       C  
HETATM 4442  N       A  55     100.901  63.337 138.739                       N  
HETATM 4443  C       A  55     101.328  62.575 137.649                       C  
HETATM 4444  C       A  55     102.114  62.952 136.559                       C  
HETATM 4445  C       A  55     102.409  61.977 135.608                       C  
HETATM 4446  C       A  55     101.938  60.659 135.738                       C  
HETATM 4447  C       A  55     101.163  60.288 136.833                       C  
HETATM 4448  C       A  55     100.852  61.246 137.803                       C  
HETATM 4449  C       A  55     100.103  61.210 139.043                       C  
HETATM 4450  C       A  55      99.399  60.210 139.720                       C  
HETATM 4451  C       A  55      98.758  60.523 140.915                       C  
HETATM 4452  C       A  55      98.810  61.828 141.436                       C  
HETATM 4453  C       A  55      99.506  62.844 140.783                       C  
HETATM 4454  C       A  55     100.155  62.520 139.590                       C  
HETATM 4455  C       A  55     102.313  69.556 140.490                       C  
HETATM 4456  C       A  55     101.414  70.398 141.178                       C  
HETATM 4457  C       A  55     101.924  71.173 142.231                       C  
HETATM 4458  C       A  55     103.261  71.092 142.614                       C  
HETATM 4459  C       A  55     104.128  70.229 141.943                       C  
HETATM 4460  C       A  55     103.654  69.472 140.874                       C  
HETATM 4461  N       A  55      96.047  70.971 139.518                       N  
HETATM 4462  C       A  55      97.323  70.635 139.973                       C  
HETATM 4463  C       A  55      97.883  69.377 140.204                       C  
HETATM 4464  C       A  55      99.208  69.323 140.618                       C  
HETATM 4465  C       A  55      99.984  70.490 140.798                       C  
HETATM 4466  C       A  55      99.404  71.741 140.572                       C  
HETATM 4467  C       A  55      98.074  71.824 140.154                       C  
HETATM 4468  C       A  55      97.210  72.928 139.789                       C  
HETATM 4469  C       A  55      97.375  74.316 139.767                       C  
HETATM 4470  C       A  55      96.309  75.116 139.366                       C  
HETATM 4471  C       A  55      95.081  74.542 138.997                       C  
HETATM 4472  C       A  55      94.891  73.161 139.010                       C  
HETATM 4473  C       A  55      95.967  72.364 139.399                       C  
HETATM 4474  C       A  55      95.017  70.053 139.197                       C  
HETATM 4475  C       A  55      94.409  70.095 137.937                       C  
HETATM 4476  C       A  55      93.394  69.192 137.628                       C  
HETATM 4477  C       A  55      92.996  68.233 138.560                       C  
HETATM 4478  C       A  55      93.611  68.186 139.811                       C  
HETATM 4479  C       A  55      94.612  69.099 140.137                       C  
HETATM 4480  H       A  55     102.577  66.787 141.281                       H  
HETATM 4481  H       A  55     102.105  64.374 140.850                       H  
HETATM 4482  H       A  55     100.272  65.314 137.081                       H  
HETATM 4483  H       A  55      99.801  67.648 135.604                       H  
HETATM 4484  H       A  55      99.590  70.000 134.829                       H  
HETATM 4485  H       A  55     100.474  71.861 136.200                       H  
HETATM 4486  H       A  55     101.587  71.423 138.379                       H  
HETATM 4487  H       A  55     102.484  63.967 136.460                       H  
HETATM 4488  H       A  55     103.019  62.244 134.749                       H  
HETATM 4489  H       A  55     102.185  59.925 134.977                       H  
HETATM 4490  H       A  55     100.806  59.267 136.936                       H  
HETATM 4491  H       A  55      99.351  59.203 139.314                       H  
HETATM 4492  H       A  55      98.210  59.753 141.450                       H  
HETATM 4493  H       A  55      98.297  62.052 142.367                       H  
HETATM 4494  H       A  55      99.538  63.851 141.182                       H  
HETATM 4495  H       A  55     101.242  71.823 142.771                       H  
HETATM 4496  H       A  55     103.622  71.693 143.443                       H  
HETATM 4497  H       A  55     105.172  70.157 142.237                       H  
HETATM 4498  H       A  55     104.316  68.821 140.312                       H  
HETATM 4499  H       A  55      97.312  68.469 140.055                       H  
HETATM 4500  H       A  55      99.659  68.355 140.804                       H  
HETATM 4501  H       A  55     100.002  72.642 140.681                       H  
HETATM 4502  H       A  55      98.321  74.761 140.062                       H  
HETATM 4503  H       A  55      96.424  76.196 139.342                       H  
HETATM 4504  H       A  55      94.259  75.185 138.697                       H  
HETATM 4505  H       A  55      93.938  72.723 138.733                       H  
HETATM 4506  H       A  55      94.746  70.825 137.209                       H  
HETATM 4507  H       A  55      92.924  69.229 136.649                       H  
HETATM 4508  H       A  55      92.210  67.524 138.311                       H  
HETATM 4509  H       A  55      93.303  67.445 140.544                       H  
HETATM 4510  H       A  55      95.078  69.088 141.117                       H  
HETATM 4511  N       A  56      97.263 102.227  73.996                       N  
HETATM 4512  C       A  56      98.564 102.565  73.622                       C  
HETATM 4513  C       A  56      99.208 103.802  73.687                       C  
HETATM 4514  C       A  56     100.531 103.866  73.261                       C  
HETATM 4515  C       A  56     101.207 102.717  72.807                       C  
HETATM 4516  C       A  56     100.565 101.478  72.766                       C  
HETATM 4517  C       A  56      99.231 101.396  73.168                       C  
HETATM 4518  C       A  56      98.287 100.304  73.285                       C  
HETATM 4519  C       A  56      98.355  98.933  73.013                       C  
HETATM 4520  C       A  56      97.240  98.141  73.267                       C  
HETATM 4521  C       A  56      96.058  98.706  73.779                       C  
HETATM 4522  C       A  56      95.963 100.068  74.051                       C  
HETATM 4523  C       A  56      97.087 100.854  73.806                       C  
HETATM 4524  N       A  56     102.561 102.823  72.392                       N  
HETATM 4525  C       A  56     103.060 102.457  71.140                       C  
HETATM 4526  C       A  56     102.381 101.951  70.030                       C  
HETATM 4527  C       A  56     103.128 101.680  68.884                       C  
HETATM 4528  C       A  56     104.514 101.911  68.841                       C  
HETATM 4529  C       A  56     105.182 102.425  69.949                       C  
HETATM 4530  C       A  56     104.458 102.706  71.111                       C  
HETATM 4531  C       A  56     104.813 103.245  72.408                       C  
HETATM 4532  C       A  56     106.015 103.668  72.984                       C  
HETATM 4533  C       A  56     106.012 104.129  74.297                       C  
HETATM 4534  C       A  56     104.819 104.166  75.041                       C  
HETATM 4535  C       A  56     103.607 103.752  74.491                       C  
HETATM 4536  C       A  56     103.617 103.301  73.170                       C  
HETATM 4537  C       A  56      96.357 103.096  74.667                       C  
HETATM 4538  C       A  56      96.008 102.863  76.014                       C  
HETATM 4539  C       A  56      95.071 103.726  76.602                       C  
HETATM 4540  C       A  56      94.530 104.800  75.900                       C  
HETATM 4541  C       A  56      94.912 105.035  74.579                       C  
HETATM 4542  C       A  56      95.817 104.174  73.962                       C  
HETATM 4543  N       A  56      97.962  98.380  78.838                       N  
HETATM 4544  C       A  56      97.675  99.552  78.138                       C  
HETATM 4545  C       A  56      98.537 100.425  77.470                       C  
HETATM 4546  C       A  56      97.977 101.508  76.806                       C  
HETATM 4547  C       A  56      96.582 101.734  76.785                       C  
HETATM 4548  C       A  56      95.735 100.857  77.468                       C  
HETATM 4549  C       A  56      96.272  99.758  78.143                       C  
HETATM 4550  C       A  56      95.687  98.658  78.881                       C  
HETATM 4551  C       A  56      94.377  98.316  79.227                       C  
HETATM 4552  C       A  56      94.155  97.165  79.978                       C  
HETATM 4553  C       A  56      95.230  96.360  80.389                       C  
HETATM 4554  C       A  56      96.546  96.678  80.057                       C  
HETATM 4555  C       A  56      96.760  97.825  79.293                       C  
HETATM 4556  C       A  56      99.253  97.828  79.027                       C  
HETATM 4557  C       A  56      99.509  96.504  78.653                       C  
HETATM 4558  C       A  56     100.780  95.964  78.845                       C  
HETATM 4559  C       A  56     101.802  96.743  79.388                       C  
HETATM 4560  C       A  56     101.547  98.066  79.750                       C  
HETATM 4561  C       A  56     100.274  98.608  79.582                       C  
HETATM 4562  H       A  56      98.691 104.685  74.045                       H  
HETATM 4563  H       A  56     101.061 104.813  73.269                       H  
HETATM 4564  H       A  56     101.110 100.600  72.438                       H  
HETATM 4565  H       A  56      99.266  98.497  72.614                       H  
HETATM 4566  H       A  56      97.279  97.074  73.067                       H  
HETATM 4567  H       A  56      95.201  98.068  73.972                       H  
HETATM 4568  H       A  56      95.054 100.503  74.453                       H  
HETATM 4569  H       A  56     101.311 101.779  70.059                       H  
HETATM 4570  H       A  56     102.625 101.285  68.007                       H  
HETATM 4571  H       A  56     105.066 101.686  67.933                       H  
HETATM 4572  H       A  56     106.253 102.609  69.911                       H  
HETATM 4573  H       A  56     106.939 103.632  72.413                       H  
HETATM 4574  H       A  56     106.939 104.462  74.754                       H  
HETATM 4575  H       A  56     104.841 104.524  76.067                       H  
HETATM 4576  H       A  56     102.690 103.774  75.069                       H  
HETATM 4577  H       A  56      94.795 103.559  77.639                       H  
HETATM 4578  H       A  56      93.819 105.461  76.388                       H  
HETATM 4579  H       A  56      94.497 105.873  74.025                       H  
HETATM 4580  H       A  56      96.103 104.312  72.924                       H  
HETATM 4581  H       A  56      99.608 100.261  77.457                       H  
HETATM 4582  H       A  56      98.631 102.197  76.283                       H  
HETATM 4583  H       A  56      94.659 101.007  77.433                       H  
HETATM 4584  H       A  56      93.545  98.944  78.918                       H  
HETATM 4585  H       A  56      93.141  96.887  80.252                       H  
HETATM 4586  H       A  56      95.036  95.471  80.982                       H  
HETATM 4587  H       A  56      97.373  96.058  80.385                       H  
HETATM 4588  H       A  56      98.716  95.916  78.205                       H  
HETATM 4589  H       A  56     100.974  94.935  78.554                       H  
HETATM 4590  H       A  56     102.794  96.321  79.527                       H  
HETATM 4591  H       A  56     102.337  98.677  80.178                       H  
HETATM 4592  H       A  56     100.058  99.627  79.886                       H  
HETATM 4593  N       A  57      60.314   9.685  65.228                       N  
HETATM 4594  C       A  57      59.961   8.647  66.091                       C  
HETATM 4595  C       A  57      60.362   8.419  67.408                       C  
HETATM 4596  C       A  57      59.842   7.304  68.059                       C  
HETATM 4597  C       A  57      58.921   6.451  67.422                       C  
HETATM 4598  C       A  57      58.505   6.698  66.112                       C  
HETATM 4599  C       A  57      59.031   7.798  65.433                       C  
HETATM 4600  C       A  57      58.809   8.361  64.117                       C  
HETATM 4601  C       A  57      58.007   7.994  63.031                       C  
HETATM 4602  C       A  57      58.014   8.791  61.890                       C  
HETATM 4603  C       A  57      58.820   9.941  61.822                       C  
HETATM 4604  C       A  57      59.633  10.323  62.886                       C  
HETATM 4605  C       A  57      59.612   9.527  64.030                       C  
HETATM 4606  N       A  57      58.405   5.331  68.125                       N  
HETATM 4607  C       A  57      58.485   4.000  67.709                       C  
HETATM 4608  C       A  57      59.088   3.464  66.570                       C  
HETATM 4609  C       A  57      59.035   2.081  66.402                       C  
HETATM 4610  C       A  57      58.401   1.252  67.343                       C  
HETATM 4611  C       A  57      57.810   1.793  68.481                       C  
HETATM 4612  C       A  57      57.849   3.177  68.676                       C  
HETATM 4613  C       A  57      57.364   4.056  69.720                       C  
HETATM 4614  C       A  57      56.662   3.849  70.911                       C  
HETATM 4615  C       A  57      56.327   4.945  71.700                       C  
HETATM 4616  C       A  57      56.682   6.247  71.306                       C  
HETATM 4617  C       A  57      57.383   6.482  70.125                       C  
HETATM 4618  C       A  57      57.725   5.377  69.344                       C  
HETATM 4619  C       A  57      61.081  10.825  65.598                       C  
HETATM 4620  C       A  57      60.477  12.098  65.679                       C  
HETATM 4621  C       A  57      61.298  13.189  65.999                       C  
HETATM 4622  C       A  57      62.656  13.025  66.267                       C  
HETATM 4623  C       A  57      63.229  11.754  66.214                       C  
HETATM 4624  C       A  57      62.441  10.658  65.868                       C  
HETATM 4625  N       A  57      55.042  12.877  64.358                       N  
HETATM 4626  C       A  57      56.315  12.572  64.843                       C  
HETATM 4627  C       A  57      56.709  11.597  65.761                       C  
HETATM 4628  C       A  57      58.064  11.475  66.037                       C  
HETATM 4629  C       A  57      59.032  12.294  65.413                       C  
HETATM 4630  C       A  57      58.619  13.273  64.504                       C  
HETATM 4631  C       A  57      57.262  13.416  64.208                       C  
HETATM 4632  C       A  57      56.524  14.267  63.298                       C  
HETATM 4633  C       A  57      56.894  15.288  62.418                       C  
HETATM 4634  C       A  57      55.907  15.933  61.678                       C  
HETATM 4635  C       A  57      54.556  15.571  61.817                       C  
HETATM 4636  C       A  57      54.162  14.557  62.687                       C  
HETATM 4637  C       A  57      55.157  13.905  63.414                       C  
HETATM 4638  C       A  57      53.839  12.229  64.734                       C  
HETATM 4639  C       A  57      53.008  11.673  63.755                       C  
HETATM 4640  C       A  57      51.825  11.040  64.130                       C  
HETATM 4641  C       A  57      51.476  10.939  65.477                       C  
HETATM 4642  C       A  57      52.312  11.484  66.452                       C  
HETATM 4643  C       A  57      53.486  12.138  66.085                       C  
HETATM 4644  H       A  57      61.065   9.079  67.903                       H  
HETATM 4645  H       A  57      60.149   7.074  69.075                       H  
HETATM 4646  H       A  57      57.774   6.045  65.648                       H  
HETATM 4647  H       A  57      57.386   7.104  63.082                       H  
HETATM 4648  H       A  57      57.393   8.522  61.041                       H  
HETATM 4649  H       A  57      58.808  10.549  60.923                       H  
HETATM 4650  H       A  57      60.249  11.213  62.836                       H  
HETATM 4651  H       A  57      59.584   4.102  65.846                       H  
HETATM 4652  H       A  57      59.496   1.638  65.524                       H  
HETATM 4653  H       A  57      58.375   0.179  67.179                       H  
HETATM 4654  H       A  57      57.326   1.149  69.211                       H  
HETATM 4655  H       A  57      56.380   2.844  71.213                       H  
HETATM 4656  H       A  57      55.783   4.796  72.628                       H  
HETATM 4657  H       A  57      56.404   7.089  71.934                       H  
HETATM 4658  H       A  57      57.650   7.488  69.819                       H  
HETATM 4659  H       A  57      60.846  14.174  66.068                       H  
HETATM 4660  H       A  57      63.263  13.887  66.528                       H  
HETATM 4661  H       A  57      64.287  11.616  66.424                       H  
HETATM 4662  H       A  57      62.870   9.664  65.783                       H  
HETATM 4663  H       A  57      55.985  10.946  66.238                       H  
HETATM 4664  H       A  57      58.388  10.724  66.749                       H  
HETATM 4665  H       A  57      59.359  13.888  63.999                       H  
HETATM 4666  H       A  57      57.937  15.576  62.317                       H  
HETATM 4667  H       A  57      56.181  16.727  60.989                       H  
HETATM 4668  H       A  57      53.801  16.094  61.238                       H  
HETATM 4669  H       A  57      53.116  14.287  62.798                       H  
HETATM 4670  H       A  57      53.303  11.731  62.713                       H  
HETATM 4671  H       A  57      51.182  10.611  63.366                       H  
HETATM 4672  H       A  57      50.556  10.436  65.766                       H  
HETATM 4673  H       A  57      52.043  11.414  67.502                       H  
HETATM 4674  H       A  57      54.129  12.590  66.833                       H  
HETATM 4675  N       A  58     120.012 110.399  17.163                       N  
HETATM 4676  C       A  58     120.607 111.430  16.436                       C  
HETATM 4677  C       A  58     120.021 112.350  15.565                       C  
HETATM 4678  C       A  58     120.849 113.300  14.974                       C  
HETATM 4679  C       A  58     122.225 113.350  15.266                       C  
HETATM 4680  C       A  58     122.802 112.442  16.155                       C  
HETATM 4681  C       A  58     121.994 111.467  16.742                       C  
HETATM 4682  C       A  58     122.238 110.414  17.707                       C  
HETATM 4683  C       A  58     123.377 109.969  18.386                       C  
HETATM 4684  C       A  58     123.255 108.915  19.286                       C  
HETATM 4685  C       A  58     122.010 108.299  19.507                       C  
HETATM 4686  C       A  58     120.863 108.719  18.839                       C  
HETATM 4687  C       A  58     120.990 109.782  17.946                       C  
HETATM 4688  N       A  58     123.033 114.343  14.650                       N  
HETATM 4689  C       A  58     124.169 114.103  13.874                       C  
HETATM 4690  C       A  58     124.747 112.888  13.505                       C  
HETATM 4691  C       A  58     125.886 112.932  12.702                       C  
HETATM 4692  C       A  58     126.434 114.154  12.274                       C  
HETATM 4693  C       A  58     125.846 115.361  12.639                       C  
HETATM 4694  C       A  58     124.703 115.346  13.444                       C  
HETATM 4695  C       A  58     123.846 116.380  13.987                       C  
HETATM 4696  C       A  58     123.855 117.777  13.924                       C  
HETATM 4697  C       A  58     122.867 118.492  14.595                       C  
HETATM 4698  C       A  58     121.874 117.824  15.332                       C  
HETATM 4699  C       A  58     121.840 116.433  15.410                       C  
HETATM 4700  C       A  58     122.828 115.722  14.727                       C  
HETATM 4701  C       A  58     118.610 110.173  17.254                       C  
HETATM 4702  C       A  58     117.923 110.416  18.463                       C  
HETATM 4703  C       A  58     116.551 110.124  18.502                       C  
HETATM 4704  C       A  58     115.875 109.648  17.381                       C  
HETATM 4705  C       A  58     116.564 109.445  16.184                       C  
HETATM 4706  C       A  58     117.933 109.697  16.128                       C  
HETATM 4707  N       A  58     120.643 112.097  23.117                       N  
HETATM 4708  C       A  58     120.024 111.865  21.888                       C  
HETATM 4709  C       A  58     120.172 112.539  20.674                       C  
HETATM 4710  C       A  58     119.462 112.067  19.579                       C  
HETATM 4711  C       A  58     118.618 110.936  19.664                       C  
HETATM 4712  C       A  58     118.474 110.279  20.890                       C  
HETATM 4713  C       A  58     119.178 110.733  22.007                       C  
HETATM 4714  C       A  58     119.294 110.261  23.371                       C  
HETATM 4715  C       A  58     118.709 109.209  24.082                       C  
HETATM 4716  C       A  58     119.036 109.038  25.425                       C  
HETATM 4717  C       A  58     119.933 109.911  26.062                       C  
HETATM 4718  C       A  58     120.529 110.968  25.375                       C  
HETATM 4719  C       A  58     120.210 111.126  24.027                       C  
HETATM 4720  C       A  58     121.581 113.125  23.387                       C  
HETATM 4721  C       A  58     122.833 112.806  23.926                       C  
HETATM 4722  C       A  58     123.750 113.821  24.193                       C  
HETATM 4723  C       A  58     123.435 115.149  23.906                       C  
HETATM 4724  C       A  58     122.190 115.463  23.358                       C  
HETATM 4725  C       A  58     121.258 114.457  23.108                       C  
HETATM 4726  H       A  58     118.960 112.318  15.347                       H  
HETATM 4727  H       A  58     120.438 114.017  14.270                       H  
HETATM 4728  H       A  58     123.859 112.514  16.388                       H  
HETATM 4729  H       A  58     124.340 110.442  18.213                       H  
HETATM 4730  H       A  58     124.129 108.562  19.825                       H  
HETATM 4731  H       A  58     121.938 107.481  20.216                       H  
HETATM 4732  H       A  58     119.902 108.249  19.014                       H  
HETATM 4733  H       A  58     124.322 111.943  13.828                       H  
HETATM 4734  H       A  58     126.356 112.001  12.400                       H  
HETATM 4735  H       A  58     127.324 114.152  11.652                       H  
HETATM 4736  H       A  58     126.267 116.305  12.302                       H  
HETATM 4737  H       A  58     124.627 118.295  13.362                       H  
HETATM 4738  H       A  58     122.864 119.578  14.552                       H  
HETATM 4739  H       A  58     121.116 118.402  15.853                       H  
HETATM 4740  H       A  58     121.077 115.919  15.986                       H  
HETATM 4741  H       A  58     116.010 110.309  19.425                       H  
HETATM 4742  H       A  58     114.810 109.448  17.438                       H  
HETATM 4743  H       A  58     116.044 109.077  15.304                       H  
HETATM 4744  H       A  58     118.500 109.512  15.221                       H  
HETATM 4745  H       A  58     120.827 113.397  20.582                       H  
HETATM 4746  H       A  58     119.563 112.579  18.628                       H  
HETATM 4747  H       A  58     117.850 109.392  20.957                       H  
HETATM 4748  H       A  58     118.008 108.539  23.593                       H  
HETATM 4749  H       A  58     118.590 108.223  25.988                       H  
HETATM 4750  H       A  58     120.166 109.766  27.112                       H  
HETATM 4751  H       A  58     121.214 111.645  25.875                       H  
HETATM 4752  H       A  58     123.079 111.767  24.118                       H  
HETATM 4753  H       A  58     124.720 113.568  24.613                       H  
HETATM 4754  H       A  58     124.156 115.937  24.107                       H  
HETATM 4755  H       A  58     121.936 116.496  23.137                       H  
HETATM 4756  H       A  58     120.278 114.694  22.708                       H  
HETATM 4757  N       A  59      24.114  87.742  61.092                       N  
HETATM 4758  C       A  59      23.953  86.638  61.929                       C  
HETATM 4759  C       A  59      24.530  86.381  63.173                       C  
HETATM 4760  C       A  59      24.185  85.196  63.815                       C  
HETATM 4761  C       A  59      23.262  84.299  63.243                       C  
HETATM 4762  C       A  59      22.670  84.572  62.008                       C  
HETATM 4763  C       A  59      23.020  85.745  61.337                       C  
HETATM 4764  C       A  59      22.593  86.350  60.092                       C  
HETATM 4765  C       A  59      21.695  85.969  59.089                       C  
HETATM 4766  C       A  59      21.499  86.817  58.004                       C  
HETATM 4767  C       A  59      22.197  88.034  57.908                       C  
HETATM 4768  C       A  59      23.101  88.433  58.889                       C  
HETATM 4769  C       A  59      23.285  87.583  59.979                       C  
HETATM 4770  N       A  59      22.928  83.106  63.936                       N  
HETATM 4771  C       A  59      23.061  81.808  63.436                       C  
HETATM 4772  C       A  59      23.560  81.382  62.204                       C  
HETATM 4773  C       A  59      23.596  80.010  61.962                       C  
HETATM 4774  C       A  59      23.151  79.084  62.922                       C  
HETATM 4775  C       A  59      22.664  79.516  64.152                       C  
HETATM 4776  C       A  59      22.616  80.888  64.421                       C  
HETATM 4777  C       A  59      22.196  81.670  65.566                       C  
HETATM 4778  C       A  59      21.665  81.346  66.817                       C  
HETATM 4779  C       A  59      21.343  82.370  67.703                       C  
HETATM 4780  C       A  59      21.543  83.716  67.347                       C  
HETATM 4781  C       A  59      22.072  84.067  66.106                       C  
HETATM 4782  C       A  59      22.402  83.034  65.227                       C  
HETATM 4783  C       A  59      24.828  88.925  61.434                       C  
HETATM 4784  C       A  59      24.140  90.136  61.661                       C  
HETATM 4785  C       A  59      24.905  91.277  61.944                       C  
HETATM 4786  C       A  59      26.294  91.217  62.038                       C  
HETATM 4787  C       A  59      26.955  90.004  61.844                       C  
HETATM 4788  C       A  59      26.220  88.863  61.530                       C  
HETATM 4789  N       A  59      18.539  90.509  61.042                       N  
HETATM 4790  C       A  59      19.882  90.291  61.354                       C  
HETATM 4791  C       A  59      20.462  89.310  62.160                       C  
HETATM 4792  C       A  59      21.846  89.292  62.266                       C  
HETATM 4793  C       A  59      22.662  90.220  61.580                       C  
HETATM 4794  C       A  59      22.064  91.203  60.786                       C  
HETATM 4795  C       A  59      20.674  91.243  60.661                       C  
HETATM 4796  C       A  59      19.764  92.071  59.896                       C  
HETATM 4797  C       A  59      19.941  93.162  59.040                       C  
HETATM 4798  C       A  59      18.822  93.754  58.462                       C  
HETATM 4799  C       A  59      17.532  93.272  58.739                       C  
HETATM 4800  C       A  59      17.329  92.186  59.589                       C  
HETATM 4801  C       A  59      18.455  91.587  60.153                       C  
HETATM 4802  C       A  59      17.447  89.743  61.520                       C  
HETATM 4803  C       A  59      16.548  89.165  60.615                       C  
HETATM 4804  C       A  59      15.473  88.416  61.091                       C  
HETATM 4805  C       A  59      15.302  88.220  62.461                       C  
HETATM 4806  C       A  59      16.206  88.788  63.360                       C  
HETATM 4807  C       A  59      17.271  89.557  62.896                       C  
HETATM 4808  H       A  59      25.234  87.075  63.619                       H  
HETATM 4809  H       A  59      24.632  84.944  64.771                       H  
HETATM 4810  H       A  59      21.942  83.883  61.596                       H  
HETATM 4811  H       A  59      21.158  85.027  59.161                       H  
HETATM 4812  H       A  59      20.801  86.538  57.221                       H  
HETATM 4813  H       A  59      22.025  88.682  57.054                       H  
HETATM 4814  H       A  59      23.634  89.374  58.818                       H  
HETATM 4815  H       A  59      23.910  82.094  61.465                       H  
HETATM 4816  H       A  59      23.979  79.651  61.011                       H  
HETATM 4817  H       A  59      23.190  78.022  62.699                       H  
HETATM 4818  H       A  59      22.326  78.799  64.896                       H  
HETATM 4819  H       A  59      21.502  80.307  67.091                       H  
HETATM 4820  H       A  59      20.931  82.130  68.679                       H  
HETATM 4821  H       A  59      21.279  84.499  68.051                       H  
HETATM 4822  H       A  59      22.218  85.106  65.830                       H  
HETATM 4823  H       A  59      24.388  92.215  62.124                       H  
HETATM 4824  H       A  59      26.858  92.114  62.276                       H  
HETATM 4825  H       A  59      28.038  89.947  61.918                       H  
HETATM 4826  H       A  59      26.713  87.915  61.337                       H  
HETATM 4827  H       A  59      19.857  88.577  62.680                       H  
HETATM 4828  H       A  59      22.314  88.538  62.889                       H  
HETATM 4829  H       A  59      22.685  91.902  60.233                       H  
HETATM 4830  H       A  59      20.937  93.542  58.833                       H  
HETATM 4831  H       A  59      18.945  94.601  57.793                       H  
HETATM 4832  H       A  59      16.672  93.755  58.285                       H  
HETATM 4833  H       A  59      16.330  91.823  59.807                       H  
HETATM 4834  H       A  59      16.707  89.300  59.551                       H  
HETATM 4835  H       A  59      14.778  87.971  60.384                       H  
HETATM 4836  H       A  59      14.468  87.627  62.828                       H  
HETATM 4837  H       A  59      16.076  88.644  64.429                       H  
HETATM 4838  H       A  59      17.964  90.025  63.587                       H  
HETATM 4839  N       A  60     113.822  51.159  64.592                       N  
HETATM 4840  C       A  60     113.856  51.193  63.198                       C  
HETATM 4841  C       A  60     113.171  50.398  62.278                       C  
HETATM 4842  C       A  60     113.373  50.653  60.925                       C  
HETATM 4843  C       A  60     114.217  51.695  60.497                       C  
HETATM 4844  C       A  60     114.883  52.501  61.422                       C  
HETATM 4845  C       A  60     114.712  52.249  62.784                       C  
HETATM 4846  C       A  60     115.204  52.885  63.988                       C  
HETATM 4847  C       A  60     116.055  53.969  64.232                       C  
HETATM 4848  C       A  60     116.311  54.341  65.548                       C  
HETATM 4849  C       A  60     115.733  53.636  66.619                       C  
HETATM 4850  C       A  60     114.890  52.550  66.404                       C  
HETATM 4851  C       A  60     114.628  52.189  65.083                       C  
HETATM 4852  N       A  60     114.388  51.929  59.107                       N  
HETATM 4853  C       A  60     115.606  51.933  58.424                       C  
HETATM 4854  C       A  60     116.893  51.691  58.909                       C  
HETATM 4855  C       A  60     117.946  51.745  57.999                       C  
HETATM 4856  C       A  60     117.727  52.029  56.639                       C  
HETATM 4857  C       A  60     116.441  52.259  56.161                       C  
HETATM 4858  C       A  60     115.365  52.212  57.053                       C  
HETATM 4859  C       A  60     113.933  52.382  56.907                       C  
HETATM 4860  C       A  60     113.099  52.676  55.824                       C  
HETATM 4861  C       A  60     111.729  52.792  56.036                       C  
HETATM 4862  C       A  60     111.185  52.621  57.321                       C  
HETATM 4863  C       A  60     111.993  52.326  58.418                       C  
HETATM 4864  C       A  60     113.365  52.202  58.196                       C  
HETATM 4865  C       A  60     112.937  50.357  65.365                       C  
HETATM 4866  C       A  60     111.887  50.951  66.097                       C  
HETATM 4867  C       A  60     111.081  50.110  66.879                       C  
HETATM 4868  C       A  60     111.280  48.731  66.907                       C  
HETATM 4869  C       A  60     112.302  48.157  66.150                       C  
HETATM 4870  C       A  60     113.136  48.975  65.390                       C  
HETATM 4871  N       A  60     111.187  56.553  66.235                       N  
HETATM 4872  C       A  60     111.312  55.183  66.001                       C  
HETATM 4873  C       A  60     111.415  54.491  64.793                       C  
HETATM 4874  C       A  60     111.577  53.113  64.845                       C  
HETATM 4875  C       A  60     111.648  52.414  66.071                       C  
HETATM 4876  C       A  60     111.533  53.121  67.271                       C  
HETATM 4877  C       A  60     111.370  54.507  67.247                       C  
HETATM 4878  C       A  60     111.277  55.519  68.279                       C  
HETATM 4879  C       A  60     111.269  55.474  69.676                       C  
HETATM 4880  C       A  60     111.147  56.664  70.390                       C  
HETATM 4881  C       A  60     111.026  57.892  69.719                       C  
HETATM 4882  C       A  60     111.031  57.964  68.327                       C  
HETATM 4883  C       A  60     111.168  56.771  67.618                       C  
HETATM 4884  C       A  60     111.125  57.558  65.238                       C  
HETATM 4885  C       A  60     112.025  58.630  65.268                       C  
HETATM 4886  C       A  60     111.957  59.617  64.287                       C  
HETATM 4887  C       A  60     111.012  59.531  63.264                       C  
HETATM 4888  C       A  60     110.123  58.456  63.231                       C  
HETATM 4889  C       A  60     110.169  57.475  64.220                       C  
HETATM 4890  H       A  60     112.513  49.601  62.606                       H  
HETATM 4891  H       A  60     112.880  50.040  60.176                       H  
HETATM 4892  H       A  60     115.508  53.316  61.074                       H  
HETATM 4893  H       A  60     116.504  54.512  63.405                       H  
HETATM 4894  H       A  60     116.964  55.184  65.753                       H  
HETATM 4895  H       A  60     115.945  53.946  67.638                       H  
HETATM 4896  H       A  60     114.439  52.011  67.229                       H  
HETATM 4897  H       A  60     117.063  51.465  59.957                       H  
HETATM 4898  H       A  60     118.958  51.560  58.349                       H  
HETATM 4899  H       A  60     118.572  52.065  55.958                       H  
HETATM 4900  H       A  60     116.272  52.472  55.109                       H  
HETATM 4901  H       A  60     113.519  52.816  54.832                       H  
HETATM 4902  H       A  60     111.071  53.018  55.202                       H  
HETATM 4903  H       A  60     110.113  52.722  57.465                       H  
HETATM 4904  H       A  60     111.573  52.203  59.410                       H  
HETATM 4905  H       A  60     110.268  50.554  67.445                       H  
HETATM 4906  H       A  60     110.628  48.105  67.509                       H  
HETATM 4907  H       A  60     112.461  47.083  66.164                       H  
HETATM 4908  H       A  60     113.962  48.557  64.822                       H  
HETATM 4909  H       A  60     111.381  55.009  63.841                       H  
HETATM 4910  H       A  60     111.657  52.560  63.916                       H  
HETATM 4911  H       A  60     111.615  52.595  68.219                       H  
HETATM 4912  H       A  60     111.352  54.524  70.196                       H  
HETATM 4913  H       A  60     111.141  56.643  71.475                       H  
HETATM 4914  H       A  60     110.922  58.807  70.294                       H  
HETATM 4915  H       A  60     110.928  58.914  67.814                       H  
HETATM 4916  H       A  60     112.774  58.672  66.051                       H  
HETATM 4917  H       A  60     112.657  60.448  64.316                       H  
HETATM 4918  H       A  60     110.969  60.299  62.496                       H  
HETATM 4919  H       A  60     109.381  58.385  62.441                       H  
HETATM 4920  H       A  60     109.465  56.649  64.218                       H  
HETATM 4921  N       A  61      70.063  69.162  95.075                       N  
HETATM 4922  C       A  61      69.113  70.121  95.425                       C  
HETATM 4923  C       A  61      68.984  70.845  96.610                       C  
HETATM 4924  C       A  61      67.943  71.765  96.698                       C  
HETATM 4925  C       A  61      67.067  71.979  95.617                       C  
HETATM 4926  C       A  61      67.214  71.267  94.425                       C  
HETATM 4927  C       A  61      68.238  70.324  94.324                       C  
HETATM 4928  C       A  61      68.694  69.453  93.260                       C  
HETATM 4929  C       A  61      68.260  69.215  91.951                       C  
HETATM 4930  C       A  61      68.958  68.301  91.167                       C  
HETATM 4931  C       A  61      70.075  67.619  91.681                       C  
HETATM 4932  C       A  61      70.522  67.832  92.982                       C  
HETATM 4933  C       A  61      69.825  68.757  93.759                       C  
HETATM 4934  N       A  61      66.024  72.934  95.743                       N  
HETATM 4935  C       A  61      64.661  72.682  95.571                       C
[truncated: 3,442,505 more chars]
