# Supplementary material for: Confining donor conformation distributions for efficient thermally activated delayed fluorescence with fast spin-flipping
Source: Nat Commun. 2023 May 4;14:2564. doi: 10.1038/s41467-023-38197-y (PMC10160101; doi:10.1038/s41467-023-38197-y)
Supplement: Supplementary file 3 — Source Data [file 41467_2023_38197_MOESM3_ESM.zip › Theoretical Simulation Data/Molecualr coordinates for DFT and TD-DFT calcualtions/PES Scanning/TBP-1aDMAc_PES.txt]

##geometries generated from flexible potential energy surface scanning of TBP-1aDMAc in ground state.

## dihedral angel of 77 degree

0 1
 C                  5.72428600   -0.39471700    0.30237300
 C                  5.46937700    0.98497600    0.35317500
 C                  4.19733400    1.46322200    0.66802300
 C                  3.17400900    0.54933900    0.96384000
 C                  3.41139800   -0.82464800    0.91770600
 C                  4.69691600   -1.29035900    0.59857600
 H                  6.29476000    1.66320100    0.17134700
 H                  2.20859500    0.94371600    1.25840000
 H                  4.87249900   -2.35948600    0.61876600
 C                  7.13332500   -0.82964700    0.02117900
 O                  8.06082100   -0.07989100    0.30298900
 C                  3.88124100    2.92447300    0.80421100
 O                  2.99236000    3.27707800    1.57075600
 C                  2.37599900   -1.84419400    1.28636400
 O                  2.72503800   -2.92846200    1.73760200
 C                  7.39697200   -2.16427600   -0.59506100
 C                  6.48770500   -2.79898000   -1.45408300
 C                  8.64187900   -2.76303500   -0.34877000
 C                  6.81377700   -4.01947100   -2.04339100
 H                  5.53742600   -2.32855400   -1.68242900
 C                  8.95795100   -3.98927500   -0.92302600
 H                  9.34380200   -2.24768900    0.29809800
 H                  6.10827500   -4.50000200   -2.71473800
 H                  9.91738100   -4.45395600   -0.71529800
 C                  4.64504900    3.93385900    0.01203900
 C                  5.21117600    3.64915100   -1.23937300
 C                  4.73074700    5.23743300    0.52426400
 C                  5.86507100    4.64901300   -1.95759000
 H                  5.11925600    2.65515400   -1.66358700
 C                  5.39922000    6.22884100   -0.18532600
 H                  4.26634300    5.44755700    1.48179700
 H                  6.29261600    4.42305000   -2.92994700
 H                  5.47469800    7.23170900    0.22471400
 C                  0.92402400   -1.53706900    1.10360900
 C                  0.44755500   -0.68130600    0.10103600
 C                  0.00605000   -2.19876700    1.93425700
 C                 -0.92218700   -0.47977000   -0.05893700
 H                  1.14242300   -0.19010500   -0.57113800
 C                 -1.35769900   -1.98270300    1.78801300
 H                  0.38652300   -2.87698700    2.69035400
 C                 -1.82634200   -1.12066200    0.78704600
 H                 -1.30183100    0.17365600   -0.83740800
 H                 -2.07367900   -2.47549100    2.43769500
 N                 -3.22553600   -0.88272000    0.61761500
 C                 -3.88380700    0.00239700    1.50821700
 C                 -4.03369800   -1.88504100    0.02568600
 C                 -5.23896600    0.31003800    1.24308300
 C                 -3.25288200    0.50051800    2.65505700
 C                 -5.38861300   -1.56598500   -0.22947500
 C                 -3.54585700   -3.17137200   -0.23725300
 C                 -5.97449100    0.91542100    2.26503300
 C                 -5.75646800   -0.07958000   -0.14671400
 C                 -3.99308800    1.19697600    3.60714200
 H                 -2.19922500    0.31219000    2.82161200
 C                 -6.25736500   -2.62247200   -0.51362400
 C                 -4.42332800   -4.18072700   -0.62573400
 H                 -2.49430800   -3.39277100   -0.10101100
 C                 -5.36650700    1.36109800    3.43912000
 H                 -7.04137200    1.05292900    2.14728000
 C                 -4.93881700    0.71642900   -1.24401700
 C                 -7.25390800    0.26090400   -0.42856600
 H                 -3.49726300    1.57333000    4.49723800
 C                 -5.78948800   -3.92162500   -0.71387900
 H                 -7.32034100   -2.43489200   -0.59034500
 H                 -4.03742900   -5.17770300   -0.81819600
 H                 -5.96209000    1.84961700    4.20435900
 H                 -3.87549100    0.52030000   -1.10267100
 C                 -5.18634000    2.22868000   -1.10406700
 C                 -5.34431600    0.25439400   -2.65460800
 H                 -7.88846400   -0.26070800    0.30031900
 C                 -7.52416900    1.78854400   -0.34705000
 C                 -7.67868900   -0.14615700   -1.86630800
 H                 -6.48822300   -4.71655400   -0.95642500
 H                 -4.54948800    2.76400500   -1.82131500
 H                 -4.89739000    2.56840000   -0.10295500
 C                 -6.66529000    2.54800200   -1.37233400
 H                 -5.16875400   -0.82179400   -2.76553800
 H                 -4.70977400    0.76165000   -3.39402200
 C                 -6.82231900    0.58534500   -2.91382500
 H                 -7.32865600    2.19614200    0.64439100
 H                 -8.58967100    1.95736700   -0.55304100
 H                 -7.60170100   -1.21946700   -2.03816100
 H                 -8.73651000    0.11893300   -1.99655600
 H                 -6.83927100    3.62597800   -1.26146100
 C                 -7.03916200    2.10199100   -2.79458800
 H                 -7.10964200    0.24490300   -3.91693800
 H                 -8.08793600    2.35160600   -3.00558700
 H                 -6.42470500    2.63365000   -3.53403400
 C                  5.96859800    5.93566800   -1.42796900
 H                  6.48753300    6.71119000   -1.98415400
 C                  8.04327100   -4.62029000   -1.77123000
 H                  8.29169000   -5.57650600   -2.22290800


-----
87

0 1
 C                  5.70000900   -0.40202600    0.28218600
 C                  5.43633700    0.97058900    0.41465700
 C                  4.16438200    1.42060600    0.76901400
 C                  3.15044800    0.48365600    1.02170800
 C                  3.39687200   -0.88368000    0.89535600
 C                  4.68209600   -1.32089100    0.53743500
 H                  6.25515300    1.66419100    0.26376700
 H                  2.18513100    0.85322000    1.34715100
 H                  4.86545900   -2.38807700    0.49496500
 C                  7.10864100   -0.80969400   -0.03884900
 O                  8.03444300   -0.07161100    0.27727400
 C                  3.83952200    2.86908900    0.99260900
 O                  2.95587200    3.16997500    1.78679200
 C                  2.37149200   -1.92912300    1.21681100
 O                  2.73119300   -3.03302900    1.60822200
 C                  7.37385700   -2.10334000   -0.73647000
 C                  6.45862000   -2.69250100   -1.62122000
 C                  8.62571900   -2.70634300   -0.54099400
 C                  6.78590100   -3.87310700   -2.28625200
 H                  5.50241700   -2.21654400   -1.80992000
 C                  8.94324000   -3.89363600   -1.19126200
 H                  9.33189500   -2.22524300    0.12726900
 H                  6.07561200   -4.31798900   -2.97684800
 H                  9.90830700   -4.36258200   -1.02297000
 C                  4.58829700    3.92859900    0.25330000
 C                  5.14412600    3.72155800   -1.01782700
 C                  4.66956200    5.20082500    0.83970900
 C                  5.78358500    4.76662300   -1.68273600
 H                  5.05523900    2.75323300   -1.49833400
 C                  5.32371300    6.23705600    0.18278600
 H                  4.21309600    5.35124700    1.81218000
 H                  6.20314500    4.60096700   -2.67059100
 H                  5.39589900    7.21495300    0.64977800
 C                  0.91703300   -1.62157000    1.06104600
 C                  0.42839800   -0.71629100    0.10846400
 C                  0.00839800   -2.32621400    1.86557800
 C                 -0.94264400   -0.51475900   -0.03133600
 H                  1.11568400   -0.18784500   -0.54298400
 C                 -1.35756500   -2.10610500    1.74482500
 H                  0.39766400   -3.03540000    2.58809500
 C                 -1.83913200   -1.20263300    0.78745700
 H                 -1.33059000    0.17730600   -0.77141900
 H                 -2.06330000   -2.62279400    2.38677100
 N                 -3.23602700   -0.94111100    0.65241000
 C                 -3.81168200    0.07857700    1.45115100
 C                 -4.11883300   -1.94318500    0.18215600
 C                 -5.14851100    0.45072200    1.18065300
 C                 -3.12106500    0.63539600    2.53501200
 C                 -5.45939000   -1.56249800   -0.06960800
 C                 -3.72117400   -3.27645900    0.02014800
 C                 -5.81428000    1.20987600    2.14656200
 C                 -5.72805600   -0.05416500   -0.14544100
 C                 -3.78612600    1.47799900    3.42171900
 H                 -2.08274500    0.37818500    2.70718000
 C                 -6.40209900   -2.58185900   -0.22308900
 C                 -4.67317000   -4.25840500   -0.24305500
 H                 -2.68011000   -3.55254800    0.13343400
 C                 -5.14723500    1.72801400    3.25701500
 H                 -6.87166100    1.41098600    2.03468300
 C                 -4.89077200    0.55511400   -1.34308600
 C                 -7.20701600    0.35614400   -0.43272700
 H                 -3.24536600    1.90136800    4.26317200
 C                 -6.02364800   -3.92199700   -0.30917000
 H                 -7.45302400   -2.33232400   -0.28966100
 H                 -4.35573100   -5.29104800   -0.35615700
 H                 -5.68769800    2.33536500    3.97675500
 H                 -3.83968500    0.30007600   -1.20430300
 C                 -5.03097900    2.08700600   -1.36949200
 C                 -5.36752600   -0.03125000   -2.68352000
 H                 -7.85389000   -0.03549000    0.36361300
 C                 -7.37041000    1.89868400   -0.51760700
 C                 -7.70013400   -0.17653100   -1.80597200
 H                 -6.77839700   -4.68946700   -0.45145400
 H                 -4.38104300    2.49338700   -2.15635000
 H                 -4.69068900    2.51476900   -0.41951300
 C                 -6.49245600    2.47748000   -1.64012500
 H                 -5.26785100   -1.12265100   -2.67602600
 H                 -4.72190000    0.34484300   -3.48873900
 C                 -6.82672000    0.37198400   -2.94697200
 H                 -7.11862100    2.39855200    0.41733100
 H                 -8.42754100    2.11871100   -0.71825900
 H                 -7.70142100   -1.26498600   -1.85732000
 H                 -8.74079000    0.14686600   -1.94270500
 H                 -6.59012900    3.57064200   -1.64764200
 C                 -6.93685500    1.90393100   -2.99477900
 H                 -7.16513500   -0.05648700   -3.89910100
 H                 -7.97203300    2.20194400   -3.20999000
 H                 -6.30963700    2.30561700   -3.80239500
 C                  5.88290300    6.02109600   -1.08013300
 H                  6.39062300    6.83170100   -1.59512200
 C                  8.02271000   -4.47976000   -2.06496800
 H                  8.27221700   -5.40532900   -2.57598900


----

97

0 1
 C                  5.66998000   -0.40166400    0.24472900
 C                  5.40751600    0.96252100    0.44772300
 C                  4.14217200    1.39246600    0.84776300
 C                  3.13431700    0.44245500    1.07499500
 C                  3.37943500   -0.91674100    0.87820300
 C                  4.65801000   -1.33360800    0.47508600
 H                  6.22254000    1.66414800    0.31442600
 H                  2.17537800    0.79416500    1.43698700
 H                  4.84156400   -2.39720100    0.37825900
 C                  7.07253200   -0.79097000   -0.12216000
 O                  8.00359800   -0.06667800    0.21006800
 C                  3.82015400    2.82796600    1.14623500
 O                  2.95142300    3.08931900    1.97035100
 C                  2.36210500   -1.97920300    1.16892800
 O                  2.73259600   -3.09883500    1.50211000
 C                  7.32567400   -2.05054100   -0.88379400
 C                  6.39473600   -2.59931700   -1.77807200
 C                  8.58112300   -2.66036800   -0.73919300
 C                  6.71032500   -3.74752900   -2.50279400
 H                  5.43503600   -2.11636500   -1.92706000
 C                  8.88721700   -3.81599200   -1.44925900
 H                  9.29913400   -2.20980800   -0.06230500
 H                  5.98773700   -4.16092200   -3.20016800
 H                  9.85534900   -4.29105700   -1.32030800
 C                  4.55331900    3.92276900    0.44350200
 C                  5.08466400    3.77700800   -0.84644700
 C                  4.64480300    5.16601900    1.08768000
 C                  5.71041800    4.85338200   -1.47336200
 H                  4.98729900    2.83229200   -1.37032600
 C                  5.28535100    6.23325800    0.46802500
 H                  4.20709800    5.26953300    2.07479600
 H                  6.11103600    4.73526200   -2.47580500
 H                  5.36574000    7.18812200    0.97925200
 C                  0.90509600   -1.67037000    1.05362100
 C                  0.39453800   -0.71493700    0.16233300
 C                  0.01288500   -2.42073800    1.83388900
 C                 -0.97846000   -0.51459900    0.05677400
 H                  1.06709100   -0.14792700   -0.47183700
 C                 -1.35627900   -2.20152500    1.75065200
 H                  0.41739200   -3.16300000    2.51355800
 C                 -1.86074000   -1.25280600    0.85024500
 H                 -1.38110900    0.21606500   -0.63697700
 H                 -2.04330300   -2.74767200    2.38772000
 N                 -3.25662800   -0.98622400    0.74804900
 C                 -3.77995700    0.13150300    1.44454800
 C                 -4.18548700   -1.97538900    0.34681700
 C                 -5.09324100    0.55037500    1.13495300
 C                 -3.06521900    0.73177200    2.48924200
 C                 -5.50615400   -1.54677400    0.06414700
 C                 -3.85758500   -3.33533700    0.26996700
 C                 -5.71893400    1.42436600    2.02841000
 C                 -5.69632100   -0.03881600   -0.14408600
 C                 -3.68397700    1.68205100    3.29624700
 H                 -2.04688000    0.42388700    2.69562100
 C                 -6.50117700   -2.52425100   -0.01174900
 C                 -4.86007000   -4.28307300    0.07895900
 H                 -2.83095100   -3.65786100    0.38785000
 C                 -5.02748600    1.99594200    3.09658500
 H                 -6.76322800    1.67313200    1.89242500
 C                 -4.82690100    0.41685000   -1.38642200
 C                 -7.15107800    0.42178000   -0.47505500
 H                 -3.12510200    2.14001100    4.10715300
 C                 -6.19280900   -3.88468000   -0.00128300
 H                 -7.53789400   -2.22548900   -0.09630900
 H                 -4.59502800   -5.33545000    0.03283600
 H                 -5.53532300    2.69137300    3.75802400
 H                 -3.79111600    0.11825300   -1.22097900
 C                 -4.88474200    1.94582600   -1.54846200
 C                 -5.33333000   -0.25901500   -2.67280800
 H                 -7.81860100    0.13690900    0.34909300
 C                 -7.23140400    1.95753200   -0.69578100
 C                 -7.67111400   -0.20224700   -1.79897500
 H                 -6.98652200   -4.62084900   -0.08438900
 H                 -4.21359400    2.24601000   -2.36469000
 H                 -4.52302600    2.43733400   -0.63800300
 C                 -6.32316500    2.38800100   -1.86014600
 H                 -5.29212100   -1.34922300   -2.56892200
 H                 -4.66772600    0.00989700   -3.50421600
 C                 -6.76861200    0.19658600   -2.97877700
 H                 -6.95363600    2.52354300    0.19293700
 H                 -8.27509900    2.21518300   -0.92044600
 H                 -7.73099200   -1.28934800   -1.75465700
 H                 -8.69271600    0.16321600   -1.96917900
 H                 -6.36224000    3.47991600   -1.96392700
 C                 -6.79665800    1.72208400   -3.16159300
 H                 -7.12846800   -0.29541700   -3.89148900
 H                 -7.81420500    2.05477200   -3.40775800
 H                 -6.14823700    2.01721300   -3.99792500
 C                  5.82035700    6.07814700   -0.81416000
 H                  6.31749500    6.91301800   -1.29988100
 C                  7.95116900   -4.36227100   -2.33224500
 H                  8.19166500   -5.26299000   -2.88987300

----

107

0 1
 C                  5.61735800   -0.39524000    0.18871200
 C                  5.36016300    0.95806000    0.45981200
 C                  4.10796300    1.36669600    0.91910100
 C                  3.10890000    0.40504700    1.13629400
 C                  3.34846800   -0.94342400    0.87106400
 C                  4.61402800   -1.33886600    0.40964600
 H                  6.16973000    1.66686700    0.33134200
 H                  2.16195000    0.73803400    1.54454000
 H                  4.79546000   -2.39672700    0.26027600
 C                  7.00783200   -0.76443800   -0.23944600
 O                  7.94813000   -0.05196200    0.09245800
 C                  3.79403900    2.78682000    1.29028600
 O                  2.95268900    3.01004600    2.15315600
 C                  2.34153000   -2.02051400    1.14569500
 O                  2.72506700   -3.15095800    1.42431200
 C                  7.23844000   -1.99006500   -1.06139200
 C                  6.28054400   -2.50296100   -1.94844300
 C                  8.49856800   -2.60217100   -0.98216500
 C                  6.57462900   -3.61874200   -2.73060600
 H                  5.31600900   -2.01663600   -2.04653200
 C                  8.78363500   -3.72602600   -1.74967100
 H                  9.23692900   -2.17868400   -0.30970800
 H                  5.83098000   -4.00421300   -3.42180800
 H                  9.75593000   -4.20363100   -1.67130000
 C                  4.50216400    3.91318300    0.61198200
 C                  4.99090300    3.82487000   -0.69983000
 C                  4.61286800    5.12774600    1.30592200
 C                  5.59386100    4.92920600   -1.29989800
 H                  4.87790100    2.90330000   -1.26049200
 C                  5.23085800    6.22269600    0.71223700
 H                  4.20778200    5.18724100    2.31044600
 H                  5.96137400    4.85564800   -2.31914800
 H                  5.32651700    7.15485700    1.26134500
 C                  0.88244100   -1.71254200    1.08175800
 C                  0.34454000   -0.71222200    0.25692900
 C                  0.01145700   -2.50374400    1.84447100
 C                 -1.02972000   -0.51251900    0.19768400
 H                  0.99746500   -0.11010300   -0.36525400
 C                 -1.36039900   -2.28633500    1.80982800
 H                  0.43481000   -3.27583300    2.47789100
 C                 -1.89365400   -1.29610800    0.97214500
 H                 -1.44994500    0.25363600   -0.44542900
 H                 -2.02197400   -2.85849400    2.44986400
 N                 -3.28841200   -1.02896200    0.90657000
 C                 -3.77283000    0.16874500    1.48904100
 C                 -4.25403300   -1.99683900    0.54054800
 C                 -5.04977700    0.63074500    1.10379700
 C                 -3.06086100    0.80286100    2.51579700
 C                 -5.54262400   -1.52158000    0.18853900
 C                 -4.00014300   -3.37469600    0.55835100
 C                 -5.65379600    1.60305900    1.90678200
 C                 -5.64438100   -0.02741300   -0.14424700
 C                 -3.64907800    1.84398900    3.22683400
 H                 -2.07130100    0.45055100    2.78357800
 C                 -6.58824600   -2.44702800    0.15250500
 C                 -5.04809000   -4.27870500    0.40238400
 H                 -2.99631300   -3.74573400    0.71650900
 C                 -4.96512500    2.21574300    2.95330800
 H                 -6.67774400    1.89647900    1.71608200
 C                 -4.71381700    0.27735700   -1.38849600
 C                 -7.06004600    0.48268400   -0.56071400
 H                 -3.09325100    2.32889800    4.02399500
 C                 -6.35550200   -3.81772400    0.26357800
 H                 -7.60413500   -2.09938000    0.01670300
 H                 -4.83870600   -5.34416800    0.43015200
 H                 -5.45348000    2.98608800    3.54248900
 H                 -3.70271300   -0.06535200   -1.16632100
 C                 -4.67760900    1.78897100   -1.67224000
 C                 -5.22020200   -0.47085700   -2.63432300
 H                 -7.76724400    0.30221400    0.25975900
 C                 -7.04472100    1.99797000   -0.90374800
 C                 -7.57529100   -0.21610500   -1.84854600
 H                 -7.18590100   -4.51510700    0.20991500
 H                 -3.96677700    1.98499100   -2.48655700
 H                 -4.31514200    2.33140200   -0.79136700
 C                 -6.07852200    2.28337800   -2.06610000
 H                 -5.24542300   -1.54967200   -2.44333300
 H                 -4.51527300   -0.30727200   -3.46064000
 C                 -6.61671000    0.03737900   -3.02428800
 H                 -6.76204200    2.61721300   -0.05287100
 H                 -8.06440600    2.29399900   -1.18423200
 H                 -7.69763400   -1.29135400   -1.72106100
 H                 -8.56904500    0.18935300   -2.08139600
 H                 -6.05152100    3.36397500   -2.25610000
 C                 -6.55108000    1.54260400   -3.32680000
 H                 -6.97675000   -0.50546800   -3.90760100
 H                 -7.53998000    1.91035500   -3.63252600
 H                 -5.86242500    1.73343700   -4.16125300
 C                  5.72347600    6.12473700   -0.59238100
 H                  6.20291500    6.98131900   -1.05766600
 C                  7.82097900   -4.23696300   -2.62516800
 H                  8.04493400   -5.11275600   -3.22759200


----
117

0 1
 C                  5.55128400   -0.38637900    0.12181900
 C                  5.31157600    0.95316200    0.46696800
 C                  4.07975100    1.34330700    0.99270300
 C                  3.08476900    0.37549800    1.20149500
 C                  3.30747100   -0.95958400    0.86400000
 C                  4.55249600   -1.33643000    0.33625100
 H                  6.11933800    1.66460500    0.34187600
 H                  2.15543100    0.69138300    1.66064100
 H                  4.72313900   -2.38659700    0.13040000
 C                  6.92212300   -0.73915200   -0.37721400
 O                  7.87867400   -0.04753400   -0.04753300
 C                  3.78754000    2.74475900    1.44345200
 O                  2.97889600    2.92944700    2.34585600
 C                  2.30666500   -2.04552600    1.12793600
 O                  2.69737500   -3.18669000    1.34819700
 C                  7.11389500   -1.92333800   -1.26722700
 C                  6.11914200   -2.38859500   -2.13984500
 C                  8.37311800   -2.54239700   -1.26870100
 C                  6.37655500   -3.46485700   -2.98758600
 H                  5.15385200   -1.89523400   -2.17513000
 C                  8.62208800   -3.62739300   -2.10187300
 H                  9.13958300   -2.15508000   -0.60595100
 H                  5.60420400   -3.81321900   -3.66691900
 H                  9.59437600   -4.11115700   -2.08609400
 C                  4.47781600    3.90019500    0.79610100
 C                  4.91703300    3.87546000   -0.53579300
 C                  4.62249400    5.07780700    1.54526000
 C                  5.50483000    5.00558300   -1.10197900
 H                  4.77716900    2.98373500   -1.13719200
 C                  5.22556600    6.19812200    0.98446800
 H                  4.25531500    5.08876200    2.56593000
 H                  5.83382100    4.98148000   -2.13664900
 H                  5.34796400    7.10099400    1.57561500
 C                  0.84870400   -1.73261900    1.12437800
 C                  0.28611200   -0.69176800    0.36786600
 C                 -0.00169900   -2.55548500    1.87563700
 C                 -1.08745100   -0.48858800    0.36049300
 H                  0.91956400   -0.06048300   -0.24553900
 C                 -1.37354300   -2.33568800    1.89547200
 H                  0.43812600   -3.35497300    2.46216000
 C                 -1.93428800   -1.30875000    1.12092500
 H                 -1.52204600    0.30900200   -0.23259800
 H                 -2.00688800   -2.92763200    2.54440600
 N                 -3.32782600   -1.04310600    1.09171500
 C                 -3.78306100    0.22026600    1.54826800
 C                 -4.32347800   -1.99335800    0.75248700
 C                 -5.01421200    0.70946000    1.06503700
 C                 -3.09154200    0.89430200    2.56352100
 C                 -5.57115400   -1.48633700    0.30699800
 C                 -4.14628500   -3.37672500    0.88627100
 C                 -5.60502800    1.77094900    1.75833200
 C                 -5.58343700   -0.02273500   -0.15264100
 C                 -3.65694800    2.01523000    3.16182100
 H                 -2.13771000    0.51176300    2.90940300
 C                 -6.66290100   -2.35741300    0.29793000
 C                 -5.23358600   -4.23713400    0.75317700
 H                 -3.17279600   -3.78820500    1.11207000
 C                 -4.93619200    2.42923300    2.78951500
 H                 -6.60196200    2.09765700    1.49312900
 C                 -4.58410600    0.13038500   -1.37092300
 C                 -6.95141900    0.51589600   -0.67816900
 H                 -3.11774000    2.53170300    3.95046200
 C                 -6.50846400   -3.72463600    0.52467700
 H                 -7.65219000   -1.97058300    0.09063100
 H                 -5.08130700   -5.30607400    0.87115300
 H                 -5.41135900    3.26629200    3.29216400
 H                 -3.60300200   -0.24077500   -1.07404600
 C                 -4.45762300    1.60891200   -1.77672500
 C                 -5.07207200   -0.69639500   -2.57368300
 H                 -7.70270000    0.43961600    0.11907000
 C                 -6.84252100    1.99421100   -1.14328500
 C                 -7.44397600   -0.26455500   -1.92734000
 H                 -7.37205500   -4.38175500    0.49030000
 H                 -3.70239900    1.70106300   -2.56914100
 H                 -4.10773600    2.20705800   -0.92718300
 C                 -5.81286000    2.13359800   -2.27751000
 H                 -5.16038200   -1.75261800   -2.29534800
 H                 -4.32341300   -0.63692900   -3.37514200
 C                 -6.42204300   -0.15797500   -3.07173800
 H                 -6.56511400    2.66841000   -0.33335200
 H                 -7.83214800    2.31454800   -1.49543300
 H                 -7.62735200   -1.31796100   -1.71722500
 H                 -8.40405000    0.16648100   -2.24136900
 H                 -5.72216000    3.19159100   -2.55480300
 C                 -6.26610200    1.31129600   -3.49400900
 H                 -6.76964700   -0.75624200   -3.92363400
 H                 -7.22030200    1.69804400   -3.87679500
 H                 -5.53223100    1.39793500   -4.30695800
 C                  5.66878500    6.16340900   -0.34091300
 H                  6.13653300    7.03988000   -0.78034900
 C                  7.62305500   -4.09119300   -2.96274000
 H                  7.81869900   -4.93647700   -3.61643600

----

127

0 1
 C                  5.46535900   -0.36814600    0.04361100
 C                  5.25421700    0.95558600    0.46060400
 C                  4.05196400    1.32921900    1.06151300
 C                  3.05917600    0.35951500    1.27261300
 C                  3.25376000   -0.96001400    0.86424300
 C                  4.46930300   -1.32034400    0.26182100
 H                  6.06141000    1.66664200    0.32980200
 H                  2.15508800    0.66000800    1.78898300
 H                  4.62091800   -2.36110600    0.00071400
 C                  6.80731200   -0.70677800   -0.53664600
 O                  7.78517300   -0.03816700   -0.22224300
 C                  3.79387300    2.71051700    1.58830300
 O                  3.02962800    2.86034300    2.53481500
 C                  2.25675200   -2.05108000    1.12429000
 O                  2.65136200   -3.20109000    1.28624400
 C                  6.94509300   -1.84927900   -1.48915900
 C                  5.90517500   -2.26622300   -2.33305900
 C                  8.19707000   -2.47618800   -1.58086100
 C                  6.11150800   -3.30317200   -3.24160300
 H                  4.94380200   -1.76527300   -2.29813400
 C                  8.39563200   -3.52245400   -2.47489700
 H                  8.99815800   -2.12571600   -0.93887000
 H                  5.30403500   -3.61396200   -3.89794600
 H                  9.36312000   -4.01303300   -2.52907700
 C                  4.46429800    3.88926600    0.96206900
 C                  4.83933500    3.92248200   -0.38909000
 C                  4.65647300    5.02987300    1.75638500
 C                  5.41106300    5.07274400   -0.93065900
 H                  4.66205600    3.06043400   -1.02299900
 C                  5.24366400    6.16997900    1.21905800
 H                  4.33841500    4.99668800    2.79294600
 H                  5.69023800    5.09368300   -1.97994200
 H                  5.40336800    7.04359200    1.84430100
 C                  0.80270500   -1.73355500    1.18417100
 C                  0.21858900   -0.64876700    0.50948900
 C                 -0.02965400   -2.59434400    1.91218700
 C                 -1.15270900   -0.44334700    0.55567400
 H                  0.83293700    0.01687600   -0.08675200
 C                 -1.39942700   -2.37549100    1.98627900
 H                  0.42381600   -3.42547600    2.44158400
 C                 -1.98560200   -1.30674700    1.28867300
 H                 -1.59715700    0.38947400    0.02205100
 H                 -2.00302100   -2.99767800    2.63298200
 N                 -3.37783700   -1.04491900    1.29538500
 C                 -3.81622100    0.26370000    1.63306800
 C                 -4.39906700   -1.97867600    0.96782500
 C                 -4.98584900    0.76635200    1.03025000
 C                 -3.17208500    0.97177300    2.65558300
 C                 -5.58791400   -1.45427400    0.39750200
 C                 -4.31410100   -3.34883700    1.24508900
 C                 -5.57687300    1.89576900    1.60720100
 C                 -5.50267200   -0.03137000   -0.16985700
 C                 -3.72710300    2.15172600    3.13824900
 H                 -2.26455900    0.57073400    3.09396900
 C                 -6.72297200   -2.26796600    0.38493300
 C                 -5.43503900   -4.16471000    1.10789100
 H                 -3.38924800   -3.78795900    1.58680500
 C                 -4.95487900    2.59256100    2.64214000
 H                 -6.53625700    2.24428700    1.24801600
 C                 -4.41970300   -0.01261700   -1.32340600
 C                 -6.80683200    0.52138400   -0.82666800
 H                 -3.22603700    2.69583800    3.93337000
 C                 -6.65979200   -3.61501500    0.73887200
 H                 -7.67367900   -1.85289700    0.07674500
 H                 -5.35108600   -5.22309500    1.33681300
 H                 -5.42692800    3.47959500    3.05387000
 H                 -3.47905800   -0.40275800   -0.93627500
 C                 -4.19683900    1.42447800   -1.82502300
 C                 -4.86532600   -0.90582300   -2.49464600
 H                 -7.61190400    0.53674400   -0.08010500
 C                 -6.59780200    1.95510500   -1.38739600
 C                 -7.25137200   -0.32933600   -2.04735700
 H                 -7.55405900   -4.22949300    0.69963100
 H                 -3.38736900    1.42484600   -2.56759100
 H                 -3.87635200    2.06998100   -0.99858400
 C                 -5.49012400    1.96652400   -2.45476600
 H                 -5.02105400   -1.93365900   -2.14787900
 H                 -4.06277300   -0.93787300   -3.24369800
 C                 -6.15247000   -0.35053200   -3.12310300
 H                 -6.34282600    2.67494800   -0.60989600
 H                 -7.54575000    2.29025700   -1.82896400
 H                 -7.49593300   -1.35587100   -1.77502900
 H                 -8.16817800    0.11551600   -2.45684000
 H                 -5.33210700    2.99616600   -2.80010900
 C                 -5.90017300    1.07535200   -3.63761700
 H                 -6.47027900   -0.99568700   -3.95204400
 H                 -6.80774100    1.47240600   -4.11216000
 H                 -5.11098300    1.07009800   -4.40183000
 C                  5.62294800    6.19287500   -0.12626100
 H                  6.07829000    7.08486600   -0.54712500
 C                  7.35199300   -3.93846000   -3.30678100
 H                  7.50811800   -4.75339200   -4.00794400


----

137

0 1
 C                  5.37929000   -0.34371600   -0.04651800
 C                  5.19428600    0.95464900    0.45410400
 C                  4.01844300    1.29888600    1.12113500
 C                  3.02651600    0.32409000    1.31275000
 C                  3.19393100   -0.96973300    0.81917100
 C                  4.38376200   -1.30091200    0.15234800
 H                  6.00142100    1.66769200    0.33419600
 H                  2.14521300    0.59854000    1.88036200
 H                  4.51705000   -2.32555000   -0.17420600
 C                  6.69607100   -0.65569300   -0.69477200
 O                  7.68958400   -0.00933700   -0.38260000
 C                  3.79105700    2.64881000    1.73537600
 O                  3.06583400    2.74904900    2.71848600
 C                  2.19712700   -2.06929300    1.04772200
 O                  2.59264400   -3.22783700    1.13376900
 C                  6.79129500   -1.74596700   -1.71183800
 C                  5.71927200   -2.11060400   -2.53957500
 C                  8.03423900   -2.37457400   -1.88121200
 C                  5.88543600   -3.09854600   -3.50895200
 H                  4.76370000   -1.60652800   -2.44369500
 C                  8.19309300   -3.37259700   -2.83628900
 H                  8.86005900   -2.06391500   -1.25014400
 H                  5.05297900   -3.36882100   -4.15189200
 H                  9.15415800   -3.86547900   -2.95068000
 C                  4.44392800    3.85826400    1.14984100
 C                  4.76557000    3.96566700   -0.21116500
 C                  4.67423000    4.95191200    1.99818600
 C                  5.32248000    5.14222500   -0.71005700
 H                  4.55838100    3.14102200   -0.88450700
 C                  5.24662700    6.11807600    1.50237900
 H                  4.39706500    4.86195500    3.04308700
 H                  5.56024800    5.22068400   -1.76680200
 H                  5.43615800    6.95472600    2.16853200
 C                  0.74943500   -1.74995000    1.16566200
 C                  0.15284900   -0.61288900    0.59662000
 C                 -0.07516600   -2.66159500    1.83897300
 C                 -1.21381500   -0.40389200    0.69784500
 H                  0.75250700    0.09599500    0.03639200
 C                 -1.43966800   -2.44286400    1.97010700
 H                  0.38313100   -3.53788700    2.28495700
 C                 -2.04221700   -1.31702300    1.38100700
 H                 -1.65919400    0.47352600    0.24343800
 H                 -2.01897500   -3.13079900    2.56680000
 N                 -3.42318700   -1.02908600    1.45259700
 C                 -3.83167600    0.31427900    1.69154600
 C                 -4.50130800   -1.93176600    1.20224200
 C                 -4.92944300    0.81874600    0.96929300
 C                 -3.23549100    1.05467100    2.71737800
 C                 -5.60664200   -1.41387100    0.47897300
 C                 -4.56707100   -3.22110300    1.74006100
 C                 -5.51050400    2.00722300    1.42552200
 C                 -5.40440400   -0.05223900   -0.20203800
 C                 -3.77272400    2.28438400    3.08333500
 H                 -2.38031600    0.64336200    3.24357100
 C                 -6.79515800   -2.14709000    0.48021300
 C                 -5.73366700   -3.97547900    1.62846400
 H                 -3.73707700   -3.63455300    2.29136900
 C                 -4.93613100    2.74188700    2.46250700
 H                 -6.42361400    2.37205800    0.97364300
 C                 -4.25523700   -0.18104000   -1.28022400
 C                 -6.63502600    0.50925200   -0.98196500
 H                 -3.31257900    2.85747900    3.88275100
 C                 -6.86553700   -3.42348100    1.03722400
 H                 -7.68638600   -1.72317900    0.03704400
 H                 -5.76433500   -4.97346200    2.05576900
 H                 -5.39759900    3.67172300    2.78150800
 H                 -3.36188900   -0.58711400   -0.81033000
 C                 -3.92351100    1.19828600   -1.87494100
 C                 -4.67979600   -1.14040200   -2.40653600
 H                 -7.48132300    0.62397500   -0.29191000
 C                 -6.31367200    1.88202000   -1.63403500
 C                 -7.05149100   -0.41278700   -2.15979800
 H                 -7.79854500   -3.97801100    1.00444500
 H                 -3.07199900    1.09831500   -2.56141500
 H                 -3.61813100    1.89095500   -1.08128500
 C                 -5.14457200    1.75383200   -2.62527000
 H                 -4.91406200   -2.12769400   -1.99219500
 H                 -3.83589000   -1.27406900   -3.09638400
 C                 -5.89294400   -0.57265700   -3.15798300
 H                 -6.06649600    2.64598600   -0.89705200
 H                 -7.21303400    2.22959500   -2.15957000
 H                 -7.36535100   -1.40184500   -1.82563100
 H                 -7.91790800    0.04153600   -2.65869300
 H                 -4.90955900    2.74369700   -3.03668000
 C                 -5.53172400    0.79380600   -3.76128800
 H                 -6.19461200   -1.26429900   -3.95483400
 H                 -6.38580100    1.19757000   -4.32164600
 H                 -4.69973000    0.68826500   -4.47080700
 C                  5.57267400    6.21481200    0.14642400
 H                  6.01644300    7.12721300   -0.24181700
 C                  7.11773000   -3.73705600   -3.65176000
 H                  7.24269000   -4.51425500   -4.40041500


----

147

0 1
 C                  5.40883400   -0.35085700   -0.06894700
 C                  5.25000700    0.90396900    0.53990800
 C                  4.07461300    1.21948600    1.22183600
 C                  3.05698500    0.25709700    1.31855600
 C                  3.19844700   -0.99367900    0.71781100
 C                  4.38776900   -1.29615700    0.03689400
 H                  6.07612600    1.60347900    0.49052700
 H                  2.17537000    0.50398800    1.89811600
 H                  4.50026100   -2.29237500   -0.37452700
 C                  6.72493700   -0.63919700   -0.72885400
 O                  7.73099700   -0.04923700   -0.35163600
 C                  3.87208600    2.51681700    1.94729400
 O                  3.13258000    2.55280800    2.92433000
 C                  2.17256000   -2.08423700    0.84553400
 O                  2.54266300   -3.25501200    0.84075500
 C                  6.80484200   -1.63747300   -1.83778400
 C                  5.73337400   -1.90074200   -2.70373900
 C                  8.03423000   -2.27894400   -2.05195500
 C                  5.88643300   -2.80237300   -3.75589200
 H                  4.78896400   -1.38413100   -2.57122500
 C                  8.17965600   -3.19161300   -3.09085900
 H                  8.86035800   -2.04584400   -1.38869800
 H                  5.05461900   -2.99400100   -4.42730200
 H                  9.12997700   -3.69576000   -3.24058700
 C                  4.56694600    3.75419600    1.47956300
 C                  4.91174800    3.97250800    0.13768100
 C                  4.81444200    4.76137300    2.42457900
 C                  5.50812200    5.17224100   -0.24755200
 H                  4.69222300    3.21687300   -0.60876100
 C                  5.42604400    5.95000000    2.04175600
 H                  4.51923600    4.58719300    3.45378300
 H                  5.76376100    5.33714000   -1.29008700
 H                  5.62855800    6.71850300    2.78209200
 C                  0.73554900   -1.73734900    0.97936300
 C                  0.17252800   -0.54225600    0.50251500
 C                 -0.12484700   -2.68158800    1.55822800
 C                 -1.18566700   -0.29752500    0.62425200
 H                  0.79276900    0.18916700   -0.00403700
 C                 -1.47954100   -2.43153500    1.71678000
 H                  0.30008700   -3.61649900    1.90806300
 C                 -2.04429800   -1.22931000    1.24670100
 H                 -1.60176100    0.62394400    0.23427800
 H                 -2.09360800   -3.18883100    2.17826300
 N                 -3.39669000   -0.88302200    1.38502700
 C                 -3.78642200    0.48061100    1.53986900
 C                 -4.51934500   -1.76728300    1.36496000
 C                 -4.90172100    0.91576100    0.79772600
 C                 -3.17259200    1.30131000    2.48793100
 C                 -5.62620200   -1.34650500    0.58782200
 C                 -4.62472000   -2.87829500    2.20540400
 C                 -5.47009200    2.14384900    1.15047500
 C                 -5.42114800   -0.07727900   -0.25928100
 C                 -3.70470200    2.56027200    2.75259200
 H                 -2.30669900    0.93610700    3.03036900
 C                 -6.83220700   -2.03282000    0.74554000
 C                 -5.81545400   -3.60104000    2.26955400
 H                 -3.81533500   -3.13702200    2.87360900
 C                 -4.87397200    2.96578000    2.10808900
 H                 -6.39033900    2.47148400    0.68455400
 C                 -4.31165400   -0.33338100   -1.35551600
 C                 -6.67629200    0.40675500   -1.05091400
 H                 -3.23322300    3.20020300    3.49243200
 C                 -6.92664300   -3.16613800    1.55465200
 H                 -7.72379600   -1.67922100    0.24562700
 H                 -5.88296500   -4.46513200    2.92384200
 H                 -5.32676000    3.92293400    2.34937900
 H                 -3.39898200   -0.68482700   -0.87975100
 C                 -4.00038700    0.96871200   -2.11423800
 C                 -4.78147200   -1.40999700   -2.35011800
 H                 -7.49495800    0.60491500   -0.34664700
 C                 -6.37470100    1.69501500   -1.86329100
 C                 -7.13997400   -0.64021700   -2.09872400
 H                 -7.87453100   -3.68924100    1.63949500
 H                 -3.17452100    0.78546900   -2.81443700
 H                 -3.66299200    1.74331600   -1.41498600
 C                 -5.24579200    1.44561800   -2.87768100
 H                 -5.00303500   -2.34311200   -1.81901900
 H                 -3.96494900   -1.62661600   -3.05156100
 C                 -6.02074800   -0.92131700   -3.11491400
 H                 -6.09448300    2.53307900   -1.22471700
 H                 -7.29249600    1.99110400   -2.38852300
 H                 -7.44274700   -1.58275400   -1.64168600
 H                 -8.02406600   -0.24090300   -2.61336200
 H                 -5.02262200    2.38037800   -3.40752900
 C                 -5.67911400    0.36592000   -3.88186200
 H                 -6.35503900   -1.69605600   -3.81655800
 H                 -6.55296400    0.70944900   -4.45182300
 H                 -4.87517800    0.17512400   -4.60569100
 C                  5.77487300    6.15713900    0.70397600
 H                  6.24932200    7.08723900    0.40402400
 C                  7.10472900   -3.45558700   -3.94472800
 H                  7.21924300   -4.16588000   -4.75869000


----

157

0 1
 C                  5.42332400   -0.35669700   -0.08477200
 C                  5.30879400    0.86487200    0.59718300
 C                  4.14883000    1.17656200    1.30671600
 C                  3.10177300    0.24237400    1.35668400
 C                  3.19865900   -0.97463800    0.68243500
 C                  4.37311500   -1.27373700   -0.02522200
 H                  6.15636200    1.53983200    0.58117400
 H                  2.23283200    0.48220900    1.95794100
 H                  4.45078600   -2.24745500   -0.49443900
 C                  6.72495100   -0.64765700   -0.77135600
 O                  7.75165200   -0.11035000   -0.37161500
 C                  3.99291500    2.43566400    2.10681800
 O                  3.26130100    2.43980700    3.09045900
 C                  2.14002500   -2.03948600    0.75376400
 O                  2.47733900   -3.21837100    0.68064800
 C                  6.76623800   -1.58556400   -1.93395700
 C                  5.68213100   -1.76618700   -2.80533400
 C                  7.97275400   -2.25387400   -2.19158300
 C                  5.79990500   -2.61343700   -3.90611100
 H                  4.75582200   -1.22737000   -2.63800000
 C                  8.08258100   -3.11271600   -3.27961000
 H                  8.80964800   -2.08436900   -1.52254200
 H                  4.95862900   -2.74099100   -4.58096500
 H                  9.01501900   -3.63858800   -3.46326900
 C                  4.72444800    3.67504700    1.70434100
 C                  5.06524500    3.95940600    0.37386400
 C                  5.01286700    4.61721800    2.70322100
 C                  5.69783600    5.15936300    0.05235500
 H                  4.81481700    3.25567900   -0.41252300
 C                  5.66041100    5.80545000    2.38335800
 H                  4.72050200    4.39347300    3.72362300
 H                  5.95026500    5.37589900   -0.98148700
 H                  5.89442500    6.52273300    3.16467900
 C                  0.71539300   -1.65971700    0.91207700
 C                  0.18678500   -0.41835800    0.52206500
 C                 -0.17680900   -2.62049500    1.41272200
 C                 -1.16358900   -0.14064000    0.66100600
 H                  0.82793300    0.32865900    0.06692800
 C                 -1.52344300   -2.34503300    1.58487700
 H                  0.21758500   -3.59448000    1.68255000
 C                 -2.04943100   -1.08839700    1.21815700
 H                 -1.55005600    0.81541100    0.32931900
 H                 -2.16896300   -3.12212400    1.96514000
 N                 -3.39352900   -0.73847200    1.37591300
 C                 -3.81372200    0.62412600    1.44589000
 C                 -4.50118600   -1.63918900    1.44542100
 C                 -4.94402200    0.97889500    0.68298700
 C                 -3.22484800    1.51766500    2.34184400
 C                 -5.62092300   -1.30725000    0.64736700
 C                 -4.57497800   -2.66302400    2.39254600
 C                 -5.54265400    2.21276500    0.95515500
 C                 -5.44947600   -0.10023800   -0.29498800
 C                 -3.79005200    2.77693000    2.52618600
 H                 -2.35166200    1.20972800    2.90761500
 C                 -6.81123300   -2.00055800    0.87916600
 C                 -5.75112700   -3.39756300    2.53831700
 H                 -3.74719300   -2.83825700    3.06750800
 C                 -4.96735500    3.11037300    1.85614800
 H                 -6.47195100    2.48497200    0.47202000
 C                 -4.34329400   -0.40518800   -1.38194000
 C                 -6.72485600    0.29219600   -1.10461700
 H                 -3.33732700    3.47423300    3.22471200
 C                 -6.87475500   -3.05437800    1.79258100
 H                 -7.71497000   -1.71286500    0.35911600
 H                 -5.79870400   -4.19533600    3.27351000
 H                 -5.44461400    4.06929700    2.03528800
 H                 -3.41486500   -0.69269800   -0.89392300
 C                 -4.07740800    0.84635800   -2.23718100
 C                 -4.79195700   -1.56430800   -2.28941500
 H                 -7.54151000    0.51907900   -0.40670800
 C                 -6.46806600    1.52468400   -2.01240100
 C                 -7.16870900   -0.84268000   -2.06595400
 H                 -7.81111300   -3.58572200    1.93498400
 H                 -3.25332800    0.63487900   -2.93135100
 H                 -3.75454400    1.67839900   -1.60000100
 C                 -5.34270100    1.23177200   -3.01888700
 H                 -4.98156000   -2.46175500   -1.68883800
 H                 -3.97682800   -1.80933500   -2.98299000
 C                 -6.05250300   -1.16707200   -3.07262400
 H                 -6.20518800    2.41481400   -1.44011700
 H                 -7.39906300    1.75630800   -2.54668600
 H                 -7.43860300   -1.75654400   -1.53567000
 H                 -8.06965100   -0.50839400   -2.59741500
 H                 -5.15082700    2.13042200   -3.61881700
 C                 -5.75545400    0.06938800   -3.93576700
 H                 -6.37212900   -2.00007000   -3.71149600
 H                 -6.64442500    0.34563100   -4.51878300
 H                 -4.95370000   -0.15177200   -4.65329200
 C                  6.00494200    6.07825800    1.05629400
 H                  6.50756900    7.00816300    0.80566700
 C                  6.99504800   -3.29462700   -4.13890500
 H                  7.08181800   -3.96281400   -4.99106600


----

67

0 1
 C                  5.71614600   -0.37452200    0.30417400
 C                  5.45414500    1.00417400    0.26415300
 C                  4.18058400    1.49579400    0.55104400
 C                  3.16311300    0.59840300    0.91062000
 C                  3.40738600   -0.77448600    0.95436600
 C                  4.69432500   -1.25379500    0.66233200
 H                  6.27532800    1.67300100    0.03468800
 H                  2.19664400    1.00660900    1.18197100
 H                  4.87558000   -2.31835500    0.75257200
 C                  7.12663100   -0.81983300    0.04776500
 O                  8.05095700   -0.04842300    0.27662400
 C                  3.85701300    2.96122000    0.59017200
 O                  2.96944100    3.36001600    1.33527800
 C                  2.37814000   -1.77267400    1.39287600
 O                  2.73432600   -2.82316100    1.91327500
 C                  7.39571500   -2.19069300   -0.48032200
 C                  6.48730300   -2.88526300   -1.29265400
 C                  8.64477700   -2.76522100   -0.19978200
 C                  6.81845600   -4.13991300   -1.80195700
 H                  5.53362200   -2.43601400   -1.54787900
 C                  8.96601300   -4.02467500   -0.69365100
 H                  9.34581000   -2.20472500    0.40940300
 H                  6.11357300   -4.66723600   -2.43789900
 H                  9.92874600   -4.46947100   -0.45937200
 C                  4.61166000    3.91895400   -0.27188900
 C                  5.17482100    3.55324900   -1.50342800
 C                  4.69116300    5.25483300    0.15019200
 C                  5.81982800    4.50585200   -2.29061400
 H                  5.08746100    2.53221200   -1.85878600
 C                  5.35072500    6.19970400   -0.62792600
 H                  4.22906200    5.52678000    1.09316900
 H                  6.24512400    4.21686400   -3.24714100
 H                  5.42142300    7.22857000   -0.28732200
 C                  0.92438800   -1.48437900    1.19548700
 C                  0.44093600   -0.69781600    0.14067300
 C                  0.01108300   -2.09627400    2.06804500
 C                 -0.92938100   -0.50728300   -0.02352300
 H                  1.13138900   -0.24920500   -0.56497500
 C                 -1.35432300   -1.89588600    1.91286300
 H                  0.39581500   -2.73001200    2.85975100
 C                 -1.82937500   -1.09213900    0.86741500
 H                 -1.31378300    0.09383400   -0.84088600
 H                 -2.06550700   -2.36220600    2.58665800
 N                 -3.22880800   -0.87997700    0.67304300
 C                 -3.97510200   -0.13435800    1.61994300
 C                 -3.95798500   -1.84028000   -0.07380100
 C                 -5.32866600    0.14015500    1.30926600
 C                 -3.43333900    0.27809000    2.84378900
 C                 -5.30702600   -1.54746400   -0.38102100
 C                 -3.39985100   -3.07660500   -0.42235300
 C                 -6.15030700    0.59079500    2.34526800
 C                 -5.74726100   -0.09803800   -0.14711600
 C                 -4.26094400    0.82760400    3.81997800
 H                 -2.37871100    0.14053000    3.04766400
 C                 -6.10798000   -2.59836600   -0.83505100
 C                 -4.20452400   -4.07034300   -0.97387800
 H                 -2.35345100   -3.27510700   -0.22374600
 C                 -5.63165600    0.93368000    3.59423600
 H                 -7.21501700    0.68967300    2.17883300
 C                 -4.90569900    0.85756400   -1.08781700
 C                 -7.24046600    0.21510400   -0.47939300
 H                 -3.83261100    1.13529700    4.76951900
 C                 -5.57080200   -3.85024500   -1.13674600
 H                 -7.17120900   -2.44397900   -0.96427500
 H                 -3.76560400   -5.02930000   -1.23400200
 H                 -6.29317900    1.30309300    4.37193300
 H                 -3.84430600    0.68951400   -0.90323600
 C                 -5.23183500    2.33046600   -0.78544800
 C                 -5.20682300    0.55416000   -2.56592000
 H                 -7.89073100   -0.41598100    0.14098600
 C                 -7.58644900    1.70954500   -0.23442800
 C                 -7.56166600   -0.03162900   -1.97905500
 H                 -6.21642400   -4.63922600   -1.51052300
 H                 -4.58061500    2.97349500   -1.39281400
 H                 -5.01691500    2.55778400    0.26485700
 C                 -6.70621700    2.62105700   -1.10614100
 H                 -4.97461200   -0.49282900   -2.79242300
 H                 -4.55552900    1.17236900   -3.19864100
 C                 -6.68149600    0.85490500   -2.87634100
 H                 -7.46837000    2.00130000    0.80877100
 H                 -8.64495900    1.85958800   -0.48602900
 H                 -7.42420900   -1.07247200   -2.27124500
 H                 -8.62148100    0.20472000   -2.14371800
 H                 -6.93662200    3.66992200   -0.87953300
 C                 -6.97615200    2.33611400   -2.59192800
 H                 -6.89414400    0.62750400   -3.92884800
 H                 -8.02166600    2.56720400   -2.83732900
 H                 -6.34593400    2.97750900   -3.22311500
 C                  5.91729400    5.82613600   -1.85011900
 H                  6.42927900    6.56513700   -2.45988800
 C                  8.05223900   -4.71486600   -1.49548500
 H                  8.30467800   -5.69720400   -1.88452600


----

57

0 1
 C                  5.70896100   -0.35074700    0.29908200
 C                  5.44011900    1.02140600    0.17301100
 C                  4.16527100    1.52423600    0.43366900
 C                  3.15357300    0.64663900    0.85361300
 C                  3.40474800   -0.71949700    0.98335500
 C                  4.69284600   -1.21021100    0.71673500
 H                  6.25720400    1.67812800   -0.10154900
 H                  2.18623400    1.06670200    1.10294100
 H                  4.87978800   -2.26591900    0.87414700
 C                  7.12044400   -0.80510700    0.06564100
 O                  8.04214200   -0.01639500    0.23967400
 C                  3.83490600    2.98764400    0.38173400
 O                  2.94655000    3.42846600    1.10183400
 C                  2.38289300   -1.69290800    1.49044600
 O                  2.74894700   -2.70387000    2.07852400
 C                  7.39404400   -2.20627100   -0.37330000
 C                  6.48638000   -2.95598000   -1.13591600
 C                  8.64638600   -2.75614400   -0.05996200
 C                  6.82160700   -4.23967900   -1.56366300
 H                  5.52995300   -2.52832200   -1.41669100
 C                  8.97173400   -4.04371100   -0.47188000
 H                  9.34670600   -2.15430300    0.50929700
 H                  6.11720800   -4.81016100   -2.16177500
 H                  9.93705500   -4.46831400   -0.21214100
 C                  4.58412400    3.89334100   -0.53945600
 C                  5.14542300    3.45498700   -1.74789400
 C                  4.66017600    5.25272400   -0.19991000
 C                  5.78524000    4.35987200   -2.59347200
 H                  5.06069100    2.41385300   -2.03994400
 C                  5.31463400    6.15048800   -1.03596500
 H                  4.19953800    5.58022300    0.72597400
 H                  6.20915200    4.01440900   -3.53171400
 H                  5.38278900    7.19842600   -0.75889400
 C                  0.92754600   -1.42838800    1.27894200
 C                  0.43364200   -0.70927400    0.18077600
 C                  0.01988000   -1.99751900    2.18475300
 C                 -0.93734100   -0.53842200    0.01142600
 H                  1.11784300   -0.29546400   -0.55173200
 C                 -1.34812700   -1.81989300    2.02244200
 H                  0.41036500   -2.58652700    3.00759600
 C                 -1.83400300   -1.07861200    0.93643200
 H                 -1.32815500    0.01215000   -0.83800900
 H                 -2.04915300   -2.27013700    2.71651800
 N                 -3.23076900   -0.88419800    0.71841400
 C                 -4.05659000   -0.27845900    1.70042200
 C                 -3.88632400   -1.78710000   -0.16268500
 C                 -5.40451100   -0.02787000    1.34394400
 C                 -3.59955600    0.04892000    2.98340600
 C                 -5.22507700   -1.50804400   -0.51835100
 C                 -3.26891400   -2.97185900   -0.58359600
 C                 -6.30058700    0.27504300    2.37170800
 C                 -5.73552800   -0.11144200   -0.15171200
 C                 -4.50322400    0.45744000    3.96157700
 H                 -2.54927700   -0.03866600    3.22965100
 C                 -5.96061100   -2.53134900   -1.12225800
 C                 -4.00359800   -3.92957300   -1.27752400
 H                 -2.23301100   -3.16325300   -0.33067600
 C                 -5.86540400    0.51261100    3.67555000
 H                 -7.35857000    0.34331900    2.15467200
 C                 -4.88622500    0.97591300   -0.92809000
 C                 -7.22061000    0.18370500   -0.53218500
 H                 -4.13770600    0.69640200    4.95607900
 C                 -5.36323000   -3.73096000   -1.50943700
 H                 -7.01941000   -2.39667200   -1.30008500
 H                 -3.51857400   -4.84843000   -1.59426000
 H                 -6.58372700    0.76742500    4.44878400
 H                 -3.82994700    0.82810100   -0.70141100
 C                 -5.29168700    2.39169200   -0.48218900
 C                 -5.09401500    0.83227100   -2.44601500
 H                 -7.87576800   -0.53736500   -0.02539400
 C                 -7.64330900    1.62674400   -0.14254400
 C                 -7.44917500    0.09732700   -2.06629300
 H                 -5.95746100   -4.49716900   -1.99819700
 H                 -4.63629000    3.12313800   -0.97389300
 H                 -5.14420800    2.50495400    0.59784900
 C                 -6.75754200    2.66320900   -0.85431900
 H                 -4.80564500   -0.17306700   -2.77435300
 H                 -4.43663600    1.54188500   -2.96654900
 C                 -6.56140700    1.11231500   -2.80617700
 H                 -7.59414400    1.80199900    0.93185200
 H                 -8.69227400    1.76522200   -0.43709600
 H                 -7.25002800   -0.89769600   -2.46382300
 H                 -8.50789800    0.31055000   -2.26571100
 H                 -7.04452800    3.67030500   -0.52583200
 C                 -6.93428400    2.53965600   -2.37582700
 H                 -6.70732800    0.99858700   -3.88806100
 H                 -7.97390600    2.75890500   -2.65484900
 H                 -6.29889500    3.27125700   -2.89345700
 C                  5.87938800    5.70487800   -2.23461700
 H                  6.38743600    6.40691700   -2.88968100
 C                  8.05872500   -4.78838000   -1.22430700
 H                  8.31431300   -5.79289500   -1.54943300

----

47

0 1
 C                  5.67875900   -0.31336300    0.29148400
 C                  5.38897400    1.04352200    0.07767900
 C                  4.11054300    1.54563500    0.32168500
 C                  3.11663900    0.68457800    0.81255400
 C                  3.38857800   -0.66637900    1.02939500
 C                  4.68012100   -1.15638800    0.77938600
 H                  6.19306800    1.69113200   -0.25143600
 H                  2.14641000    1.10711000    1.04613800
 H                  4.88408700   -2.19653500    1.00471300
 C                  7.09312600   -0.76367800    0.06881300
 O                  8.00613400    0.04687300    0.17550700
 C                  3.75899700    2.99758300    0.17612000
 O                  2.87382300    3.47464200    0.87680400
 C                  2.38625200   -1.61772300    1.61309400
 O                  2.77512500   -2.57389400    2.27435700
 C                  7.38063500   -2.18768500   -0.27862600
 C                  6.47370800   -2.99908700   -0.97616900
 C                  8.64462000   -2.69859800    0.05327900
 C                  6.82130500   -4.30423900   -1.32116100
 H                  5.50772500   -2.60394200   -1.27146200
 C                  8.98263700   -4.00665600   -0.27553100
 H                  9.34386300   -2.05052000    0.57074700
 H                  6.11716000   -4.92304800   -1.86946300
 H                  9.95720100   -4.39998500   -0.00143800
 C                  4.48345700    3.84884100   -0.81441800
 C                  5.03444800    3.33738600   -1.99861700
 C                  4.54520700    5.22886700   -0.56815000
 C                  5.65007700    4.19145800   -2.91227900
 H                  4.96039000    2.27789300   -2.21866300
 C                  5.17575000    6.07668200   -1.47200100
 H                  4.09256000    5.61200800    0.34015500
 H                  6.06602800    3.78905700   -3.83120100
 H                  5.23309200    7.14170500   -1.26696200
 C                  0.92718400   -1.39813600    1.38631700
 C                  0.41570300   -0.75433200    0.24869000
 C                  0.02945200   -1.93543300    2.31942400
 C                 -0.95646900   -0.62200100    0.07319400
 H                  1.08931900   -0.36586100   -0.50708700
 C                 -1.34311100   -1.79800000    2.15065700
 H                  0.43042700   -2.47282100    3.17206200
 C                 -1.84815500   -1.13062600    1.02583100
 H                 -1.35702400   -0.12546800   -0.80458000
 H                 -2.02555700   -2.24699600    2.86201700
 N                 -3.24010500   -0.94661500    0.78710500
 C                 -4.14207800   -0.47044000    1.77628000
 C                 -3.82880300   -1.76396900   -0.22268800
 C                 -5.46875300   -0.20252400    1.35328500
 C                 -3.78517500   -0.25002000    3.11298100
 C                 -5.13975400   -1.45480000   -0.64486300
 C                 -3.17999300   -2.91171800   -0.69613800
 C                 -6.44305700   -0.02759500    2.33833100
 C                 -5.69354100   -0.11275900   -0.16190400
 C                 -4.76606900    0.03678600    4.05999000
 H                 -2.75207200   -0.31521900    3.42522500
 C                 -5.82245200   -2.41353200   -1.39902800
 C                 -3.85444200   -3.79849700   -1.53056000
 H                 -2.16870400   -3.13335100   -0.37715500
 C                 -6.10711300    0.08233400    3.68752700
 H                 -7.48407900    0.04516700    2.05160600
 C                 -4.80932700    1.06437600   -0.74402500
 C                 -7.15271900    0.21187200   -0.61210200
 H                 -4.47460600    0.18987300    5.09502300
 C                 -5.19149700   -3.57179500   -1.85160200
 H                 -6.86581400   -2.26111500   -1.64161500
 H                 -3.34453400   -4.68842700   -1.88806600
 H                 -6.88397300    0.23831600    4.42974300
 H                 -3.76949500    0.90210900   -0.45934000
 C                 -5.27023300    2.41560200   -0.16982100
 C                 -4.90547800    1.09459400   -2.27931900
 H                 -7.83002200   -0.56842400   -0.24012400
 C                 -7.62662800    1.59634600   -0.09192000
 C                 -7.26855300    0.29951600   -2.15865000
 H                 -5.74273200   -4.28639800   -2.45541800
 H                 -4.59389100    3.20438700   -0.52554800
 H                 -5.20195100    2.40497000    0.92393400
 C                 -6.71014200    2.71532200   -0.61450000
 H                 -4.57714500    0.13608200   -2.69821700
 H                 -4.22489000    1.86513300   -2.66610200
 C                 -6.34809100    1.40089000   -2.71123000
 H                 -7.65652400    1.64632900    0.99630900
 H                 -8.65429800    1.75862300   -0.44380800
 H                 -7.02308800   -0.64172600   -2.65044400
 H                 -8.31379400    0.52373600   -2.41019900
 H                 -7.03687000    3.67552200   -0.19532000
 C                 -6.77543900    2.76582200   -2.14900900
 H                 -6.41450300    1.41114200   -3.80673900
 H                 -7.79609800    3.00622100   -2.47637700
 H                 -6.11749400    3.55780700   -2.53200000
 C                  5.73033900    5.55870500   -2.64605600
 H                  6.21963600    6.22153800   -3.35410500
 C                  8.07038800   -4.81244200   -0.96310000
 H                  8.33581000   -5.83317500   -1.22338400

----

37

0 1
 C                  5.62892700   -0.26143100    0.28334400
 C                  5.30476400    1.06976100   -0.02219800
 C                  4.01677100    1.55761600    0.19970100
 C                  3.04836200    0.71023000    0.76045300
 C                  3.35434400   -0.61557000    1.06801500
 C                  4.65504600   -1.09123700    0.83958100
 H                  6.08981600    1.71120800   -0.40498100
 H                  2.07033000    1.12520800    0.97430900
 H                  4.88611500   -2.10786800    1.13517300
 C                  7.05121600   -0.69365800    0.07702900
 O                  7.94632200    0.14248000    0.11824700
 C                  3.62880200    2.98647000   -0.04572700
 O                  2.73952700    3.49264400    0.62889300
 C                  2.37996200   -1.54793300    1.72645100
 O                  2.79948800   -2.43763900    2.45879200
 C                  7.36849200   -2.13125600   -0.17635200
 C                  6.47375700   -3.00846200   -0.80671400
 C                  8.64749400   -2.58965300    0.17416400
 C                  6.84835900   -4.32571400   -1.06709600
 H                  5.49570000   -2.65630400   -1.11626600
 C                  9.01280900   -3.90890300   -0.06982200
 H                  9.33658600   -1.89224000    0.63837100
 H                  6.15327200   -4.99608600   -1.56393900
 H                  9.99916500   -4.26048400    0.21848300
 C                  4.32189600    3.78016600   -1.10443100
 C                  4.87337100    3.19676500   -2.25464600
 C                  4.35164700    5.17562500   -0.96049700
 C                  5.45806500    3.99616100   -3.23564700
 H                  4.82371700    2.12249900   -2.39567000
 C                  4.95146400    5.96988900   -1.93143100
 H                  3.89884100    5.61325800   -0.07723200
 H                  5.87455000    3.53757600   -4.12762000
 H                  4.98422700    7.04816800   -1.80548000
 C                  0.91691800   -1.39039000    1.48591500
 C                  0.38245000   -0.82989900    0.31373500
 C                  0.03326500   -1.90291000    2.44396500
 C                 -0.99067200   -0.75129000    0.13431200
 H                  1.04117200   -0.46045900   -0.46433500
 C                 -1.34401300   -1.81918900    2.27219100
 H                  0.44800900   -2.38160100    3.32457800
 C                 -1.87551700   -1.23705100    1.11193000
 H                 -1.40227300   -0.31138600   -0.76806000
 H                 -1.99836900   -2.27556900    3.00219300
 N                 -3.26225600   -1.05987800    0.85803500
 C                 -4.23642200   -0.70041100    1.83177700
 C                 -3.79205500   -1.77104200   -0.26593500
 C                 -5.52460100   -0.36811800    1.33551100
 C                 -3.99661500   -0.62536600    3.21012800
 C                 -5.05670700   -1.38832000   -0.75717600
 C                 -3.14084300   -2.90042100   -0.77810000
 C                 -6.57963800   -0.29790900    2.24685000
 C                 -5.62728600   -0.09645800   -0.17178600
 C                 -5.05527900   -0.43884800    4.09750000
 H                 -2.99604100   -0.71319700    3.60521100
 C                 -5.69745000   -2.25087600   -1.65204300
 C                 -3.76432600   -3.68797600   -1.74122000
 H                 -2.16914400   -3.18589800   -0.39332900
 C                 -6.36040000   -0.34571500    3.62330500
 H                 -7.59170600   -0.17987700    1.88206700
 C                 -4.68728800    1.12159000   -0.54359800
 C                 -7.04290300    0.30527600   -0.69264300
 H                 -4.85018800   -0.40085100    5.16338000
 C                 -5.06016300   -3.38405500   -2.15508900
 H                 -6.71275800   -2.04381600   -1.96327500
 H                 -3.25242700   -4.56394500   -2.12892500
 H                 -7.19737000   -0.27007500    4.31064500
 H                 -3.67469500    0.90985500   -0.20028500
 C                 -5.17923500    2.40716100    0.14457700
 C                 -4.66138700    1.32814700   -2.06796900
 H                 -7.75523600   -0.49931200   -0.46659400
 C                 -7.54232500    1.62989000   -0.05460700
 C                 -7.03385700    0.56870400   -2.22320600
 H                 -5.57586300   -4.02269700   -2.86597200
 H                 -4.46864000    3.21803600   -0.06402500
 H                 -5.19836300    2.27045000    1.23185800
 C                 -6.57612900    2.78308300   -0.37316600
 H                 -4.31062500    0.41725700   -2.56768100
 H                 -3.94451300    2.12442000   -2.30957500
 C                 -6.06210000    1.70845900   -2.57262100
 H                 -7.65616400    1.55524000    1.02682600
 H                 -8.53769300    1.85075800   -0.46288000
 H                 -6.75794900   -0.31588000   -2.79757600
 H                 -8.05352000    0.83831400   -2.52919600
 H                 -6.92506600    3.69569300    0.12660500
 C                 -6.51953100    3.00842100   -1.89228200
 H                 -6.04133400    1.84446800   -3.66151000
 H                 -7.50880400    3.30320600   -2.26791500
 H                 -5.82586100    3.82634400   -2.13002000
 C                  5.50680100    5.38078700   -3.07110000
 H                  5.97205600    6.00155100   -3.83156100
 C                  8.11272800   -4.77993500   -0.69064000
 H                  8.39941800   -5.80961700   -0.88473800

----

27

0 1
 C                  5.16556500    0.09795600    0.23521100
 C                  4.66709500    1.18625900   -0.49808200
 C                  3.30155700    1.47232100   -0.50566100
 C                  2.42906500    0.67573200    0.25255200
 C                  2.90806400   -0.41005700    0.98527400
 C                  4.28415900   -0.68367700    0.98388900
 H                  5.37546600    1.81105500   -1.02916800
 H                  1.38022900    0.94682800    0.27470900
 H                  4.64281200   -1.49685300    1.60405400
 C                  6.65118700   -0.10920100    0.24391800
 O                  7.39534300    0.84575700    0.05171900
 C                  2.71511900    2.65515900   -1.21757900
 O                  1.68320500    3.16448700   -0.79463900
 C                  2.02690400   -1.25050300    1.86721600
 O                  2.50302900   -1.75302900    2.88157000
 C                  7.21670900   -1.47161800    0.48327100
 C                  6.54083000   -2.64905300    0.13108400
 C                  8.51055100   -1.55703700    1.01933600
 C                  7.14432600   -3.89033500    0.32713000
 H                  5.55499100   -2.59518900   -0.31785800
 C                  9.10374500   -2.79671200    1.23100400
 H                  9.02979800   -0.63638900    1.26331400
 H                  6.61775400   -4.79684900    0.04357200
 H                 10.09949300   -2.85497700    1.66089600
 C                  3.38448200    3.20582000   -2.43490200
 C                  4.14308700    2.41478000   -3.31005900
 C                  3.17625400    4.55962600   -2.73903700
 C                  4.69621200    2.97402200   -4.46105500
 H                  4.28056100    1.35855300   -3.10555600
 C                  3.74406000    5.12008800   -3.87787600
 H                  2.56640500    5.15200000   -2.06529000
 H                  5.27472100    2.35257500   -5.13823500
 H                  3.59135400    6.17267800   -4.09802300
 C                  0.60173300   -1.44433400    1.50846300
 C                  0.11517400   -1.37925900    0.19404600
 C                 -0.31094800   -1.75339400    2.52978100
 C                 -1.22582200   -1.59183900   -0.08836700
 H                  0.79233100   -1.17127900   -0.62733200
 C                 -1.65499100   -1.95253500    2.26418600
 H                  0.05999100   -1.82507000    3.54686900
 C                 -2.14585200   -1.86537900    0.94424900
 H                 -1.57242400   -1.52116400   -1.11130500
 H                 -2.33317500   -2.14135200    3.08471400
 N                 -3.50378500   -2.05247100    0.64978400
 C                 -4.55744900   -1.77437400    1.58176500
 C                 -3.97814600   -2.04768400   -0.70039100
 C                 -5.49940400   -0.78233700    1.23178100
 C                 -4.75307800   -2.59738300    2.69202100
 C                 -4.92627900   -1.07252000   -1.06731600
 C                 -3.62487100   -3.08541000   -1.56393800
 C                 -6.67181500   -0.71359700    1.99002300
 C                 -5.18746300    0.03970100   -0.03280400
 C                 -5.88755800   -2.44204900    3.48663300
 H                 -4.04759700   -3.39577600    2.89369100
 C                 -5.60166800   -1.26050100   -2.27805700
 C                 -4.24437800   -3.19329800   -2.80637300
 H                 -2.89329000   -3.81772400   -1.23716600
 C                 -6.85858600   -1.51462900    3.11801300
 H                 -7.46625400   -0.04034200    1.69786700
 C                 -3.87615400    0.89254500    0.19107500
 C                 -6.28240800    1.07473500   -0.44383900
 H                 -6.03340500   -3.08077100    4.35257200
 C                 -5.25791500   -2.29764500   -3.14627800
 H                 -6.41525000   -0.60290000   -2.55377600
 H                 -3.97228500   -4.00028000   -3.48013200
 H                 -7.77435200   -1.42205400    3.69448800
 H                 -3.05654000    0.24457100    0.48739800
 C                 -4.09520200    1.92815700    1.30830400
 C                 -3.47578300    1.61215800   -1.10867600
 H                 -7.23131000    0.54989300   -0.61711700
 C                 -6.48704300    2.16404600    0.64360300
 C                 -5.88139800    1.85218300   -1.72743300
 H                 -5.79044700   -2.40646600   -4.08655100
 H                 -3.14788700    2.44894600    1.49853900
 H                 -4.37646100    1.42420700    2.24056100
 C                 -5.17935500    2.93369700    0.89322500
 H                 -3.31503800    0.88215200   -1.91109200
 H                 -2.52063300    2.12910900   -0.94989600
 C                 -4.56520300    2.61789100   -1.51085600
 H                 -6.83597600    1.75042400    1.59011900
 H                 -7.26813100    2.85213200    0.29388200
 H                 -5.76835300    1.19917000   -2.59303800
 H                 -6.69036700    2.55518200   -1.96668200
 H                 -5.33746600    3.66421200    1.69666400
 C                 -4.74654500    3.65602100   -0.39234500
 H                 -4.28167100    3.12065000   -2.44407700
 H                 -5.50439400    4.39607600   -0.68325900
 H                 -3.80829400    4.20135900   -0.22450500
 C                  4.50631400    4.32756400   -4.74107200
 H                  4.94694400    4.76434700   -5.63283500
 C                  8.42058900   -3.96643600    0.88564100
 H                  8.88531300   -4.93493900    1.04756600


----

17

0 1
 C                  5.22219400    0.10756400    0.21057600
 C                  4.75261800    1.16233900   -0.58786500
 C                  3.39048800    1.45851600   -0.64483800
 C                  2.49112700    0.70650800    0.12764100
 C                  2.94116500   -0.34615000    0.92423100
 C                  4.31447300   -0.62977200    0.97253800
 H                  5.48005800    1.75522400   -1.12965400
 H                  1.44469000    0.98717500    0.10995100
 H                  4.64940900   -1.41371800    1.64162600
 C                  6.70531700   -0.10847700    0.27050400
 O                  7.46191300    0.83013200    0.04845100
 C                  2.83533900    2.61216000   -1.42621600
 O                  1.80094500    3.15351800   -1.05214300
 C                  2.03179200   -1.13529100    1.82495700
 O                  2.48035500   -1.58744100    2.87527000
 C                  7.25389200   -1.45945900    0.59796600
 C                  6.58048600   -2.65020800    0.28851400
 C                  8.53060200   -1.52331800    1.17640800
 C                  7.16918600   -3.88259200    0.56805100
 H                  5.60874000   -2.61484800   -0.19190900
 C                  9.10846500   -2.75318900    1.47130800
 H                  9.04884200   -0.59384600    1.38675700
 H                  6.64490500   -4.80001900    0.31722700
 H                 10.09052300   -2.79391900    1.93350600
 C                  3.53941500    3.09552000   -2.65259500
 C                  4.30944200    2.25470800   -3.46940400
 C                  3.35402300    4.43482300   -3.02743300
 C                  4.89609700    2.75100300   -4.63260200
 H                  4.43006900    1.20851600   -3.21005300
 C                  3.95502400    4.93278700   -4.17822600
 H                  2.73520800    5.06579800   -2.39839000
 H                  5.48340500    2.09114100   -5.26434900
 H                  3.81963300    5.97480900   -4.45318100
 C                  0.61499700   -1.34124600    1.44306200
 C                  0.15453800   -1.33340100    0.11749500
 C                 -0.32039300   -1.60128500    2.45768900
 C                 -1.17958900   -1.56217900   -0.18432100
 H                  0.84804300   -1.15966900   -0.69821800
 C                 -1.65833600   -1.81207500    2.17368300
 H                  0.02728800   -1.61927500    3.48530300
 C                 -2.12005800   -1.79979600    0.83935900
 H                 -1.50300700   -1.53114600   -1.21642600
 H                 -2.35549700   -1.95611200    2.98765200
 N                 -3.47197700   -1.98651900    0.53303000
 C                 -4.52557600   -1.83535400    1.49070900
 C                 -3.96545900   -1.93209700   -0.80862700
 C                 -5.51723800   -0.86921800    1.21750500
 C                 -4.66460600   -2.74112500    2.54330800
 C                 -4.96132700   -0.97857500   -1.10073500
 C                 -3.59240400   -2.90601800   -1.73571700
 C                 -6.68435400   -0.91204200    1.98580100
 C                 -5.25596200    0.04982300    0.00861500
 C                 -5.79879100   -2.69991400    3.35215200
 H                 -3.90978300   -3.50605700    2.69048700
 C                 -5.64832200   -1.11919300   -2.31071800
 C                 -4.22970300   -2.96436000   -2.97293900
 H                 -2.83288400   -3.63219300   -1.46414600
 C                 -6.81939300   -1.79979300    3.05478600
 H                 -7.51361400   -0.25946900    1.74805400
 C                 -3.97783900    0.94188000    0.27058500
 C                 -6.40156400    1.06050600   -0.31509600
 H                 -5.90350700   -3.40237100    4.17353300
 C                 -5.27951200   -2.08821800   -3.24521900
 H                 -6.49119200   -0.47873500   -2.53383500
 H                 -3.94078900   -3.72098300   -3.69628900
 H                 -7.73270800   -1.79457700    3.64243100
 H                 -3.12484700    0.31185900    0.50661900
 C                 -4.22045000    1.88737200    1.46006700
 C                 -3.63466700    1.76578300   -0.98298600
 H                 -7.32967100    0.50677600   -0.50978900
 C                 -6.63266400    2.06055500    0.84988000
 C                 -6.05871900    1.94078100   -1.54738500
 H                 -5.82238400   -2.16076500   -4.18305700
 H                 -3.29363100    2.43622800    1.67129800
 H                 -4.46177000    1.30860700    2.35953900
 C                 -5.35546600    2.86914100    1.13239300
 H                 -3.45700700    1.09998900   -1.83592000
 H                 -2.69998300    2.31269300   -0.80437700
 C                 -4.77352700    2.74761600   -1.29767800
 H                 -6.94447000    1.56533100    1.76994200
 H                 -7.44993900    2.73554800    0.56296500
 H                 -5.93303200    1.35373700   -2.45756500
 H                 -6.90183900    2.62147700   -1.72539000
 H                 -5.53072500    3.53489500    1.98692700
 C                 -4.97898300    3.69692000   -0.10662900
 H                 -4.52870600    3.32572800   -2.19760600
 H                 -5.77365100    4.42069400   -0.33304400
 H                 -4.06231400    4.27078500    0.08388900
 C                  4.72839000    4.09103400   -4.98295500
 H                  5.19501200    4.47894200   -5.88405300
 C                  8.42765800   -3.93586700    1.16802600
 H                  8.88048400   -4.89691200    1.39503300


----

7 

0 1
 C                  5.31394000    0.11503200    0.18223000
 C                  4.89088700    1.13990600   -0.67854800
 C                  3.53981400    1.47373400   -0.77565100
 C                  2.60422600    0.79052400    0.01761700
 C                  3.00783200   -0.23258200    0.87522500
 C                  4.37081000   -0.55382700    0.96407800
 H                  5.64520000    1.68112000   -1.23742400
 H                  1.56739600    1.10139100   -0.03374200
 H                  4.66999500   -1.31144500    1.67884500
 C                  6.78827500   -0.14256500    0.28076200
 O                  7.57773300    0.75949100    0.02431800
 C                  3.03547000    2.60141300   -1.62623400
 O                  2.01631700    3.19783600   -1.29704700
 C                  2.06080200   -0.95045800    1.79661400
 O                  2.47650400   -1.34881300    2.88192300
 C                  7.28851400   -1.49068000    0.68802500
 C                  6.58376600   -2.67498400    0.42751200
 C                  8.55222800   -1.56299900    1.29336000
 C                  7.12863400   -3.90841200    0.78143000
 H                  5.62218700   -2.63524200   -0.07262100
 C                  9.08606200   -2.79278700    1.66233500
 H                  9.09553800   -0.63998100    1.46538900
 H                  6.58040900   -4.82134700    0.56820500
 H                 10.05807500   -2.83911900    2.14480100
 C                  3.77139900    2.99153500   -2.86711000
 C                  4.52435100    2.08134100   -3.62322200
 C                  3.63484800    4.31245600   -3.32000900
 C                  5.14219400    2.49136900   -4.80375200
 H                  4.60751700    1.04844100   -3.30303200
 C                  4.26680900    4.72438300   -4.48810500
 H                  3.02867600    4.99768000   -2.73710600
 H                  5.71603800    1.77813500   -5.38810300
 H                  4.16907600    5.75273300   -4.82379000
 C                  0.65136400   -1.16023600    1.39178700
 C                  0.21625100   -1.19792300    0.05805300
 C                 -0.30582300   -1.38097000    2.39581500
 C                 -1.11055100   -1.44261300   -0.26333700
 H                  0.92495300   -1.05094700   -0.74967700
 C                 -1.63641400   -1.60664300    2.09210700
 H                  0.01920300   -1.35378000    3.43058400
 C                 -2.06942200   -1.65965400    0.74800000
 H                 -1.41052800   -1.44257500   -1.30250200
 H                 -2.35177600   -1.71936600    2.89554600
 N                 -3.41421700   -1.85983000    0.43023400
 C                 -4.46378600   -1.86327200    1.40152400
 C                 -3.92609100   -1.77299000   -0.90201700
 C                 -5.53166300   -0.96483100    1.19627200
 C                 -4.51573100   -2.84157800    2.39552000
 C                 -4.99094000   -0.87609800   -1.12557900
 C                 -3.51070700   -2.67121000   -1.88608400
 C                 -6.68612500   -1.15374400    1.96181900
 C                 -5.34923100    0.05127300    0.05186800
 C                 -5.64412900   -2.94738200    3.20611000
 H                 -3.69304300   -3.54135500    2.49754400
 C                 -5.68389500   -0.99027900   -2.33454300
 C                 -4.16192700   -2.69998400   -3.11740400
 H                 -2.70981100   -3.36909200   -1.66513400
 C                 -6.73910500   -2.11872000    2.96924700
 H                 -7.56760900   -0.55647000    1.77055400
 C                 -4.13837200    1.01645700    0.36975000
 C                 -6.57038800    0.99160400   -0.19647900
 H                 -5.68368100   -3.70626400    3.98175500
 C                 -5.26638400   -1.87659100   -3.32889600
 H                 -6.57036600   -0.39552400   -2.51005700
 H                 -3.83832700   -3.39699800   -3.88462400
 H                 -7.64504600   -2.22824000    3.55809900
 H                 -3.23828600    0.43662300    0.55671800
 C                 -4.44068300    1.85612100    1.62338000
 C                 -3.87133200    1.94921600   -0.82481300
 H                 -7.45561900    0.38352800   -0.42551600
 C                 -6.86531100    1.88674700    1.03709100
 C                 -6.30653200    1.97820200   -1.36590100
 H                 -5.81603100   -1.92895000   -4.26410400
 H                 -3.55638000    2.45844500    1.86864800
 H                 -4.62894400    1.20003200    2.48149200
 C                 -5.65026500    2.76857300    1.37005100
 H                 -3.65175500    1.35963400   -1.72277600
 H                 -2.97911400    2.55220000   -0.61254300
 C                 -5.08391400    2.86110900   -1.06513500
 H                 -7.12927100    1.30521400    1.92093800
 H                 -7.73417300    2.51601100    0.80266000
 H                 -6.14443400    1.46607200   -2.31484800
 H                 -7.20033800    2.60323900   -1.49365400
 H                 -5.86712300    3.35805400    2.26986600
 C                 -5.34990500    3.70673700    0.19031600
 H                 -4.89180600    3.51748000   -1.92321900
 H                 -6.19953000    4.38139900    0.01839900
 H                 -4.47802800    4.33491700    0.41673400
 C                  5.02280200    3.81379100   -5.23211500
 H                  5.51357600    4.13447200   -6.14671800
 C                  8.37406100   -3.96848500    1.40741900
 H                  8.79255100   -4.92967900    1.69231900


----

-2 

0 1
 C                  5.37621300    0.11728100    0.16239900
 C                  4.98375300    1.10972200   -0.74935500
 C                  3.63952000    1.45647800   -0.88712100
 C                  2.67961700    0.82006500   -0.08396100
 C                  3.05275100   -0.17030800    0.82437800
 C                  4.40928800   -0.50508600    0.95347700
 H                  5.75593000    1.61674400   -1.31584100
 H                  1.64835900    1.14200900   -0.16872500
 H                  4.68444900   -1.23503600    1.70570400
 C                  6.84472700   -0.15495200    0.30048200
 O                  7.65120800    0.72524500    0.02199400
 C                  3.16734900    2.55347400   -1.79445600
 O                  2.15081800    3.17697800   -1.51059100
 C                  2.07904700   -0.83544100    1.75744000
 O                  2.46863600   -1.18953300    2.86755300
 C                  7.31862200   -1.49115800    0.77320600
 C                  6.60235400   -2.67600100    0.54911700
 C                  8.57000500   -1.55459000    1.40459400
 C                  7.12353200   -3.90055100    0.96423300
 H                  5.65068900   -2.64463600    0.02980400
 C                  9.07996300   -2.77473600    1.83434200
 H                  9.12286400   -0.63237400    1.54813100
 H                  6.56666500   -4.81435900    0.77897900
 H                 10.04234200   -2.81354700    2.33638700
 C                  3.93198000    2.88057400   -3.03622200
 C                  4.68736000    1.92956100   -3.73770900
 C                  3.82151000    4.18238900   -3.54778700
 C                  5.33324700    2.28091400   -4.92214100
 H                  4.75082700    0.91041800   -3.37213700
 C                  4.48120400    4.53597000   -4.71965900
 H                  3.21321500    4.89938300   -3.00682000
 H                  5.90891500    1.53626500   -5.46396400
 H                  4.40338700    5.55005600   -5.10086000
 C                  0.67542800   -1.04839400    1.33467400
 C                  0.26428400   -1.13752200   -0.00404100
 C                 -0.30287500   -1.21604000    2.32886600
 C                 -1.05799200   -1.38717500   -0.34111200
 H                  0.98897600   -1.02920100   -0.80363600
 C                 -1.62903300   -1.44227500    2.00852700
 H                  0.00155400   -1.14165500    3.36756600
 C                 -2.03634900   -1.56105100    0.65962200
 H                 -1.33582800   -1.42187000   -1.38526300
 H                 -2.36285200   -1.51275500    2.80059500
 N                 -3.38084000   -1.74561700    0.33709800
 C                 -4.41504800   -1.87174200    1.31472100
 C                 -3.91326100   -1.63042600   -0.98421300
 C                 -5.53523000   -1.02774700    1.16807500
 C                 -4.39449800   -2.90033300    2.25764600
 C                 -5.02439100   -0.77635000   -1.14777000
 C                 -3.48181500   -2.46734400   -2.01468600
 C                 -6.66921700   -1.32659200    1.92898600
 C                 -5.41751000    0.06200400    0.08413400
 C                 -5.50754200   -3.11813200    3.06683100
 H                 -3.52491200   -3.54583400    2.32367500
 C                 -5.73010100   -0.86151100   -2.35129000
 C                 -4.15181700   -2.46554100   -3.23660100
 H                 -2.65771200   -3.15023400   -1.83902500
 C                 -6.65403700   -2.34733200    2.88124000
 H                 -7.58582700   -0.77192100    1.77810700
 C                 -4.25609200    1.06947000    0.45171200
 C                 -6.68885200    0.94849100   -0.10104300
 H                 -5.49302800   -3.91687500    3.80230700
 C                 -5.29047800   -1.67843500   -3.39449300
 H                 -6.64494000   -0.29965900   -2.48426100
 H                 -3.81381200   -3.11436000   -4.03907800
 H                 -7.54560500   -2.54385700    3.46939000
 H                 -3.32540500    0.52716700    0.59892600
 C                 -4.59154300    1.81652700    1.75468100
 C                 -4.04994000    2.08384000   -0.68697500
 H                 -7.54254100    0.30836200   -0.36034100
 C                 -7.01964200    1.75147200    1.18544300
 C                 -6.48785600    2.01455100   -1.21149600
 H                 -5.85149900   -1.70838900   -4.32389500
 H                 -3.73844300    2.44997200    2.03032900
 H                 -4.73707700    1.10191600    2.57345600
 C                 -5.85030100    2.67607700    1.56311800
 H                 -3.80762900    1.56075500   -1.61960800
 H                 -3.18915700    2.72042800   -0.44490600
 C                 -5.31134500    2.94229100   -0.86561700
 H                 -7.24366300    1.10429900    2.03409000
 H                 -7.92311400    2.34578900    0.99472500
 H                 -6.30671500    1.56826600   -2.18990600
 H                 -7.41459500    2.59735900   -1.29740700
 H                 -6.09004200    3.19900000    2.49760400
 C                 -5.61075000    3.69694100    0.43940300
 H                 -5.16190000    3.65753000   -1.68423500
 H                 -6.49645000    4.33417600    0.31277400
 H                 -4.77142600    4.35638600    0.69775900
 C                  5.23947900    3.58506900   -5.40890400
 H                  5.75199900    3.86011000   -6.32643900
 C                  8.35647600   -3.95066000    1.61531200
 H                  8.75640500   -4.90447900    1.94769700

----

-12 geom 10

0 1
 C                  5.43364800    0.12280400    0.14124500
 C                  5.07305900    1.07659700   -0.82339400
 C                  3.73657300    1.43238200   -1.00594800
 C                  2.75189200    0.84521800   -0.19526500
 C                  3.09321500   -0.10668800    0.76525500
 C                  4.44243800   -0.45109700    0.93878800
 H                  5.86333900    1.54790800   -1.39572200
 H                  1.72697300    1.17556200   -0.31665900
 H                  4.69233600   -1.14881800    1.72942100
 C                  6.89543300   -0.15950500    0.32369400
 O                  7.71840300    0.69766700    0.02258600
 C                  3.29783300    2.49189600   -1.97272400
 O                  2.28381800    3.14000200   -1.73964700
 C                  2.09246500   -0.71744500    1.70666700
 O                  2.45491700   -1.02597100    2.83931500
 C                  7.34261800   -1.47762900    0.86774000
 C                  6.61664500   -2.66335400    0.68300800
 C                  8.57944400   -1.52593100    1.52846800
 C                  7.11369200   -3.87317400    1.16543100
 H                  5.67669400   -2.64528800    0.14216700
 C                  9.06503600   -2.73055900    2.02502800
 H                  9.14049500   -0.60439500    1.64130600
 H                  6.54962000   -4.78819700    1.01045100
 H                 10.01600000   -2.75698600    2.54914000
 C                  4.09256400    2.75205900   -3.21141100
 C                  4.85050300    1.76082500   -3.85182000
 C                  4.00949500    4.03002000   -3.78461700
 C                  5.52581800    2.04944200   -5.03678000
 H                  4.89327500    0.75899700   -3.43848900
 C                  4.69836200    4.32126800   -4.95684700
 H                  3.39899700    4.77834000   -3.29059300
 H                  6.10336600    1.27384600   -5.53110300
 H                  4.64149500    5.31746700   -5.38590400
 C                  0.69466700   -0.93397400    1.26587300
 C                  0.30770800   -1.07635000   -0.07502400
 C                 -0.30401700   -1.04761700    2.24783000
 C                 -1.01045200   -1.33019000   -0.42757500
 H                  1.04840200   -1.00919300   -0.86436900
 C                 -1.62527700   -1.27399500    1.91019500
 H                 -0.01951200   -0.92623000    3.28772500
 C                 -2.00786100   -1.45735700    0.56035700
 H                 -1.26534900   -1.40187800   -1.47498500
 H                 -2.37764300   -1.30378400    2.68801900
 N                 -3.35416900   -1.62453200    0.23639000
 C                 -4.36489800   -1.87341300    1.21386300
 C                 -3.91061400   -1.47373200   -1.07100900
 C                 -5.53226900   -1.08743400    1.12930900
 C                 -4.26910000   -2.94791400    2.09896500
 C                 -5.06374600   -0.66452800   -1.16978600
 C                 -3.46986000   -2.24071000   -2.15110300
 C                 -6.63838900   -1.49623600    1.87992600
 C                 -5.48292200    0.07386600    0.11640800
 C                 -5.35859700   -3.27768700    2.90202600
 H                 -3.35812300   -3.53679000    2.12692700
 C                 -5.78519900   -0.71251000   -2.36552300
 C                 -4.16117100   -2.20024900   -3.36084800
 H                 -2.62676500   -2.91045000   -2.02623500
 C                 -6.55191600   -2.56875800    2.76946500
 H                 -7.58705200   -0.98725300    1.77114700
 C                 -4.37025300    1.11396500    0.53964700
 C                 -6.79999200    0.90298100   -0.00035200
 H                 -5.28772700   -4.11336200    3.59180100
 C                 -5.33036700   -1.45036800   -3.46001700
 H                 -6.72548600   -0.18481500   -2.45253500
 H                 -3.81353300   -2.79437000   -4.20071600
 H                 -7.42317500   -2.85222700    3.35252600
 H                 -3.41160700    0.61131000    0.64304600
 C                 -4.72895600    1.75629700    1.89144900
 C                 -4.22982700    2.20959300   -0.53179900
 H                 -7.62254500    0.23748900   -0.29404000
 C                 -7.15701700    1.60175900    1.33872400
 C                 -6.66645400    2.04783700   -1.04030000
 H                 -5.90508800   -1.45161200   -4.38147900
 H                 -3.90672400    2.41436800    2.20126800
 H                 -4.82822400    0.98335700    2.66284900
 C                 -6.03262800    2.55939700    1.76693100
 H                 -3.97199100    1.76135500   -1.49862300
 H                 -3.40005400    2.87303200   -0.25572100
 C                 -5.53557200    3.01111300   -0.64338500
 H                 -7.33778900    0.88932900    2.14433600
 H                 -8.09192600    2.15953300    1.19493000
 H                 -6.47264200    1.67562800   -2.04688600
 H                 -7.62291500    2.58578000   -1.08154600
 H                 -6.28824900    3.00717900    2.73562800
 C                 -5.85887300    3.66237800    0.71070100
 H                 -5.43245700    3.78508500   -1.41436900
 H                 -6.77774600    4.25921400    0.63304100
 H                 -5.05207900    4.34684300    1.00525800
 C                  5.45899500    3.33070900   -5.58491900
 H                  5.99434700    3.55699800   -6.50273500
 C                  8.33184700   -3.90705900    1.84478900
 H                  8.71278900   -4.84891900    2.22946300


----

-22 geom 11

0 1
 C                  5.49163900    0.13024700    0.11880400
 C                  5.16711200    1.04148600   -0.89831800
 C                  3.84108900    1.41078100   -1.12500700
 C                  2.83034600    0.88123700   -0.30677700
 C                  3.13583000   -0.02793600    0.70583100
 C                  4.47499000   -0.38655100    0.92326400
 H                  5.97666100    1.47036500   -1.47705700
 H                  1.81413000    1.22279600   -0.46492900
 H                  4.69700400   -1.04903700    1.75162600
 C                  6.94425100   -0.16822400    0.34419000
 O                  7.78836100    0.65893700    0.01876100
 C                  3.44058600    2.42892300   -2.15112700
 O                  2.43485000    3.10577800   -1.96988200
 C                  2.10647800   -0.57565600    1.65471200
 O                  2.44011000   -0.83357800    2.80851700
 C                  7.35646100   -1.46594600    0.96008700
 C                  6.61229300   -2.64630500    0.81829400
 C                  8.57925300   -1.50377100    1.64709700
 C                  7.07747100   -3.83977900    1.36845800
 H                  5.68339000   -2.63805700    0.25844500
 C                  9.03276200   -2.69116100    2.21094600
 H                  9.15501200   -0.58784300    1.72656100
 H                  6.49965400   -4.75121800    1.24651800
 H                  9.97281000   -2.70878500    2.75474400
 C                  4.26300700    2.61300700   -3.38531600
 C                  5.01412000    1.57784800   -3.96100500
 C                  4.21439700    3.86211100   -4.02252900
 C                  5.71651000    1.79503600   -5.14547500
 H                  5.03054200    0.59724700   -3.49787400
 C                  4.93015600    4.08231300   -5.19414200
 H                  3.60890400    4.64479800   -3.57809500
 H                  6.28855600    0.98567300   -5.58950100
 H                  4.89981900    5.05672600   -5.67302100
 C                  0.71434700   -0.79511100    1.19576100
 C                  0.35312100   -0.99666500   -0.14401200
 C                 -0.30487000   -0.85059200    2.16213300
 C                 -0.96074200   -1.25618000   -0.51225000
 H                  1.11052700   -0.97530000   -0.91990400
 C                 -1.62032700   -1.07874100    1.80601400
 H                 -0.04059000   -0.67931300    3.20030600
 C                 -1.97748400   -1.33086100    0.45945900
 H                 -1.19064800   -1.37309100   -1.56047100
 H                 -2.39178800   -1.06743900    2.56627800
 N                 -3.32667300   -1.48642800    0.13573400
 C                 -4.30529800   -1.86089100    1.10499500
 C                 -3.90978400   -1.29759100   -1.15487900
 C                 -5.51870700   -1.14398500    1.08254200
 C                 -4.12706700   -2.97338300    1.92806900
 C                 -5.10582400   -0.54468700   -1.18736900
 C                 -3.45908100   -1.98104500   -2.28616500
 C                 -6.58751900   -1.66549300    1.81705500
 C                 -5.54761500    0.08278200    0.14900100
 C                 -5.18342600   -3.41792800    2.71978100
 H                 -3.17770400   -3.49889000    1.91795100
 C                 -5.84469700   -0.55414300   -2.37288200
 C                 -4.17313600   -1.89990600   -3.48092300
 H                 -2.59508200   -2.63050300   -2.21734900
 C                 -6.42187400   -2.78169700    2.63916700
 H                 -7.56695500   -1.21025600    1.74989200
 C                 -4.48935900    1.15385600    0.63096700
 C                 -6.91053400    0.84168600    0.10175300
 H                 -5.05021300   -4.28463500    3.36032500
 C                 -5.37514200   -1.19919200   -3.51858400
 H                 -6.81106100   -0.06977200   -2.41196200
 H                 -3.81473000   -2.42901100   -4.35889900
 H                 -7.26550400   -3.15435400    3.21257100
 H                 -3.50275300    0.69993300    0.68865500
 C                 -4.86447300    1.68143300    2.02714400
 C                 -4.42618600    2.32595300   -0.36420200
 H                 -7.69833400    0.15173900   -0.22843500
 C                 -7.28765200    1.42589300    1.48933000
 C                 -6.85641300    2.06029900   -0.85828900
 H                 -5.96487400   -1.17080500   -4.43004900
 H                 -4.07661700    2.36324100    2.37306600
 H                 -4.90937900    0.85369300    2.74496500
 C                 -6.21319500    2.41498200    1.97121600
 H                 -4.15709600    1.95997900   -1.36208700
 H                 -3.63143000    3.01566900   -0.05163600
 C                 -5.77638800    3.05750900   -0.40735300
 H                 -7.41662900    0.65081200    2.24549100
 H                 -8.25437500    1.93791900    1.39378600
 H                 -6.65593300    1.76941800   -1.89008100
 H                 -7.84215600    2.54423500   -0.85274900
 H                 -6.48021400    2.78045600    2.97089600
 C                 -6.11684500    3.59539400    0.99156900
 H                 -5.72769400    3.88684200   -1.12424000
 H                 -7.06890200    4.14259200    0.96465400
 H                 -5.34579100    4.30324500    1.32422700
 C                  5.68368500    3.04837300   -5.75754400
 H                  6.24002200    3.21915000   -6.67488400
 C                  8.28148900   -3.86196200    2.07303200
 H                  8.63743900   -4.79054000    2.51033000

----

-32 geom 12

0 1
 C                  5.54161800    0.14339500    0.09420300
 C                  5.25772600    0.99751300   -0.98288000
 C                  3.94414500    1.37280200   -1.26531600
 C                  2.90451700    0.90826900   -0.44377300
 C                  3.16972200    0.05678600    0.62861100
 C                  4.49688400   -0.30886800    0.90135000
 H                  6.08851200    1.37889700   -1.56475300
 H                  1.89844500    1.25529900   -0.64823500
 H                  4.68714400   -0.92445300    1.77266400
 C                  6.98301100   -0.16358700    0.37426500
 O                  7.84864300    0.62983900    0.02258700
 C                  3.58660200    2.33469100   -2.35949900
 O                  2.58741400    3.03528900   -2.24470900
 C                  2.10895200   -0.41847500    1.58119600
 O                  2.40945800   -0.61582900    2.75557800
 C                  7.35756900   -1.42858200    1.07614200
 C                  6.59732900   -2.60368300    0.98470800
 C                  8.56172400   -1.44430600    1.79614700
 C                  7.02810400   -3.76936500    1.61641300
 H                  5.68322300   -2.61442500    0.40103600
 C                  8.98053900   -2.60291600    2.44090400
 H                  9.15072500   -0.53426300    1.83658500
 H                  6.43825900   -4.67745400    1.53327200
 H                  9.90602100   -2.60268300    3.00939800
 C                  4.44374700    2.43459000   -3.57956000
 C                  5.19209900    1.35654900   -4.07449500
 C                  4.43274300    3.64543600   -4.28836400
 C                  5.92863600    1.49423000   -5.25009100
 H                  5.17994700    0.40413100   -3.55574100
 C                  5.18242700    3.78666800   -5.45090900
 H                  3.82915000    4.46166700   -3.90602800
 H                  6.49834600    0.65193400   -5.63143200
 H                  5.18100300    4.73217400   -5.98544400
 C                  0.72346300   -0.64399000    1.10182700
 C                  0.39216600   -0.92074900   -0.23130300
 C                 -0.31767100   -0.63136800    2.04666300
 C                 -0.91699000   -1.18786900   -0.61605400
 H                  1.16882500   -0.95852500   -0.98725400
 C                 -1.62612000   -0.86356400    1.67000600
 H                 -0.07513100   -0.40297100    3.07907300
 C                 -1.95567300   -1.19135800    0.33227000
 H                 -1.11712800   -1.37240400   -1.65964400
 H                 -2.41783600   -0.80710000    2.40799500
 N                 -3.30923200   -1.34339100    0.00924500
 C                 -4.24319300   -1.84498700    0.96403300
 C                 -3.92715500   -1.08985600   -1.25378500
 C                 -5.49616600   -1.20248600    1.01814800
 C                 -3.97609500   -2.99412500    1.70914400
 C                 -5.16518500   -0.40512900   -1.20359500
 C                 -3.47002700   -1.64918500   -2.44924400
 C                 -6.51514600   -1.83966200    1.73208200
 C                 -5.61307900    0.08904800    0.18502600
 C                 -4.98550100   -3.55683500    2.48651900
 H                 -2.99496900   -3.45390500    1.64920500
 C                 -5.92935100   -0.35703200   -2.37148600
 C                 -4.21402500   -1.50604200   -3.61998100
 H                 -2.58063500   -2.26488000   -2.45805200
 C                 -6.26332900   -2.99768800    2.47020200
 H                 -7.52151400   -1.44197100    1.71608300
 C                 -4.60490000    1.17859800    0.72885200
 C                 -7.01687000    0.76995100    0.22571100
 H                 -4.78441500   -4.45363200    3.06497700
 C                 -5.45232000   -0.87359100   -3.57747900
 H                 -6.92155600    0.07306300   -2.35042400
 H                 -3.84669300   -1.93966400   -4.54536900
 H                 -7.06958500   -3.46155800    3.03067900
 H                 -3.59320000    0.77932800    0.72628000
 C                 -4.97255400    1.57198100    2.17046300
 C                 -4.63359400    2.42758200   -0.17000400
 H                 -7.77302800    0.06397200   -0.14232100
 C                 -7.39062800    1.21945000    1.66379600
 C                 -7.05661200    2.06236500   -0.63290100
 H                 -6.06323700   -0.80113100   -4.47237600
 H                 -4.21589000    2.26917200    2.55360000
 H                 -4.95360600    0.68910500    2.82076000
 C                 -6.36162600    2.22793400    2.20173000
 H                 -4.37057300    2.15765200   -1.19956600
 H                 -3.87063000    3.13509900    0.18001200
 C                 -6.02293900    3.08136600   -0.12555100
 H                 -7.45698800    0.38079000    2.35749700
 H                 -8.38657100    1.68081800    1.63004200
 H                 -6.86681200    1.86744400   -1.68893000
 H                 -8.06753200    2.48616300   -0.56689600
 H                 -6.62346300    2.49648200    3.23303700
 C                 -6.35702800    3.48602900    1.31900700
 H                 -6.03883500    3.96642200   -0.77407100
 H                 -7.33883900    3.97714000    1.35640400
 H                 -5.61888700    4.20905200    1.69146400
 C                  5.93287900    2.71052500   -5.93359800
 H                  6.51577700    2.81955100   -6.84382900
 C                  8.21326800   -3.76812400    2.35259400
 H                  8.54221800   -4.67442500    2.85317900


----

 -42 

0 1
 C                  5.62468400    0.14369100    0.03893700
 C                  5.39807800    0.85924500   -1.14734200
 C                  4.10337400    1.21037800   -1.52995700
 C                  3.02420000    0.86568700   -0.70065100
 C                  3.23250100    0.15327000    0.48041600
 C                  4.54150400   -0.19205700    0.85159800
 H                  6.25774100    1.15534100   -1.73688200
 H                  2.03352500    1.19647100   -0.98947000
 H                  4.68611100   -0.69741300    1.79922000
 C                  7.04900700   -0.14106100    0.41558800
 O                  7.93917400    0.59517700    0.00597400
 C                  3.80490100    2.02982900   -2.75101800
 O                  2.81118100    2.74711500   -2.76716600
 C                  2.12785300   -0.18850100    1.43808100
 O                  2.37929300   -0.27956100    2.63574700
 C                  7.37522900   -1.31322800    1.28258800
 C                  6.60048200   -2.48223200    1.30523500
 C                  8.54941900   -1.25273300    2.04834900
 C                  6.98703100   -3.56531000    2.09316800
 H                  5.71058600   -2.55552100    0.68951800
 C                  8.92363800   -2.32714100    2.84775800
 H                  9.15080500   -0.35117600    2.00081600
 H                  6.38664500   -4.47025500    2.09818200
 H                  9.82566700   -2.26671500    3.44971000
 C                  4.71320800    1.96835100   -3.93563600
 C                  5.46601400    0.83000400   -4.25935500
 C                  4.74900100    3.08096100   -4.78981900
 C                  6.25275100    0.81262500   -5.41004500
 H                  5.41841700   -0.04999500   -3.62711200
 C                  5.54851800    3.06858500   -5.92738500
 H                  4.14186700    3.94416900   -4.53883700
 H                  6.82560200   -0.07593100   -5.65847000
 H                  5.58298200    3.93960500   -6.57529900
 C                  0.74640200   -0.41396000    0.93426000
 C                  0.45740400   -0.85333400   -0.36414100
 C                 -0.32004100   -0.26155500    1.83678200
 C                 -0.85229900   -1.10178400   -0.76444100
 H                  1.26308800   -1.05482000   -1.06164700
 C                 -1.62599800   -0.47918700    1.43657400
 H                 -0.09667300    0.04606300    2.85270600
 C                 -1.92224400   -0.87789900    0.11544900
 H                 -1.02550600   -1.52466400   -1.74289400
 H                 -2.43971100   -0.34014600    2.13932100
 N                 -3.27768100   -1.07653200   -0.23334000
 C                 -4.12728200   -1.75000500    0.68879700
 C                 -3.93916600   -0.55941500   -1.38757100
 C                 -5.44540200   -1.28638400    0.85805300
 C                 -3.69206600   -2.93218000    1.29802100
 C                 -5.27529700   -0.11573100   -1.21164500
 C                 -3.37951900   -0.57608200   -2.66977400
 C                 -6.34919100   -2.13335300    1.50941600
 C                 -5.74737100    0.08170500    0.23571900
 C                 -4.58811100   -3.70457600    2.02907400
 H                 -2.66536000   -3.25494900    1.16003400
 C                 -6.05672000    0.08503500   -2.35153400
 C                 -4.15462600   -0.25695900   -3.78302300
 H                 -2.35199800   -0.86673500   -2.82245700
 C                 -5.92924500   -3.32435100    2.10046300
 H                 -7.39713300   -1.86857600    1.56074000
 C                 -4.85081500    1.19239400    0.91691500
 C                 -7.21720100    0.57756100    0.41361200
 H                 -4.25034000   -4.62417100    2.49779700
 C                 -5.50933300    0.02284800   -3.63234900
 H                 -7.11073200    0.30505300   -2.24529100
 H                 -3.70136200   -0.27979100   -4.76969100
 H                 -6.64974800   -3.95070900    2.61800800
 H                 -3.80146000    0.92114000    0.81650400
 C                 -5.19411200    1.31401900    2.41136800
 C                 -5.06157100    2.55157200    0.22604900
 H                 -7.90370500   -0.14874200   -0.04132900
 C                 -7.57742200    0.75572000    1.91424600
 C                 -7.44501200    1.97346900   -0.22679400
 H                 -6.13677500    0.20491000   -4.49962200
 H                 -4.50798700    2.03178400    2.88047100
 H                 -5.04643100    0.35097200    2.91502800
 C                 -6.64764900    1.78508800    2.57912700
 H                 -4.81420800    2.47597900   -0.83894200
 H                 -4.37058100    3.28374600    0.66435500
 C                 -6.51329800    3.01921200    0.40796400
 H                 -7.52074000   -0.17946800    2.47125100
 H                 -8.61913300    1.09749100    1.97685000
 H                 -7.28537300    1.96983200   -1.30507200
 H                 -8.49364700    2.25609000   -0.06387000
 H                 -6.89392700    1.85804700    3.64605000
 C                 -6.82628200    3.15519900    1.90633200
 H                 -6.65877800    3.98478200   -0.09278200
 H                 -7.85517700    3.51312900    2.04701000
 H                 -6.15963800    3.89597000    2.36830100
 C                  6.30291000    1.93368900   -6.23909600
 H                  6.92470400    1.92253500   -7.12981500
 C                  8.14187900   -3.48580500    2.87203900
 H                  8.43611900   -4.32668900    3.49370800
