# Supplementary material for: Confining donor conformation distributions for efficient thermally activated delayed fluorescence with fast spin-flipping
Source: Nat Commun. 2023 May 4;14:2564. doi: 10.1038/s41467-023-38197-y (PMC10160101; doi:10.1038/s41467-023-38197-y)
Supplement: Supplementary file 3 — Source Data [file 41467_2023_38197_MOESM3_ESM.zip › Theoretical Simulation Data/Molecualr coordinates for DFT and TD-DFT calcualtions/PES Scanning/TBP-1DMAc_PES.txt]

##geometries generated from flexible potential energy surface scanning of TBP-1aDMAc in ground state.

## dihedral angel of 81 degree

0 1
 C                 -4.60963700   -0.51140200   -0.48917500
 C                 -4.46080000    0.87772300   -0.35024400
 C                 -3.20808400    1.47681400   -0.48356400
 C                 -2.09441400    0.67880500   -0.78818200
 C                 -2.22611300   -0.70274600   -0.93041500
 C                 -3.49348800   -1.29092700   -0.79246300
 H                 -5.34963100    1.47012400   -0.16766600
 H                 -1.14120400    1.17141200   -0.94003500
 H                 -3.58212400   -2.35826000   -0.95748400
 C                 -5.99879200   -1.07273100   -0.39573200
 O                 -6.95514900   -0.35832800   -0.67287500
 C                 -2.99741900    2.96158600   -0.41391600
 O                 -2.07564000    3.46683700   -1.04408600
 C                 -1.08574300   -1.59431200   -1.32036500
 O                 -1.30789600   -2.63296700   -1.93097900
 C                 -6.20787500   -2.48869200    0.03074700
 C                 -5.32751000   -3.16273200    0.88991600
 C                 -7.37666600   -3.13477400   -0.39990600
 C                 -5.60556000   -4.46639500    1.29779500
 H                 -4.43976100   -2.66138500    1.26008500
 C                 -7.64304800   -4.44158000   -0.00666800
 H                 -8.05963000   -2.59133700   -1.04406800
 H                 -4.92387800   -4.97814600    1.97067900
 H                 -8.54207600   -4.94043400   -0.35663300
 C                 -3.90469800    3.80977000    0.41505300
 C                 -4.55372300    3.33296700    1.56353200
 C                 -4.04811600    5.15837000    0.05486700
 C                 -5.34495000    4.18841000    2.32859100
 H                 -4.42085000    2.30225700    1.87405200
 C                 -4.85236200    6.00555000    0.80901800
 H                 -3.51993300    5.51768600   -0.82184100
 H                 -5.83662000    3.81406500    3.22159500
 H                 -4.97078900    7.04439900    0.51518000
 C                  0.31620900   -1.21463700   -0.96513500
 C                  0.63519700   -0.46721400    0.17687200
 C                  1.35159100   -1.69651600   -1.78161500
 C                  1.96576900   -0.19465200    0.48959900
 H                 -0.15170700   -0.11776400    0.83613000
 C                  2.67600700   -1.40705400   -1.48169500
 H                  1.09240700   -2.29426900   -2.64875900
 C                  2.98612100   -0.65432100   -0.34149400
 H                  2.22605400    0.37497300    1.37553400
 H                  3.48262100   -1.75909100   -2.11678200
 N                  4.34405800   -0.34515800   -0.01585100
 C                  4.96371200    0.74017200   -0.67701900
 C                  5.15044200   -1.34903300    0.56656100
 C                  6.27178000    1.10778600   -0.29889600
 C                  4.30143800    1.44182200   -1.69478600
 C                  6.46278100   -1.01779400    0.96474400
 C                  4.66766100   -2.65282800    0.75141400
 C                  6.90160000    2.13110700   -1.00995400
 C                  4.94541200    2.47791600   -2.36572200
 H                  3.28884100    1.17342200   -1.96909900
 C                  7.27650800   -2.03429400    1.46863100
 C                  5.49445000   -3.63835500    1.28402900
 H                  3.65162700   -2.90019300    0.47030900
 C                  6.25615500    2.81618200   -2.03974100
 H                  7.91328000    2.41758700   -0.74671100
 H                  4.41803200    3.00948300   -3.15264900
 C                  6.81022300   -3.33957600    1.62760900
 H                  8.29387500   -1.80435300    1.76346900
 H                  5.10483600   -4.64379600    1.41612300
 H                  6.76973300    3.61412700   -2.56737100
 H                  7.46546000   -4.10591000    2.03046600
 C                 -5.50324100    5.52122200    1.94746700
 H                 -6.12855600    6.18403300    2.53884800
 C                 -6.75673700   -5.11021900    0.84283000
 H                 -6.96673500   -6.12984900    1.15319700
 C                  6.87714600    0.45291200    0.94170200
 C                  6.25073600    1.13777500    2.18887900
 H                  6.63463700    0.67692100    3.10591200
 H                  6.49669300    2.20551000    2.19693400
 H                  5.16163000    1.03716000    2.18459700
 C                  8.39978300    0.63139000    1.01132600
 H                  8.90177600    0.16755100    0.15594500
 H                  8.66344800    1.69218000    1.03599000
 H                  8.79878400    0.19158700    1.92936500


-----
 

71

0 1
 C                 -4.61395700   -0.49926700   -0.48594400
 C                 -4.48106500    0.88525500   -0.29501600
 C                 -3.23731800    1.50509600   -0.41724800
 C                 -2.11688400    0.73376400   -0.76311700
 C                 -2.23291000   -0.64280700   -0.95760200
 C                 -3.49135100   -1.25208100   -0.83022000
 H                 -5.37531200    1.45870800   -0.08108700
 H                 -1.17134400    1.24392600   -0.90484400
 H                 -3.56847200   -2.31328000   -1.03564700
 C                 -5.99484400   -1.08175100   -0.40019400
 O                 -6.96303300   -0.36998900   -0.64062600
 C                 -3.04476300    2.98869200   -0.29251100
 O                 -2.13556700    3.52974500   -0.91110600
 C                 -1.08565900   -1.50396600   -1.39335600
 O                 -1.30160800   -2.51868400   -2.04515300
 C                 -6.18151800   -2.51540500   -0.02547800
 C                 -5.28343200   -3.20994900    0.79828700
 C                 -7.34676500   -3.15985600   -0.46801500
 C                 -5.54062000   -4.53157400    1.15937200
 H                 -4.39803400   -2.71148200    1.17785200
 C                 -7.59243300   -4.48390200   -0.12177100
 H                 -8.04349300   -2.60137400   -1.08395100
 H                 -4.84523300   -5.05948900    1.80520700
 H                 -8.48892900   -4.98078100   -0.48092400
 C                 -3.95489200    3.79270800    0.57645100
 C                 -4.58595500    3.26439400    1.71231700
 C                 -4.11986500    5.15175400    0.26857400
 C                 -5.38081400    4.07969000    2.51646100
 H                 -4.43626100    2.22468200    1.98257100
 C                 -4.92777300    5.95901600    1.06159800
 H                 -3.60531600    5.55083200   -0.59899400
 H                 -5.85848500    3.66549000    3.39941000
 H                 -5.06300300    7.00640700    0.80810400
 C                  0.31461900   -1.12413700   -1.03232100
 C                  0.63383200   -0.41900500    0.13626500
 C                  1.34991900   -1.56578100   -1.87130300
 C                  1.96345600   -0.14458500    0.45079600
 H                 -0.15222900   -0.10121100    0.81231000
 C                  2.67374300   -1.27956700   -1.56581300
 H                  1.09162700   -2.13594400   -2.75709000
 C                  2.98374600   -0.56455700   -0.40147400
 H                  2.22353400    0.39351600    1.35630200
 H                  3.47968000   -1.60882600   -2.21374000
 N                  4.34124700   -0.27268900   -0.05784200
 C                  5.05397800    0.68391400   -0.81831800
 C                  5.06609200   -1.25415000    0.65911800
 C                  6.37261700    1.00600900   -0.43275200
 C                  4.47147800    1.31988700   -1.92412900
 C                  6.37969000   -0.95839300    1.07774200
 C                  4.50225100   -2.50674000    0.94231700
 C                  7.09625200    1.89467700   -1.23022200
 C                  5.20900500    2.22507600   -2.68265000
 H                  3.44600000    1.10552300   -2.19707200
 C                  7.10965000   -1.95963300    1.72121200
 C                  5.24559000   -3.47552700    1.61118000
 H                  3.48981500   -2.72906200    0.62892600
 C                  6.53329400    2.50093300   -2.35344400
 H                  8.11749100    2.13947100   -0.96202100
 H                  4.74187100    2.70454300   -3.53814600
 C                  6.55934000   -3.21302500    1.99053500
 H                  8.12679300   -1.75753800    2.03651500
 H                  4.79403600   -4.44130200    1.81980400
 H                  7.11944800    3.19450000   -2.94861400
 H                  7.14981400   -3.96771200    2.50114000
 C                 -5.56071000    5.42353100    2.18717300
 H                 -6.18888600    6.05509300    2.80893900
 C                 -6.68855400   -5.17261500    0.69244900
 H                 -6.88234500   -6.20586400    0.96615700
 C                  6.88798600    0.47108200    0.90289800
 C                  6.26003600    1.33782000    2.03041300
 H                  6.57801000    0.96852800    3.01186300
 H                  6.57478700    2.38188700    1.92382200
 H                  5.16771900    1.30351900    1.98807100
 C                  8.41512600    0.56571900    1.02044300
 H                  8.91869400   -0.02594100    0.24894600
 H                  8.74548600    1.60430500    0.93343400
 H                  8.74924000    0.21532100    2.00079200


-----
 

61

0 1
 C                 -4.61700500   -0.48462500   -0.48281300
 C                 -4.49014700    0.89203200   -0.23857800
 C                 -3.25156700    1.52407000   -0.35032500
 C                 -2.13059800    0.77417300   -0.73904300
 C                 -2.24043400   -0.59451100   -0.98572400
 C                 -3.49376600   -1.21615100   -0.86867200
 H                 -5.38519900    1.45090500    0.00809500
 H                 -1.18984900    1.29556900   -0.87154000
 H                 -3.56685600   -2.26889200   -1.11501800
 C                 -5.99336300   -1.07868600   -0.40532700
 O                 -6.96849600   -0.36391900   -0.60552800
 C                 -3.06658600    3.00264300   -0.16857100
 O                 -2.16897700    3.57443500   -0.77633500
 C                 -1.09300400   -1.43117600   -1.46740500
 O                 -1.31162300   -2.41843000   -2.15965400
 C                 -6.16751800   -2.52762500   -0.08747300
 C                 -5.25661200   -3.24940900    0.69788000
 C                 -7.33351300   -3.16095700   -0.54384100
 C                 -5.50201900   -4.58629500    1.00730100
 H                 -4.37020000   -2.76114300    1.08817900
 C                 -7.56754600   -4.49959000   -0.24948900
 H                 -8.04007700   -2.58229000   -1.12918400
 H                 -4.79663800   -5.13564400    1.62375800
 H                 -8.46480300   -4.98715100   -0.61936500
 C                 -3.97000800    3.76480300    0.74415600
 C                 -4.58299300    3.18660000    1.86551700
 C                 -4.14670000    5.13425500    0.49441000
 C                 -5.37163700    3.96343500    2.71271600
 H                 -4.42397500    2.13761400    2.09085600
 C                 -4.94847500    5.90344700    1.33033500
 H                 -3.64590300    5.57162700   -0.36268100
 H                 -5.83523300    3.51052300    3.58408800
 H                 -5.09290600    6.95949000    1.12177600
 C                  0.30808000   -1.06087200   -1.10267200
 C                  0.63558600   -0.39447600    0.08685600
 C                  1.33929100   -1.47225400   -1.96108600
 C                  1.96565500   -0.12437000    0.39822600
 H                 -0.14545700   -0.09992100    0.77901700
 C                  2.66533900   -1.19438900   -1.65631100
 H                  1.07712200   -2.01694300   -2.86165700
 C                  2.98381800   -0.51485200   -0.47305900
 H                  2.23000600    0.38689900    1.31798000
 H                  3.46445000   -1.51140500   -2.31806600
 N                  4.33806500   -0.22561400   -0.11865600
 C                  5.13201800    0.59431100   -0.95817200
 C                  4.99233800   -1.15302200    0.73256300
 C                  6.44892900    0.89676400   -0.54842800
 C                  4.63069700    1.14007200   -2.14883900
 C                  6.29458800   -0.86116500    1.18512800
 C                  4.37291200   -2.35597400    1.10206900
 C                  7.25594700    1.64429500   -1.40827600
 C                  5.45024200    1.90897100   -2.97104400
 H                  3.60245200    0.96695200   -2.43814100
 C                  6.95289300   -1.81155000    1.96816500
 C                  5.04374500   -3.27281400    1.90681300
 H                  3.37496700   -2.58325200    0.74867600
 C                  6.77646200    2.14318400   -2.61924800
 H                  8.27711100    1.86561300   -1.12041100
 H                  5.04351700    2.31611500   -3.89233300
 C                  6.34262300   -3.01101100    2.33487600
 H                  7.96034300   -1.61086000    2.31386900
 H                  4.54898100   -4.19999400    2.18186900
 H                  7.42645900    2.72760900   -3.26325800
 H                  6.87672900   -3.72603800    2.95327900
 C                 -5.56336400    5.31850600    2.44120900
 H                 -6.18670000    5.92024600    3.09652400
 C                 -6.65096100   -5.21513600    0.52648200
 H                 -6.83561500   -6.25993100    0.75969000
 C                  6.87282200    0.51521100    0.86957500
 C                  6.22744400    1.53921800    1.84527700
 H                  6.47942000    1.28370100    2.88064900
 H                  6.59361800    2.54895000    1.62908600
 H                  5.13830100    1.54187500    1.74714800
 C                  8.39444000    0.56669000    1.06060200
 H                  8.91103500   -0.13423300    0.39674000
 H                  8.77401200    1.57358300    0.86709100
 H                  8.66122500    0.32775700    2.09370800

-----
 

51

0 1
 C                 -4.62023800   -0.46791500   -0.48229700
 C                 -4.49442600    0.89893000   -0.18783800
 C                 -3.25905700    1.53871400   -0.29073300
 C                 -2.14066300    0.80766500   -0.72070000
 C                 -2.24917400   -0.55140200   -1.01619600
 C                 -3.49933300   -1.18082000   -0.90803100
 H                 -5.38793000    1.44520900    0.09062900
 H                 -1.20315900    1.33682700   -0.84526700
 H                 -3.57226900   -2.22381900   -1.19283500
 C                 -5.99377200   -1.06900200   -0.41134400
 O                 -6.97350300   -0.35050100   -0.57197300
 C                 -3.07624300    3.00973800   -0.05465100
 O                 -2.18920400    3.60827400   -0.65210400
 C                 -1.10496600   -1.36698700   -1.54109700
 O                 -1.33075100   -2.32434300   -2.27249700
 C                 -6.15997600   -2.52981500   -0.14780700
 C                 -5.23839900   -3.27808900    0.59934900
 C                 -7.32882500   -3.14922400   -0.61578000
 C                 -5.47626100   -4.62677200    0.85957300
 H                 -4.34931200   -2.80206400    0.99857800
 C                 -7.55546300   -4.49905000   -0.37084800
 H                 -8.04349100   -2.55092600   -1.17076700
 H                 -4.76251900   -5.19697400    1.44678500
 H                 -8.45511300   -4.97517700   -0.74971000
 C                 -3.96874700    3.73233500    0.90020100
 C                 -4.56427800    3.10814900    2.00620900
 C                 -4.15226300    5.11011700    0.70781900
 C                 -5.34252000    3.84829800    2.89487100
 H                 -4.39968300    2.05146200    2.18716200
 C                 -4.94374300    5.84305900    1.58511200
 H                 -3.66477400    5.58274600   -0.13815700
 H                 -5.79254000    3.35963700    3.75396800
 H                 -5.09360900    6.90615900    1.42093500
 C                  0.29789800   -1.01323400   -1.17122100
 C                  0.63601000   -0.38057900    0.03468900
 C                  1.32479500   -1.40555000   -2.04229600
 C                  1.96704900   -0.12183800    0.34391700
 H                 -0.13911600   -0.09967200    0.73900800
 C                  2.65434500   -1.14103800   -1.73868000
 H                  1.05788000   -1.92766800   -2.95478200
 C                  2.98462100   -0.49576900   -0.53942700
 H                  2.23586700    0.36803200    1.27398400
 H                  3.44378000   -1.45930500   -2.41020500
 N                  4.33291800   -0.19451300   -0.17664600
 C                  5.19719700    0.48850400   -1.07262300
 C                  4.92935400   -1.05394600    0.78962600
 C                  6.50726700    0.78720900   -0.63558100
 C                  4.77134400    0.93833800   -2.33113500
 C                  6.21517200   -0.74663800    1.27499800
 C                  4.27330900   -2.21280200    1.23051900
 C                  7.38607300    1.39730900   -1.53273700
 C                  5.66092000    1.57527100   -3.19260900
 H                  3.74540600    0.80067600   -2.64396000
 C                  6.81455100   -1.62766600    2.17765800
 C                  4.88383400   -3.06008900    2.15100800
 H                  3.29410000   -2.46361900    0.84301700
 C                  6.98378200    1.77930000   -2.81196600
 H                  8.40270800    1.60632900   -1.22096300
 H                  5.30928500    1.90475600   -4.16611500
 C                  6.16217600   -2.77625500    2.62435900
 H                  7.80872400   -1.41188900    2.55136100
 H                  4.35946700   -3.95270800    2.48012100
 H                  7.68845400    2.25735300   -3.48550300
 H                  6.64935900   -3.43716500    3.33486600
 C                 -5.54124700    5.21255500    2.68044500
 H                 -6.15648900    5.78590700    3.36807600
 C                 -6.62832400   -5.24071700    0.36711900
 H                 -6.80714900   -6.29439000    0.56175600
 C                  6.84762300    0.56965400    0.83837000
 C                  6.18254500    1.71690500    1.64999800
 H                  6.37428500    1.58057500    2.72022600
 H                  6.58907000    2.68487100    1.33695500
 H                  5.10052800    1.73333400    1.49357100
 C                  8.35779800    0.60986100    1.10611500
 H                  8.88924000   -0.17527000    0.55835000
 H                  8.77491900    1.57868300    0.81842500
 H                  8.56223400    0.48803600    2.17337000


-----
 

41

0 1
 C                 -4.62311000   -0.45338200   -0.47951900
 C                 -4.49489900    0.90325400   -0.14221000
 C                 -3.26066800    1.54664900   -0.23622000
 C                 -2.14620900    0.83040300   -0.70015200
 C                 -2.25718600   -0.51837100   -1.03854700
 C                 -3.50609400   -1.15145100   -0.93899700
 H                 -5.38582600    1.43975300    0.16228000
 H                 -1.20996700    1.36368100   -0.81656100
 H                 -3.58170600   -2.18451700   -1.25734000
 C                 -5.99549400   -1.05745700   -0.41465200
 O                 -6.97736100   -0.33517400   -0.54202700
 C                 -3.07615500    3.00930200    0.04543000
 O                 -2.19432000    3.62743700   -0.53967600
 C                 -1.11797200   -1.31571500   -1.60204100
 O                 -1.35255500   -2.24308700   -2.36895100
 C                 -6.15830400   -2.52628900   -0.19702100
 C                 -5.22929200   -3.29741900    0.51692800
 C                 -7.33109900   -3.13137200   -0.67373900
 C                 -5.46389300   -4.65400300    0.73579300
 H                 -4.33672800   -2.83367700    0.92279700
 C                 -7.55461700   -4.48860300   -0.47033600
 H                 -8.05131900   -2.51613300   -1.20240500
 H                 -4.74429400   -5.24218800    1.29758000
 H                 -8.45749200   -4.95309800   -0.85592300
 C                 -3.96099700    3.70058700    1.03029800
 C                 -4.54633300    3.04140400    2.12133100
 C                 -4.14749200    5.08347500    0.88275600
 C                 -5.31757700    3.75244100    3.03939700
 H                 -4.37925400    1.97974900    2.26761400
 C                 -4.93208500    5.78765500    1.78932100
 H                 -3.66778300    5.58292900    0.04780900
 H                 -5.75970800    3.23656800    3.88660400
 H                 -5.08441300    6.85518400    1.65975000
 C                  0.28687000   -0.98032500   -1.22756400
 C                  0.63658300   -0.38293700   -0.00597900
 C                  1.30904200   -1.35237400   -2.11112400
 C                  1.96879600   -0.13853500    0.30125300
 H                 -0.13217100   -0.11462400    0.71013600
 C                  2.64234200   -1.10054300   -1.81015900
 H                  1.03727500   -1.84927000   -3.03620700
 C                  2.98675300   -0.49678800   -0.59324800
 H                  2.24164500    0.33000200    1.24102900
 H                  3.41974100   -1.42148000   -2.49273700
 N                  4.32721500   -0.17018600   -0.22455700
 C                  5.24925000    0.38989800   -1.15350900
 C                  4.88147800   -0.96735500    0.82664500
 C                  6.55107700    0.69236900   -0.69161700
 C                  4.88782300    0.75611200   -2.45878300
 C                  6.14922800   -0.63527100    1.33980400
 C                  4.20645200   -2.09552400    1.31621800
 C                  7.48789400    1.18237400   -1.60353900
 C                  5.83369000    1.27825200   -3.33760100
 H                  3.86693200    0.65144100   -2.79669200
 C                  6.70391800   -1.44703700    2.33192800
 C                  4.77101400   -2.87481500    2.32202000
 H                  3.24759300   -2.37867000    0.90190500
 C                  7.15094600    1.45782900   -2.92787400
 H                  8.49833200    1.38500200   -1.26858000
 H                  5.52825100    1.53931500   -4.34676800
 C                  6.02597500   -2.55655900    2.83419800
 H                  7.68357700   -1.20779800    2.72874200
 H                  4.23000300   -3.74313200    2.68712900
 H                  7.89961200    1.84269100   -3.61350800
 H                  6.47703300   -3.16359800    3.61331900
 C                 -5.51950100    5.12248300    2.86949300
 H                 -6.12937100    5.67328100    3.57997300
 C                 -6.62015700   -5.25282200    0.23465000
 H                 -6.79651100   -6.31238600    0.39689800
 C                  6.82214500    0.62373100    0.81069400
 C                  6.14141200    1.85570700    1.47120500
 H                  6.28444500    1.82584200    2.55719800
 H                  6.57866100    2.78146100    1.08151000
 H                  5.06785100    1.87081400    1.26547900
 C                  8.31875000    0.67231400    1.14398400
 H                  8.86211100   -0.17029800    0.70388100
 H                  8.76443700    1.60223800    0.78069700
 H                  8.47112000    0.65621100    2.22670100


-----
 

31

0 1
 C                 -4.62322600   -0.43956400   -0.47335800
 C                 -4.48334500    0.90514400   -0.09546000
 C                 -3.24629400    1.54407700   -0.18276200
 C                 -2.14114200    0.83614800   -0.68066700
 C                 -2.26385000   -0.50060400   -1.06000900
 C                 -3.51539700   -1.12923700   -0.96675000
 H                 -5.36780000    1.43693100    0.23501100
 H                 -1.20284800    1.36725600   -0.79039700
 H                 -3.60078000   -2.15121000   -1.31688200
 C                 -5.99825800   -1.03766200   -0.41194500
 O                 -6.97741800   -0.30657100   -0.50577800
 C                 -3.05000400    2.99610100    0.14205700
 O                 -2.16929600    3.62682200   -0.43123200
 C                 -1.13540100   -1.28561500   -1.66211400
 O                 -1.38505300   -2.18252400   -2.46030900
 C                 -6.16734300   -2.51166500   -0.23780600
 C                 -5.23500800   -3.30963800    0.44144400
 C                 -7.34906800   -3.09515400   -0.71934000
 C                 -5.47533300   -4.67094800    0.62134500
 H                 -4.33509600   -2.86364700    0.85094800
 C                 -7.57851000   -4.45668800   -0.55503500
 H                 -8.07148200   -2.45985500   -1.22057700
 H                 -4.75297600   -5.28019500    1.15652700
 H                 -8.48849400   -4.90396500   -0.94426800
 C                 -3.92221700    3.66246100    1.15514500
 C                 -4.50118300    2.97437900    2.23160700
 C                 -4.10265200    5.05001500    1.05015200
 C                 -5.26033400    3.66193400    3.17724800
 H                 -4.33849800    1.90802100    2.34493000
 C                 -4.87531900    5.73113200    1.98418300
 H                 -3.62779400    5.57144700    0.22593300
 H                 -5.69756700    3.12352400    4.01290400
 H                 -5.02313600    6.80277700    1.88746600
 C                  0.27375300   -0.97367300   -1.28849600
 C                  0.64120800   -0.41529900   -0.05260300
 C                  1.28715900   -1.32487200   -2.18801200
 C                  1.97592900   -0.18927500    0.24789800
 H                 -0.11777600   -0.15911600    0.67826300
 C                  2.62585700   -1.08741600   -1.89499200
 H                  1.00686000   -1.79334900   -3.12534200
 C                  2.99194700   -0.53126900   -0.66145600
 H                  2.25553000    0.25662700    1.19646200
 H                  3.38583800   -1.41399100   -2.59217900
 N                  4.32313000   -0.17117200   -0.29085100
 C                  5.30074000    0.28093800   -1.22749500
 C                  4.84085400   -0.89768700    0.83754300
 C                  6.57962700    0.62029900   -0.72405700
 C                  5.01761900    0.54584800   -2.57606400
 C                  6.07401500   -0.50955200    1.39081600
 C                  4.17127700   -2.01638400    1.35535400
 C                  7.57505600    1.00862800   -1.62221100
 C                  6.01999100    0.97150100   -3.44496700
 H                  4.01358100    0.44844400   -2.95934700
 C                  6.59143200   -1.24096600    2.46266200
 C                  4.69651900   -2.71758200    2.43698000
 H                  3.24667000   -2.35434400    0.90616900
 C                  7.31779800    1.16200100   -2.98353300
 H                  8.56765300    1.23160600   -1.24923100
 H                  5.77162900    1.15045000   -4.48713400
 C                  5.91067900   -2.33208800    2.99904200
 H                  7.54420000   -0.95382800    2.89178800
 H                  4.15852600   -3.57889800    2.82243400
 H                  8.11043700    1.46848000   -3.65916700
 H                  6.33036000   -2.87666400    3.83946700
 C                 -5.45653100    5.03738500    3.04962700
 H                 -6.05708500    5.57005200    3.78155000
 C                 -6.64080300   -5.24750800    0.11545500
 H                 -6.82173900   -6.31052800    0.24722300
 C                  6.76357800    0.70572200    0.79065400
 C                  6.03521400    1.98594800    1.28834700
 H                  6.11715800    2.06290200    2.37831500
 H                  6.48721800    2.87538200    0.83614500
 H                  4.97516500    1.96744900    1.02289900
 C                  8.23697300    0.80829400    1.20444800
 H                  8.81432100   -0.06376900    0.88026300
 H                  8.69424300    1.70627200    0.78015500
 H                  8.32367100    0.89715100    2.29098200


-----
 

21

0 1
 C                 -4.46448000   -0.21598200   -0.49667100
 C                 -4.21815000    0.96143800    0.22662700
 C                 -2.92856100    1.48683000    0.31103500
 C                 -1.87730300    0.83978300   -0.35819000
 C                 -2.10484300   -0.33269700   -1.07833700
 C                 -3.40832100   -0.84632800   -1.15637000
 H                 -5.06074500    1.46316800    0.68762300
 H                 -0.89385600    1.29360400   -0.32374700
 H                 -3.57352500   -1.72514400   -1.76853000
 C                 -5.88611200   -0.68372900   -0.59557500
 O                 -6.79833700    0.12744900   -0.48338400
 C                 -2.61579000    2.77496500    1.01268600
 O                 -1.67087400    3.45683100    0.63213300
 C                 -1.03349100   -1.03082700   -1.86965100
 O                 -1.34792200   -1.62130400   -2.90007500
 C                 -6.18570400   -2.12932000   -0.82820300
 C                 -5.34211200   -3.16154300   -0.39233300
 C                 -7.40192200   -2.45265900   -1.44859000
 C                 -5.70346500   -4.49359000   -0.58870000
 H                 -4.41632400   -2.92533600    0.12095100
 C                 -7.75223800   -3.78160100   -1.66002400
 H                 -8.05481000   -1.64328300   -1.75744100
 H                 -5.04876000   -5.28698300   -0.24033800
 H                 -8.68825400   -4.02337400   -2.15515200
 C                 -3.45150000    3.22085600    2.16883300
 C                 -4.10986200    2.32400600    3.02282100
 C                 -3.51202900    4.59624800    2.43943200
 C                 -4.82888000    2.79787100    4.11917300
 H                 -4.04077200    1.25625300    2.84544800
 C                 -4.24472100    5.06839300    3.52283900
 H                 -2.97686500    5.27505400    1.78400800
 H                 -5.32847700    2.09619900    4.78063300
 H                 -4.29963200    6.13575000    3.71645400
 C                  0.37315500   -0.99690800   -1.40520000
 C                  0.75419200   -0.79550300   -0.07012700
 C                  1.39115800   -1.23647600   -2.34245000
 C                  2.08723100   -0.82394700    0.31384000
 H                  0.00070400   -0.63097900    0.69243400
 C                  2.72552200   -1.25289100   -1.97699700
 H                  1.10870800   -1.40306000   -3.37664400
 C                  3.10812300   -1.05208500   -0.63212900
 H                  2.33881300   -0.65280000    1.35165700
 H                  3.47729600   -1.40017100   -2.73971600
 N                  4.45935200   -1.07327300   -0.24462200
 C                  5.51133700   -0.84799200   -1.18904700
 C                  4.83617300   -0.75900700    1.09872500
 C                  6.29779000    0.30722000   -1.03851800
 C                  5.80392300   -1.79415400   -2.17285000
 C                  5.61202300    0.39026100    1.32057700
 C                  4.49766300   -1.61660400    2.14662300
 C                  7.35460900    0.50392300   -1.93082000
 C                  6.84954300   -1.56838900   -3.06648100
 H                  5.22231000   -2.70867100   -2.21958400
 C                  6.02559600    0.66164500    2.62767300
 C                  4.90006600   -1.31573300    3.44602000
 H                  3.92490300   -2.51307300    1.93172000
 C                  7.62192800   -0.41458900   -2.94739600
 H                  7.98320100    1.38211100   -1.83790600
 H                  7.06969400   -2.30177500   -3.83643700
 C                  5.66569800   -0.17481100    3.68528900
 H                  6.63421100    1.53515500    2.83179300
 H                  4.63233600   -1.97982600    4.26246100
 H                  8.44468100   -0.23404400   -3.63289200
 H                  5.99357400    0.06141500    4.69333000
 C                 -4.90557000    4.16912800    4.36476800
 H                 -5.47508000    4.53755100    5.21336800
 C                 -6.90235400   -4.80511300   -1.23071300
 H                 -7.17751200   -5.84352100   -1.39256600
 C                  5.94892500    1.26428700    0.10699900
 C                  4.69473100    2.09324800   -0.28498100
 H                  4.41875700    2.76268800    0.53688900
 H                  4.91138000    2.69931700   -1.17128700
 H                  3.83417800    1.46011900   -0.50884500
 C                  7.09092400    2.24483700    0.40501500
 H                  8.01189600    1.72508900    0.68838200
 H                  7.29900400    2.86880400   -0.46880200
 H                  6.81120500    2.92317700    1.21607600


-----
 

11

0 1
 C                 -4.49269700   -0.20148100   -0.49467600
 C                 -4.26568700    0.95403100    0.26910700
 C                 -2.98292600    1.49076100    0.38158200
 C                 -1.91895500    0.87790500   -0.29969500
 C                 -2.12742400   -0.27219900   -1.06052300
 C                 -3.42423700   -0.79749400   -1.16641800
 H                 -5.11763300    1.43069800    0.73942400
 H                 -0.94091200    1.34098300   -0.24184600
 H                 -3.57465700   -1.65714200   -1.80887800
 C                 -5.90783400   -0.68223300   -0.62009700
 O                 -6.83057200    0.11419200   -0.48969400
 C                 -2.69083900    2.75863500    1.12759300
 O                 -1.75115800    3.46354000    0.77729700
 C                 -1.04185300   -0.93095500   -1.86618000
 O                 -1.34081500   -1.48479700   -2.92137700
 C                 -6.18824300   -2.12321800   -0.90049200
 C                 -5.33545400   -3.15854000   -0.49066000
 C                 -7.39589900   -2.44131800   -1.54000900
 C                 -5.67927200   -4.48796600   -0.73129100
 H                 -4.41634500   -2.92756100    0.03681300
 C                 -7.72860800   -3.76703800   -1.79553000
 H                 -8.05625300   -1.63044000   -1.82837700
 H                 -5.01761500   -5.28408600   -0.40284800
 H                 -8.65800900   -4.00423900   -2.30512200
 C                 -3.54079400    3.15669900    2.29082100
 C                 -4.19527200    2.22477400    3.10949800
 C                 -3.61955000    4.52166200    2.60584800
 C                 -4.92835300    2.65408000    4.21485400
 H                 -4.11230900    1.16429600    2.89773600
 C                 -4.36616900    4.94952300    3.69811400
 H                 -3.08723500    5.22772100    1.97745100
 H                 -5.42488700    1.92537800    4.84882600
 H                 -4.43507400    6.00924200    3.92615300
 C                  0.35910900   -0.90330900   -1.38585900
 C                  0.72539500   -0.74512100   -0.04075400
 C                  1.38904600   -1.10100100   -2.31985400
 C                  2.05376700   -0.78189100    0.35765100
 H                 -0.03705200   -0.61028100    0.71873900
 C                  2.71926700   -1.12123500   -1.94057600
 H                  1.11962600   -1.22595200   -3.36337100
 C                  3.08648300   -0.97754700   -0.58318900
 H                  2.29051400   -0.64037600    1.40297500
 H                  3.48113300   -1.23124900   -2.69987700
 N                  4.43332900   -0.99182400   -0.18965100
 C                  5.49694700   -0.91233100   -1.14162800
 C                  4.83242600   -0.61861200    1.13123300
 C                  6.35969900    0.19455800   -1.06875000
 C                  5.72218700   -1.94326200   -2.05543900
 C                  5.67633800    0.49592600    1.27129400
 C                  4.46458600   -1.38833000    2.23615800
 C                  7.43387400    0.25139700   -1.96009600
 C                  6.78660600   -1.85628500   -2.95082500
 H                  5.06925000   -2.80976500   -2.05035000
 C                  6.11489000    0.83222700    2.55442900
 C                  4.89483200   -1.02280000    3.51020600
 H                  3.85301200   -2.27217600    2.08722800
 C                  7.64109200   -0.75580300   -2.90410000
 H                  8.12187000    1.08837000   -1.92432500
 H                  6.95654600   -2.65512900   -3.66646300
 C                  5.71893500    0.09058100    3.66862700
 H                  6.77302800    1.68203600    2.69502900
 H                  4.60278900   -1.61803200    4.37024600
 H                  8.47883500   -0.68484600   -3.59152800
 H                  6.06689400    0.37668600    4.65679000
 C                 -5.02300100    4.01555500    4.50465100
 H                 -5.60341800    4.34933100    5.36017100
 C                 -6.86961600   -4.79338300   -1.39186600
 H                 -7.13108000   -5.82939600   -1.58812700
 C                  6.06315800    1.25588500   -0.00273900
 C                  4.85757800    2.11971400   -0.46543200
 H                  4.61614800    2.86344300    0.30155600
 H                  5.11000900    2.64416000   -1.39334300
 H                  3.96469900    1.51864100   -0.64743000
 C                  7.25740400    2.19132600    0.22574900
 H                  8.14706100    1.64496100    0.55535800
 H                  7.50242400    2.73144900   -0.69324500
 H                  7.01427900    2.94585000    0.97933800


-----
 

1.292166

0 1
 C                 -4.51959900   -0.18808400   -0.49189000
 C                 -4.31252900    0.94345300    0.31236200
 C                 -3.03681800    1.48959100    0.45547200
 C                 -1.95969400    0.91127200   -0.23528400
 C                 -2.14824200   -0.21501500   -1.03592100
 C                 -3.43825300   -0.75005300   -1.17224700
 H                 -5.17405700    1.39512600    0.78983900
 H                 -0.98749300    1.38280400   -0.15251200
 H                 -3.57307200   -1.58931200   -1.84443100
 C                 -5.92816900   -0.67909900   -0.64785300
 O                 -6.86065200    0.10291400   -0.50068000
 C                 -2.76590400    2.73476000    1.24638500
 O                 -1.83144800    3.46161300    0.92854100
 C                 -1.04823200   -0.83594100   -1.85187800
 O                 -1.33132800   -1.35710300   -2.92796200
 C                 -6.19018400   -2.11277200   -0.97889300
 C                 -5.33043200   -3.15219600   -0.59480500
 C                 -7.38775300   -2.42198700   -1.64132800
 C                 -5.65732800   -4.47637200   -0.88319800
 H                 -4.41931600   -2.92932000   -0.05025300
 C                 -7.70342900   -3.74184800   -1.94436700
 H                 -8.05387700   -1.60889600   -1.90948700
 H                 -4.99045500   -5.27603400   -0.57450100
 H                 -8.62496300   -3.97163700   -2.47134600
 C                 -3.63040200    3.08350800    2.41471700
 C                 -4.28174500    2.11705500    3.19496100
 C                 -3.72689300    4.43592000    2.77561700
 C                 -5.02916800    2.50026400    4.30762800
 H                 -4.18526900    1.06542700    2.94775000
 C                 -4.48767900    4.81798700    3.87505800
 H                 -3.19684800    5.16878800    2.17668800
 H                 -5.52321100    1.74494700    4.91169300
 H                 -4.57017200    5.86843800    4.13868300
 C                  0.34767100   -0.81203000   -1.35708000
 C                  0.70053700   -0.69148300   -0.00458700
 C                  1.38800500   -0.97158700   -2.28711900
 C                  2.02510900   -0.73301700    0.40634600
 H                 -0.06992900   -0.58500200    0.75127200
 C                  2.71415600   -0.99281100   -1.89510500
 H                  1.12991800   -1.06050200   -3.33716300
 C                  3.06782100   -0.89806900   -0.52896400
 H                  2.24811400   -0.61675500    1.45725800
 H                  3.48593200   -1.07100200   -2.64883500
 N                  4.41285700   -0.89997300   -0.13479500
 C                  5.47631900   -0.96925400   -1.08528800
 C                  4.83841600   -0.46400200    1.15756400
 C                  6.41288000    0.07805700   -1.09119000
 C                  5.62480500   -2.07620200   -1.92272200
 C                  5.74815000    0.60661300    1.21238200
 C                  4.44688700   -1.13446000    2.31798600
 C                  7.49173900   -0.00824600   -1.97441500
 C                  6.69540800   -2.13148800   -2.81281400
 H                  4.90468000   -2.88593500   -1.86633000
 C                  6.21460000    1.01184800    2.46488200
 C                  4.90777500   -0.70035300    3.55982400
 H                  3.80093500   -2.00233600    2.24030600
 C                  7.62909500   -1.09602200   -2.83832200
 H                  8.23669000    0.77900700   -1.99637400
 H                  6.80767900   -2.98960300   -3.46874400
 C                  5.78774600    0.37785100    3.63306100
 H                  6.92079600    1.83097300    2.53877800
 H                  4.59561700   -1.21826900    4.46180900
 H                  8.47189300   -1.13727800   -3.52196200
 H                  6.15808800    0.71709400    4.59592200
 C                 -5.14127000    3.84988400    4.64306100
 H                 -5.73277700    4.14783500    5.50419400
 C                 -6.83749900   -4.77202900   -1.56609700
 H                 -7.08568300   -5.80359000   -1.79952500
 C                  6.17883900    1.23828900   -0.11648700
 C                  5.02605700    2.12965400   -0.65528800
 H                  4.82495900    2.94452000    0.04844500
 H                  5.31108700    2.56352300   -1.61982400
 H                  4.10130100    1.56685500   -0.79618400
 C                  7.42560900    2.11784400    0.04122400
 H                  8.28103300    1.54970100    0.42084200
 H                  7.70338600    2.56342800   -0.91831100
 H                  7.22654100    2.94569900    0.72782100


-----
 

-8.07

0 1
 C                 -4.54235100   -0.17737200   -0.48831100
 C                 -4.35370100    0.92900400    0.35457800
 C                 -3.08463000    1.48165200    0.52827100
 C                 -1.99545800    0.93617100   -0.17027000
 C                 -2.16566800   -0.16489300   -1.00921200
 C                 -3.44927000   -0.70691800   -1.17578300
 H                 -5.22402300    1.35703400    0.83784900
 H                 -1.02873700    1.41391500   -0.06261500
 H                 -3.56967300   -1.52491800   -1.87630500
 C                 -5.94475800   -0.67553000   -0.67465000
 O                 -6.88574300    0.09298800   -0.51147900
 C                 -2.83310900    2.70291600    1.36182100
 O                 -1.90255500    3.44811900    1.07680900
 C                 -1.05238100   -0.74892900   -1.83404200
 O                 -1.32012200   -1.23886400   -2.92851900
 C                 -6.19021900   -2.09975800   -1.05526600
 C                 -5.32484600   -3.14358000   -0.69656100
 C                 -7.37809200   -2.39760200   -1.73999900
 C                 -5.63654300   -4.46038500   -1.03171800
 H                 -4.42142100   -2.93067300   -0.13545100
 C                 -7.67844000   -3.70951300   -2.08955900
 H                 -8.04893500   -1.58207400   -1.98825300
 H                 -4.96550800   -5.26382900   -0.74247900
 H                 -8.59240000   -3.93000500   -2.63342600
 C                 -3.71205900    3.00574600    2.53213500
 C                 -4.36223100    2.00874700    3.27398800
 C                 -3.82433100    4.34480700    2.93574400
 C                 -5.12399500    2.34899900    4.39088300
 H                 -4.25376700    0.96659800    2.99379700
 C                 -4.59929500    4.68422300    4.03926200
 H                 -3.29509500    5.10137900    2.36630600
 H                 -5.61707100    1.57014000    4.96510400
 H                 -4.69386200    5.72477000    4.33601300
 C                  0.33921900   -0.72720100   -1.32639700
 C                  0.67919600   -0.64714200    0.03198300
 C                  1.38886700   -0.84447700   -2.25278400
 C                  2.00074900   -0.69111100    0.45419300
 H                 -0.09897800   -0.57355700    0.78383700
 C                  2.71090600   -0.86358100   -1.84859800
 H                  1.14085700   -0.89669900   -3.30769200
 C                  3.05220200   -0.81856900   -0.47600900
 H                  2.21033500   -0.60428000    1.50999900
 H                  3.49276700   -0.90825400   -2.59529700
 N                  4.39774000   -0.80281100   -0.08560000
 C                  5.45129000   -1.01455300   -1.02390300
 C                  4.85118600   -0.30623800    1.17424100
 C                  6.45433500   -0.03410800   -1.10292900
 C                  5.52056500   -2.18364800   -1.78365900
 C                  5.82086200    0.71321800    1.14780000
 C                  4.44116900   -0.87179200    2.38355500
 C                  7.52697400   -0.25685300   -1.96954600
 C                  6.58634100   -2.37463600   -2.66026500
 H                  4.74181300   -2.93229400   -1.68062100
 C                  6.31523600    1.18629200    2.36476600
 C                  4.93253300   -0.37037100    3.58819700
 H                  3.76598900   -1.71989000    2.37749000
 C                  7.59118000   -1.41147800   -2.75131300
 H                  8.32278800    0.47553600   -2.04457800
 H                  6.63895900   -3.28163100   -3.25511400
 C                  5.86313500    0.66611900    3.57896700
 H                  7.06468700    1.96941600    2.37456800
 H                  4.60412800   -0.80711600    4.52664200
 H                  8.43031500   -1.55985300   -3.42450900
 H                  6.25581700    1.05774300    4.51263000
 C                 -5.25160900    3.68596300    4.76878000
 H                 -5.85421100    3.95055200    5.63311000
 C                 -6.80691800   -4.74385200   -1.73630200
 H                 -7.04316600   -5.76932200   -2.00610800
 C                  6.28680300    1.21188200   -0.22501900
 C                  5.18649000    2.12014300   -0.83988100
 H                  5.03006600    2.99834800   -0.20427900
 H                  5.49673200    2.45933300   -1.83414700
 H                  4.23229800    1.59934400   -0.94079000
 C                  7.58129400    2.02935000   -0.13281400
 H                  8.40265700    1.44687200    0.29698700
 H                  7.88478200    2.37736900   -1.12441200
 H                  7.42927000    2.92104800    0.48216800


-----
 

-18.7078

0 1
 C                 -4.56121100   -0.16425700   -0.48428800
 C                 -4.39256700    0.91164100    0.40124700
 C                 -3.13100200    1.46940600    0.60967300
 C                 -2.02899800    0.96088100   -0.09655000
 C                 -2.17934700   -0.10965800   -0.97780900
 C                 -3.45564200   -0.65739500   -1.17870600
 H                 -5.27228100    1.31311200    0.89027200
 H                 -1.06839200    1.44368900    0.03949300
 H                 -3.56041000   -1.44993700   -1.91030300
 C                 -5.95662900   -0.66823200   -0.70486900
 O                 -6.90668800    0.08480000   -0.52330800
 C                 -2.90055400    2.66124200    1.49075100
 O                 -1.97419500    3.42499100    1.24381100
 C                 -1.05190300   -0.65232800   -1.81108800
 O                 -1.30268900   -1.10719800   -2.92435700
 C                 -6.18397200   -2.07918200   -1.14188400
 C                 -5.31260100   -3.12780300   -0.81288900
 C                 -7.36108600   -2.36179400   -1.85120900
 C                 -5.60769000   -4.43376200   -1.20127500
 H                 -4.41768000   -2.92801800   -0.23361200
 C                 -7.64467200   -3.66221300   -2.25371800
 H                 -8.03699200   -1.54370900   -2.07622300
 H                 -4.93223200   -5.24136800   -0.93482400
 H                 -8.55022200   -3.87035600   -2.81619100
 C                 -3.79517800    2.91236200    2.66132700
 C                 -4.44425400    1.88272200    3.35821500
 C                 -3.92452700    4.23448000    3.11288800
 C                 -5.22169500    2.17445100    4.47802700
 H                 -4.32284200    0.85267500    3.04102400
 C                 -4.71499600    4.52573400    4.21915200
 H                 -3.39606500    5.01637400    2.57799300
 H                 -5.71385400    1.37043400    5.01728900
 H                 -4.82263100    5.55365200    4.55311300
 C                  0.33534800   -0.63396600   -1.28943000
 C                  0.66081600   -0.60052900    0.07378800
 C                  1.39435700   -0.70671900   -2.21042400
 C                  1.97936300   -0.64841400    0.50827800
 H                 -0.12568800   -0.56482100    0.81966300
 C                  2.71141700   -0.72574200   -1.79208400
 H                  1.15674300   -0.72028700   -3.26889100
 C                  3.03931400   -0.73191500   -0.41498100
 H                  2.17427000   -0.60108600    1.56856500
 H                  3.50470200   -0.73758100   -2.52880700
 N                  4.38737100   -0.70389200   -0.02944100
 C                  5.41978100   -1.06230300   -0.94462900
 C                  4.87194100   -0.13016300    1.18463500
 C                  6.48446200   -0.16015900   -1.10455700
 C                  5.40230700   -2.28805700   -1.61277800
 C                  5.90001600    0.82562500    1.06699900
 C                  4.44396200   -0.56156600    2.44252600
 C                  7.53719500   -0.52500700   -1.94707700
 C                  6.44961200   -2.62091100   -2.46859500
 H                  4.57088400   -2.96781700   -1.45685100
 C                  6.42474300    1.38101800    2.23502600
 C                  4.96745800    0.02188500    3.59593700
 H                  3.73899300   -1.38010800    2.52151400
 C                  7.52005500   -1.74116700   -2.63202700
 H                  8.37966200    0.14407400   -2.08124000
 H                  6.43637000   -3.57286100   -2.99103200
 C                  5.95004100    1.00286300    3.49241200
 H                  7.21690300    2.11825500    2.17209500
 H                  4.62272500   -0.31180800    4.57016400
 H                  8.34498100   -2.00103800   -3.28875800
 H                  6.36713300    1.45782400    4.38588100
 C                 -5.36610100    3.49528200    4.90360700
 H                 -5.98084400    3.72220800    5.77008900
 C                 -6.76720200   -4.70109100   -1.92973100
 H                 -6.99040900   -5.71771600   -2.24092600
 C                  6.39353100    1.16768400   -0.34354000
 C                  5.34855200    2.07981600   -1.04340500
 H                  5.24674500    3.02084300   -0.49215300
 H                  5.67597600    2.30637100   -2.06391700
 H                  4.36460800    1.60970700   -1.09768400
 C                  7.73495300    1.91103800   -0.32213900
 H                  8.52022600    1.32277200    0.16358500
 H                  8.05739800    2.14553500   -1.34074100
 H                  7.63838600    2.86406600    0.20591300


-----
 

-28.7078

0 1
 C                 -4.57087900   -0.14774300   -0.48211400
 C                 -4.41951800    0.88551000    0.45583900
 C                 -3.16349900    1.43707300    0.70928700
 C                 -2.04930900    0.96687200   -0.00425200
 C                 -2.18260200   -0.06075900   -0.93788500
 C                 -3.45350000   -0.60334100   -1.18299900
 H                 -5.30791500    1.26027600    0.95033400
 H                 -1.09297500    1.44626900    0.16883800
 H                 -3.54430500   -1.36096300   -1.95247600
 C                 -5.96106000   -0.64536600   -0.74689500
 O                 -6.91618300    0.09602600   -0.54538500
 C                 -2.95053200    2.58650100    1.64938900
 O                 -2.02260800    3.36290900    1.45320500
 C                 -1.04128700   -0.55892300   -1.77910100
 O                 -1.27297500   -0.97093700   -2.91257400
 C                 -6.17657200   -2.03532500   -1.25148300
 C                 -5.30536600   -3.09492900   -0.95922700
 C                 -7.34284100   -2.28905500   -1.98913000
 C                 -5.58979600   -4.38263300   -1.41127600
 H                 -4.41922400   -2.91899800   -0.35909400
 C                 -7.61559600   -3.57053700   -2.45483700
 H                 -8.01900200   -1.46383700   -2.18548700
 H                 -4.91470500   -5.19929900   -1.17303300
 H                 -8.51262600   -3.75575300   -3.03856300
 C                 -3.86429700    2.78034200    2.81592800
 C                 -4.52065200    1.71757100    3.45380100
 C                 -4.00538100    4.07967600    3.32628900
 C                 -5.31662900    1.95473000    4.57346300
 H                 -4.39064500    0.70368400    3.09117100
 C                 -4.81425600    4.31694100    4.43214800
 H                 -3.47132300    4.88711500    2.83683400
 H                 -5.81434000    1.12514400    5.06694700
 H                 -4.93078000    5.32791100    4.81172200
 C                  0.34124700   -0.54896600   -1.24066200
 C                  0.64793400   -0.58254300    0.12605200
 C                  1.41062900   -0.56520200   -2.15285600
 C                  1.96305700   -0.63478700    0.57462800
 H                 -0.14901300   -0.60292600    0.86134800
 C                  2.72175000   -0.58445200   -1.71688200
 H                  1.18490300   -0.53263700   -3.21346200
 C                  3.03262200   -0.64691300   -0.33762000
 H                  2.14141100   -0.65846500    1.63785600
 H                  3.52827500   -0.55772900   -2.43970300
 N                  4.38485000   -0.61158800    0.04883100
 C                  5.38520300   -1.11677100   -0.82971400
 C                  4.89844500    0.08168100    1.18584400
 C                  6.50215500   -0.30506900   -1.08611600
 C                  5.27662000   -2.39475200   -1.38252400
 C                  5.98150900    0.95615100    0.95914900
 C                  4.44304400   -0.15164200    2.48631900
 C                  7.51945400   -0.81891300   -1.89405100
 C                  6.28923600   -2.87659300   -2.20798700
 H                  4.40239000   -2.99808900   -1.16027300
 C                  6.53211400    1.62908700    2.05073700
 C                  4.99288800    0.54956600    3.55905400
 H                  3.70180100   -0.91687500    2.67388800
 C                  7.41540700   -2.09150600   -2.45788800
 H                  8.40108100   -0.22211200   -2.09893700
 H                  6.20571500   -3.86993800   -2.63892500
 C                  6.03119000    1.45011900    3.34131300
 H                  7.36505700    2.30609600    1.90015600
 H                  4.62359100    0.36644600    4.56377600
 H                  8.21416100   -2.46756200   -3.09026300
 H                  6.46972300    1.99507900    4.17191500
 C                 -5.47241100    3.25395400    5.05754500
 H                 -6.10153000    3.43861500    5.92373700
 C                 -6.73828600   -4.62015700   -2.16700800
 H                 -6.95312500   -5.62215100   -2.52760200
 C                  6.49554400    1.10103600   -0.47725000
 C                  5.50733200    1.99196800   -1.27956400
 H                  5.47363300    2.99635900   -0.84372100
 H                  5.83799100    2.07338300   -2.32084200
 H                  4.49373800    1.58597600   -1.27314200
 C                  7.88062800    1.75786300   -0.53471900
 H                  8.62892700    1.18165300    0.01905500
 H                  8.21439700    1.85311400   -1.57201100
 H                  7.84525500    2.76961400   -0.12085200


-----
 

-38.7078  end of log -1

0 1
 C                 -4.59150800   -0.13716100   -0.45477800
 C                 -4.46482300    0.81185000    0.57185100
 C                 -3.21894000    1.35159100    0.89182300
 C                 -2.08979700    0.95784900    0.15620200
 C                 -2.19852400    0.01408400   -0.86530100
 C                 -3.45956200   -0.51911700   -1.17532300
 H                 -5.36427700    1.13295000    1.08382500
 H                 -1.14219500    1.43109400    0.38494400
 H                 -3.53037500   -1.20939400   -2.00765600
 C                 -5.97277700   -0.62281400   -0.78329000
 O                 -6.93740700    0.09105500   -0.53406800
 C                 -3.03110500    2.41528300    1.93339100
 O                 -2.10751900    3.21302700    1.82016500
 C                 -1.04055900   -0.40119000   -1.72607400
 O                 -1.24869000   -0.75053100   -2.88379900
 C                 -6.16645800   -1.96580400   -1.40850200
 C                 -5.28832800   -3.03848700   -1.19510400
 C                 -7.31922300   -2.16576200   -2.18305300
 C                 -5.55247500   -4.28500300   -1.76056200
 H                 -4.41314900   -2.90690800   -0.56809000
 C                 -7.57153100   -3.40484300   -2.76137200
 H                 -8.00118500   -1.33305100   -2.31814400
 H                 -4.87241800   -5.11290600   -1.58305200
 H                 -8.45798900   -3.54746900   -3.37252300
 C                 -3.96339800    2.49734500    3.09799200
 C                 -4.61870700    1.37670600    3.62910100
 C                 -4.12418800    3.74515500    3.71923700
 C                 -5.43289600    1.50700000    4.75314800
 H                 -4.47363200    0.39990700    3.18053400
 C                 -4.95116300    3.87659500    4.82931100
 H                 -3.59100900    4.59730400    3.31144200
 H                 -5.92958200    0.63283100    5.16367900
 H                 -5.08282400    4.84886000    5.29517100
 C                  0.34171300   -0.38787800   -1.17515900
 C                  0.63332100   -0.53497400    0.18710300
 C                  1.41365400   -0.31127100   -2.08078400
 C                  1.94965500   -0.56980200    0.63819100
 H                 -0.16896000   -0.67651200    0.90299200
 C                  2.72338500   -0.31888800   -1.63438200
 H                  1.19022700   -0.23264000   -3.13933700
 C                  3.01652400   -0.41220000   -0.25866300
 H                  2.14088000   -0.77759600    1.68146900
 H                  3.53968700   -0.24176600   -2.34351600
 N                  4.37488900   -0.42141100    0.15659500
 C                  5.30231000   -1.14064000   -0.64469400
 C                  4.91467700    0.52541100    1.07908800
 C                  6.53632200   -0.56671500   -0.98493900
 C                  4.99077300   -2.44945000   -1.03558400
 C                  6.15487900    1.12773100    0.77129800
 C                  4.27500600    0.84135000    2.28375700
 C                  7.45249500   -1.34541800   -1.69979400
 C                  5.90371600   -3.19422700   -1.77335800
 H                  4.03382500   -2.87307400   -0.74913700
 C                  6.73081700    1.98908300    1.70825100
 C                  4.85226300    1.73406200    3.18350900
 H                  3.32888600    0.38983600    2.53846400
 C                  7.14495300   -2.64521200   -2.09861700
 H                  8.41821500   -0.93047800   -1.96451100
 H                  5.65387900   -4.20744100   -2.07430300
 C                  6.09288700    2.29982800    2.90780500
 H                  7.68866800    2.44747200    1.49251700
 H                  4.33341500    1.96433800    4.10946300
 H                  7.87096500   -3.22392700   -2.66184500
 H                  6.56032900    2.98119000    3.61223700
 C                 -5.60801100    2.75686200    5.34796100
 H                 -6.25121200    2.85872200    6.21747200
 C                 -6.68732800   -4.46709600   -2.55149300
 H                 -6.88628600   -5.43622800   -3.00019600
 C                  6.76166500    0.89631800   -0.61412900
 C                  5.98510800    1.78346800   -1.62708400
 H                  6.12337200    2.84207900   -1.38142100
 H                  6.35192500    1.60595200   -2.64434400
 H                  4.91340700    1.57072700   -1.60506300
 C                  8.24472500    1.28576700   -0.68162500
 H                  8.85117200    0.70088500    0.01750300
 H                  8.63464500    1.13237000   -1.69169600
 H                  8.37813800    2.34692200   -0.45511100

-----
 

81.2921658937

0 1
 C                 -4.60963700   -0.51140200   -0.48917500
 C                 -4.46080000    0.87772300   -0.35024400
 C                 -3.20808400    1.47681400   -0.48356400
 C                 -2.09441400    0.67880500   -0.78818200
 C                 -2.22611300   -0.70274600   -0.93041500
 C                 -3.49348800   -1.29092700   -0.79246300
 H                 -5.34963100    1.47012400   -0.16766600
 H                 -1.14120400    1.17141200   -0.94003500
 H                 -3.58212400   -2.35826000   -0.95748400
 C                 -5.99879200   -1.07273100   -0.39573200
 O                 -6.95514900   -0.35832800   -0.67287500
 C                 -2.99741900    2.96158600   -0.41391600
 O                 -2.07564000    3.46683700   -1.04408600
 C                 -1.08574300   -1.59431200   -1.32036500
 O                 -1.30789600   -2.63296700   -1.93097900
 C                 -6.20787500   -2.48869200    0.03074700
 C                 -5.32751000   -3.16273200    0.88991600
 C                 -7.37666600   -3.13477400   -0.39990600
 C                 -5.60556000   -4.46639500    1.29779500
 H                 -4.43976100   -2.66138500    1.26008500
 C                 -7.64304800   -4.44158000   -0.00666800
 H                 -8.05963000   -2.59133700   -1.04406800
 H                 -4.92387800   -4.97814600    1.97067900
 H                 -8.54207600   -4.94043400   -0.35663300
 C                 -3.90469800    3.80977000    0.41505300
 C                 -4.55372300    3.33296700    1.56353200
 C                 -4.04811600    5.15837000    0.05486700
 C                 -5.34495000    4.18841000    2.32859100
 H                 -4.42085000    2.30225700    1.87405200
 C                 -4.85236200    6.00555000    0.80901800
 H                 -3.51993300    5.51768600   -0.82184100
 H                 -5.83662000    3.81406500    3.22159500
 H                 -4.97078900    7.04439900    0.51518000
 C                  0.31620900   -1.21463700   -0.96513500
 C                  0.63519700   -0.46721400    0.17687200
 C                  1.35159100   -1.69651600   -1.78161500
 C                  1.96576900   -0.19465200    0.48959900
 H                 -0.15170700   -0.11776400    0.83613000
 C                  2.67600700   -1.40705400   -1.48169500
 H                  1.09240700   -2.29426900   -2.64875900
 C                  2.98612100   -0.65432100   -0.34149400
 H                  2.22605400    0.37497300    1.37553400
 H                  3.48262100   -1.75909100   -2.11678200
 N                  4.34405800   -0.34515800   -0.01585100
 C                  4.96371200    0.74017200   -0.67701900
 C                  5.15044200   -1.34903300    0.56656100
 C                  6.27178000    1.10778600   -0.29889600
 C                  4.30143800    1.44182200   -1.69478600
 C                  6.46278100   -1.01779400    0.96474400
 C                  4.66766100   -2.65282800    0.75141400
 C                  6.90160000    2.13110700   -1.00995400
 C                  4.94541200    2.47791600   -2.36572200
 H                  3.28884100    1.17342200   -1.96909900
 C                  7.27650800   -2.03429400    1.46863100
 C                  5.49445000   -3.63835500    1.28402900
 H                  3.65162700   -2.90019300    0.47030900
 C                  6.25615500    2.81618200   -2.03974100
 H                  7.91328000    2.41758700   -0.74671100
 H                  4.41803200    3.00948300   -3.15264900
 C                  6.81022300   -3.33957600    1.62760900
 H                  8.29387500   -1.80435300    1.76346900
 H                  5.10483600   -4.64379600    1.41612300
 H                  6.76973300    3.61412700   -2.56737100
 H                  7.46546000   -4.10591000    2.03046600
 C                 -5.50324100    5.52122200    1.94746700
 H                 -6.12855600    6.18403300    2.53884800
 C                 -6.75673700   -5.11021900    0.84283000
 H                 -6.96673500   -6.12984900    1.15319700
 C                  6.87714600    0.45291200    0.94170200
 C                  6.25073600    1.13777500    2.18887900
 H                  6.63463700    0.67692100    3.10591200
 H                  6.49669300    2.20551000    2.19693400
 H                  5.16163000    1.03716000    2.18459700
 C                  8.39978300    0.63139000    1.01132600
 H                  8.90177600    0.16755100    0.15594500
 H                  8.66344800    1.69218000    1.03599000
 H                  8.79878400    0.19158700    1.92936500


-----
 

91.29

0 1
 C                 -4.60356800   -0.51995500   -0.48165300
 C                 -4.43859000    0.87134600   -0.39099500
 C                 -3.17941000    1.45100200   -0.54721900
 C                 -2.07560200    0.63017800   -0.82595100
 C                 -2.22319000   -0.75390300   -0.91962200
 C                 -3.49693700   -1.32229500   -0.75939700
 H                 -5.32017500    1.47991600   -0.22745100
 H                 -1.11723400    1.10627400   -0.99668500
 H                 -3.59802500   -2.39362500   -0.88719600
 C                 -5.99889100   -1.06167700   -0.36707200
 O                 -6.94755600   -0.34597500   -0.66645700
 C                 -2.95157600    2.93472100   -0.52928400
 O                 -2.02601200    3.40743100   -1.17890200
 C                 -1.09363400   -1.67148500   -1.27991500
 O                 -1.32881200   -2.72757100   -1.85494200
 C                 -6.22344400   -2.46016200    0.10663800
 C                 -5.34964200   -3.11513700    0.98697900
 C                 -7.39997600   -3.10697000   -0.30123500
 C                 -5.64182400   -4.40129200    1.43825600
 H                 -4.45581800   -2.61181000    1.33941200
 C                 -7.68053900   -4.39689300    0.13548200
 H                 -8.07757900   -2.57758600   -0.96253400
 H                 -4.96507600   -4.89804700    2.12716800
 H                 -8.58554800   -4.89694400   -0.19692100
 C                 -3.84636800    3.82123800    0.27274300
 C                 -4.49749100    3.39138300    1.43844300
 C                 -3.97490300    5.15849000   -0.13254700
 C                 -5.27612300    4.28165600    2.17620300
 H                 -4.37592800    2.37025800    1.78334900
 C                 -4.76667500    6.04029100    0.59462400
 H                 -3.44517500    5.48156700   -1.02232600
 H                 -5.76944800    3.94365400    3.08268800
 H                 -4.87365400    7.06994800    0.26608600
 C                  0.31254700   -1.29571300   -0.93958900
 C                  0.64260700   -0.50916100    0.17321200
 C                  1.34119500   -1.81729800   -1.73941500
 C                  1.97603800   -0.24176200    0.47438600
 H                 -0.13875800   -0.12789100    0.82134900
 C                  2.66949000   -1.52896900   -1.45475700
 H                  1.07397000   -2.44030100   -2.58611800
 C                  2.99129300   -0.74166000   -0.34149100
 H                  2.24355500    0.35700100    1.33874300
 H                  3.46905300   -1.90532700   -2.08457800
 N                  4.34941400   -0.42138500   -0.03517700
 C                  4.88887300    0.76961100   -0.57251100
 C                  5.22037400   -1.42472700    0.44358200
 C                  6.17272600    1.18314100   -0.16280300
 C                  4.17457900    1.51966100   -1.51837600
 C                  6.51694300   -1.05193400    0.85914500
 C                  4.81852300   -2.76640500    0.52114200
 C                  6.72335900    2.31770100   -0.76245000
 C                  4.73809400    2.66360700   -2.07642100
 H                  3.18588900    1.20290500   -1.82680300
 C                  7.40000100   -2.05949700    1.25237800
 C                  5.71304400   -3.74452300    0.94702300
 H                  3.81104300   -3.04899400    0.24340700
 C                  6.02260300    3.06030800   -1.71302200
 H                  7.71538200    2.64468900   -0.47291500
 H                  4.17098000    3.23288200   -2.80731300
 C                  7.01688400   -3.40022100    1.29308600
 H                  8.40639500   -1.79561600    1.55615600
 H                  5.38450600   -4.77888700    0.99508700
 H                  6.47422200    3.94423600   -2.15301600
 H                  7.72507800   -4.15923700    1.61120700
 C                 -5.41972000    5.60261300    1.75059700
 H                 -6.03525700    6.29250900    2.32088500
 C                 -6.80072900   -5.04687000    1.00596200
 H                 -7.02177300   -6.05319700    1.35022900
 C                  6.83791500    0.43685600    0.99184600
 C                  6.19089800    0.93920100    2.31321700
 H                  6.61903600    0.40718000    3.17014300
 H                  6.36805000    2.01354500    2.43606900
 H                  5.11051100    0.76825500    2.30934300
 C                  8.34730800    0.70474300    1.06564400
 H                  8.86293400    0.36974200    0.15972600
 H                  8.54368700    1.77145300    1.20318100
 H                  8.78902400    0.19528300    1.92625600


-----
 

101.29

0 1
 C                 -4.59406900   -0.52763200   -0.46479200
 C                 -4.41766400    0.86445300   -0.41866600
 C                 -3.15651300    1.42922300   -0.60959300
 C                 -2.06272900    0.59168900   -0.87800000
 C                 -2.22157400   -0.79342800   -0.92715300
 C                 -3.49720100   -1.34663700   -0.73277200
 H                 -5.29240100    1.48454000   -0.26173000
 H                 -1.10335300    1.05489600   -1.07623900
 H                 -3.60791800   -2.42052600   -0.82665500
 C                 -5.99159700   -1.05473400   -0.31501900
 O                 -6.93912000   -0.34095300   -0.62257900
 C                 -2.91746500    2.91088800   -0.63973900
 O                 -1.99763400    3.35679000   -1.31596200
 C                 -1.10346900   -1.73033400   -1.27418000
 O                 -1.35444600   -2.79947600   -1.81802600
 C                 -6.21994600   -2.43671100    0.20335300
 C                 -5.33910100   -3.07181500    1.09118900
 C                 -7.40658600   -3.08633000   -0.16922300
 C                 -5.63448700   -4.34164700    1.58463400
 H                 -4.43691900   -2.56507900    1.41637500
 C                 -7.69060000   -4.36044800    0.30963600
 H                 -8.08920700   -2.57171200   -0.83698600
 H                 -4.95206600   -4.82281700    2.27899200
 H                 -8.60365600   -4.86322400    0.00445100
 C                 -3.79422200    3.82810500    0.14765300
 C                 -4.43159300    3.43862600    1.33493300
 C                 -3.91877700    5.15350100   -0.29598100
 C                 -5.19289000    4.35676700    2.05646600
 H                 -4.31261800    2.42740700    1.70871400
 C                 -4.69344700    6.06295500    0.41538300
 H                 -3.39957500    5.44549400   -1.20254900
 H                 -5.67553700    4.05006200    2.97967800
 H                 -4.79759500    7.08305500    0.05742600
 C                  0.30839400   -1.35703600   -0.95960600
 C                  0.65812900   -0.53485100    0.12202100
 C                  1.32470100   -1.91250700   -1.75130300
 C                  1.99561000   -0.27021500    0.40040200
 H                 -0.11239300   -0.12607000    0.76637800
 C                  2.65880400   -1.62503000   -1.49214000
 H                  1.04400100   -2.55849800   -2.57616100
 C                  3.00110300   -0.80529800   -0.40862000
 H                  2.27566100    0.35505100    1.24178800
 H                  3.44485600   -2.02134600   -2.12622600
 N                  4.36056100   -0.48335700   -0.12207600
 C                  4.83950100    0.78626800   -0.51750900
 C                  5.27299000   -1.47613900    0.29740100
 C                  6.08462300    1.23324700   -0.03319300
 C                  4.10769000    1.57549800   -1.41756400
 C                  6.53891200   -1.06992200    0.77436400
 C                  4.94528400   -2.83982600    0.26388500
 C                  6.57708800    2.45261500   -0.50387200
 C                  4.61016500    2.80053500   -1.84536900
 H                  3.15434500    1.22431000   -1.79326900
 C                  7.47155500   -2.05718300    1.09919000
 C                  5.88630800   -3.79954700    0.62623700
 H                  3.95782900   -3.15546500   -0.04660300
 C                  5.85499400    3.23990200   -1.40059100
 H                  7.53872300    2.80949700   -0.15361600
 H                  4.02968900    3.39979900   -2.54089300
 C                  7.16500300   -3.41547800    1.02042200
 H                  8.45560400   -1.76465300    1.44658200
 H                  5.61327500   -4.85028800    0.58708300
 H                  6.26003300    4.18885500   -1.73869900
 H                  7.91029300   -4.15851800    1.28729800
 C                 -5.33290200    5.66539000    1.59324100
 H                 -5.93503400    6.37691600    2.15113400
 C                 -6.80382100   -4.99091100    1.18736700
 H                 -7.02749700   -5.98480000    1.56450500
 C                  6.77000200    0.41489400    1.05817300
 C                  6.06998600    0.74590400    2.40638300
 H                  6.51302400    0.15735800    3.21751200
 H                  6.17995600    1.81130900    2.63786200
 H                  5.00203200    0.51351600    2.35990700
 C                  8.25938700    0.75965500    1.19486100
 H                  8.81084800    0.54571400    0.27352600
 H                  8.38959000    1.81705400    1.44030300
 H                  8.71442900    0.19427600    2.01245700


-----
 

111

0 1
 C                 -4.57818800   -0.53291600   -0.44016900
 C                 -4.39912300    0.85954700   -0.43630600
 C                 -3.14228200    1.41648600   -0.67326600
 C                 -2.05635300    0.56981300   -0.94512100
 C                 -2.21796400   -0.81580900   -0.95280500
 C                 -3.48916400   -1.36098100   -0.71267100
 H                 -5.26902100    1.48527600   -0.27492400
 H                 -1.10139500    1.02552000   -1.17891500
 H                 -3.60360700   -2.43679300   -0.77485900
 C                 -5.97199100   -1.05326400   -0.24111200
 O                 -6.92638500   -0.34706800   -0.54499800
 C                 -2.90226700    2.89624100   -0.74926000
 O                 -1.99814100    3.32238100   -1.45864200
 C                 -1.10956400   -1.76402000   -1.30165900
 O                 -1.37586300   -2.84302700   -1.81870200
 C                 -6.18857700   -2.41959900    0.32202400
 C                 -5.28613400   -3.03067500    1.20501500
 C                 -7.38502200   -3.07745100   -0.00150400
 C                 -5.57024500   -4.28533700    1.74198400
 H                 -4.37538600   -2.51651200    1.49245000
 C                 -7.65816800   -4.33681700    0.52074200
 H                 -8.08386700   -2.58087400   -0.66614200
 H                 -4.87086200   -4.74769100    2.43224100
 H                 -8.57926600   -4.84644300    0.25341700
 C                 -3.75930700    3.83602800    0.03337800
 C                 -4.36767900    3.48038000    1.24619000
 C                 -3.89422300    5.14867500   -0.44379700
 C                 -5.11089400    4.41899000    1.96021500
 H                 -4.24000600    2.47977700    1.64483100
 C                 -4.65110800    6.07833600    0.26058800
 H                 -3.39717200    5.41481800   -1.37051900
 H                 -5.57100900    4.13855300    2.90308100
 H                 -4.76369200    7.08816500   -0.12303700
 C                  0.30808900   -1.38985900   -1.02139100
 C                  0.68203400   -0.53473500    0.02728700
 C                  1.30878200   -1.97367000   -1.81136500
 C                  2.02396600   -0.27046800    0.27528200
 H                 -0.07440900   -0.10225800    0.67287000
 C                  2.64916500   -1.68657600   -1.58419400
 H                  1.01168600   -2.64044100   -2.61365300
 C                  3.01686300   -0.83709000   -0.53189900
 H                  2.31910400    0.37900700    1.09285200
 H                  3.41727700   -2.09743200   -2.23012900
 N                  4.37954800   -0.52321800   -0.26370000
 C                  4.81581100    0.79952800   -0.50561300
 C                  5.31183700   -1.50770100    0.13497900
 C                  6.00570800    1.25872500    0.08977300
 C                  4.10019100    1.62792200   -1.38369300
 C                  6.53036500   -1.08597900    0.71340200
 C                  5.05374600   -2.87845500   -0.01590600
 C                  6.45988400    2.53784500   -0.24173500
 C                  4.55955400    2.90887800   -1.67136500
 H                  3.19406800    1.26168200   -1.85151900
 C                  7.49420500   -2.05278700    1.00797400
 C                  6.02117200   -3.82071500    0.32157800
 H                  4.09853600   -3.21622500   -0.39421200
 C                  5.75013700    3.36654700   -1.11000400
 H                  7.37951800    2.90710700    0.19723600
 H                  3.99196300    3.53825800   -2.35067900
 C                  7.26010400   -3.41260400    0.80732800
 H                  8.44332200   -1.74471100    1.43075700
 H                  5.80020200   -4.87617000    0.19012800
 H                  6.12291600    4.36040800   -1.33843400
 H                  8.02762000   -4.14006700    1.05324000
 C                 -5.26180400    5.71434200    1.46427100
 H                 -5.84999800    6.44169400    2.01660400
 C                 -6.75003700   -4.94354700    1.39336100
 H                 -6.96515400   -5.92582500    1.80438900
 C                  6.67083100    0.37572000    1.14134800
 C                  5.88260200    0.54793100    2.47047700
 H                  6.31153100   -0.09082900    3.25056400
 H                  5.92327200    1.59163100    2.80192400
 H                  4.83248700    0.26937700    2.34186300
 C                  8.13084500    0.77492500    1.39629700
 H                  8.74252600    0.67166700    0.49414500
 H                  8.19251900    1.81054500    1.74121900
 H                  8.56870300    0.15948800    2.18660600

-----
 

121

0 1
 C                 -4.55365600   -0.53616200   -0.40543500
 C                 -4.37573100    0.85591900   -0.44278900
 C                 -3.12615300    1.40644800   -0.72820800
 C                 -2.04727400    0.55296800   -1.00708600
 C                 -2.20767800   -0.83239200   -0.97372200
 C                 -3.47158600   -1.37096900   -0.68530200
 H                 -5.24144900    1.48558000   -0.27439800
 H                 -1.09940800    1.00243100   -1.27872400
 H                 -3.58679400   -2.44804700   -0.71639100
 C                 -5.94106400   -1.05124700   -0.15538400
 O                 -6.90407700   -0.35332100   -0.45122000
 C                 -2.88952200    2.88364600   -0.84887800
 O                 -2.00522200    3.29191700   -1.59295800
 C                 -1.10838000   -1.79002700   -1.32739500
 O                 -1.38963100   -2.87996200   -1.81346700
 C                 -6.14135300   -2.40268100    0.44845700
 C                 -5.21506000   -2.99074100    1.32231500
 C                 -7.34557100   -3.06873000    0.17434800
 C                 -5.48372400   -4.23114800    1.89892300
 H                 -4.29722900   -2.46935700    1.57167300
 C                 -7.60367300   -4.31421200    0.73605800
 H                 -8.06241700   -2.58948300   -0.48381200
 H                 -4.76563900   -4.67551600    2.58175600
 H                 -8.53126600   -4.83059100    0.50683600
 C                 -3.72603200    3.84317600   -0.06776200
 C                 -4.30059500    3.51891000    1.17005300
 C                 -3.87553000    5.14290700   -0.57496200
 C                 -5.02515400    4.47539300    1.87954500
 H                 -4.16096200    2.52900500    1.59075600
 C                 -4.61401100    6.09020000    0.12547700
 H                 -3.40433000    5.38509900   -1.52154900
 H                 -5.45902800    4.21928400    2.84158400
 H                 -4.73829100    7.08965100   -0.28105300
 C                  0.31474900   -1.41200500   -1.09010800
 C                  0.71658200   -0.52228100   -0.08017500
 C                  1.29688400   -2.02223200   -1.88218900
 C                  2.06303200   -0.25407300    0.12786000
 H                 -0.02257300   -0.06711200    0.56984300
 C                  2.64324400   -1.73259700   -1.69583600
 H                  0.98110900   -2.71111700   -2.65824700
 C                  3.04059800   -0.85070200   -0.68081900
 H                  2.37497400    0.42169300    0.91723100
 H                  3.38815300   -2.15432900   -2.36049500
 N                  4.40819600   -0.54427000   -0.43739100
 C                  4.80521500    0.81113500   -0.52559900
 C                  5.35211900   -1.52147000   -0.03702100
 C                  5.91874000    1.26735600    0.20133900
 C                  4.12736700    1.67653900   -1.39810500
 C                  6.50095900   -1.09797900    0.66971100
 C                  5.17742800   -2.88520900   -0.31497700
 C                  6.33744200    2.58739800    0.01062500
 C                  4.54507500    2.99434900   -1.54510200
 H                  3.28315900    1.30777100   -1.96937200
 C                  7.48778500   -2.04241500    0.96203300
 C                  6.16112200   -3.80957100    0.02496800
 H                  4.27349900   -3.23591400   -0.79177700
 C                  5.66186700    3.45335700   -0.84778900
 H                  7.19958400    2.95724200    0.55341300
 H                  4.00758700    3.65284800   -2.22120300
 C                  7.33819500   -3.38966900    0.63725800
 H                  8.38508400   -1.72880300    1.48242800
 H                  6.00280700   -4.85909500   -0.20621700
 H                  6.00401800    4.47707200   -0.96568000
 H                  8.12057500   -4.10065000    0.88455500
 C                 -5.19113800    5.75734400    1.35447000
 H                 -5.76491400    6.49851700    1.90359500
 C                 -6.67197300   -4.89819600    1.59929400
 H                 -6.87522600   -5.86955400    2.04116700
 C                  6.53760500    0.32553100    1.22849600
 C                  5.63785300    0.34902900    2.49643800
 H                  6.03537300   -0.33407200    3.25525900
 H                  5.59831800    1.36140800    2.91406200
 H                  4.61712700    0.03501900    2.25904900
 C                  7.95131900    0.76127100    1.63805100
 H                  8.63853600    0.76034800    0.78577100
 H                  7.93456600    1.76570900    2.06952100
 H                  8.35282500    0.10000800    2.41039300


-----
 

131

0 1
 C                 -4.51682100   -0.53600600   -0.35814300
 C                 -4.34725000    0.85502000   -0.44254100
 C                 -3.11043000    1.40168600   -0.78523000
 C                 -2.03691600    0.54455000   -1.07396600
 C                 -2.18910600   -0.83979400   -0.99424500
 C                 -3.44026400   -1.37437300   -0.64879800
 H                 -5.21011600    1.48592200   -0.26450300
 H                 -1.10065000    0.98935600   -1.38989100
 H                 -3.55115500   -2.45234400   -0.64474900
 C                 -5.89238900   -1.04905500   -0.04691800
 O                 -6.86851100   -0.36419400   -0.33024100
 C                 -2.88554600    2.87546800   -0.95708800
 O                 -2.02777600    3.26582300   -1.74082400
 C                 -1.09741900   -1.80391300   -1.35586400
 O                 -1.39178900   -2.90529800   -1.80813800
 C                 -6.06569000   -2.38305400    0.60262500
 C                 -5.10799500   -2.94138600    1.46199100
 C                 -7.27501700   -3.06170500    0.38857900
 C                 -5.35125600   -4.16526300    2.08347700
 H                 -4.18488600   -2.40933000    1.66498400
 C                 -7.50821300   -4.29105000    0.99497100
 H                 -8.01569600   -2.60492300   -0.25908700
 H                 -4.60863100   -4.58643800    2.75467300
 H                 -8.44035600   -4.81763200    0.81206400
 C                 -3.70179800    3.85425600   -0.17811400
 C                 -4.23365100    3.56500200    1.08713600
 C                 -3.87544900    5.13722400   -0.71912000
 C                 -4.94019700    4.53908800    1.79085900
 H                 -4.07465800    2.58895500    1.53261700
 C                 -4.59616200    6.10178600   -0.02374300
 H                 -3.43689800    5.35280300   -1.68758200
 H                 -5.34091100    4.31017400    2.77391400
 H                 -4.73958200    7.08778500   -0.45603300
 C                  0.32952800   -1.41906300   -1.16700300
 C                  0.75940300   -0.49224700   -0.20242100
 C                  1.29301000   -2.05579900   -1.96016900
 C                  2.10960200   -0.21833300   -0.03858700
 H                  0.03886300   -0.01244800    0.45081900
 C                  2.64388200   -1.76237900   -1.81881500
 H                  0.95903700   -2.76846500   -2.70661000
 C                  3.07247300   -0.84694300   -0.84555300
 H                  2.43634200    0.48605600    0.71856500
 H                  3.36056900   -2.19608900   -2.50441700
 N                  4.44518700   -0.54465100   -0.63023000
 C                  4.80648500    0.82496600   -0.56245500
 C                  5.40165600   -1.51768900   -0.22971900
 C                  5.80953900    1.25266900    0.32171300
 C                  4.19905600    1.73468900   -1.44059400
 C                  6.44093800   -1.11971500    0.64225600
 C                  5.35287900   -2.84442700   -0.67952000
 C                  6.19679700    2.59607200    0.28315500
 C                  4.57767900    3.07195700   -1.43754100
 H                  3.43913800    1.38233500   -2.12956600
 C                  7.44541800   -2.04115100    0.94836000
 C                  6.34585200   -3.75328000   -0.32406500
 H                  4.54227300   -3.18267900   -1.30637400
 C                  5.58926000    3.50589700   -0.58029000
 H                  6.97670200    2.94713500    0.94895800
 H                  4.09684300    3.76695400   -2.11964800
 C                  7.41475600   -3.34956100    0.46973800
 H                  8.25950000   -1.74318600    1.59845900
 H                  6.28350800   -4.77434200   -0.68932900
 H                  5.90268100    4.54553000   -0.57999300
 H                  8.20623500   -4.04501000    0.73197100
 C                 -5.13078900    5.80367800    1.23307400
 H                 -5.69065400    6.55839400    1.77810900
 C                 -6.54549900   -4.84558100    1.84346800
 H                 -6.72915000   -5.80425100    2.32026800
 C                  6.34517700    0.24305300    1.33065900
 C                  5.30496900    0.11365600    2.47902500
 H                  5.64939900   -0.61666200    3.21956500
 H                  5.16420900    1.08148400    2.97345000
 H                  4.33657900   -0.22304100    2.09842600
 C                  7.67898500    0.69016200    1.94467900
 H                  8.46085800    0.79368000    1.18535900
 H                  7.56310800    1.64939900    2.45649300
 H                  8.01826000   -0.02434100    2.69927500


-----
 

141

0 1
 C                 -4.48517000   -0.53401500   -0.30088800
 C                 -4.32582300    0.85242600   -0.45272000
 C                 -3.10168600    1.38807200   -0.85348600
 C                 -2.03140700    0.52323500   -1.13178400
 C                 -2.17336100   -0.85660200   -0.98498800
 C                 -3.41195800   -1.37999400   -0.58248500
 H                 -5.18708700    1.48699600   -0.28011000
 H                 -1.10627700    0.95687000   -1.49277200
 H                 -3.51691000   -2.45716900   -0.52756000
 C                 -5.84853200   -1.03840800    0.07104800
 O                 -6.83634500   -0.37129100   -0.21442000
 C                 -2.89004100    2.85327000   -1.09771300
 O                 -2.05508700    3.21264800   -1.92002500
 C                 -1.08613100   -1.83235100   -1.33215400
 O                 -1.39041100   -2.94933300   -1.73896000
 C                 -5.99653100   -2.34302900    0.78392800
 C                 -5.01259700   -2.85839500    1.64044000
 C                 -7.20754500   -3.03566200    0.63394200
 C                 -5.23202000   -4.05432500    2.32231000
 H                 -4.08708300   -2.31402400    1.79364000
 C                 -7.41735100   -4.23765300    1.30072800
 H                 -7.96817400   -2.61130900   -0.01265800
 H                 -4.46884800   -4.44203000    2.99063400
 H                 -8.35130200   -4.77579800    1.16731600
 C                 -3.69204000    3.86272400   -0.34290900
 C                 -4.18756300    3.62981700    0.94841100
 C                 -3.88903500    5.11809200   -0.93788800
 C                 -4.88147500    4.63172700    1.62518200
 H                 -4.01010500    2.67636400    1.43404300
 C                 -4.59730400    6.11002400   -0.26868700
 H                 -3.47820800    5.29072100   -1.92690300
 H                 -5.25398900    4.44659300    2.62835700
 H                 -4.75915000    7.07396500   -0.74228400
 C                  0.34093600   -1.44018400   -1.18312800
 C                  0.78884200   -0.46303200   -0.27894400
 C                  1.29639500   -2.11888100   -1.95120200
 C                  2.14053400   -0.18134300   -0.15182500
 H                  0.08134000    0.05430600    0.35979100
 C                  2.64834800   -1.81905300   -1.85028700
 H                  0.95337700   -2.87129200   -2.65337100
 C                  3.09954400   -0.85445700   -0.93316500
 H                  2.47041600    0.56550500    0.56082000
 H                  3.34082500   -2.30371400   -2.52250100
 N                  4.46825600   -0.52152600   -0.76279800
 C                  4.79099000    0.84646100   -0.54672400
 C                  5.48759700   -1.47085800   -0.44961600
 C                  5.66871100    1.19993300    0.48904000
 C                  4.26378900    1.81999500   -1.40369300
 C                  6.38171700   -1.16039400    0.59920400
 C                  5.65850400   -2.65544900   -1.17498900
 C                  6.02400400    2.54602200    0.62315000
 C                  4.60543400    3.15699400   -1.23243700
 H                  3.59345600    1.51667400   -2.20120700
 C                  7.42641500   -2.04632900    0.87172800
 C                  6.68761000   -3.54008700   -0.86004300
 H                  5.01149500   -2.88871500   -2.00628100
 C                  5.49704700    3.52147800   -0.22235000
 H                  6.71120100    2.84569000    1.40608900
 H                  4.19167900    3.90788700   -1.89902000
 C                  7.58291200   -3.23468400    0.15985100
 H                  8.12699600   -1.81720100    1.66602600
 H                  6.79709300   -4.45461800   -1.43562800
 H                  5.78115700    4.56126800   -0.09055000
 H                  8.39882300   -3.90942300    0.40087700
 C                 -5.09572200    5.86788500    1.01474800
 H                 -5.64586100    6.64403700    1.53922100
 C                 -6.42868900   -4.74970000    2.14607800
 H                 -6.59394400   -5.68691500    2.66996600
 C                  6.12045100    0.09218100    1.43885800
 C                  4.95798700   -0.22229100    2.42129200
 H                  5.25821200   -1.01601000    3.11423300
 H                  4.69989600    0.67176000    3.00007900
 H                  4.06458100   -0.55971400    1.89069500
 C                  7.34200700    0.51001200    2.26882200
 H                  8.20501900    0.73948600    1.63550200
 H                  7.11002100    1.39231200    2.87190700
 H                  7.62450500   -0.28059900    2.96921000
