# Supplementary material for: Confining donor conformation distributions for efficient thermally activated delayed fluorescence with fast spin-flipping
Source: Nat Commun. 2023 May 4;14:2564. doi: 10.1038/s41467-023-38197-y (PMC10160101; doi:10.1038/s41467-023-38197-y)
Supplement: Supplementary file 3 — Source Data [file 41467_2023_38197_MOESM3_ESM.zip › Theoretical Simulation Data/Molecualr coordinates for DFT and TD-DFT calcualtions/PES Scanning/TBP-1MCz_PES.txt]

##geometries generated from flexible potential energy surface scanning of TBP-1MCz in ground state.

## dihedral angel of 79 degree

0 1
 C                 -4.73339900   -0.51117100   -0.48789200
 C                 -4.56194000    0.87027100   -0.30452600
 C                 -3.29907200    1.45239100   -0.41607600
 C                 -2.19872900    0.64601500   -0.74535900
 C                 -2.35266900   -0.72806000   -0.93135300
 C                 -3.62972200   -1.29941700   -0.81359500
 C                 -6.13212600   -1.05175300   -0.41521300
 C                 -6.36607300   -2.47669900   -0.03432400
 C                 -1.22478600   -1.62337900   -1.34751700
 C                  0.18148000   -1.26019000   -0.99406800
 C                 -3.06093900    2.92980700   -0.29559600
 C                 -3.96009100    3.76827800    0.55169300
 O                 -2.12261000    3.43728600   -0.89925500
 O                 -7.07539500   -0.31274300   -0.67182000
 O                 -1.45910500   -2.64487900   -1.98200600
 C                 -5.49930600   -3.19243500    0.80472900
 C                 -5.80017600   -4.50354400    1.17031800
 C                 -7.83365800   -4.40296900   -0.13677800
 C                 -7.54444600   -3.08899200   -0.48767700
 C                  0.51332300   -0.55206900    0.17022600
 C                  1.84445000   -0.27803800    0.47027100
 C                  2.85459800   -0.69153800   -0.40022900
 C                  2.53364000   -1.41094700   -1.55641100
 C                  1.20687400   -1.70644800   -1.84152200
 C                 -4.62569400    3.26880700    1.68090700
 C                 -5.40790800    4.11467200    2.46562500
 C                 -4.87322400    5.96738200    1.00434800
 C                 -4.07775200    5.12929500    0.23097900
 N                  4.20960300   -0.37674000   -0.11233400
 C                  4.82045100    0.86939700   -0.34285400
 C                  6.18080000    0.76817500    0.03820700
 C                  6.39943000   -0.58140500    0.50475600
 C                  5.16569200   -1.26941200    0.40266400
 C                  7.53450500   -1.23054200    1.00156400
 C                  7.44400000   -2.55881000    1.40118900
 C                  6.19768500   -3.21030700    1.30616300
 C                  5.03532800   -2.60800700    0.82200300
 C                  4.29678100    2.06001900   -0.88499900
 C                  5.19215300    3.12596000   -0.98820000
 C                  6.54540400    3.06247900   -0.59910900
 C                  7.03706100    1.86704100   -0.08827400
 C                  3.74580000   -3.39342900    0.79088600
 C                  2.87232500    2.23834700   -1.35514100
 C                  8.64498600   -3.30215100    1.93505800
 C                  7.43068800    4.27653900   -0.74812200
 H                 -5.44141300    1.47108000   -0.10499600
 H                 -1.23771200    1.12788300   -0.88133200
 H                 -3.73549200   -2.35952100   -1.01190500
 H                 -4.60426200   -2.71812200    1.19255000
 H                 -5.12889200   -5.04783700    1.82794000
 H                 -8.74002300   -4.87525100   -0.50422800
 H                 -8.21656600   -2.51396400   -1.11561100
 H                 -0.26589700   -0.23636100    0.85518800
 H                  2.11487400    0.25745300    1.37436300
 H                  3.33334100   -1.72394200   -2.21992000
 H                  0.93804900   -2.27339400   -2.72625300
 H                 -4.51249300    2.22728700    1.96171900
 H                 -5.91240900    3.72253000    3.34369700
 H                 -4.97183100    7.01636200    0.74077500
 H                 -3.53699900    5.50547300   -0.63086700
 H                  8.47883200   -0.69738000    1.07744000
 H                  6.13021800   -4.24490500    1.63696900
 H                  4.81823200    4.06030300   -1.40219500
 H                  8.08006600    1.78319200    0.20651900
 H                  3.40479200   -3.59715300   -0.23020400
 H                  3.88493700   -4.35520900    1.29325900
 H                  2.92909300   -2.86608700    1.29440600
 H                  2.15366500    2.21172300   -0.52846200
 H                  2.76439200    3.20516900   -1.85493400
 H                  2.56832300    1.45963800   -2.06185900
 H                  8.45323600   -3.71275000    2.93419400
 H                  8.91631500   -4.14623100    1.28819200
 H                  9.51766000   -2.64541100    2.00632300
 H                  7.44923900    4.63654500   -1.78430600
 H                  7.07981400    5.10948900   -0.12562700
 H                  8.46117500    4.05379300   -0.45407800
 C                 -5.54075600    5.46071300    2.12325400
 H                 -6.15914400    6.11631100    2.72974200
 C                 -6.96081500   -5.11310800    0.69275800
 H                 -7.18864900   -6.13841100    0.97006300


----

89

0 1
 C                 -4.73540600   -0.50949000   -0.51728200
 C                 -4.58180700    0.86868100   -0.29716400
 C                 -3.32328500    1.46604100   -0.37081200
 C                 -2.20857200    0.67906900   -0.69872700
 C                 -2.34478100   -0.69146800   -0.92117000
 C                 -3.61772800   -1.27837300   -0.84143600
 C                 -6.12953200   -1.06566000   -0.48388700
 C                 -6.35557700   -2.50169800   -0.14197100
 C                 -1.20011000   -1.56490800   -1.33759800
 C                  0.19583600   -1.19607400   -0.94924500
 C                 -3.10331600    2.94249000   -0.21043600
 C                 -4.02613900    3.75064300    0.64082100
 O                 -2.16018200    3.47417200   -0.78503500
 O                 -7.07551700   -0.33002500   -0.74017100
 O                 -1.41152200   -2.57345800   -2.00003300
 C                 -5.49674100   -3.22908900    0.69522800
 C                 -5.79054900   -4.55165600    1.02334500
 C                 -7.80106400   -4.43933600   -0.31788900
 C                 -7.51917800   -3.11438800   -0.63151400
 C                  0.49831000   -0.51723200    0.23995600
 C                  1.82094200   -0.23804800    0.57207600
 C                  2.85055100   -0.61681300   -0.29000500
 C                  2.55955100   -1.30917200   -1.47025200
 C                  1.24117900   -1.60914000   -1.78914500
 C                 -4.70657600    3.21671200    1.74515900
 C                 -5.51140800    4.03504100    2.53617200
 C                 -4.96999900    5.92866600    1.13086700
 C                 -4.15222100    5.11795800    0.35161300
 N                  4.19934900   -0.29983200    0.03278800
 C                  4.85638900    0.89052000   -0.33129900
 C                  6.23376000    0.74037900   -0.03869000
 C                  6.41874600   -0.58834000    0.49804800
 C                  5.14898400   -1.21410600    0.52208400
 C                  7.55257900   -1.26922500    0.95399400
 C                  7.42544500   -2.56908500    1.43008200
 C                  6.14595000   -3.16063400    1.45119400
 C                  4.98363300   -2.52286100    1.01532800
 C                  4.35098700    2.07676800   -0.89859600
 C                  5.28732400    3.08461300   -1.13484200
 C                  6.66168000    2.97055200   -0.84288600
 C                  7.13048800    1.78396600   -0.29153200
 C                  3.65641400   -3.23728000    1.10837900
 C                  2.90055700    2.30959600   -1.25018500
 C                  8.62290100   -3.34500800    1.92413400
 C                  7.59199900    4.12429400   -1.13159800
 H                 -5.47107200    1.45556000   -0.09952600
 H                 -1.25014900    1.17357100   -0.80442500
 H                 -3.70867100   -2.33430000   -1.06744800
 H                 -4.61383600   -2.75553200    1.11080400
 H                 -5.12564300   -5.10517600    1.67974300
 H                 -8.69572000   -4.91146200   -0.71317900
 H                 -8.18576500   -2.53090100   -1.25754100
 H                 -0.29697400   -0.22727500    0.91778800
 H                  2.06941100    0.27644800    1.49441500
 H                  3.37533300   -1.60070300   -2.12408500
 H                  0.99487600   -2.15640000   -2.69265900
 H                 -4.58761900    2.16971500    2.00223600
 H                 -6.02742100    3.61625600    3.39504400
 H                 -5.07477000    6.98283200    0.89146800
 H                 -3.60011700    5.52074100   -0.49079200
 H                  8.52514400   -0.78386700    0.93592000
 H                  6.05234000   -4.17368600    1.83766200
 H                  4.92867000    4.01418300   -1.57242600
 H                  8.18640700    1.66407300   -0.06246700
 H                  3.22129000   -3.44157800    0.12401000
 H                  3.78439800   -4.19456900    1.62215800
 H                  2.91468600   -2.65419000    1.66435600
 H                  2.25395600    2.30118900   -0.36577300
 H                  2.78652700    3.28395500   -1.73373700
 H                  2.50995000    1.54874700   -1.93374500
 H                  8.48691500   -3.67910800    2.96030800
 H                  8.79878600   -4.24298800    1.31823300
 H                  9.53189100   -2.73650100    1.88692500
 H                  7.56370900    4.40893500   -2.19081400
 H                  7.31943600    5.01587600   -0.55271900
 H                  8.62707900    3.87032100   -0.88243600
 C                 -5.65208000    5.38778100    2.22470800
 H                 -6.28796200    6.02195000    2.83587500
 C                 -6.93601900   -5.16084300    0.51000700
 H                 -7.15818900   -6.19482500    0.75815100


----

99

0 1
 C                 -4.73499900   -0.50131100   -0.53548400
 C                 -4.60187500    0.86993200   -0.26467600
 C                 -3.35120800    1.48646700   -0.30719300
 C                 -2.22334000    0.72695500   -0.65436200
 C                 -2.33908900   -0.63650000   -0.92640900
 C                 -3.60443700   -1.24292100   -0.87796600
 C                 -6.12163100   -1.07688300   -0.53353600
 C                 -6.33060900   -2.52766400   -0.24754100
 C                 -1.17966600   -1.47967900   -1.36386200
 C                  0.20852900   -1.10886600   -0.94960400
 C                 -3.15326400    2.95906400   -0.09220000
 C                 -4.09142700    3.72228900    0.78343100
 O                 -2.21528200    3.52464300   -0.64229800
 O                 -7.07567200   -0.34486600   -0.76951500
 O                 -1.37271800   -2.46644300   -2.06360200
 C                 -5.46871100   -3.27429800    0.56932500
 C                 -5.74678200   -4.61215300    0.84497200
 C                 -7.74746900   -4.47678600   -0.50876100
 C                 -7.48147900   -3.13724600   -0.76992900
 C                  0.49242300   -0.46844300    0.26502800
 C                  1.80910700   -0.18813500    0.61995100
 C                  2.85060200   -0.53070300   -0.24185100
 C                  2.57849600   -1.18350500   -1.44879600
 C                  1.26615400   -1.48249500   -1.79281000
 C                 -4.77051800    3.13819100    1.86293700
 C                 -5.59034900    3.91547000    2.67953200
 C                 -5.06678800    5.86771200    1.34968000
 C                 -4.23424100    5.09776100    0.54515400
 N                  4.19595200   -0.21739600    0.10701800
 C                  4.90137000    0.89854600   -0.38321900
 C                  6.27931100    0.70011000   -0.12784800
 C                  6.41736400   -0.58870000    0.51182100
 C                  5.11974600   -1.14181400    0.62960400
 C                  7.53214700   -1.29257600    0.97981600
 C                  7.35833100   -2.54615600    1.55515700
 C                  6.05332100   -3.06934200    1.65844300
 C                  4.90895100   -2.40435100    1.21574900
 C                  4.42987600    2.06799600   -1.00997500
 C                  5.40354500    3.00360400   -1.36280800
 C                  6.78235900    2.83671600   -1.12067300
 C                  7.21491800    1.67370800   -0.49406500
 C                  3.55200900   -3.04146800    1.39722000
 C                  2.97476100    2.35656000   -1.29338500
 C                  8.53304400   -3.34419000    2.06829000
 C                  7.75621000    3.91258600   -1.53800800
 H                 -5.50047500    1.43732100   -0.05281400
 H                 -1.27098100    1.23768000   -0.73479200
 H                 -3.67913100   -2.29118300   -1.14231800
 H                 -4.59595100   -2.80474400    1.01011300
 H                 -5.07968700   -5.18090100    1.48595000
 H                 -8.63214300   -4.94581800   -0.92938600
 H                 -8.15091800   -2.53974400   -1.37947900
 H                 -0.31248900   -0.20723300    0.94313600
 H                  2.04334400    0.30094500    1.55965100
 H                  3.40405200   -1.44812200   -2.10190900
 H                  1.03429900   -2.00195400   -2.71634500
 H                 -4.63899000    2.08389100    2.08108500
 H                 -6.10528700    3.45784300    3.51901300
 H                 -5.18430300    6.92870100    1.14956800
 H                 -3.68310200    5.53921800   -0.27828400
 H                  8.52657700   -0.86247300    0.89094100
 H                  5.92455800   -4.04818900    2.11633500
 H                  5.07226100    3.91899800   -1.84915300
 H                  8.27193400    1.51896400   -0.29265500
 H                  3.04741200   -3.23023200    0.44367700
 H                  3.65630000   -3.99876300    1.91633200
 H                  2.88024600   -2.41063600    1.98962600
 H                  2.37305000    2.36771000   -0.37804600
 H                  2.87425600    3.33645600   -1.76872300
 H                  2.52292000    1.61367100   -1.95919000
 H                  8.43131400   -3.56868600    3.13751700
 H                  8.62580300   -4.30502500    1.54641000
 H                  9.47227200   -2.79936800    1.93072100
 H                  7.72202300    4.08848500   -2.62057000
 H                  7.53194200    4.86971800   -1.05057200
 H                  8.78364300    3.63945000   -1.27776600
 C                 -5.74733800    5.27704800    2.41844900
 H                 -6.39478600    5.87931800    3.04942300
 C                 -6.87934400   -5.21711900    0.29903400
 H                 -7.08911100   -6.26265300    0.50618000


----

109

0 1
 C                 -4.74007800   -0.48478400   -0.53414700
 C                 -4.62369100    0.87238900   -0.19387100
 C                 -3.38235300    1.50854400   -0.21604300
 C                 -2.24727400    0.78459200   -0.61233000
 C                 -2.34644200   -0.56450400   -0.95355800
 C                 -3.60255300   -1.19100800   -0.92501600
 C                 -6.11823600   -1.08007000   -0.54917200
 C                 -6.30357500   -2.54657400   -0.33626900
 C                 -1.17993900   -1.36716900   -1.44545900
 C                  0.20684700   -1.00400400   -1.02065700
 C                 -3.20372000    2.97088900    0.07285100
 C                 -4.14318600    3.67323700    0.99676800
 O                 -2.28057500    3.57856600   -0.45703800
 O                 -7.08499800   -0.35115300   -0.73836000
 O                 -1.36721800   -2.31597100   -2.19748000
 C                 -5.42298200   -3.32122400    0.43317700
 C                 -5.67912400   -4.67540900    0.64232500
 C                 -7.69490600   -4.50053700   -0.68419900
 C                 -7.45073000   -3.14558600   -0.87866600
 C                  0.49264200   -0.42382100    0.22357200
 C                  1.80882600   -0.15126000    0.58588000
 C                  2.84933000   -0.44574700   -0.29527400
 C                  2.57501800   -1.03624000   -1.53363100
 C                  1.26299100   -1.32445700   -1.88730100
 C                 -4.80166800    3.02343900    2.05119400
 C                 -5.62371100    3.74454200    2.91570400
 C                 -5.14352800    5.77114400    1.68439300
 C                 -4.30875400    5.05691600    0.83218000
 N                  4.19471700   -0.14947100    0.06623700
 C                  4.95738200    0.87736100   -0.52295000
 C                  6.32004200    0.65405000   -0.21528400
 C                  6.39089100   -0.56242100    0.56205500
 C                  5.06964800   -1.05137500    0.70417600
 C                  7.46867500   -1.25569200    1.12257500
 C                  7.23684700   -2.44084000    1.81109100
 C                  5.91272200   -2.91043700    1.92185800
 C                  4.80303300   -2.25332400    1.38744800
 C                  4.54325700    2.00542600   -1.25687300
 C                  5.56044400    2.86169200   -1.68119900
 C                  6.92765800    2.66024600   -1.40241400
 C                  7.30120300    1.54906400   -0.65495400
 C                  3.42628000   -2.84630000    1.56879000
 C                  3.10353100    2.33396900   -1.57274800
 C                  8.36923500   -3.22303200    2.43224700
 C                  7.95291000    3.64695300   -1.90763800
 H                 -5.52799400    1.41492400    0.05550600
 H                 -1.30297400    1.31252400   -0.67492800
 H                 -3.66508700   -2.22514900   -1.24276000
 H                 -4.55261800   -2.86200400    0.88931900
 H                 -4.99758100   -5.26630100    1.24705100
 H                 -8.57691400   -4.96046400   -1.12019900
 H                 -8.13467500   -2.52760900   -1.45053300
 H                 -0.31071200   -0.20066100    0.91692100
 H                  2.04301900    0.29785100    1.54528600
 H                  3.39917400   -1.26439400   -2.20209300
 H                  1.03064900   -1.79953600   -2.83429900
 H                 -4.65237900    1.96129600    2.21246900
 H                 -6.12258600    3.23600300    3.73535600
 H                 -5.27876900    6.83921300    1.54123200
 H                 -3.77327700    5.54900800    0.02732000
 H                  8.48013500   -0.87238400    1.01396900
 H                  5.73904100   -3.84232500    2.45642600
 H                  5.27452800    3.74320700   -2.25166100
 H                  8.34692300    1.37601400   -0.41356500
 H                  2.92224100   -3.02949200    0.61424500
 H                  3.49973100   -3.80088400    2.09811300
 H                  2.76942700   -2.19134400    2.15209500
 H                  2.48055800    2.34764300   -0.67226000
 H                  3.03950100    3.32164500   -2.03826800
 H                  2.64960900    1.61072700   -2.25909100
 H                  8.25284500   -3.30487200    3.52037500
 H                  8.41662500   -4.24548500    2.03706700
 H                  9.33439100   -2.74541400    2.23666200
 H                  7.97521500    3.67785600   -3.00443600
 H                  7.73547900    4.66543100   -1.56269400
 H                  8.95814700    3.38542900   -1.56262500
 C                 -5.80348400    5.11533400    2.72778500
 H                 -6.45264600    5.67401800    3.39600000
 C                 -6.80828600   -5.26833100    0.07650800
 H                 -7.00100400   -6.32609000    0.23162600


-----
 

119

0 1
 C                 -4.74264700   -0.47210200   -0.53683600
 C                 -4.65062300    0.87167200   -0.14076400
 C                 -3.42178000    1.53204000   -0.14189800
 C                 -2.27497300    0.84724900   -0.57272400
 C                 -2.34991300   -0.48815600   -0.96933400
 C                 -3.59371300   -1.13921200   -0.96178400
 C                 -6.10897500   -1.09308000   -0.57036600
 C                 -6.26462800   -2.57058100   -0.41772100
 C                 -1.17103000   -1.24776100   -1.49973000
 C                  0.20994400   -0.88607300   -1.05786600
 C                 -3.27015400    2.98423000    0.20699600
 C                 -4.21801000    3.62848100    1.16423400
 O                 -2.36227100    3.63196500   -0.30136600
 O                 -7.09090900   -0.37625300   -0.72450900
 O                 -1.34616300   -2.16198500   -2.29656700
 C                 -5.36521700   -3.35893000    0.31516200
 C                 -5.59392000   -4.72537300    0.46916100
 C                 -7.61944800   -4.53546800   -0.84030500
 C                 -7.40265500   -3.16909700   -0.97951500
 C                  0.48811800   -0.34821200    0.20715900
 C                  1.80043800   -0.07780700    0.58337200
 C                  2.84754200   -0.33268400   -0.30324800
 C                  2.58059900   -0.88199300   -1.56281400
 C                  1.27224600   -1.16572300   -1.93144900
 C                 -4.85726000    2.92207500    2.19377900
 C                 -5.68850700    3.58968200    3.09181900
 C                 -5.25601700    5.67521000    1.94412400
 C                 -4.41210100    5.01419300    1.05859700
 N                  4.19018300   -0.05206400    0.07860900
 C                  5.00808200    0.86752200   -0.60954900
 C                  6.35851000    0.59410800   -0.29464400
 C                  6.36892100   -0.55066300    0.58769900
 C                  5.02434300   -0.95194300    0.78024400
 C                  7.41688200   -1.25069500    1.19309600
 C                  7.13402600   -2.36441500    1.97525700
 C                  5.79036900   -2.75949800    2.12318700
 C                  4.70835800   -2.09164300    1.54504900
 C                  4.64825900    1.96222900   -1.41857100
 C                  5.70658400    2.71849800   -1.92518400
 C                  7.06380000    2.45608200   -1.65002000
 C                  7.38344100    1.39037600   -0.81564400
 C                  3.31300600   -2.62612700    1.76163000
 C                  3.22469600    2.36165000   -1.72430400
 C                  8.23158300   -3.14746400    2.65483200
 C                  8.13743400    3.33294600   -2.24857700
 H                 -5.56380700    1.38579500    0.13501400
 H                 -1.34119700    1.39536900   -0.61725300
 H                 -3.63820000   -2.16008400   -1.32254700
 H                 -4.50157200   -2.90193900    0.78607100
 H                 -4.89791200   -5.32725600    1.04593500
 H                 -8.49455800   -4.99421400   -1.29120800
 H                 -8.10140200   -2.54154800   -1.52233100
 H                 -0.31853300   -0.15554500    0.90572400
 H                  2.02569600    0.34442200    1.55680900
 H                  3.40837600   -1.08384700   -2.23524800
 H                  1.04744200   -1.61059400   -2.89479600
 H                 -4.68599900    1.85731500    2.30952600
 H                 -6.17240700    3.03735300    3.89188100
 H                 -5.41338000    6.74538400    1.84648200
 H                 -3.89123200    5.55017800    0.27239300
 H                  8.44487800   -0.93018600    1.04400400
 H                  5.57600400   -3.64301600    2.72123200
 H                  5.46312800    3.57103300   -2.55618200
 H                  8.42058900    1.17862700   -0.56838900
 H                  2.79391500   -2.82738000    0.81921300
 H                  3.35922500   -3.56230300    2.32574800
 H                  2.68470500   -1.92887500    2.32686700
 H                  2.60878600    2.39663900   -0.81980900
 H                  3.20575600    3.35481200   -2.18223900
 H                  2.73248900    1.66623600   -2.41343100
 H                  8.15208500   -3.08618700    3.74778400
 H                  8.19082500   -4.21100300    2.38935900
 H                  9.21975600   -2.77052200    2.37316100
 H                  8.16190100    3.24839600   -3.34256600
 H                  7.97056600    4.39108800   -2.01248900
 H                  9.12821000    3.05895200   -1.87283800
 C                 -5.89669600    4.96321600    2.96239100
 H                 -6.55300500    5.48028800    3.65662000
 C                 -6.71421000   -5.31648300   -0.11585300
 H                 -6.88552800   -6.38333400   -0.00384400


-----
 

129

0 1
 C                 -4.73915600   -0.46508100   -0.54511700
 C                 -4.67656900    0.86692900   -0.10602900
 C                 -3.46217100    1.55314100   -0.08393600
 C                 -2.30035200    0.90717300   -0.53430000
 C                 -2.34603500   -0.41605200   -0.97368200
 C                 -3.57562500   -1.09330600   -0.98937600
 C                 -6.09156600   -1.11405000   -0.60061500
 C                 -6.21521500   -2.59878900   -0.49557700
 C                 -1.15059900   -1.13303400   -1.52694900
 C                  0.22089500   -0.76479100   -1.06445200
 C                 -3.34244900    2.99626700    0.31141800
 C                 -4.30510800    3.58889900    1.28723400
 O                 -2.44844200    3.67973800   -0.17426400
 O                 -7.08892700   -0.41432800   -0.73299900
 O                 -1.30716300   -2.01901500   -2.35913000
 C                 -5.29957200   -3.39049300    0.21317200
 C                 -5.49871400   -4.76579700    0.32311900
 C                 -7.52669700   -4.57807300   -0.98282000
 C                 -7.33947200   -3.20357300   -1.07798100
 C                  0.48380700   -0.25899000    0.21696700
 C                  1.78940300    0.01686800    0.61110600
 C                  2.84786400   -0.19612800   -0.27349700
 C                  2.59581600   -0.71702200   -1.54922900
 C                  1.29446100   -1.00565600   -1.93617200
 C                 -4.92966900    2.83635700    2.29280100
 C                 -5.77613200    3.45678900    3.21026400
 C                 -5.38833000    5.58668100    2.13010600
 C                 -4.52938200    4.97268700    1.22537700
 N                  4.18677600    0.07421200    0.13300900
 C                  5.04894300    0.87407400   -0.65091500
 C                  6.38611100    0.52323200   -0.36856800
 C                  6.34930800   -0.55748000    0.59052400
 C                  4.98877300   -0.84773900    0.85793900
 C                  7.37474900   -1.28615900    1.19886500
 C                  7.05432300   -2.32876200    2.06021900
 C                  5.69585500   -2.62434900    2.27687800
 C                  4.63479500   -1.92206700    1.69806100
 C                  4.73561700    1.94773600   -1.50558000
 C                  5.82247300    2.58867300   -2.10340300
 C                  7.16684700    2.23813500   -1.86816500
 C                  7.44353500    1.20554000   -0.97781500
 C                  3.22449300   -2.37126600    1.99560700
 C                  3.33358300    2.44494300   -1.76093600
 C                  8.12588000   -3.13735000    2.75091700
 C                  8.27529500    2.98857300   -2.56662600
 H                 -5.60091200    1.35220500    0.18443100
 H                 -1.37840300    1.47615500   -0.55943900
 H                 -3.59788400   -2.10259900   -1.38325700
 H                 -4.44642800   -2.93015300    0.69969300
 H                 -4.79030000   -5.37058600    0.88146300
 H                 -8.39124000   -5.04102300   -1.44954600
 H                 -8.05119600   -2.57426600   -1.60156100
 H                 -0.32956100   -0.09609000    0.91527900
 H                  1.99857900    0.42048800    1.59553900
 H                  3.43044100   -0.89365500   -2.22022400
 H                  1.08389500   -1.42850500   -2.91257900
 H                 -4.73530800    1.77243900    2.37483400
 H                 -6.24860200    2.86886200    3.99157900
 H                 -5.56897200    6.65573200    2.06623500
 H                 -4.01964000    5.54460700    0.45740900
 H                  8.41360800   -1.04438300    0.98912900
 H                  5.44882900   -3.45709700    2.93224900
 H                  5.61488400    3.42123000   -2.77271900
 H                  8.47212500    0.93361100   -0.75512300
 H                  2.65913000   -2.59666200    1.08640900
 H                  3.24890800   -3.27734200    2.60808200
 H                  2.65432700   -1.61589800    2.54713100
 H                  2.75491100    2.51641600   -0.83429900
 H                  3.36645000    3.43914400   -2.21596800
 H                  2.77072700    1.78757200   -2.43336100
 H                  8.11817100   -2.97108200    3.83584400
 H                  7.98467300   -4.21295900    2.58993000
 H                  9.12181600   -2.87162800    2.38290800
 H                  8.26662500    2.80232000   -3.64827900
 H                  8.17738900    4.07196500   -2.42693500
 H                  9.25733300    2.68932600   -2.18726400
 C                 -6.01419700    4.82886800    3.12422800
 H                 -6.68229800    5.30914400    3.83348400
 C                 -6.60538900   -5.36205500   -0.28222600
 H                 -6.75361200   -6.43540600   -0.20461300


-----
 

139

0 1
 C                 -4.72999500   -0.46078300   -0.56008800
 C                 -4.69739400    0.85795200   -0.07969200
 C                 -3.49797300    1.56872100   -0.03149300
 C                 -2.32102800    0.96168700   -0.49672400
 C                 -2.33692900   -0.34783600   -0.97717900
 C                 -3.55175600   -1.05000400   -1.01902500
 C                 -6.06792000   -1.13630500   -0.64099600
 C                 -6.16008900   -2.62600500   -0.58319400
 C                 -1.12449000   -1.02141600   -1.54876900
 C                  0.23617900   -0.64514300   -1.06434000
 C                 -3.41071000    3.00111800    0.40838900
 C                 -4.38950100    3.54293400    1.39778500
 O                 -2.52994300    3.71840100   -0.05210500
 O                 -7.07986600   -0.45443000   -0.75482300
 O                 -1.26093600   -1.87887600   -2.41401000
 C                 -5.23002200   -3.41998500    0.10387100
 C                 -5.40008800   -4.80199500    0.16983900
 C                 -7.42744600   -4.61642000   -1.13733500
 C                 -7.26930500   -3.23593200   -1.18858700
 C                  0.48260700   -0.17254900    0.23265800
 C                  1.78041200    0.11191100    0.64573600
 C                  2.85102100   -0.05072800   -0.23494800
 C                  2.61459200   -0.54551700   -1.52563000
 C                  1.32187700   -0.84336300   -1.93178100
 C                 -5.00131100    2.74699600    2.37742100
 C                 -5.86418600    3.32102400    3.30970600
 C                 -5.51843600    5.49056800    2.29629300
 C                 -4.64329600    4.92283400    1.37699100
 N                  4.18760600    0.21385900    0.19437300
 C                  5.08085200    0.88441800   -0.67915500
 C                  6.39511400    0.43647500   -0.44829600
 C                  6.32145000   -0.57983100    0.57660500
 C                  4.95962000   -0.73670600    0.93520700
 C                  7.32509900   -1.34827900    1.17024500
 C                  6.98183300   -2.30722900    2.11522700
 C                  5.62197300   -2.47359300    2.42902800
 C                  4.58217500   -1.72352100    1.86876200
 C                  4.81126100    1.94248700   -1.56680400
 C                  5.91036300    2.45596100   -2.25839400
 C                  7.23061300    1.99816600   -2.07930000
 C                  7.47006500    0.99125400   -1.14886000
 C                  3.17179700   -2.04290100    2.30204600
 C                  3.44435400    2.55212000   -1.75725500
 C                  8.02882200   -3.15587100    2.79502800
 C                  8.35647100    2.61004600   -2.87774300
 H                 -5.63291700    1.31421800    0.22178100
 H                 -1.41115500    1.55031600   -0.50035500
 H                 -3.55122700   -2.04658900   -1.44463200
 H                 -4.38841100   -2.95711400    0.60775600
 H                 -4.68065400   -5.40885800    0.71160600
 H                 -8.28041500   -5.08271700   -1.62170400
 H                 -7.99266700   -2.60572200   -1.69484700
 H                 -0.33744900   -0.04263400    0.93009400
 H                  1.96952300    0.49814900    1.64026400
 H                  3.45550000   -0.69446800   -2.19515100
 H                  1.12802200   -1.24392100   -2.92099700
 H                 -4.78445300    1.68546800    2.42788400
 H                 -6.32672100    2.69962600    4.07081000
 H                 -5.72180000    6.55696300    2.26408400
 H                 -4.14321500    5.52857500    0.62885800
 H                  8.36361500   -1.20137500    0.88476200
 H                  5.35246500   -3.23854600    3.15424400
 H                  5.73586700    3.27316500   -2.95548100
 H                  8.48331900    0.64349300   -0.96505700
 H                  2.52134000   -2.29298200    1.45966900
 H                  3.18330200   -2.90010300    2.98141800
 H                  2.70324900   -1.20919300    2.83610800
 H                  2.91866400    2.66489000   -0.80345800
 H                  3.53526600    3.54203300   -2.21387000
 H                  2.79980900    1.94357700   -2.40191500
 H                  8.10737100   -2.91706600    3.86342600
 H                  7.79058200   -4.22374500    2.72114700
 H                  9.01581000   -3.00093900    2.34813400
 H                  8.28243900    2.34800000   -3.94107500
 H                  8.34429800    3.70479900   -2.81547000
 H                  9.33102100    2.26434300   -2.51918300
 C                 -6.13139000    4.68967800    3.26435000
 H                 -6.81219900    5.13375500    3.98502900
 C                 -6.49184500   -5.40231100   -0.45815300
 H                 -6.61734000   -6.48048600   -0.41485100


-----
 

149

0 1
 C                 -4.71246300   -0.46371400   -0.57775700
 C                 -4.71574200    0.83922700   -0.05508500
 C                 -3.53525500    1.57863200    0.02116400
 C                 -2.34121900    1.01725400   -0.45793200
 C                 -2.32135700   -0.27615100   -0.97993300
 C                 -3.51757600   -1.00734400   -1.04991200
 C                 -6.03213300   -1.17027400   -0.68662500
 C                 -6.08609900   -2.66303500   -0.67915000
 C                 -1.08993100   -0.90007000   -1.56821700
 C                  0.25840600   -0.51085600   -1.06286900
 C                 -3.48694000    2.99783200    0.50696600
 C                 -4.48396500    3.48249600    1.50794700
 O                 -2.62305000    3.75218900    0.07455300
 O                 -7.06117500   -0.51143000   -0.78169300
 O                 -1.20347000   -1.72838300   -2.46488600
 C                 -5.13841500   -3.45564700   -0.01499600
 C                 -5.27304200   -4.84301100    0.00369600
 C                 -7.29977500   -4.66548300   -1.30551100
 C                 -7.17704500   -3.28045200   -1.30962000
 C                  0.48901800   -0.06730800    0.24653300
 C                  1.77837700    0.23098000    0.67720200
 C                  2.86115500    0.11989200   -0.19640300
 C                  2.63885200   -0.35319100   -1.49996800
 C                  1.35586800   -0.66459800   -1.92416100
 C                 -5.07902900    2.64047600    2.45893500
 C                 -5.96069100    3.16220600    3.40430400
 C                 -5.66738100    5.37083200    2.46132000
 C                 -4.77367900    4.85528100    1.52920700
 N                  4.19852300    0.38125800    0.25314400
 C                  5.11417800    0.90613500   -0.70182500
 C                  6.38025000    0.32200000   -0.54104200
 C                  6.26805800   -0.63112200    0.53995100
 C                  4.93148200   -0.60657400    1.00929600
 C                  7.23189600   -1.46932000    1.10273900
 C                  6.87369600   -2.31971000    2.14088800
 C                  5.54349400   -2.28984400    2.58931200
 C                  4.54613300   -1.45802800    2.06551900
 C                  4.89984000    1.95506800   -1.61341400
 C                  5.99469000    2.31798600   -2.40060400
 C                  7.26459200    1.71816900   -2.29171700
 C                  7.45713400    0.72370800   -1.33647500
 C                  3.17849200   -1.54131000    2.69838400
 C                  3.59324500    2.69858600   -1.73036800
 C                  7.87406600   -3.24935400    2.78356700
 C                  8.39161600    2.16862900   -3.18964500
 H                 -5.66386000    1.26138100    0.25654400
 H                 -1.44686600    1.62888300   -0.43888000
 H                 -3.48969400   -1.98915700   -1.50771600
 H                 -4.31077700   -2.98861100    0.50781300
 H                 -4.54009400   -5.44914200    0.52788500
 H                 -8.13869800   -5.13687800   -1.80911200
 H                 -7.91456800   -2.65225900   -1.79762900
 H                 -0.33660500    0.03037400    0.94273800
 H                  1.94280200    0.60922100    1.67748700
 H                  3.48383500   -0.47633100   -2.16871700
 H                  1.17994800   -1.04498400   -2.92466600
 H                 -4.83480600    1.58385800    2.47704100
 H                 -6.41016000    2.50528400    4.14308500
 H                 -5.89843600    6.43206900    2.46151300
 H                 -4.28632600    5.49708800    0.80306700
 H                  8.25095000   -1.45631300    0.72481000
 H                  5.26324700   -2.95140600    3.40617300
 H                  5.86232700    3.12618000   -3.11718500
 H                  8.43645100    0.27076000   -1.20588700
 H                  2.40094100   -1.83433000    1.98860800
 H                  3.19273900   -2.28268400    3.50229300
 H                  2.87587100   -0.58622100    3.14201600
 H                  3.13801100    2.86022500   -0.74763900
 H                  3.75404600    3.67467900   -2.19747600
 H                  2.85697500    2.15478000   -2.33369500
 H                  8.00077400   -3.02713100    3.85046700
 H                  7.55431800   -4.29601300    2.70899500
 H                  8.85569900   -3.16545000    2.30712700
 H                  8.21301600    1.87781400   -4.23284000
 H                  8.50482800    3.25920400   -3.17533900
 H                  9.34498100    1.72791000   -2.88208000
 C                 -6.26341700    4.52419100    3.40057500
 H                 -6.95877600    4.92748100    4.13127800
 C                 -6.34668400   -5.44960800   -0.64898900
 H                 -6.44447900   -6.53150100   -0.64257800

-----
 

159

0 1
 C                 -4.69041500   -0.46980300   -0.58375400
 C                 -4.73597500    0.81136300   -0.01177500
 C                 -3.58334000    1.59208500    0.07788300
 C                 -2.37532500    1.09515500   -0.43628000
 C                 -2.31336000   -0.17627600   -1.00659100
 C                 -3.48211100   -0.94904900   -1.09054200
 C                 -5.98329900   -1.22251000   -0.70239000
 C                 -5.97971400   -2.71562100   -0.75003100
 C                 -1.06661900   -0.73263300   -1.63060400
 C                  0.27175700   -0.33020900   -1.11248200
 C                 -3.58256600    2.99237000    0.61754900
 C                 -4.58172200    3.39828900    1.65114000
 O                 -2.75560600    3.79652600    0.20305100
 O                 -7.03837100   -0.60146400   -0.75937600
 O                 -1.16282500   -1.52019600   -2.56554400
 C                 -4.99284100   -3.49467400   -0.12826900
 C                 -5.07366900   -4.88598200   -0.15981700
 C                 -7.12432400   -4.73943400   -1.43510800
 C                 -7.05502700   -3.35145500   -1.38897600
 C                  0.49642100    0.08210200    0.20744900
 C                  1.77985700    0.39066400    0.64826100
 C                  2.87042300    0.32531200   -0.22097800
 C                  2.65167700   -0.11864700   -1.53788200
 C                  1.37477200   -0.43792500   -1.97309000
 C                 -5.12884300    2.49706400    2.57627600
 C                 -6.01466900    2.94648100    3.55434800
 C                 -5.82135100    5.20015700    2.69606700
 C                 -4.92353600    4.75682500    1.73131200
 N                  4.21145000    0.56638200    0.24741000
 C                  5.15978700    0.92903500   -0.75699100
 C                  6.34041900    0.18653400   -0.62921600
 C                  6.15950500   -0.69325600    0.50476800
 C                  4.87327400   -0.45274600    1.04780700
 C                  7.04086100   -1.61684000    1.06621100
 C                  6.65197300   -2.33255500    2.19214100
 C                  5.39018000   -2.05986100    2.74022900
 C                  4.47946100   -1.12989700    2.21945500
 C                  5.04052400    1.96362000   -1.69951300
 C                  6.13380900    2.15392000   -2.54764700
 C                  7.31607100    1.39252200   -2.47039900
 C                  7.42075100    0.41188000   -1.48654900
 C                  3.20783900   -0.91461900    3.00377200
 C                  3.82905500    2.85561100   -1.78710800
 C                  7.55317600   -3.36586700    2.82260900
 C                  8.44922700    1.65811000   -3.43207800
 H                 -5.69490300    1.18479800    0.32772400
 H                 -1.50442300    1.73928600   -0.40479500
 H                 -3.42335900   -1.91114400   -1.58575100
 H                 -4.17630400   -3.01535900    0.40082500
 H                 -4.31040200   -5.48197500    0.33172000
 H                 -7.95164700   -5.22427100   -1.94511200
 H                 -7.82309900   -2.73490200   -1.84356800
 H                 -0.32941800    0.14898900    0.90703700
 H                  1.92354500    0.76344100    1.65104700
 H                  3.49465500   -0.22197600   -2.21112800
 H                  1.20979600   -0.79460200   -2.98418200
 H                 -4.84416400    1.45084000    2.54850300
 H                 -6.42681000    2.24398500    4.27269700
 H                 -6.09291700    6.25076700    2.74189900
 H                 -4.47277600    5.44515000    1.02439000
 H                  8.02259300   -1.76876900    0.62515100
 H                  5.10013700   -2.58867400    3.64546300
 H                  6.07504000    2.94925700   -3.28800000
 H                  8.33711100   -0.16280400   -1.38071300
 H                  2.32106200   -1.28904500    2.48533000
 H                  3.27724700   -1.43956400    3.96064700
 H                  3.04481100    0.14580800    3.22471600
 H                  3.43295400    3.08248800   -0.79159400
 H                  4.08425500    3.79864200   -2.27949700
 H                  3.01360700    2.39049000   -2.35369600
 H                  7.61388800   -3.23648200    3.90944200
 H                  7.18367000   -4.38303400    2.63911300
 H                  8.56872400   -3.30601800    2.41901800
 H                  8.18387900    1.36056900   -4.45466500
 H                  8.70675600    2.72342600   -3.46421100
 H                  9.34902800    1.10322400   -3.14905700
 C                 -6.36940700    4.29473100    3.60936000
 H                 -7.06795700    4.64163600    4.36553100
 C                 -6.13241900   -5.50950600   -0.82081100
 H                 -6.18837500   -6.59389500   -0.85367600


-----
 

69

0 1
 C                 -4.72061300   -0.50865900   -0.45253900
 C                 -4.53100000    0.87412000   -0.29946800
 C                 -3.26552500    1.44084000   -0.45279600
 C                 -2.18175500    0.61698900   -0.79356900
 C                 -2.35371500   -0.75864700   -0.94956600
 C                 -3.63311200   -1.31433000   -0.78997100
 C                 -6.12243800   -1.03317300   -0.33596100
 C                 -6.36123600   -2.44860300    0.07622500
 C                 -1.24504000   -1.67298700   -1.37635100
 C                  0.17235400   -1.31802200   -1.06314500
 C                 -3.00945800    2.91756400   -0.36585600
 C                 -3.87955100    3.78127800    0.48644400
 O                 -2.08050600    3.40376000   -1.00078000
 O                 -7.06436600   -0.28915800   -0.58291800
 O                 -1.50508700   -2.70283100   -1.98708400
 C                 -5.48183300   -3.15799300    0.90747300
 C                 -5.78678300   -4.45918300    1.30383800
 C                 -7.84963000   -4.36131400    0.04339400
 C                 -7.55597800   -3.05685200   -0.33801700
 C                  0.53922600   -0.59041800    0.07856900
 C                  1.87952300   -0.32319100    0.34102700
 C                  2.86535100   -0.76585700   -0.54390900
 C                  2.50848900   -1.49931800   -1.68059900
 C                  1.17297600   -1.78851200   -1.92701500
 C                 -4.52264900    3.31025600    1.64064600
 C                 -5.27708600    4.17898800    2.42758400
 C                 -4.75933300    5.99801400    0.91867900
 C                 -3.99125600    5.13714500    0.14264500
 N                  4.22835200   -0.45077000   -0.29818700
 C                  4.78206400    0.83985600   -0.39166000
 C                  6.10621300    0.78891300    0.10656800
 C                  6.35750000   -0.57098800    0.52453900
 C                  5.17765500   -1.31532900    0.27896900
 C                  7.47887600   -1.18297400    1.09364300
 C                  7.42615500   -2.53023000    1.43155300
 C                  6.22948100   -3.23762500    1.20112000
 C                  5.08345800   -2.67490500    0.63607300
 C                  4.24443900    2.02711400   -0.92729700
 C                  5.08139900    3.14385100   -0.89064600
 C                  6.39450000    3.13054400   -0.37888900
 C                  6.90715900    1.93545300    0.11253100
 C                  3.84838400   -3.52604600    0.46156000
 C                  2.86870100    2.14902000   -1.53886100
 C                  8.61486300   -3.23510600    2.03976700
 C                  7.21805600    4.39607500   -0.38213700
 H                 -5.39929100    1.48766100   -0.08996800
 H                 -1.21972900    1.08624400   -0.96236900
 H                 -3.75427600   -2.37677200   -0.96569300
 H                 -4.57318900   -2.68598600    1.26533100
 H                 -5.10543200   -4.99842100    1.95524500
 H                 -8.76904200   -4.83082000   -0.29397700
 H                 -8.23716000   -2.48632900   -0.96027300
 H                 -0.22001400   -0.25365700    0.77587600
 H                  2.17585100    0.22849000    1.22722000
 H                  3.28783200   -1.82599900   -2.36122400
 H                  0.87762100   -2.36673700   -2.79582000
 H                 -4.41314600    2.27309600    1.93854200
 H                 -5.76409800    3.80882700    3.32486300
 H                 -4.85374000    7.04280500    0.63750100
 H                 -3.46771600    5.49127700   -0.73894600
 H                  8.38185400   -0.60575000    1.27588000
 H                  6.18823900   -4.28716700    1.48586500
 H                  4.69510300    4.07734300   -1.29510000
 H                  7.92365200    1.88980800    0.49516700
 H                  3.60542500   -3.69835200   -0.59281500
 H                  4.00230500   -4.50248000    0.93020800
 H                  2.96331900   -3.07038700    0.91698200
 H                  2.07065700    2.09678700   -0.78972000
 H                  2.77493000    3.10916900   -2.05416300
 H                  2.66971000    1.35592500   -2.26642600
 H                  8.35628700   -3.71077400    2.99389300
 H                  8.99506600   -4.02551500    1.38000000
 H                  9.43634600   -2.53648400    2.22699100
 H                  7.29586800    4.82311000   -1.38963500
 H                  6.77303600    5.16731800    0.25945700
 H                  8.23369400    4.20876700   -0.01970200
 C                 -5.40463700    5.51964100    2.06279900
 H                 -6.00153300    6.19305700    2.67130100
 C                 -6.96433600   -5.06533600    0.86490500
 H                 -7.19554200   -6.08312600    1.16608800


-----
 

59

0 1
 C                 -4.70060900   -0.50267300   -0.42017400
 C                 -4.49723500    0.88138200   -0.29989200
 C                 -3.23172300    1.43489800   -0.49539700
 C                 -2.16266600    0.59576000   -0.84520400
 C                 -2.34825900   -0.78137700   -0.96855200
 C                 -3.62747200   -1.32354600   -0.76711500
 C                 -6.10290300   -1.01379000   -0.25916100
 C                 -6.34188800   -2.41898500    0.18676700
 C                 -1.25649300   -1.71278300   -1.40276700
 C                  0.16948400   -1.36547000   -1.12508400
 C                 -2.96261300    2.91089300   -0.44454000
 C                 -3.80512100    3.79830200    0.41121700
 O                 -2.04579900    3.37712300   -1.11132900
 O                 -7.04527300   -0.26761300   -0.49786200
 O                 -1.53900800   -2.75026100   -1.99046700
 C                 -5.44795600   -3.11843700    1.01089700
 C                 -5.75262200   -4.40916300    1.44032300
 C                 -7.84424300   -4.32060600    0.22753800
 C                 -7.55048800   -3.02622000   -0.18672200
 C                  0.56655400   -0.61553900   -0.00810900
 C                  1.91398500   -0.35477300    0.22136700
 C                  2.87948500   -0.83203000   -0.66871000
 C                  2.49102400   -1.57957300   -1.78595200
 C                  1.14877700   -1.86204900   -1.99896600
 C                 -4.42288600    3.35550500    1.59015500
 C                 -5.15107000    4.24572700    2.37781500
 C                 -4.65743100    6.03012200    0.82027900
 C                 -3.91526900    5.14787200    0.04304400
 N                  4.24962800   -0.51062200   -0.46517100
 C                  4.73878700    0.81142000   -0.42623800
 C                  6.01770800    0.79829300    0.17704900
 C                  6.30634300   -0.56981900    0.54219600
 C                  5.19116300   -1.35598900    0.16278000
 C                  7.41040700   -1.15268600    1.17150200
 C                  7.40190300   -2.51565800    1.44417900
 C                  6.26499200   -3.26640000    1.08738600
 C                  5.13984000   -2.73320900    0.45434900
 C                  4.18704400    1.99628600   -0.95147400
 C                  4.95362700    3.15113100   -0.78325200
 C                  6.21696600    3.17471700   -0.15957700
 C                  6.75309300    1.98023700    0.30917700
 C                  3.97038200   -3.63755400    0.14805200
 C                  2.87284500    2.07494300   -1.69111800
 C                  8.57510200   -3.19128700    2.11255100
 C                  6.96662000    4.47823500   -0.02317100
 H                 -5.35562700    1.50580100   -0.08188800
 H                 -1.20158800    1.05381100   -1.04685900
 H                 -3.76072200   -2.38832200   -0.91827900
 H                 -4.52764400   -2.64637600    1.33749700
 H                 -5.05974400   -4.94055800    2.08599500
 H                 -8.77477900   -4.78969600   -0.07846700
 H                 -8.24226100   -2.46295500   -0.80388800
 H                 -0.17498200   -0.25441000    0.69603600
 H                  2.23150500    0.21721400    1.08722000
 H                  3.25172200   -1.92042300   -2.48022200
 H                  0.83100700   -2.45226400   -2.85163500
 H                 -4.31373600    2.32364700    1.90603900
 H                 -5.61840300    3.89740100    3.29410300
 H                 -4.75103200    7.06981400    0.52052600
 H                 -3.41110900    5.48018400   -0.85812200
 H                  8.26391200   -0.54094700    1.45266300
 H                  6.25452500   -4.32882200    1.32264400
 H                  4.55416900    4.08428100   -1.17549900
 H                  7.73690500    1.96367300    0.77125700
 H                  3.80634600   -3.75745800   -0.92846800
 H                  4.15160600   -4.63145300    0.56759000
 H                  3.03302300   -3.26099200    0.56949400
 H                  2.00849700    1.99310500   -1.02236900
 H                  2.79653500    3.03280500   -2.21355000
 H                  2.77349500    1.27667500   -2.43321900
 H                  8.26487900   -3.74413800    3.00771400
 H                  9.05958400   -3.91246100    1.44183900
 H                  9.33221000   -2.46149300    2.41610000
 H                  7.07670000    4.98213400   -0.99120400
 H                  6.44281000    5.17526700    0.64348000
 H                  7.96890900    4.31817800    0.38637700
 C                 -5.27765700    5.57981000    1.98938800
 H                 -5.85423500    6.26994100    2.59875900
 C                 -6.94461500   -5.01493300    1.04169200
 H                 -7.17580000   -6.02477800    1.36854900


-----
 

49

0 1
 C                 -4.68093400   -0.49574500   -0.39383900
 C                 -4.46706400    0.88955500   -0.31264600
 C                 -3.20214600    1.42961900   -0.54606200
 C                 -2.14509400    0.57481700   -0.89444600
 C                 -2.34110300   -0.80374600   -0.97907500
 C                 -3.61951100   -1.33216700   -0.74001600
 C                 -6.08274600   -0.99356000   -0.19275600
 C                 -6.32121400   -2.38496900    0.29493200
 C                 -1.26279900   -1.75280400   -1.40975100
 C                  0.16879700   -1.41056700   -1.16101500
 C                 -2.92281400    2.90445000   -0.53717100
 C                 -3.74406800    3.81868100    0.31111900
 O                 -2.01520200    3.34796200   -1.23154200
 O                 -7.02535900   -0.24809500   -0.43285400
 O                 -1.56292700   -2.80023000   -1.97087300
 C                 -5.41522700   -3.06815100    1.11953600
 C                 -5.71903700   -4.34497800    1.58923900
 C                 -7.83396200   -4.27488500    0.41633300
 C                 -7.54069600   -2.99395100   -0.03813900
 C                  0.58851900   -0.63328800   -0.07146100
 C                  1.94052400   -0.37530900    0.13087900
 C                  2.89256800   -0.89037500   -0.75349700
 C                  2.47912300   -1.65521100   -1.85061400
 C                  1.13261000   -1.93445500   -2.03638600
 C                 -4.34205500    3.40991900    1.51231900
 C                 -5.05007100    4.32446100    2.29045900
 C                 -4.57556100    6.06550800    0.67888600
 C                 -3.85329800    5.15910700   -0.08927000
 N                  4.26726100   -0.55236900   -0.59292600
 C                  4.68927700    0.78699500   -0.42618600
 C                  5.92422900    0.79617400    0.25798600
 C                  6.25885800   -0.57839800    0.55478900
 C                  5.21227800   -1.39077400    0.05534900
 C                  7.35267600   -1.14125500    1.21795600
 C                  7.40124200   -2.51697300    1.41043400
 C                  6.33012100   -3.29812000    0.93812200
 C                  5.21887300   -2.78383800    0.26428300
 C                  4.11911400    1.97317100   -0.92673500
 C                  4.81056800    3.15150500   -0.63733900
 C                  6.02437900    3.19528300    0.07636400
 C                  6.58934900    1.99986800    0.50914200
 C                  4.12709100   -3.73296700   -0.16635000
 C                  2.86647700    2.02778600   -1.76741000
 C                  8.56679300   -3.17326300    2.11044700
 C                  6.69495400    4.52129200    0.34401200
 H                 -5.31737200    1.52481100   -0.09425800
 H                 -1.18521600    1.02115500   -1.12575300
 H                 -3.76207700   -2.39954000   -0.86157000
 H                 -4.48570500   -2.59366300    1.41502400
 H                 -5.01657000   -4.86358000    2.23495800
 H                 -8.77328200   -4.74579100    0.14152600
 H                 -8.24125200   -2.44271300   -0.65625800
 H                 -0.13937500   -0.24528200    0.63262700
 H                  2.27198200    0.22181200    0.97423100
 H                  3.22402800   -2.00917200   -2.55478700
 H                  0.79891900   -2.53927700   -2.87259300
 H                 -4.23296700    2.38574800    1.85230600
 H                 -5.50205200    4.00249200    3.22393200
 H                 -4.66878400    7.09780100    0.35443900
 H                 -3.36426400    5.46521200   -1.00788800
 H                  8.15258200   -0.50489600    1.58795500
 H                  6.36138100   -4.37220900    1.10953300
 H                  4.39423000    4.08653100   -1.00688500
 H                  7.54137100    2.00065200    1.03375800
 H                  4.02635700   -3.78472600   -1.25587700
 H                  4.35246500   -4.74174700    0.19161900
 H                  3.14765000   -3.44787400    0.22945500
 H                  1.95405100    1.92114400   -1.16962100
 H                  2.80909000    2.98714800   -2.28958400
 H                  2.84679700    1.23132900   -2.51769600
 H                  8.23197400   -3.81146000    2.93718700
 H                  9.14031400   -3.81031500    1.42493100
 H                  9.25387800   -2.42670100    2.52093700
 H                  6.82117200    5.10127800   -0.57821200
 H                  6.10359800    5.13834400    1.03269900
 H                  7.68449700    4.38249900    0.79058600
 C                 -5.17623500    5.64899700    1.87051700
 H                 -5.73722400    6.35800900    2.47272900
 C                 -6.92244200   -4.95324300    1.23072900
 H                 -7.15317400   -5.95248800    1.58899100


-----
 

39

0 1
 C                 -4.66742500   -0.48953500   -0.36607200
 C                 -4.44821600    0.89679700   -0.32951900
 C                 -3.18521900    1.42511500   -0.59774300
 C                 -2.13620000    0.55647200   -0.93613500
 C                 -2.33741300   -0.82330400   -0.97627200
 C                 -3.61374200   -1.33968100   -0.70266300
 C                 -6.06742700   -0.97621800   -0.12905000
 C                 -6.30262700   -2.35152100    0.40400900
 C                 -1.26828900   -1.78887500   -1.39419700
 C                  0.16676100   -1.44731300   -1.17206600
 C                 -2.90092200    2.89839200   -0.63624000
 C                 -3.70762100    3.84026400    0.19579800
 O                 -2.00133000    3.31830700   -1.35534800
 O                 -7.01153800   -0.23520300   -0.37706100
 O                 -1.58111400   -2.84937900   -1.92342800
 C                 -5.38618700   -3.01268300    1.23497400
 C                 -5.68664100   -4.27366900    1.74768100
 C                 -7.81913100   -4.23154500    0.60567000
 C                 -7.52894900   -2.96597300    0.10820500
 C                  0.60459200   -0.63495800   -0.11610900
 C                  1.95961600   -0.37571200    0.06073100
 C                  2.90349000   -0.93359000   -0.80765400
 C                  2.46835500   -1.72258700   -1.88019200
 C                  1.11912600   -2.00207600   -2.04097700
 C                 -4.28911900    3.46963400    1.41727100
 C                 -4.98358600    4.40923300    2.17758100
 C                 -4.52829500    6.09952800    0.50754100
 C                 -3.81937600    5.16831900   -0.24320400
 N                  4.28137600   -0.57413100   -0.69372500
 C                  4.64454200    0.76684900   -0.40617200
 C                  5.83544500    0.78078300    0.34657600
 C                  6.21430400   -0.59666000    0.56873300
 C                  5.23684800   -1.41650400   -0.04481400
 C                  7.30005000   -1.14888600    1.25231500
 C                  7.41152400   -2.53046300    1.35379400
 C                  6.41167200   -3.32503400    0.76558000
 C                  5.31236500   -2.81920200    0.06415300
 C                  4.06120100    1.95809600   -0.87689200
 C                  4.68201000    3.14325000   -0.47586100
 C                  5.84584200    3.18832000    0.31613900
 C                  6.43450300    1.99020200    0.70991400
 C                  4.31564100   -3.79968000   -0.50399400
 C                  2.87013300    2.00846000   -1.80193500
 C                  8.57091800   -3.17723200    2.07235600
 C                  6.44238100    4.51918500    0.70648100
 H                 -5.29324500    1.54121500   -0.11760500
 H                 -1.17855400    0.99218400   -1.19511600
 H                 -3.76136500   -2.40971000   -0.79013600
 H                 -4.45075400   -2.53278500    1.50163900
 H                 -4.97588100   -4.77501300    2.39794000
 H                 -8.76401600   -4.70721700    0.35963000
 H                 -8.23723900   -2.43116800   -0.51551400
 H                 -0.11189900   -0.21619700    0.58201900
 H                  2.29934500    0.25180600    0.87808500
 H                  3.19839200   -2.09236800   -2.59072500
 H                  0.77399100   -2.62695400   -2.85760200
 H                 -4.17763300    2.45584100    1.78632400
 H                 -5.42278300    4.11681000    3.12675400
 H                 -4.62375400    7.12182400    0.15342300
 H                 -3.34294600    5.44520000   -1.17758900
 H                  8.04445200   -0.50051500    1.70740100
 H                  6.49237600   -4.40600500    0.85939900
 H                  4.25314900    4.08234700   -0.81985600
 H                  7.35472800    1.99467200    1.28837200
 H                  4.28355900   -3.76844800   -1.59856700
 H                  4.59355700   -4.81706400   -0.21406800
 H                  3.29787200   -3.61671000   -0.14837200
 H                  1.92002200    1.88335600   -1.26989400
 H                  2.83632800    2.97301300   -2.31667200
 H                  2.91465900    1.21919700   -2.55872100
 H                  8.22632300   -3.89219500    2.82918200
 H                  9.21557100   -3.73056100    1.37748700
 H                  9.19193300   -2.42970100    2.57576800
 H                  6.57235500    5.17212500   -0.16486100
 H                  5.79801000    5.05467800    1.41562200
 H                  7.42099600    4.39219900    1.17981200
 C                 -5.11267500    5.72085300    1.71971900
 H                 -5.66322100    6.44927900    2.30824900
 C                 -6.89728700   -4.88822000    1.42619600
 H                 -7.12555800   -5.87537000    1.81800700

-----
 

29

0 1
 C                 -4.65914500   -0.48798200   -0.33362400
 C                 -4.44359900    0.89928300   -0.34816000
 C                 -3.18655700    1.42101900   -0.65455200
 C                 -2.14045300    0.54374800   -0.97971100
 C                 -2.33788600   -0.83706900   -0.96877200
 C                 -3.60823500   -1.34661400   -0.65738000
 C                 -6.05358800   -0.96971600   -0.05758500
 C                 -6.27602100   -2.32648100    0.52622100
 C                 -1.27258300   -1.81469400   -1.36947100
 C                  0.16389200   -1.46705700   -1.17494200
 C                 -2.90726300    2.89269400   -0.74719000
 C                 -3.70392700    3.86010700    0.06520700
 O                 -2.02006200    3.29078500   -1.49363400
 O                 -7.00401200   -0.24019500   -0.31553200
 O                 -1.59236600   -2.89113600   -1.86166300
 C                 -5.34439200   -2.95639800    1.36452000
 C                 -5.63275300   -4.19976000    1.92502100
 C                 -7.78338400   -4.20223700    0.81680600
 C                 -7.50505100   -2.95380700    0.27155000
 C                  0.61593000   -0.61148500   -0.16058700
 C                  1.97273900   -0.34656500   -0.00931100
 C                  2.91318200   -0.95134900   -0.85148500
 C                  2.45907000   -1.77160800   -1.89388800
 C                  1.10835200   -2.05519800   -2.03025400
 C                 -4.26426700    3.52968500    1.30790700
 C                 -4.94973000    4.49258900    2.04695300
 C                 -4.52765400    6.12618200    0.31303400
 C                 -3.82756600    5.17203000   -0.41693300
 N                  4.29429900   -0.57223700   -0.78523900
 C                  4.61446700    0.75475200   -0.38128700
 C                  5.75346800    0.75039600    0.44238600
 C                  6.16247700   -0.62864800    0.59081900
 C                  5.25670600   -1.43131500   -0.14288500
 C                  7.23033900   -1.18618300    1.29653800
 C                  7.40015700   -2.56527500    1.29857600
 C                  6.48130300   -3.34760200    0.57940300
 C                  5.40427000   -2.83283900   -0.15162400
 C                  4.03415300    1.95789300   -0.82210600
 C                  4.59320200    3.13210400   -0.31246200
 C                  5.69995900    3.15462600    0.55806100
 C                  6.29515100    1.94810800    0.91686500
 C                  4.52360100   -3.81354900   -0.88616700
 C                  2.91026600    2.02620600   -1.82546200
 C                  8.53899100   -3.21985800    2.04221400
 C                  6.23337900    4.47182600    1.06762000
 H                 -5.28706000    1.54855200   -0.14502400
 H                 -1.18835000    0.97250300   -1.26886800
 H                 -3.75398200   -2.41938600   -0.70564300
 H                 -4.40622200   -2.46533400    1.59931100
 H                 -4.91007700   -4.67668000    2.58050300
 H                 -8.73065100   -4.68843700    0.60252600
 H                 -8.22487800   -2.44252300   -0.35865800
 H                 -0.09091900   -0.15870300    0.52600300
 H                  2.31535800    0.31557600    0.77848100
 H                  3.17422800   -2.15863600   -2.60862000
 H                  0.75558600   -2.70580100   -2.82325800
 H                 -4.14327400    2.52937700    1.70932600
 H                 -5.37249200    4.23138800    3.01255700
 H                 -4.63257000    7.13546900   -0.07419900
 H                 -3.36730000    5.41828400   -1.36785200
 H                  7.91654900   -0.54415400    1.84283800
 H                  6.61351700   -4.42746100    0.58203400
 H                  4.16480000    4.08012100   -0.63162900
 H                  7.17773400    1.93879300    1.55113600
 H                  4.55956400   -3.66074200   -1.97065900
 H                  4.86590000   -4.83354600   -0.68994800
 H                  3.47524300   -3.74925300   -0.58375200
 H                  1.92670400    1.88604800   -1.36219900
 H                  2.90688800    3.00134000   -2.32116200
 H                  3.01209700    1.25173000   -2.59206300
 H                  8.17478400   -3.97176600    2.75281800
 H                  9.22466600   -3.73212300    1.35554400
 H                  9.12100200   -2.48273700    2.60403800
 H                  6.38334700    5.18722700    0.25037300
 H                  5.53812700    4.93711900    1.77826300
 H                  7.19151500    4.34107300    1.58016000
 C                 -5.09097500    5.78739800    1.54679100
 H                 -5.63459400    6.53381800    2.11899700
 C                 -6.84651500   -4.82802500    1.64442200
 H                 -7.06546400   -5.80169300    2.07352800


-----
 

19

0 1
 C                 -4.65759400   -0.49469500   -0.29925100
 C                 -4.45541000    0.89269200   -0.37229600
 C                 -3.20775000    1.41268300   -0.71748500
 C                 -2.15798300    0.53236100   -1.02240900
 C                 -2.34195900   -0.84858100   -0.95286100
 C                 -3.60306000   -1.35618800   -0.60322600
 C                 -6.04331800   -0.97738100    0.01565600
 C                 -6.24488700   -2.31240900    0.65475900
 C                 -1.27352100   -1.83329100   -1.32864300
 C                  0.16167700   -1.47087400   -1.16262300
 C                 -2.94400300    2.88183800   -0.87226100
 C                 -3.73844600    3.87344300   -0.08701800
 O                 -2.07132600    3.25858500   -1.64641500
 O                 -7.00428000   -0.26691500   -0.25623600
 O                 -1.59253200   -2.92929900   -1.77687700
 C                 -5.29613700   -2.90077300    1.50395500
 C                 -5.56510600   -4.12389800    2.11625800
 C                 -7.73025900   -4.18896000    1.03873100
 C                 -7.47116200   -2.96025300    0.44163400
 C                  0.62166900   -0.56439300   -0.19812400
 C                  1.97849100   -0.28693400   -0.07217100
 C                  2.92143400   -0.93934400   -0.87758600
 C                  2.45334100   -1.79661700   -1.88544100
 C                  1.10315100   -2.09119400   -1.99787200
 C                 -4.27727500    3.58765500    1.17608000
 C                 -4.96127900    4.57288000    1.88654100
 C                 -4.58075700    6.13988400    0.08299500
 C                 -3.88206900    5.16390200   -0.61893100
 N                  4.30492200   -0.54344400   -0.85831600
 C                  4.60318000    0.75512600   -0.34331600
 C                  5.69053900    0.70625200    0.54096000
 C                  6.11335300   -0.67522300    0.61124900
 C                  5.27204300   -1.43339900   -0.23704800
 C                  7.15779900   -1.25790600    1.33007800
 C                  7.37569100   -2.62616600    1.22603600
 C                  6.53628600   -3.36493000    0.37784300
 C                  5.48588200   -2.82003300   -0.37218500
 C                  4.04185200    1.97930500   -0.74628700
 C                  4.55700400    3.12465200   -0.13452500
 C                  5.60756100    3.09811100    0.80258200
 C                  6.19161500    1.87435100    1.12140500
 C                  4.72108000   -3.76180900   -1.26937600
 C                  2.98141700    2.09186000   -1.81166700
 C                  8.48377500   -3.31114800    1.98818900
 C                  6.09732400    4.38319200    1.42530400
 H                 -5.30198400    1.54212900   -0.18318400
 H                 -1.21415600    0.95750900   -1.34233500
 H                 -3.73927400   -2.43128000   -0.60662300
 H                 -4.35956200   -2.39257700    1.70641100
 H                 -4.82912100   -4.56839400    2.77967800
 H                 -8.67563100   -4.69165800    0.85651400
 H                 -8.20424100   -2.48041000   -0.19795500
 H                 -0.07892800   -0.07704200    0.47094600
 H                  2.31742200    0.41233100    0.68369700
 H                  3.15399400   -2.19663000   -2.60469400
 H                  0.74803900   -2.77227300   -2.76388200
 H                 -4.14073600    2.60522300    1.61491600
 H                 -5.36732400    4.34641200    2.86796700
 H                 -4.70130200    7.13191200   -0.34243100
 H                 -3.43820000    5.37630300   -1.58568000
 H                  7.79109400   -0.64337100    1.96467900
 H                  6.71652400   -4.43338100    0.28166500
 H                  4.14218600    4.08833600   -0.42320400
 H                  7.03651800    1.83099900    1.80366700
 H                  4.76845600   -3.44888800   -2.31844600
 H                  5.15856400   -4.76216100   -1.20860700
 H                  3.66580600   -3.84368400   -0.99665900
 H                  1.97145100    1.94321400   -1.41197800
 H                  3.01268500    3.08279300   -2.27409000
 H                  3.12586000    1.34056800   -2.59446500
 H                  8.08688700   -4.05830800    2.68670200
 H                  9.17071200   -3.83554800    1.31275600
 H                  9.06973200   -2.59133700    2.56796000
 H                  6.27475700    5.15445900    0.66662000
 H                  5.36242100    4.79035000    2.13173400
 H                  7.03191600    4.22863600    1.97340400
 C                 -5.12255900    5.84537900    1.33757600
 H                 -5.66507800    6.60895000    1.88778700
 C                 -6.77645800   -4.77355800    1.87704800
 H                 -6.98030000   -5.73172100    2.34660800


-----
 

9

0 1
 C                 -4.65202600   -0.51241700   -0.24357300
 C                 -4.47933700    0.87160300   -0.40332300
 C                 -3.25050000    1.39302900   -0.80863100
 C                 -2.19026000    0.51578500   -1.08565000
 C                 -2.34507000   -0.86170300   -0.93033700
 C                 -3.58764800   -1.37065300   -0.52163900
 C                 -6.01992400   -1.00118000    0.13304400
 C                 -6.17983700   -2.29975000    0.85412600
 C                 -1.26653600   -1.84836800   -1.27276200
 C                  0.16403800   -1.45751600   -1.14995900
 C                 -3.02089600    2.85489200   -1.05675000
 C                 -3.81763900    3.87631600   -0.31274000
 O                 -2.17458300    3.20201900   -1.87287400
 O                 -7.00127900   -0.32607900   -0.15582900
 O                 -1.57741300   -2.97108700   -1.65691200
 C                 -5.19991500   -2.81939600    1.71267500
 C                 -5.43016800   -4.00892000    2.40212300
 C                 -7.61842600   -4.17720700    1.38414500
 C                 -7.39774100   -2.98143300    0.70975100
 C                  0.62767500   -0.48341700   -0.25642900
 C                  1.98249100   -0.18439500   -0.16406600
 C                  2.93011500   -0.88007700   -0.93050300
 C                  2.45376800   -1.80439500   -1.87396800
 C                  1.10597500   -2.11937000   -1.95118100
 C                 -4.32029200    3.65694300    0.97821500
 C                 -5.00815100    4.66966700    1.64499100
 C                 -4.70377600    6.13178100   -0.25829200
 C                 -4.00124900    5.12907800   -0.91743800
 N                  4.31812700   -0.47931300   -0.94171700
 C                  4.60620900    0.76867500   -0.29721100
 C                  5.59771800    0.62596200    0.68086900
 C                  6.01187400   -0.76211900    0.65815300
 C                  5.27487900   -1.42060500   -0.35504800
 C                  6.99381400   -1.41356300    1.40196400
 C                  7.26743000   -2.75309900    1.14318300
 C                  6.57213800   -3.37566600    0.09784200
 C                  5.58905800   -2.75141300   -0.68497800
 C                  4.09832700    2.02864700   -0.64944200
 C                  4.56575700    3.11413300    0.09666000
 C                  5.51812300    2.99085700    1.12560500
 C                  6.05226700    1.73285800    1.40118800
 C                  5.03447900   -3.54611400   -1.84241400
 C                  3.13587800    2.22840600   -1.79097300
 C                  8.29233400   -3.51707300    1.94513700
 C                  5.96221100    4.21171400    1.89473300
 H                 -5.33412500    1.51537000   -0.23270000
 H                 -1.26228900    0.93833200   -1.45206500
 H                 -3.70262700   -2.44640200   -0.45910200
 H                 -4.26898700   -2.28313000    1.86163400
 H                 -4.67003600   -4.39989600    3.07199100
 H                 -8.55773100   -4.70703200    1.25512300
 H                 -8.15497500   -2.55368500    0.06140500
 H                 -0.06811500    0.04075600    0.38949400
 H                  2.31298700    0.55884800    0.55100500
 H                  3.13853700   -2.23937000   -2.58307500
 H                  0.75294100   -2.85264900   -2.66855800
 H                 -4.15272800    2.70567700    1.47159200
 H                 -5.38608700    4.49501500    2.64800700
 H                 -4.85547400    7.09361400   -0.73946100
 H                 -3.58492200    5.29123800   -1.90593100
 H                  7.54494000   -0.87417800    2.16798000
 H                  6.82717600   -4.40428600   -0.14730400
 H                  4.19370900    4.10580100   -0.15274100
 H                  6.82655000    1.61965100    2.15540100
 H                  4.99694800   -2.94752700   -2.75854700
 H                  5.68296800   -4.40452800   -2.03919200
 H                  4.02977900   -3.93310100   -1.64824000
 H                  2.09487500    2.06537100   -1.48748700
 H                  3.21288200    3.24683100   -2.18303800
 H                  3.34225000    1.52546600   -2.60444300
 H                  7.81256900   -4.15797400    2.69637000
 H                  8.89877000   -4.16803600    1.30555900
 H                  8.96830700   -2.83911000    2.47576600
 H                  6.21165400    5.04054500    1.22206200
 H                  5.17137200    4.56957600    2.56658300
 H                  6.84366400    3.99753100    2.50699200
 C                 -5.20940000    5.90314800    1.02479600
 H                 -5.75497200    6.68772000    1.54143700
 C                 -6.63376700   -4.69365700    2.23149500
 H                 -6.80752100   -5.62597200    2.76133400
