# Supplementary material for: Confining donor conformation distributions for efficient thermally activated delayed fluorescence with fast spin-flipping
Source: Nat Commun. 2023 May 4;14:2564. doi: 10.1038/s41467-023-38197-y (PMC10160101; doi:10.1038/s41467-023-38197-y)
Supplement: Supplementary file 3 — Source Data [file 41467_2023_38197_MOESM3_ESM.zip › Theoretical Simulation Data/Molecualr coordinates for DFT and TD-DFT calcualtions/TB-3MCz.txt]

  0  1
C     -0.03348320   -3.77261235    0.91751578
C      0.29397437   -2.41259022    0.91824622
C     -0.33809947   -1.53558640   -0.00222140
C     -1.28085097   -2.06533991   -0.92220535
C     -1.55706135   -3.43664686   -0.92037820
C     -0.94609102   -4.28707833   -0.00118310
B      0.00015989    0.00013230   -0.00257323
C     -1.16074016    1.06085128   -0.00263557
C      1.49930847    0.47490853   -0.00262246
C     -1.14801028    2.14271769   -0.92206656
C     -2.19760118    3.06745278   -0.92012207
C     -3.24006618    2.96287929   -0.00155222
C     -3.25122239    1.91460385    0.91631332
C     -2.23685286    0.95133646    0.91716211
C      1.94257693    1.46213452    0.91655234
C      3.28399229    1.85892755    0.91543613
C      4.18615273    1.32446319   -0.00213362
C      3.75540340    0.36890159   -0.92017675
C      2.42981094   -0.07781658   -0.92170832
N      5.54275200    1.75270568   -0.00172937
N     -1.25318876   -5.67612514   -0.00087336
N     -4.28952658    3.92330653   -0.00105923
C      1.01708213    2.10388844    1.92607589
C      2.04217023   -1.13503242   -1.93149040
C     -2.32958510   -0.17084451    1.92694937
C     -0.03936242    2.33515455   -1.93274359
C      1.31167171   -1.93158996    1.92848229
C     -0.50743357   -6.67331898   -0.64527753
C     -1.13687912   -7.92340725   -0.40642518
C     -2.30349534   -7.66526686    0.40954702
C     -2.34864244   -6.26589689    0.64560695
C      6.03377668    2.89686680   -0.64638701
C      7.43094305    2.97706223   -0.40665198
C      7.79024080    1.83819315    0.41023035
C      6.60085942    1.09938178    0.64588260
C     -4.25286734    5.16656859    0.64606968
C     -5.48734809    5.82711846    0.41001533
C     -6.29389905    4.94619680   -0.40659316
C     -5.52584034    3.77623287   -0.64580851
C      9.01204741    1.41090082    0.94830732
C      9.05481160    0.25359495    1.72242147
C      7.85334027   -0.45515739    1.94659270
C      6.60983475   -0.07248144    1.43458394
C      5.36886547    3.86104107   -1.43609771
C      6.16690725    4.89027818   -1.94469630
C      7.55674229    5.00192718   -1.71659142
C      8.18571390    4.03012470   -0.94171516
C     -3.28512211   -8.50973776    0.94640881
C     -4.30943295   -7.96815062    1.71964886
C     -4.32244933   -6.57333898    1.94428002
C     -3.36857760   -5.68779922    1.43357851
C      0.66088798   -6.57949395   -1.43373108
C      1.15367550   -7.78513810   -1.94209136
C      0.55514802   -9.04460530   -1.71482936
C     -0.60170372   -9.10351379   -0.94111643
C     -3.24257058    5.76058840    1.43463632
C     -3.53289751    7.02910749    1.94596744
C     -4.74743043    7.71512996    1.72144514
C     -5.72824212    7.09911806    0.94751315
C     -7.58325809    5.07303829   -0.94176310
C     -8.11031604    4.04211517   -1.71625069
C     -7.31870069    2.89419799   -1.94381513
C     -6.02837944    2.71791974   -1.43503589
C     -2.00077079   -1.20117760   -1.93341100
C     -3.47098920   -4.21374140    1.74169497
C      1.17058412  -10.28663892   -2.31066723
C     -5.39030222   -8.83480732    2.31719709
C     -5.26447554    1.45379948   -1.74591353
C     -1.91470630    5.11240905    1.74266367
C     -4.95833239    9.08371224    2.32054716
C     -9.49365903    4.13017837   -2.31209779
C     10.34555000   -0.24882608    2.32074874
C      8.32481090    6.15607467   -2.31192983
C      3.89232572    3.83127830   -1.74788103
C      5.38449530   -0.89848332    1.74200462
C      1.37385046   -5.28592085   -1.74449751
H      0.42795048   -4.45351419    1.63565700
H     -2.26248726   -3.86026520   -1.63814517
H     -2.21144673    3.89065969   -1.63733666
H     -4.07203909    1.85477611    1.63391540
H      3.64272107    2.60001568    1.63263101
H      4.47527269   -0.03123015   -1.63707683
H      0.37359964    1.37143348    2.43424646
H      1.59239531    2.63559965    2.69711953
H      0.34247210    2.82973387    1.44747004
H      2.81946435   -1.23983761   -2.70157367
H      1.90639389   -2.11665518   -1.45301215
H      1.09530149   -0.90527774   -2.44093970
H     -2.62223845   -1.11784522    1.44884674
H     -1.37311340   -0.36260545    2.43407773
H     -3.07668649    0.06226973    2.69876276
H      0.87802289    2.71171799   -1.45559711
H      0.23693099    1.39949686   -2.43967972
H     -0.33902390    3.05802596   -2.70467273
H      1.48415744   -2.69555834    2.69971538
H      2.27789707   -1.71008042    1.45058799
H      0.99851880   -1.00810490    2.43641006
H      9.92327587    1.98511332    0.76229497
H      7.89251187   -1.35945886    2.56177264
H      5.68017261    5.65291945   -2.56049721
H      9.26085666    4.08481047   -0.75264639
H     -3.24356586   -9.58593109    0.76000530
H     -5.12571047   -6.15515756    2.55880515
H      2.05821348   -7.74488666   -2.55685406
H     -1.09204036  -10.06201053   -0.75266331
H     -2.76935276    7.51547250    2.56093794
H     -6.68106634    7.60113746    0.76106612
H     -8.16826360    5.97682546   -0.75308142
H     -7.73583429    2.09104002   -2.55918472
H     -1.32738324   -0.49611833   -2.44163532
H     -2.47874066   -1.82200183   -2.70434560
H     -2.78389257   -0.59270325   -1.45643282
H     -3.64437861   -3.61261860    0.83552501
H     -4.30518519   -4.02920626    2.43354848
H     -2.55259503   -3.82174784    2.20368743
H      2.19985800  -10.44164335   -1.94524730
H      0.58745922  -11.18461318   -2.05869662
H      1.22770448  -10.22087192   -3.41029724
H     -6.38884847   -8.54589041    1.94781618
H     -5.23677733   -9.89575638    2.07082517
H     -5.41734572   -8.74563513    3.41630533
H     -5.06101636    0.86042274   -0.84089705
H     -5.84070260    0.82466518   -2.43926972
H     -4.28751144    1.66213020   -2.20706863
H     -1.30689075    4.96347209    0.83661015
H     -1.33842542    5.74198707    2.43558231
H     -2.03421203    4.12042823    2.20336554
H     -4.20428292    9.80288032    1.95841334
H     -5.95107559    9.48435155    2.06789985
H     -4.87577954    9.05975390    3.42028029
H    -10.14400782    3.31920468   -1.94279470
H     -9.97786690    5.08618915   -2.06417234
H     -9.46578309    4.04283685   -3.41133043
H     10.59820176   -1.25549747    1.94677554
H     11.18652399    0.41797352    2.07985793
H     10.27921345   -0.32267653    3.41929477
H      7.95043217    7.12450312   -1.93903999
H      9.39548612    6.09504466   -2.06736483
H      8.23188314    6.17851846   -3.41080558
H      3.27599700    3.95205158   -0.84337027
H      3.63597595    4.64455274   -2.44175548
H      3.58473033    2.88083358   -2.20888982
H      4.95231615   -1.35063421    0.83573240
H      5.64124993   -1.71216647    2.43525038
H      4.58471370   -0.29907043    2.20202641
H      1.78494031   -4.81236490   -0.83936416
H      2.20757194   -5.47064154   -2.43686608
H      0.70529075   -4.54445165   -2.20687887
