# Supplementary material for: Confining donor conformation distributions for efficient thermally activated delayed fluorescence with fast spin-flipping
Source: Nat Commun. 2023 May 4;14:2564. doi: 10.1038/s41467-023-38197-y (PMC10160101; doi:10.1038/s41467-023-38197-y)
Supplement: Supplementary file 3 — Source Data [file 41467_2023_38197_MOESM3_ESM.zip › Theoretical Simulation Data/Molecualr coordinates for DFT and TD-DFT calcualtions/TBP-3aDMAc_1QA2QE.txt]

0 1
 C                 -0.90898400   -0.83980100   -2.72540000
 C                 -0.57950800    0.52576000   -2.68297000
 C                  0.75237500    0.93922000   -2.59006800
 C                  1.77230500   -0.02782000   -2.57122000
 C                  1.46301900   -1.38941500   -2.61665500
 C                  0.11685500   -1.78713300   -2.70911600
 H                 -1.39391300    1.24600800   -2.76143900
 H                  2.80466700    0.32133300   -2.55509200
 H                 -0.09458700   -2.85245600   -2.80050400
 C                 -2.36484100   -1.19240000   -2.89491000
 O                 -3.09300600   -0.40689800   -3.48419100
 C                  1.17009100    2.38174000   -2.60690600
 O                  2.27225900    2.68851900   -3.02803200
 C                  2.50776800   -2.46687600   -2.66975700
 O                  2.25316400   -3.53435400   -3.20043800
 C                 -2.89101000   -2.46815700   -2.34827700
 C                 -2.28908200   -3.19100400   -1.30308200
 C                 -4.12183400   -2.94213500   -2.83885400
 C                 -2.85927300   -4.35532400   -0.80419200
 H                 -1.37497800   -2.82310900   -0.83575700
 C                 -4.69508800   -4.10947100   -2.36163100
 H                 -4.62585900   -2.35888300   -3.61144800
 C                 -4.06037600   -4.86657000   -1.34685900
 H                 -2.38100600   -4.86130800    0.03148200
 H                 -5.65472000   -4.43002500   -2.76052700
 C                  0.23327400    3.43940600   -2.10645000
 C                 -0.71097800    3.20965000   -1.09361600
 C                  0.37329300    4.73677900   -2.62921200
 C                 -1.51227700    4.25265100   -0.62687700
 H                 -0.80839700    2.21965500   -0.64696900
 C                 -0.43678200    5.77240000   -2.17616700
 H                  1.13079000    4.90966500   -3.39534900
 C                 -1.38688500    5.53299800   -1.17154000
 H                 -2.24260800    4.08372000    0.16589300
 H                 -0.34204400    6.77805800   -2.58939100
 C                  3.86139700   -2.22670500   -2.07175200
 C                  4.07082800   -1.39483500   -0.96076200
 C                  4.94943400   -2.93508300   -2.61035300
 C                  5.34665100   -1.26002200   -0.41131900
 H                  3.23305400   -0.86680900   -0.50405700
 C                  6.22427500   -2.78619900   -2.07476200
 H                  4.76953000   -3.60049500   -3.45627700
 C                  6.42843700   -1.94477700   -0.97045200
 H                  5.51600800   -0.62185500    0.45727100
 H                  7.07557700   -3.31968600   -2.50108600
 N                 -4.64056000   -6.02736600   -0.84066100
 C                 -4.11218400   -6.75612800    0.26791100
 C                 -5.93942300   -6.49411400   -1.20824500
 C                 -4.99876300   -7.03110400    1.33273000
 C                 -2.83556000   -7.32555800    0.21819800
 C                 -6.84217700   -6.76256000   -0.15498900
 C                 -6.23811000   -6.84562200   -2.52871200
 C                 -4.59042200   -7.97134300    2.28667800
 C                 -6.37627900   -6.34591400    1.25312900
 C                 -2.42234100   -8.19353700    1.22921100
 H                 -2.18822500   -7.11864900   -0.63513800
 C                 -8.00649200   -7.47477000   -0.46751400
 C                 -7.44581100   -7.47888100   -2.82366700
 H                 -5.50308800   -6.66150000   -3.31322700
 C                 -3.31167600   -8.53464000    2.24974600
 H                 -5.27419600   -8.28659200    3.07158400
 C                 -6.20771400   -4.77606200    1.33025000
 C                 -7.36152800   -6.70924700    2.40752700
 H                 -1.42520800   -8.63755700    1.19116700
 C                 -8.31837700   -7.81397700   -1.78716000
 H                 -8.68577700   -7.78613100    0.32276200
 H                 -7.67953200   -7.75114200   -3.85521500
 H                 -3.01715300   -9.25364000    3.01742700
 H                 -5.52625000   -4.43403600    0.54783400
 C                 -5.62141300   -4.37001200    2.69213900
 C                 -7.56480300   -4.08394300    1.12412600
 H                 -7.52611800   -7.79977200    2.41250400
 C                 -6.81345600   -6.26510200    3.78771000
 C                 -8.72202500   -5.98378200    2.24757700
 H                 -9.24252700   -8.35571500   -2.00042800
 H                 -5.43839200   -3.28239700    2.69305900
 H                 -4.64597300   -4.85780200    2.84732700
 C                 -6.59387200   -4.74497500    3.81908600
 H                 -7.99096700   -4.36602400    0.14836800
 H                 -7.41031900   -2.99224100    1.10117600
 C                 -8.52730400   -4.46002900    2.25918000
 H                 -5.87236400   -6.76426200    4.04304600
 H                 -7.54399100   -6.55738000    4.56052700
 H                 -9.23984600   -6.26740000    1.32482600
 H                 -9.37655100   -6.28787300    3.08154900
 H                 -6.16512000   -4.45906200    4.79390800
 C                 -7.93210600   -4.02259600    3.60561900
 H                 -9.50114800   -3.96726600    2.10251100
 H                 -8.62933000   -4.26509700    4.42559600
 H                 -7.78307900   -2.92943300    3.62038700
 N                  7.72907600   -1.77696800   -0.40686400
 C                  8.65286900   -0.91436400   -1.03893200
 C                  8.26758200   -2.78469700    0.42352400
 C                  9.87434400   -0.65159000   -0.36928100
 C                  8.42143100   -0.39396600   -2.32229800
 C                  9.49154000   -2.50955100    1.08458400
 C                  7.66853100   -4.04935100    0.53970300
 C                 10.90944100   -0.07463800   -1.11336400
 C                  9.92061500   -1.03832500    1.11315100
 C                  9.44267200    0.27302700   -2.99810100
 H                  7.45736100   -0.54303400   -2.80708200
 C                 10.18502100   -3.59062800    1.63961400
 C                  8.34032700   -5.08127700    1.19438200
 H                  6.69658000   -4.23744000    0.08520800
 C                 10.70608200    0.38809300   -2.41609300
 H                 11.89718900    0.03273700   -0.67040200
 C                  8.83180800   -0.19885900    1.89912500
 C                 11.26670400   -0.74194400    1.84604700
 H                  9.25548500    0.66826800   -3.99921000
 C                  9.62375000   -4.86891700    1.70015300
 H                 11.18149400   -3.43898600    2.04881300
 H                  7.86988900   -6.06429600    1.27182100
 H                 11.52837700    0.85477200   -2.96247200
 H                  7.85389800   -0.36300700    1.43285000
 C                  9.16437500    1.30053200    1.83554200
 C                  8.76253300   -0.65241800    3.36607300
 H                 12.07932400   -1.29846800    1.34923100
 C                 11.60220800    0.77261500    1.84338900
 C                 11.20776800   -1.14220700    3.34347600
 H                 10.18179800   -5.68726500    2.15993000
 H                  8.35285100    1.87129800    2.31846200
 H                  9.21206200    1.63656200    0.78805900
 C                 10.49687200    1.57471200    2.54750100
 H                  8.52061800   -1.72522000    3.42255700
 H                  7.94462900   -0.11214900    3.87281100
 C                 10.09734900   -0.36667200    4.06912300
 H                 11.73840800    1.16973100    0.83242600
 H                 12.56183400    0.91402000    2.36865400
 H                 11.04033500   -2.21489900    3.48426700
 H                 12.18569700   -0.91399600    3.79992000
 H                 10.73600900    2.64983600    2.49151200
 C                 10.39528000    1.13872300    4.01614300
 H                 10.04612000   -0.70170000    5.11862200
 H                 11.33940300    1.35777100    4.54364100
 H                  9.59896600    1.70482100    4.52941200
 N                 -2.22468300    6.58321900   -0.68922500
 C                 -3.33460900    6.99962400   -1.45807400
 C                 -1.70695000    7.51736700    0.23534300
 C                 -4.22699500    7.93399800   -0.87438800
 C                 -3.51941000    6.57595000   -2.78385300
 C                 -2.61068000    8.44625300    0.81021200
 C                 -0.33469800    7.59190300    0.52364300
 C                 -5.12729900    8.58697700   -1.72348100
 C                 -4.09944400    8.12319100    0.64142000
 C                 -4.50020900    7.17250300   -3.57553600
 H                 -2.87348200    5.80802900   -3.20774100
 C                 -2.06798300    9.55767900    1.46457900
 C                  0.16326200    8.65848500    1.27136000
 H                  0.34774600    6.83921400    0.13066100
 C                 -5.27128800    8.21712000   -3.06330000
 H                 -5.74469900    9.39474700   -1.33645300
 C                 -4.41454000    6.74755600    1.35969000
 C                 -5.08810500    9.14875200    1.27969800
 H                 -4.63150600    6.84132900   -4.60828000
 C                 -0.69528400    9.67223900    1.69964300
 H                 -2.72458700   10.35148200    1.81421100
 H                  1.23369500    8.71267700    1.48312000
 H                 -5.99918200    8.73101100   -3.69463100
 H                 -3.74955400    5.97656800    0.95476900
 C                 -5.87100900    6.32989600    1.10031900
 C                 -4.17152700    6.86552100    2.87282400
 H                 -4.92517800   10.14009700    0.82410200
 C                 -6.56653400    8.72527100    1.07808200
 C                 -4.89995000    9.24998700    2.81608800
 H                 -0.30509400   10.54161500    2.23298200
 H                 -6.04471900    5.33334200    1.54109000
 H                 -6.05464100    6.23721900    0.01860700
 C                 -6.83097000    7.35497300    1.72108200
 H                 -3.12895000    7.16018100    3.06990800
 H                 -4.31922700    5.87695600    3.34037600
 C                 -5.14149000    7.88715500    3.48361500
 H                 -6.84883500    8.68070000    0.02141100
 H                 -7.21099200    9.48974800    1.54397100
 H                 -3.90316200    9.60793000    3.09305500
 H                 -5.61929900    9.99109300    3.20349600
 H                 -7.87430300    7.05647500    1.52459000
 C                 -6.58810800    7.43675600    3.23496200
 H                 -4.95756200    7.97552300    4.56744700
 H                 -7.29245300    8.15101100    3.69469000
 H                 -6.76957800    6.45500500    3.70539700
