# Supplementary material for: Confining donor conformation distributions for efficient thermally activated delayed fluorescence with fast spin-flipping
Source: Nat Commun. 2023 May 4;14:2564. doi: 10.1038/s41467-023-38197-y (PMC10160101; doi:10.1038/s41467-023-38197-y)
Supplement: Supplementary file 3 — Source Data [file 41467_2023_38197_MOESM3_ESM.zip › Theoretical Simulation Data/Molecualr coordinates for DFT and TD-DFT calcualtions/TBP-3aDMAc_2QA1QE.txt]

0 1
 C                 -0.94183800   -0.34695600   -2.35859500
 C                 -0.68766300    1.01725700   -2.13465300
 C                  0.62122100    1.50334000   -2.07807000
 C                  1.69084600    0.61563800   -2.28054500
 C                  1.45694200   -0.74413600   -2.50557200
 C                  0.13329200   -1.21593900   -2.55760500
 H                 -1.54313100    1.68660100   -2.04223000
 H                  2.69973200    1.02847400   -2.29253600
 H                 -0.02533000   -2.26901400   -2.78982200
 C                 -2.38092400   -0.77505500   -2.47696300
 O                 -3.20547100    0.02682600   -2.89061300
 C                  0.95046000    2.96441600   -1.92016600
 O                  1.95308300    3.40791400   -2.46036900
 C                  2.55360400   -1.72679900   -2.79285000
 O                  2.32625300   -2.71558000   -3.46903600
 C                 -2.77702000   -2.15441600   -2.09147200
 C                 -2.06295200   -2.95441400   -1.18277700
 C                 -3.99023500   -2.66323700   -2.58915000
 C                 -2.51077600   -4.21942400   -0.82234700
 H                 -1.15510500   -2.57368600   -0.71321300
 C                 -4.43992500   -3.93038900   -2.25377300
 H                 -4.58146200   -2.02790200   -3.25104800
 C                 -3.69299700   -4.75693900   -1.37960400
 H                 -1.94871400   -4.78726000   -0.08450400
 H                 -5.39010400   -4.27876900   -2.65253500
 C                  0.05678600    3.84118900   -1.12066000
 C                 -0.78311200    3.38101000   -0.09226700
 C                  0.08890800    5.22620800   -1.36308600
 C                 -1.55404000    4.25774200    0.66127900
 H                 -0.82843800    2.31725600    0.14431000
 C                 -0.69127400    6.11034400   -0.63484100
 H                  0.73928400    5.59565600   -2.15799700
 C                 -1.52292200    5.64871300    0.41371600
 H                 -2.20386200    3.85633800    1.43547300
 H                 -0.67274900    7.16724300   -0.89048700
 C                  3.92919900   -1.49461100   -2.24152000
 C                  4.16377600   -0.82933700   -1.02821800
 C                  5.01652600   -2.04889800   -2.93866500
 C                  5.46162400   -0.71014800   -0.52875300
 H                  3.32987800   -0.42296500   -0.45493000
 C                  6.31198000   -1.91324400   -2.45118900
 H                  4.81864800   -2.58728500   -3.86695900
 C                  6.53975200   -1.24300900   -1.23953100
 H                  5.65062000   -0.20366900    0.41901000
 H                  7.16119300   -2.32817800   -2.99695400
 N                 -4.15223800   -6.02194700   -1.01560600
 C                 -3.53401000   -6.83249000   -0.01611200
 C                 -5.40886400   -6.55940300   -1.42821100
 C                 -4.36765000   -7.32230700    1.01427300
 C                 -2.21247300   -7.27074800   -0.15162100
 C                 -6.25846300   -7.04984200   -0.41149300
 C                 -5.70308400   -6.76080600   -2.78085600
 C                 -3.85313500   -8.33132800    1.83754900
 C                 -5.80576600   -6.77024500    1.03420900
 C                 -1.69872300   -8.21572500    0.73690900
 H                 -1.60644600   -6.90177100   -0.98007800
 C                 -7.35430100   -7.82806400   -0.80410300
 C                 -6.84980500   -7.46679300   -3.14526400
 H                 -5.00849600   -6.40065600   -3.54087000
 C                 -2.52910500   -8.76274100    1.71653300
 H                 -4.48740400   -8.80496900    2.58346300
 C                 -5.78894200   -5.21328800    1.30757700
 C                 -6.72740700   -7.37060700    2.14131500
 H                 -0.66648400   -8.55669600    0.63128900
 C                 -7.66117600   -8.02135800   -2.15396400
 H                 -7.98197600   -8.30585100   -0.05530100
 H                 -7.07998700   -7.62254000   -4.20152400
 H                 -2.15239300   -9.54067100    2.38436700
 H                 -5.15923000   -4.71069400    0.56972100
 C                 -5.21879700   -4.92412800    2.70556100
 C                 -7.21074900   -4.63871700    1.20002700
 H                 -6.78478800   -8.46419300    2.01033100
 C                 -6.19805200   -7.04950400    3.56225100
 C                 -8.15511100   -6.76963600    2.08358300
 H                 -8.53240300   -8.62028800   -2.42840700
 H                 -5.14214900   -3.83238200    2.84206300
 H                 -4.19781300   -5.32881900    2.79099100
 C                 -6.12809000   -5.53092100    3.78317600
 H                 -7.62667700   -4.83678600    0.19949200
 H                 -7.16376200   -3.54280900    1.31442300
 C                 -8.10985300   -5.24744500    2.28504600
 H                 -5.20728300   -7.47992400    3.74479800
 H                 -6.88035400   -7.50769200    4.29778700
 H                 -8.66062100   -6.98676100    1.13630900
 H                 -8.76043500   -7.23826600    2.87761300
 H                 -5.71056400   -5.32731800    4.78328000
 C                 -7.53458600   -4.92420100    3.67161900
 H                 -9.13012800   -4.83825200    2.19831100
 H                 -8.18880200   -5.33513700    4.45937700
 H                 -7.49274900   -3.83200800    3.82290800
 N                  7.86062300   -1.10215500   -0.71617300
 C                  8.71517400   -0.10711500   -1.24105100
 C                  8.48044400   -2.19972200   -0.07935300
 C                  9.95622800    0.10749500   -0.59010900
 C                  8.39860700    0.59661200   -2.41404600
 C                  9.72313200   -1.97223400    0.56450000
 C                  7.94090600   -3.49482200   -0.13984900
 C                 10.92752200    0.84612900   -1.27487100
 C                 10.09126400   -0.50446900    0.80868900
 C                  9.35587500    1.41181800   -3.01699600
 H                  7.41883800    0.47751100   -2.87515200
 C                 10.48800300   -3.09174700    0.91037000
 C                  8.68689300   -4.58245100    0.31311900
 H                  6.95616100   -3.65645100   -0.57655600
 C                 10.64036100    1.49731900   -2.47743500
 H                 11.93021600    0.93245900   -0.86175300
 C                  9.00795700    0.14792200    1.76189700
 C                 11.45772300   -0.26291700    1.52392600
 H                  9.10274100    1.94978800   -3.93352200
 C                  9.98418500   -4.38962100    0.79069900
 H                 11.49654100   -2.95766300    1.29556200
 H                  8.26213500   -5.58728500    0.25328800
 H                 11.41377500    2.08520500   -2.97621500
 H                  8.01665400    0.01337900    1.31493900
 C                  9.27608300    1.65255400    1.92586600
 C                  9.02644600   -0.53458300    3.13876700
 H                 12.26771700   -0.69448300    0.91188000
 C                 11.73057900    1.24712500    1.74969600
 C                 11.48621400   -0.89733200    2.93914300
 H                 10.59811900   -5.24172000    1.09000900
 H                  8.46577100    2.10030800    2.52628400
 H                  9.26019800    2.15191300    0.94464500
 C                 10.62870200    1.87378700    2.61813000
 H                  8.83075600   -1.61303700    3.03250100
 H                  8.21248300   -0.12047600    3.75818000
 C                 10.38064900   -0.30072500    3.82389300
 H                 11.80065300    1.80468400    0.81022800
 H                 12.70818300    1.34997400    2.25030300
 H                 11.36968100   -1.98549400    2.91261600
 H                 12.47447500   -0.69763200    3.38674600
 H                 10.82105100    2.95441600    2.72565300
 C                 10.61478100    1.20642000    4.00082900
 H                 10.39310300   -0.79981400    4.80734900
 H                 11.57342300    1.38362800    4.51783900
 H                  9.82165300    1.64592600    4.63002000
 N                 -2.34054700    6.52433000    1.12786600
 C                 -2.51256800    7.90162300    0.79242000
 C                 -3.29219100    6.09635000    2.10229300
 C                 -3.83888100    8.35242300    0.60564900
 C                 -1.43917000    8.79757700    0.82883900
 C                 -4.62438100    6.53418300    1.93193900
 C                 -2.88869600    5.43046400    3.26426900
 C                 -4.04953100    9.73554000    0.55099500
 C                 -4.92720300    7.26182500    0.60837000
 C                 -1.66990900   10.16617000    0.68551800
 H                 -0.43219000    8.42167200    1.01423700
 C                 -5.50242000    6.36633200    3.00976500
 C                 -3.80789300    5.19915300    4.28790100
 H                 -1.84470600    5.13488800    3.37754400
 C                 -2.97951000   10.63482900    0.57080200
 H                 -5.06074600   10.13292400    0.50186200
 C                 -4.71944900    6.27840600   -0.61205200
 C                 -6.38917200    7.78870000    0.46502100
 H                 -0.83101600   10.86510800    0.71161800
 C                 -5.10878900    5.69123900    4.16867800
 H                 -6.51050900    6.77182100    2.96202400
 H                 -3.49321700    4.67810500    5.19482400
 H                 -3.17582500   11.70760500    0.50982200
 H                 -3.71069800    5.86007500   -0.58855000
 C                 -4.89778000    7.03173100   -1.94003600
 C                 -5.72410500    5.11716400   -0.53728400
 H                 -6.60455900    8.48717800    1.29108400
 C                 -6.60646600    8.51048800   -0.88945100
 C                 -7.41887100    6.63033300    0.48858200
 H                 -5.82204200    5.56214100    4.98582200
 H                 -4.66968400    6.34635700   -2.77325100
 H                 -4.17860400    7.86361900   -2.00547100
 C                 -6.33570200    7.55490200   -2.06151100
 H                 -5.60114100    4.56765700    0.40948800
 H                 -5.50813900    4.40366100   -1.34976200
 C                 -7.15780000    5.65047200   -0.66554500
 H                 -5.96781600    9.39397700   -0.99799800
 H                 -7.64872000    8.86943300   -0.92693300
 H                 -7.40211000    6.07679800    1.43376300
 H                 -8.42900900    7.06344800    0.39583700
 H                 -6.45604100    8.10112600   -3.01179600
 C                 -7.31887100    6.37636900   -2.00908300
 H                 -7.87448400    4.81485400   -0.60312600
 H                 -8.35427800    6.74061400   -2.12211300
 H                 -7.12720300    5.68133400   -2.84415000
