# Supplementary material for: Confining donor conformation distributions for efficient thermally activated delayed fluorescence with fast spin-flipping
Source: Nat Commun. 2023 May 4;14:2564. doi: 10.1038/s41467-023-38197-y (PMC10160101; doi:10.1038/s41467-023-38197-y)
Supplement: Supplementary file 3 — Source Data [file 41467_2023_38197_MOESM3_ESM.zip › Theoretical Simulation Data/Molecualr coordinates for DFT and TD-DFT calcualtions/TBP-3aDMAc_3QA.txt]

 C                 -0.70551500   -0.50263500   -1.96004400
 C                 -0.21632200    0.79046900   -1.70743800
 C                  1.14549900    1.01015000   -1.48414600
 C                  2.03400400   -0.07675300   -1.54653000
 C                  1.56619200   -1.36997600   -1.79525200
 C                  0.19301900   -1.57141500   -2.01766300
 H                 -0.92702900    1.61657700   -1.72802800
 H                  3.09831800    0.12808600   -1.43109100
 H                 -0.13910600   -2.57798900   -2.27169500
 C                 -2.17433100   -0.63967400   -2.25796200
 O                 -2.76945900    0.30222100   -2.76145800
 C                  1.73499200    2.38011400   -1.28277300
 O                  2.87287700    2.60367200   -1.66930300
 C                  2.47606200   -2.55935200   -1.94489600
 O                  2.15009300   -3.47030400   -2.69201800
 C                 -2.88398800   -1.90629100   -1.93542500
 C                 -2.45996600   -2.82291600   -0.95813900
 C                 -4.10855000   -2.16369600   -2.57737800
 C                 -3.19579700   -3.96554200   -0.66748200
 H                 -1.55519800   -2.62937900   -0.38086200
 C                 -4.84477300   -3.30716900   -2.31029400
 H                 -4.47531400   -1.42986000   -3.29724800
 C                 -4.38992400   -4.25689200   -1.36418700
 H                 -2.85158700   -4.62692000    0.12439400
 H                 -5.79309500   -3.45827700   -2.82105300
 C                  0.92809600    3.44271900   -0.62601900
 C                 -0.11945700    3.19174700    0.27594100
 C                  1.26124300    4.78543900   -0.87757300
 C                 -0.80728800    4.22832400    0.89557700
 H                 -0.40032600    2.16613100    0.51799400
 C                  0.57015900    5.83020300   -0.28367300
 H                  2.07654900    4.99261200   -1.57310400
 C                 -0.47749400    5.57676300    0.63358300
 H                 -1.62508900    3.98798700    1.57093500
 H                  0.82755200    6.85346800   -0.54754900
 C                  3.75770600   -2.61089000   -1.19224400
 C                  3.99067800   -1.93220000    0.01566400
 C                  4.78819100   -3.43042100   -1.68606000
 C                  5.19437800   -2.05922700    0.69885000
 H                  3.21367700   -1.30113600    0.44852400
 C                  6.00176600   -3.55041000   -1.02691000
 H                  4.61714500   -3.96602800   -2.62161000
 C                  6.23147600   -2.87625600    0.19620900
 H                  5.33861300   -1.49919300    1.61983100
 H                  6.78917500   -4.15424400   -1.47230900
 N                 -5.13798200   -5.39669500   -1.06756400
 C                 -4.80643400   -6.31051600   -0.02254000
 C                 -6.43115600   -5.66181100   -1.61052300
 C                 -5.82347600   -6.60986200    0.91147400
 C                 -3.59680400   -7.01326300   -0.02949300
 C                 -7.46266900   -5.95461500   -0.69021800
 C                 -6.62467800   -5.80798000   -2.98827700
 C                 -5.61649800   -7.69950600    1.76620500
 C                 -7.10811500   -5.76751300    0.79712900
 C                 -3.38361100   -8.03923100    0.89146900
 H                 -2.84529100   -6.78111500   -0.78524900
 C                 -8.65318900   -6.48671100   -1.20028200
 C                 -7.85214000   -6.25888100   -3.47438200
 H                 -5.79721900   -5.60971200   -3.67065200
 C                 -4.40542000   -8.39736700    1.77259800
 H                 -6.40805700   -8.02671100    2.43660600
 C                 -6.79079700   -4.24767700    1.09457000
 C                 -8.24111800   -6.15303300    1.79863800
 H                 -2.43864800   -8.58693400    0.88606600
 C                 -8.85752100   -6.62125400   -2.57643200
 H                 -9.43928300   -6.81506500   -0.52404700
 H                 -8.00285500   -6.37120500   -4.55031400
 H                 -4.26838700   -9.23317300    2.46237000
 H                 -5.99949500   -3.89369500    0.42969800
 C                 -6.31381200   -4.07743700    2.54601200
 C                 -8.04167300   -3.38622500    0.85735600
 H                 -8.51463900   -7.21050200    1.64572600
 C                 -7.79942900   -5.94329400    3.26947100
 C                 -9.49689500   -5.26416900    1.61054200
 H                 -9.80368500   -7.02449700   -2.94422800
 H                 -6.02310300   -3.02564200    2.70617400
 H                 -5.41433800   -4.68760100    2.72512800
 C                 -7.43267800   -4.47264300    3.51982300
 H                 -8.38893700   -3.49789600   -0.18196400
 H                 -7.77606900   -2.32437700    0.99234300
 C                 -9.15184900   -3.78481500    1.83970300
 H                 -6.94506100   -6.57273500    3.54143400
 H                 -8.63260900   -6.24246400    3.92741500
 H                 -9.93964200   -5.37434100    0.61457600
 H                -10.26354400   -5.59017400    2.33343100
 H                 -7.08262800   -4.35657500    4.55908900
 C                 -8.66139700   -3.58303900    3.28089600
 H                -10.04915400   -3.16959700    1.65991900
 H                 -9.46220800   -3.84211700    3.99439800
 H                 -8.40531600   -2.52355600    3.45254100
 N                  7.46599700   -2.95309300    0.84312300
 C                  8.61114800   -3.60037400    0.28847800
 C                  7.80532400   -2.17150100    1.98843400
 C                  9.79459100   -2.83413200    0.19132500
 C                  8.61162400   -4.97398700    0.02493300
 C                  8.98180000   -1.39349200    1.90768700
 C                  7.10779400   -2.31083400    3.19277800
 C                 10.98569900   -3.51672100   -0.08397800
 C                  9.65452800   -1.33611700    0.52309400
 C                  9.79906600   -5.61358800   -0.33230700
 H                  7.68878700   -5.54318600    0.14414300
 C                  9.47872800   -0.84756600    3.09756500
 C                  7.57923800   -1.68371200    4.34640200
 H                  6.22177100   -2.94623700    3.22829000
 C                 10.99027000   -4.88671900   -0.36176600
 H                 11.93468900   -2.98535600   -0.07615400
 C                  8.69552300   -0.63383700   -0.51952600
 C                 10.98426900   -0.52087200    0.46943800
 H                  9.79850700   -6.68588600   -0.54008300
 C                  8.77969500   -0.97275500    4.30150200
 H                 10.43032800   -0.32082000    3.10182300
 H                  7.03356700   -1.79140300    5.28645100
 H                 11.93399600   -5.38741400   -0.58942500
 H                  7.73141100   -1.14626600   -0.54637700
 C                  9.30898800   -0.68838300   -1.92790800
 C                  8.45150500    0.82980700   -0.11817000
 H                 11.70622400   -0.95914200    1.17893100
 C                 11.59723600   -0.52024100   -0.95431200
 C                 10.75462300    0.97062700    0.82372300
 H                  9.18522100   -0.52130600    5.20973400
 H                  8.58858700   -0.26601000   -2.64804000
 H                  9.48314100   -1.73410200   -2.22731400
 C                 10.62220400    0.10568800   -1.96309200
 H                  8.00740200    0.87962300    0.88865100
 H                  7.71822100    1.27397200   -0.81153100
 C                  9.76917600    1.61592600   -0.16243800
 H                 11.86111300   -1.52747800   -1.29493300
 H                 12.53594700    0.05827000   -0.92663000
 H                 10.37348200    1.10279300    1.84224500
 H                 11.72685300    1.48991700    0.78182600
 H                 11.06212800    0.05660900   -2.97305300
 C                 10.34986200    1.56845300   -1.58325000
 H                  9.59009400    2.66273800    0.13404900
 H                 11.28427700    2.15338300   -1.63138700
 H                  9.64510200    2.02445200   -2.29913400
 N                 -1.21164500    6.62045700    1.19965700
 C                 -1.06268100    7.98890400    0.82138700
 C                 -2.37305200    6.41943400    2.00496300
 C                 -2.23099500    8.66991300    0.41089600
 C                  0.14261600    8.66986300    1.02093500
 C                 -3.55268300    7.08710300    1.60687100
 C                 -2.29846200    5.74213900    3.22647400
 C                 -2.16253500   10.06434100    0.30448000
 C                 -3.49194000    7.80061400    0.24299300
 C                  0.20330200   10.04971600    0.82327900
 H                  1.01683500    8.12073600    1.37309300
 C                 -4.61120100    7.13048000    2.52254400
 C                 -3.39982200    5.72851200    4.08271600
 H                 -1.36173600    5.26508400    3.51808000
 C                 -0.95764900   10.74868600    0.48899500
 H                 -3.05821600   10.64043400    0.08341800
 C                 -3.27658900    6.74534500   -0.91441200
 C                 -4.78456000    8.58161200   -0.15052100
 H                  1.14533300   10.58066700    0.97711100
 C                 -4.54728800    6.44549000    3.73929900
 H                 -5.50310500    7.71180500    2.29993100
 H                 -3.34198200    5.19832200    5.03592500
 H                 -0.93327300   11.83552900    0.38257900
 H                 -2.38290500    6.14938100   -0.71699600
 C                 -3.08897600    7.46270400   -2.26093500
 C                 -4.48066600    5.79339700   -0.99902600
 H                 -4.99671500    9.34172200    0.62012900
 C                 -4.63700100    9.27383300   -1.52959600
 C                 -6.00399000    7.63460700   -0.28951500
 H                 -5.39630100    6.48510400    4.42541900
 H                 -2.86076500    6.71281900   -3.03653500
 H                 -2.22479000    8.14413000   -2.21225000
 C                 -4.36244100    8.23657200   -2.62909000
 H                 -4.62069400    5.27038900   -0.03971200
 H                 -4.27281100    5.01901800   -1.75591300
 C                 -5.74692800    6.57628500   -1.37300700
 H                 -3.83467200   10.01972400   -1.53783700
 H                 -5.57266100    9.81618900   -1.74638000
 H                 -6.24696200    7.12727400    0.65053300
 H                 -6.88525700    8.24221300   -0.55564600
 H                 -4.21982100    8.75548000   -3.59156400
 C                 -5.54536100    7.26275800   -2.73179900
 H                 -6.60891000    5.89060300   -1.42421500
 H                 -6.46057100    7.80658700   -3.02201200
 H                 -5.35378500    6.51000400   -3.51522000
