# Supplementary material for: Confining donor conformation distributions for efficient thermally activated delayed fluorescence with fast spin-flipping
Source: Nat Commun. 2023 May 4;14:2564. doi: 10.1038/s41467-023-38197-y (PMC10160101; doi:10.1038/s41467-023-38197-y)
Supplement: Supplementary file 3 — Source Data [file 41467_2023_38197_MOESM3_ESM.zip › Theoretical Simulation Data/Molecualr coordinates for DFT and TD-DFT calcualtions/TBP-3aDMAc_3QE.txt]

0 1
 C                  1.33078000    0.43517300   -1.61353100
 C                  1.02505100   -0.93702600   -1.62333200
 C                 -0.30209900   -1.37289300   -1.61117500
 C                 -1.33763300   -0.42204600   -1.61900600
 C                 -1.05153500    0.94531200   -1.60876900
 C                  0.28972300    1.36664900   -1.62053600
 H                  1.85452600   -1.64230700   -1.67504900
 H                 -2.36323700   -0.78792800   -1.66741000
 H                  0.48562100    2.43778900   -1.66976600
 C                  2.78138900    0.82031200   -1.70024200
 O                  3.58247100    0.04541500   -2.19321600
 C                 -0.69369600   -2.82205100   -1.69364100
 O                 -1.76762100   -3.12990900   -2.18054700
 C                 -2.11059500    2.00934000   -1.69000400
 O                 -1.84034500    3.09298400   -2.17775800
 C                  3.23215900    2.15329700   -1.18734300
 C                  2.61149900    2.80813000   -0.10999400
 C                  4.37402000    2.72697300   -1.76968600
 C                  3.11240700    4.02074700    0.36028200
 H                  1.74917300    2.35823800    0.38356600
 C                  4.86148600    3.94886300   -1.31378100
 H                  4.86538200    2.19541900   -2.58618600
 C                  4.23116800    4.60339300   -0.24921000
 H                  2.64207500    4.52702400    1.20475500
 H                  5.73791400    4.40970200   -1.77228700
 C                  0.23831200   -3.87708600   -1.18228400
 C                  1.12007000   -3.66358700   -0.10911100
 C                  0.16422600   -5.15378400   -1.76238700
 C                  1.92449400   -4.70110000    0.35864500
 H                  1.16204600   -2.69093000    0.38259700
 C                  0.98318500   -6.18447300   -1.30882200
 H                 -0.54502900   -5.31622500   -2.57555400
 C                  1.86974700   -5.96226000   -0.24889800
 H                  2.60274900   -4.54387900    1.19883600
 H                  0.94461900   -7.17448300   -1.76612100
 C                 -3.49049000    1.73044400   -1.17871500
 C                 -3.74743000    0.86177700   -0.10439600
 C                 -4.55855800    2.43263000   -1.76029000
 C                 -5.04854400    0.68483700    0.36272800
 H                 -2.92657000    0.33976100    0.38881400
 C                 -5.86093700    2.23989700   -1.30718500
 H                 -4.34389200    3.12692500   -2.57425000
 C                 -6.11277800    1.36228000   -0.24640500
 H                 -5.25216100    0.02031200    1.20392600
 H                 -6.69852900    2.76811200   -1.76560500
 N                  4.74834500    5.85090800    0.21136200
 C                  5.58431800    5.87417000    1.35063500
 C                  4.06939000    7.05064500   -0.10209700
 C                  6.20366600    7.10336600    1.68967800
 C                  5.73870100    4.75001300    2.17768300
 C                  4.69734100    8.27243700    0.24912600
 C                  2.78531200    7.05236800   -0.67008400
 C                  6.76027200    7.21650100    2.96846100
 C                  6.18648000    8.18322300    0.60217500
 C                  6.39461500    4.87073100    3.40240800
 H                  5.31354100    3.79167500    1.88166800
 C                  3.91165000    9.43020300    0.24001000
 C                  2.06626400    8.24358800   -0.76458100
 H                  2.33265000    6.11982800   -1.00452600
 C                  6.86148800    6.11647700    3.82431100
 H                  7.13845800    8.17797300    3.30893300
 C                  6.98491800    7.65782300   -0.66060000
 C                  6.87228200    9.53330200    0.98181300
 H                  6.50395400    3.99223100    4.04267500
 C                  2.60683900    9.42720100   -0.26005500
 H                  4.32326600   10.36400900    0.61679300
 H                  1.06464500    8.23270600   -1.20063700
 H                  7.32247700    6.23249200    4.80746100
 H                  6.55108500    6.70448200   -0.98250400
 C                  8.46295100    7.43340500   -0.30341900
 C                  6.87850100    8.66435500   -1.81736900
 H                  6.36419600    9.96213200    1.86214300
 C                  8.37935400    9.34450500    1.29697300
 C                  6.82596700   10.55156000   -0.18739900
 H                  2.02710400   10.35253100   -0.27419400
 H                  8.98148200    6.99233800   -1.17184600
 H                  8.55015900    6.71008100    0.52234900
 C                  9.11994200    8.76699300    0.08088000
 H                  5.82281600    8.82869200   -2.08400200
 H                  7.37222100    8.24254400   -2.70947800
 C                  7.54477500    9.99066800   -1.42415900
 H                  8.54857400    8.68991000    2.15799700
 H                  8.80198600   10.32826600    1.56225600
 H                  5.80281000   10.82386400   -0.46570100
 H                  7.31905300   11.48067000    0.14490400
 H                 10.17763400    8.60002200    0.34499000
 C                  9.02506400    9.74634900   -1.09779800
 H                  7.45822400   10.71251600   -2.25346800
 H                  9.51960400   10.69876400   -0.84093200
 H                  9.54893600    9.33709800   -1.97876600
 N                 -7.45255400    1.17926700    0.20916500
 C                 -7.89387400    1.87407600    1.35794000
 C                 -8.14875400   -0.00574200   -0.12212000
 C                 -9.26822300    1.78686900    1.69447100
 C                 -7.00060300    2.56098300    2.19562000
 C                 -9.52115900   -0.08134400    0.22585600
 C                 -7.50401200   -1.10904400   -0.70396000
 C                 -9.64690100    2.19247600    2.97896100
 C                -10.19237800    1.24577000    0.59795300
 C                 -7.43578400    3.04950600    3.42718200
 H                 -5.95824500    2.67988700    1.90209000
 C                -10.12746700   -1.34211000    0.19826800
 C                 -8.17265900   -2.32771200   -0.81666900
 H                 -6.46949500   -1.02745900   -1.03488400
 C                 -8.74763300    2.82048200    3.84482800
 H                -10.66845800    2.03107400    3.31618500
 C                -10.13817000    2.21944600   -0.64999800
 C                -11.70457800    1.15467200    0.97469900
 H                 -6.73194000    3.57656300    4.07562300
 C                 -9.46860200   -2.46173800   -0.31642500
 H                -11.14221200   -1.46059700    0.57195300
 H                 -7.65922800   -3.18229100   -1.26342100
 H                 -9.08048500    3.14623600    4.83257500
 H                 -9.09565000    2.32826500   -0.96934000
 C                -10.68698500    3.60453200   -0.27170900
 C                -10.95412900    1.63988600   -1.81661000
 H                -11.82094800    0.48626500    1.84460100
 C                -12.29886700    2.54741600    1.31112300
 C                -12.56068200    0.62131700   -0.20376600
 H                 -9.97745000   -3.42755300   -0.34485000
 H                -10.56546300    4.28777400   -1.12961300
 H                -10.10592500    4.03059700    0.56106600
 C                -12.17037700    3.49687800    0.10986900
 H                -10.56588100    0.64869400   -2.09833000
 H                -10.83659000    2.29242000   -2.69861700
 C                -12.43593500    1.54388600   -1.42610200
 H                -11.81886100    3.00906400    2.18002600
 H                -13.36207200    2.41442200    1.57320600
 H                -12.28144600   -0.39549800   -0.49788300
 H                -13.61202000    0.57533700    0.12695600
 H                -12.55752600    4.49108000    0.38918800
 C                -12.96854600    2.94130300   -1.07829600
 H                -13.01601100    1.11945300   -2.26257300
 H                -14.04071700    2.88651900   -0.82317500
 H                -12.87709300    3.61350200   -1.94882600
 N                  2.69978600   -7.02979500    0.20670000
 C                  2.32237300   -7.75738500    1.35806900
 C                  4.07358500   -7.03847000   -0.12711300
 C                  3.08780200   -8.90190300    1.69555100
 C                  1.28117000   -7.32799900    2.19660000
 C                  4.82806300   -8.18691500    0.22219200
 C                  4.70353500   -5.92850600   -0.71249600
 C                  2.92891900   -9.43075800    2.98119700
 C                  4.01720300   -9.43234600    0.59834300
 C                  1.07900700   -7.94721800    3.42969200
 H                  0.65444800   -6.48690300    1.90242900
 C                  6.22281500   -8.07894900    0.19199400
 C                  6.09299700   -5.89572300   -0.82756300
 H                  4.11341900   -5.07521900   -1.04422900
 C                  1.93600300   -8.96628400    3.84788400
 H                  3.58142100  -10.23311300    3.31861400
 C                  3.14494600   -9.87577300   -0.64689900
 C                  4.85490400  -10.69440000    0.97591200
 H                  0.27085100   -7.60176500    4.07869800
 C                  6.85993700   -6.94840900   -0.32622300
 H                  6.83507200   -8.89638800    0.56654100
 H                  6.57388800   -5.02381100   -1.27702200
 H                  1.82273300   -9.41592100    4.83659400
 H                  2.52754900   -9.02877900   -0.96652600
 C                  2.22224400  -11.04412900   -0.26441500
 C                  4.05299600  -10.29351400   -1.81457600
 H                  5.49338400  -10.45832400    1.84403500
 C                  3.94820600  -11.90596100    1.31663600
 C                  5.74298700  -11.17027000   -0.20350700
 H                  7.95064800   -6.90411100   -0.35652600
 H                  1.56841000  -11.28314700   -1.12053700
 H                  1.56400600  -10.75326900    0.56913400
 C                  3.05982700  -12.27298800    0.11785600
 H                  4.71553000   -9.46123500   -2.09909300
 H                  3.42765500  -10.52047200   -2.69490900
 C                  4.87962900  -11.52689400   -1.42344100
 H                  3.30991000  -11.72019800    2.18647800
 H                  4.59662400  -12.75886000    1.57913000
 H                  6.48257100  -10.41983200   -0.50058200
 H                  6.31015900  -12.05649300    0.12774800
 H                  2.39415300  -13.10576500    0.40017000
 C                  3.93808500  -12.68749600   -1.07138000
 H                  5.53589100  -11.81772900   -2.26072500
 H                  4.52347500  -13.58727600   -0.81574100
 H                  3.30872500  -12.94700000   -1.94005700
