# Supplementary material for: Confining donor conformation distributions for efficient thermally activated delayed fluorescence with fast spin-flipping
Source: Nat Commun. 2023 May 4;14:2564. doi: 10.1038/s41467-023-38197-y (PMC10160101; doi:10.1038/s41467-023-38197-y)
Supplement: Supplementary file 3 — Source Data [file 41467_2023_38197_MOESM3_ESM.zip › Theoretical Simulation Data/Molecualr coordinates for DFT and TD-DFT calcualtions/TBP-3MCz.txt]

  0  1
C      0.11196964    1.40418999   -1.56904663
C      1.26472030    0.59949814   -1.58009935
C      1.16287191   -0.79376914   -1.57088156
C     -0.11040231   -1.38974493   -1.58051887
C     -1.26605145   -0.60489516   -1.56940942
C     -1.14553172    0.79575588   -1.57867801
C      0.30667096    2.89248114   -1.65117534
C     -0.76837658    3.81032661   -1.15861043
C     -2.65251138   -1.17986647   -1.65195810
C     -2.91104421   -2.56988026   -1.16016653
C      2.35422041   -1.70659244   -1.65505931
C      3.68710456   -1.23582766   -1.16246732
O      2.22981808   -2.82088703   -2.13295301
O      1.33411454    3.34281400   -2.12769150
O     -3.55587112   -0.51432659   -2.12788447
C     -1.61316168    3.48921188   -0.08321395
C     -2.56590650    4.40391661    0.36114317
C     -2.69953101    5.64209287   -0.27519835
C     -1.85007841    5.97582451   -1.33833020
C     -0.88168221    5.07316943   -1.76454212
C     -2.20962554   -3.14313244   -0.08655980
C     -2.52756667   -4.42508213    0.35781227
C     -3.53647157   -5.15695604   -0.27647925
C     -4.25085870   -4.58607679   -1.33805364
C     -3.95084702   -3.29676708   -1.76450547
C      3.83238467   -0.34322324   -0.08757393
C      5.10136257    0.02234699    0.35738157
C      6.23988458   -0.48404275   -0.27755171
C      6.10317413   -1.38659921   -1.34050836
C      4.83678754   -1.77146721   -1.76754757
N      7.53049117   -0.08068167    0.15312507
N     -3.83279961   -6.47645489    0.15347768
N     -3.69667151    6.55603330    0.15385631
C     -5.06205798    6.47763892   -0.17033267
C     -5.72253628    7.58201658    0.42831688
C     -4.72001085    8.35309339    1.13088056
C     -3.47638825    7.69471814    0.94644980
C     -3.08846561   -7.62275359   -0.17420348
C     -3.71684363   -8.74446640    0.42677177
C     -4.88067385   -8.25702180    1.13466694
C     -4.92718025   -6.85057725    0.95076346
C      8.40135091   -0.84081127    0.95134911
C      9.59450852   -0.09550083    1.13841913
C      9.43410686    1.15659389    0.43152056
C      8.14981748    1.13833499   -0.17220586
C     -5.85480735   -8.90788347    1.90365440
C     -6.87265135   -8.16374452    2.49609614
C     -6.88121471   -6.76366212    2.31119175
C     -5.93259026   -6.06577840    1.55685184
C     -1.93554060   -7.77169914   -0.97642440
C     -1.44868534   -9.07616896   -1.10917970
C     -2.04068154  -10.20889252   -0.50848257
C     -3.18885696  -10.03183432    0.26018537
C     10.28348698    2.25915688    0.26781671
C      9.86256186    3.34201292   -0.50076906
C      8.58692135    3.28680471   -1.10414516
C      7.70219965    2.21131727   -0.97428286
C      8.22566350   -2.10521954    1.55516150
C      9.30386021   -2.57696152    2.31073074
C     10.51037922   -1.86749216    2.49906269
C     10.64472414   -0.61287414    1.90865733
C     -4.79972818    9.52473523    1.89558461
C     -3.64710645   10.04129400    2.48325486
C     -2.42784538    9.35310878    2.29807401
C     -2.29462619    8.18026755    1.54797009
C     -5.76550822    5.54792801   -0.96772632
C     -7.13998199    5.77211653   -1.09767717
C     -7.82807546    6.85029298   -0.49901558
C     -7.10262346    7.76196175    0.26456871
C     -5.13203838    4.37143099   -1.66929285
C     -0.94646595    7.51211459    1.43627470
C     -3.67976616   11.30263493    3.31030567
C     -9.31567737    6.99773275   -0.70234028
C     -6.02226606   -4.56374877    1.44571723
C     -1.23142130   -6.63739086   -1.68014901
C     -7.94782906   -8.81837288    3.32767634
C     -1.43066756  -11.57332130   -0.71402773
C      6.36918284    2.25231492   -1.68066447
C      6.97173878   -2.93638170    1.43983286
C     10.73821716    4.55348400   -0.70475792
C     11.61412689   -2.47024186    3.33242979
H      2.23231104    1.09880795   -1.63088526
H     -0.16191991   -2.47732389   -1.63185034
H     -2.06174518    1.38412835   -1.62851701
H     -1.51018431    2.53184160    0.42904773
H     -3.21692221    4.16999107    1.20496944
H     -1.96666821    6.94671711   -1.82288274
H     -0.20247544    5.32166718   -2.58164789
H     -1.42971109   -2.57734955    0.42450057
H     -1.99875941   -4.87359442    1.20029861
H     -5.03603775   -5.17027104   -1.82099389
H     -4.50619225   -2.83102543   -2.58022712
H      2.95224684    0.04824224    0.42396765
H      5.22505247    0.70355813    1.20073750
H      7.00192500   -1.77328928   -1.82397103
H      4.71146267   -2.48416757   -2.58429604
H     -5.81129083   -9.99144202    2.03963627
H     -7.67353857   -6.18225522    2.79258705
H     -0.55579652   -9.22323990   -1.72445813
H     -3.67940504  -10.88961735    0.72716427
H     11.27060367    2.26449100    0.73693595
H      8.26764492    4.13374201   -1.71913547
H      9.19756174   -3.55491571    2.79016006
H     11.56012224   -0.03201522    2.04699354
H     -5.76167909   10.02528935    2.03190473
H     -1.52870503    9.75422849    2.77577469
H     -7.71233430    5.06775492   -1.70901853
H     -7.60270523    8.61520576    0.72974318
H     -4.77953215    3.60428773   -0.96197904
H     -5.86094422    3.89376724   -2.33897143
H     -4.26088486    4.66529357   -2.27323796
H     -0.54127322    7.55658633    0.41327169
H     -0.22452219    8.00503682    2.10273308
H     -0.98677002    6.44720303    1.70973771
H     -3.30169918   11.12530378    4.33110037
H     -3.04803076   12.09094186    2.86705015
H     -4.70133852   11.70133302    3.39523321
H     -9.57032523    7.07487303   -1.77269443
H     -9.86448330    6.12750136   -0.30436010
H     -9.70309388    7.89605637   -0.19962597
H     -6.26575245   -4.23392024    0.42364886
H     -6.80610726   -4.18186418    2.11511256
H     -5.07684463   -4.07011353    1.71582362
H     -0.73896923   -5.95015217   -0.97427628
H     -0.45653250   -7.03259130   -2.35194487
H     -1.92106227   -6.02758228   -2.28228304
H     -7.97868855   -8.40076818    4.34798550
H     -8.94741486   -8.66314964    2.88750469
H     -7.78523930   -9.90279891    3.41354298
H     -1.36477963  -11.82807832   -1.78505471
H     -0.40534768  -11.62075822   -0.30972645
H     -2.02216001  -12.35699898   -0.21825535
H      5.52616671    2.33306600   -0.97649878
H      6.32390088    3.12148519   -2.35180544
H      6.18876098    1.35034705   -2.28394999
H      6.81023892   -3.30961503    0.41646346
H      7.03390207   -3.80790745    2.10685483
H      6.06981358   -2.36726486    1.71019948
H     10.93914723    4.72975909   -1.77482231
H     10.25889220    5.46697252   -0.31406743
H     11.70664638    4.43987457   -0.19580212
H     11.26789074   -2.70108642    4.35384000
H     11.97742213   -3.41593627    2.89582103
H     12.47328933   -1.78852128    3.41535179
 
