# Supplementary material for: Confining donor conformation distributions for efficient thermally activated delayed fluorescence with fast spin-flipping
Source: Nat Commun. 2023 May 4;14:2564. doi: 10.1038/s41467-023-38197-y (PMC10160101; doi:10.1038/s41467-023-38197-y)
Supplement: Supplementary file 3 — Source Data [file 41467_2023_38197_MOESM3_ESM.zip › Theoretical Simulation Data/Molecualr coordinates for DFT and TD-DFT calcualtions/TBP-DMAc.txt]

C      0.48414437   -1.32197382   -1.65298930
C     -0.89902645   -1.07013641   -1.66295552
C     -1.38626361    0.23904829   -1.65459599
C     -0.47660268    1.31098073   -1.66465075
C      0.90078656    1.07835236   -1.65460322
C      1.37426009   -0.24540715   -1.66322958
H     -1.57144994   -1.92664883   -1.71181225
H     -0.88205530    2.32154295   -1.71502621
H      2.45220946   -0.39950052   -1.71249004
C      0.92601771   -2.75638974   -1.73726582
O      0.18310270   -3.58839324   -2.22824509
C     -2.84931852    0.57353116   -1.74115210
O     -3.19769582    1.63215276   -2.23425342
C      1.92214841    2.17807080   -1.74036008
O      3.01357264    1.95037303   -2.23244261
C      2.27629912   -3.15314922   -1.22488662
C      2.90416509   -2.50791075   -0.14581152
C      2.89681557   -4.26905313   -1.80986750
C      4.13572393   -2.96024157    0.32458543
H      2.41937080   -1.66469619    0.34774604
C      4.13717032   -4.70736336   -1.35379764
H      2.38657756   -4.77955378   -2.62822581
C      4.76205509   -4.05316864   -0.28610972
H      4.62487921   -2.47106488    1.16869246
H      4.63672653   -5.56208877   -1.81287408
C     -3.86878627   -0.39640117   -1.22823105
C     -3.62507950   -1.26122252   -0.14764771
C     -5.14501822   -0.37611226   -1.81414304
C     -4.63338842   -2.10026690    0.32344353
H     -2.65274031   -1.26273557    0.34651150
C     -6.14558903   -1.22979335   -1.35733708
H     -5.33105438    0.31977928   -2.63377308
C     -5.89270670   -2.09637482   -0.28799588
H     -4.45529718   -2.76715685    1.16879625
H     -7.13526902   -1.23525581   -1.81708147
C      1.59154256    3.54591549   -1.22763338
C      0.71961668    3.76727077   -0.14795733
C      2.24805067    4.64099750   -1.81265457
C      0.49679773    5.05997541    0.32307302
H      0.23154509    2.92596375    0.34561831
C      2.00871624    5.93433660   -1.35591047
H      2.94468719    4.45414582   -2.63146503
C      1.13060700    6.14861957   -0.28755093
H     -0.17066396    5.23916883    1.16774210
H      2.49959385    6.79412533   -1.81489347
N      6.03200849   -4.51071468    0.17908836
C      6.06982550   -5.40012693    1.27283679
C      7.19342766   -3.82951874   -0.24204382
C      4.89014834   -5.79485278    1.93090330
C      7.11266130   -2.69418319   -1.06953315
C      7.34237613   -6.73473735    2.84111146
C      4.94649300   -6.64969502    3.03148975
H      3.92456455   -5.42950648    1.58392386
C      9.60072715   -3.57789779   -0.20163216
C      8.26843621   -2.01260218   -1.45012513
H      6.14306797   -2.33831176   -1.41491304
C      6.17406152   -7.11773468    3.50338283
H      8.31125803   -7.10597578    3.18721707
H      4.01743837   -6.94300474    3.52617207
C      9.52157573   -2.44128269   -1.00906679
H     10.57622482   -3.93871149    0.13687029
H      8.18027206   -1.13290074   -2.09205659
H      6.22210494   -7.77893445    4.37096569
H     10.42731958   -1.90361037   -1.29668229
N      0.89333211    7.47714202    0.17857834
C      1.64555974    7.95313923    1.27235285
C     -0.27713241    8.14345360   -0.24133721
C      1.45640135    9.27653030    1.72429864
C      2.57754601    7.12785001    1.92871768
C     -0.51024071    9.47048424    0.17816485
C     -1.22078218    7.50713563   -1.06893415
C      2.16686871    9.72050335    2.84228027
C      3.29067683    7.60255057    3.02931367
H      2.74346099    6.10935235    1.58035663
C     -1.69794864   10.10290704   -0.19773133
C     -2.38895158    8.16813691   -1.44796058
H     -1.04484455    6.48978120   -1.41547689
C      3.08291076    8.89915422    3.50294335
H      2.00449813   10.74484551    3.18970607
H      4.00941578    6.94382857    3.52265048
C     -2.64346277    9.46734437   -1.00528428
H     -1.87264761   11.12776589    0.14213547
H     -3.10736885    7.65291343   -2.08994642
H      3.63222202    9.27015875    4.37058690
H     -3.56197466    9.98357223   -1.29168986
N     -6.92487370   -2.96567769    0.17838688
C     -7.71460063   -2.55056206    1.27051130
C     -6.91633029   -4.31300167   -0.23976345
C     -8.76640296   -3.37556827    1.72272379
C     -7.46671607   -1.32974367    1.92527190
C     -5.89291372   -4.81300207   -1.06614989
C     -9.50737012   -2.98060013    2.83929358
C     -8.23559611   -0.94789082    3.02445555
H     -6.66728085   -0.67729229    1.57680151
C     -7.90261910   -6.52326161   -0.19403375
C     -5.88081075   -6.15565673   -1.44340396
H     -5.09978263   -4.15225703   -1.41312926
C     -9.25500237   -1.77551458    3.49829531
H    -10.31350430   -3.63300454    3.18693899
H     -8.02514115    0.00470989    3.51653579
C     -6.87882020   -7.02526423   -1.00019602
H     -8.70300424   -7.18662445    0.14611982
H     -5.07497211   -6.52090820   -2.08445111
H     -9.85192759   -1.48401451    4.36483988
H     -6.86626494   -8.07921524   -1.28517811
C      0.55747873   10.20535174    0.94835572
H      0.10286066   10.95029588    1.62025856
H      1.17620400   10.78642614    0.23399696
C      8.45993927   -4.29071471    0.17573636
C      7.31129904   -5.89753656    1.72314273
C      8.56391286   -5.58301434    0.94540440
H      8.75677178   -6.40914877    0.23049172
H      9.43737733   -5.56183482    1.61598609
C     -7.94921946   -5.17797563    0.18008422
C     -9.12020335   -4.61994843    0.94863916
H     -9.53806208   -5.38520164    1.62159813
H     -9.93249006   -4.37625416    0.23338641
 
