# Supplementary material for: Confining donor conformation distributions for efficient thermally activated delayed fluorescence with fast spin-flipping
Source: Nat Commun. 2023 May 4;14:2564. doi: 10.1038/s41467-023-38197-y (PMC10160101; doi:10.1038/s41467-023-38197-y)
Supplement: Supplementary file 3 — Source Data [file 41467_2023_38197_MOESM3_ESM.zip › Theoretical Simulation Data/Molecualr coordinates for DFT and TD-DFT calcualtions/TRZ-3MCz.txt]

N      0.04389523    1.36372256    0.01533884
C     -1.11542856    0.69408235    0.01380304
N     -1.20114488   -0.64191696   -0.00294062
C     -0.04157584   -1.31094672   -0.01805351
N      1.15834570   -0.71715740   -0.01658138
C      1.15812626    0.62159445    0.00014133
C      2.46441008    1.32116727    0.00204391
C     -0.08893115   -2.79197203   -0.03700982
C     -2.37438244    1.47545916    0.03137908
C     -3.61696776    0.81999859    0.02495026
C     -4.79904477    1.55503410    0.04070397
C     -4.75572154    2.95366136    0.06568931
C     -3.52123434    3.61285838    0.07328348
C     -2.33803740    2.87965209    0.05492497
C      3.66250250    0.58772520   -0.01557844
C      4.88917421    1.24580213   -0.01491865
C      4.93544686    2.64442082    0.00592356
C      3.74566815    3.38109810    0.02482620
C      2.51797437    2.72489614    0.02162405
C      1.09999958   -3.54003309   -0.05840347
C      1.05438448   -4.93128050   -0.07736033
C     -0.17858964   -5.59323027   -0.07297105
C     -1.36669749   -4.85409596   -0.05043536
C     -1.32327463   -3.46275633   -0.03369925
N     -0.22421269   -7.01409314   -0.09165817
N      6.18860812    3.31544054    0.00797301
N     -5.96350856    3.70318920    0.08384154
C     -6.59763573    4.25347515   -1.04154252
C     -7.77237091    4.92097020   -0.60681644
C     -7.84795848    4.76395848    0.82924282
C     -6.71569591    4.00756817    1.22969941
C      6.97443649    3.56939191    1.14349185
C      8.14640990    4.25376673    0.72804411
C      8.06058513    4.41866837   -0.70657205
C      6.84009241    3.82753726   -1.12551893
C     -0.13937865   -7.84651552    1.03577752
C     -0.22315207   -9.19451751    0.59945291
C     -0.36495285   -9.17096944   -0.83997983
C     -0.36134341   -7.80935717   -1.24058169
C     -0.48660452  -10.19312351   -1.79142332
C     -0.60195964   -9.86583638   -3.14038479
C     -0.58728968   -8.50214915   -3.50882162
C     -0.46756308   -7.44549283   -2.60097177
C     -0.01104708   -7.52620104    2.40516473
C      0.03964523   -8.61190913    3.28477459
C     -0.03330729   -9.96353472    2.88056269
C     -0.16840631  -10.24708451    1.52355161
C     -8.77792992    5.21104057    1.77793673
C     -8.58409907    4.91110188    3.12426525
C     -7.44279032    4.16482453    3.49302840
C     -6.48532521    3.69670612    2.58789936
C     -6.24611223    4.20452646   -2.40842640
C     -7.11329414    4.86178282   -3.28657868
C     -8.28363964    5.54244497   -2.88347715
C     -8.60921816    5.56394973   -1.52933316
C      8.92321368    5.00980361   -1.63992896
C      8.57793236    5.01194541   -2.98936913
C      7.36171984    4.40687319   -3.37683634
C      6.46732858    3.80336772   -2.48743357
C      6.74345687    3.27176805    2.50453386
C      7.74102880    3.67682763    3.39668219
C      8.92216798    4.34984028    3.01271212
C      9.11587035    4.63940535    1.66407068
C      5.51318845    2.56852652    3.02272420
C      5.19869799    3.17499910   -3.00931190
C      9.47100400    5.63778361   -4.03194902
C      9.93708676    4.74134422    4.05812181
C     -5.02630821    3.49787493   -2.94631276
C     -5.29531528    2.91679351    3.09015260
C     -9.55750040    5.36706108    4.18295131
C     -9.15039435    6.22147754   -3.91492443
C      0.06672865   -6.11885737    2.94368210
C     -0.45401777   -6.02235635   -3.10208274
C      0.03226820  -11.06090154    3.91386812
C     -0.73730309  -10.92914747   -4.20212165
H     -3.63537879   -0.26933785    0.00439006
H     -5.77014608    1.05706747    0.03174973
H     -3.50549487    4.70386331    0.09627602
H     -1.36972055    3.37938041    0.06181060
H      3.61117347   -0.50061827   -0.03283222
H      5.82634116    0.68681080   -0.03291131
H      3.79979066    4.47094022    0.04445745
H      1.58363165    3.28539587    0.03740572
H      2.05264929   -3.01102040   -0.06250306
H      1.97114943   -5.52307015   -0.09780648
H     -2.31941033   -5.38644558   -0.04451595
H     -2.24018353   -2.87424554   -0.01519117
H     -0.48857340  -11.23905345   -1.47426211
H     -0.67165366   -8.25137845   -4.57071020
H      0.13910633   -8.39513046    4.35282531
H     -0.23359148  -11.28226295    1.17898445
H     -9.64712181    5.79284741    1.46081647
H     -7.29155480    3.93917610    4.55313215
H     -6.86694091    4.84136509   -4.35264984
H     -9.51182368    6.07574133   -1.18590520
H      9.86101107    5.46293667   -1.30861029
H      7.09984526    4.40401255   -4.43939239
H      7.59026218    3.45977175    4.45864775
H     10.01551845    5.16588250    1.33541003
H      5.43484762    1.53644905    2.64744433
H      5.53674277    2.52553152    4.12091085
H      4.58567544    3.07969806    2.72411551
H      4.29751459    3.68471421   -2.63489447
H      5.17831850    3.22059472   -4.10745579
H      5.10529954    2.11947124   -2.71286447
H      9.77151551    4.90383799   -4.79851459
H      8.95926595    6.46053082   -4.55937248
H     10.38751391    6.04751904   -3.58255152
H      9.49382435    5.40045423    4.82344108
H     10.33244794    3.85744455    4.58666079
H     10.78995951    5.27295848    3.61110512
H     -4.99644178    2.43801340   -2.65206752
H     -5.01631556    3.54397802   -4.04458136
H     -4.09021444    3.94878273   -2.58233179
H     -4.34127983    3.37070830    2.78257814
H     -5.30926667    2.87149712    4.18840473
H     -5.28515928    1.88325451    2.71101906
H    -10.00045775    4.51049156    4.71869173
H     -9.06279080    5.99765975    4.94073180
H    -10.38124618    5.95107009    3.74682286
H     -8.59502393    7.00826457   -4.45294934
H     -9.50888722    5.50623427   -4.67422928
H    -10.03189632    6.69032181   -3.45343462
H      0.96053292   -5.58537204    2.58529118
H     -0.79997419   -5.51067174    2.64393326
H      0.10353283   -6.13588968    4.04221078
H     -1.31194543   -5.44207433   -2.72902830
H      0.44977885   -5.47945891   -2.78695836
H     -0.49076863   -6.00791446   -4.20064744
H     -0.77950684  -10.96615230    4.65462396
H     -0.05132904  -12.05491015    3.45041117
H      0.98215183  -11.03065171    4.47397018
H      0.07918500  -10.86715726   -4.94115618
H     -0.71780456  -11.93832145   -3.76505993
H     -1.68305944  -10.82334763   -4.76002960
